# Supplementary material for: Transcriptomic analysis identifies genes and pathways related to myrmecophagy in the Malayan pangolin (Manis javanica)
Source: PeerJ. 2017 Dec 22;5:e4140. doi: 10.7717/peerj.4140 (PMC5742527; doi:10.7717/peerj.4140)
Supplement: File S1 [file peerj-05-4140-s001.xls]

#GeneID	COG_class	COG_class_annotation	GO_annotation	KEGG_annotation	KOG_class	KOG_class_annotation	Swissprot_annotation	TrEMBL_annotation	nr_annotation
gene60	[G]	Carbohydrate transport and metabolism	Molecular Function: beta-galactosidase activity (GO:0004565);; Biological Process: carbohydrate metabolic process (GO:0005975);;	--	[G]	Carbohydrate transport and metabolism	Beta-galactosidase-1-like protein (Precursor) GN=GLB1L OS=Macaca fascicularis (Crab-eating macaque) PE=2 SV=1	Uncharacterized protein {ECO:0000313|Ensembl:ENSECAP00000003944} OS=Equus caballus (Horse) PE=3 SV=1	PREDICTED: beta-galactosidase-1-like protein [Ceratotherium simum simum]
gene13903	--	--	Cellular Component: nucleus (GO:0005634);;	--	--	--	--	Mirror-image polydactyly gene 1 protein {ECO:0000313|EMBL:CCP73358.1} OS=Neovison vison (American mink) PE=2 SV=1	PREDICTED: mirror-image polydactyly gene 1 protein [Leptonychotes weddellii]
gene9959	--	--	Cellular Component: condensed chromosome kinetochore (GO:0000777);; Cellular Component: nucleus (GO:0005634);; Biological Process: mitotic nuclear division (GO:0007067);; Cellular Component: Ndc80 complex (GO:0031262);; Biological Process: cell division (GO:0051301);;	K11549|8.37101e-84|ecb:100054901|SPC24; SPC24, NDC80 kinetochore complex component; K11549 kinetochore protein Spc24, animal type (A)	--	--	Kinetochore protein Spc24 GN=SPC24 OS=Bos taurus (Bovine) PE=2 SV=1	Uncharacterized protein {ECO:0000313|Ensembl:ENSOARP00000019022} OS=Ovis aries (Sheep) PE=4 SV=1	PREDICTED: kinetochore protein Spc24 isoform X1 [Equus caballus]
gene8456	--	--	Molecular Function: RNA polymerase II regulatory region sequence-specific DNA binding (GO:0000977);; Molecular Function: sequence-specific DNA binding RNA polymerase II transcription factor activity (GO:0000981);; Cellular Component: nucleus (GO:0005634);; Cellular Component: transcription factor complex (GO:0005667);; Biological Process: negative regulation of apoptotic process (GO:0043066);; Bi…	K09178|0|ptr:472026|TFAP2D; transcription factor AP-2 delta (activating enhancer binding protein 2 delta); K09178 transcription factor AP-2 delta (A)	[K]	Transcription	Transcription factor AP-2-alpha GN=TFAP2A OS=Bos taurus (Bovine) PE=2 SV=1	Uncharacterized protein {ECO:0000313|Ensembl:ENSLAFP00000005178} OS=Loxodonta africana (African elephant) PE=4 SV=1	PREDICTED: transcription factor AP-2-delta [Loxodonta africana]
gene11387	--	--	Molecular Function: metal ion binding (GO:0046872);;	--	[R]	General function prediction only	Zinc finger protein 668 GN=ZNF668 OS=Macaca fascicularis (Crab-eating macaque) PE=2 SV=1	Uncharacterized protein {ECO:0000313|Ensembl:ENSSSCP00000029265} OS=Sus scrofa (Pig) PE=4 SV=1	PREDICTED: zinc finger protein 280C isoform X1 [Sus scrofa]
gene24923	--	--	--	--	[A]	RNA processing and modification	--	Uncharacterized protein {ECO:0000313|Ensembl:ENSOARP00000004447} (Fragment) OS=Ovis aries (Sheep) PE=4 SV=1	PREDICTED: transcriptional protein SWT1 [Ceratotherium simum simum]
gene9823	--	--	--	--	[S]	Function unknown	--	Uncharacterized protein {ECO:0000313|Ensembl:ENSSSCP00000022835} OS=Sus scrofa (Pig) PE=4 SV=1	PREDICTED: uncharacterized protein C9orf85 homolog isoform X1 [Sus scrofa]
gene10626	[K]	Transcription	Molecular Function: DNA binding (GO:0003677);; Molecular Function: mRNA 3'-UTR binding (GO:0003730);; Biological Process: regulation of transcription, DNA-templated (GO:0006355);;	--	[J]	Translation, ribosomal structure and biogenesis	--	Uncharacterized protein {ECO:0000313|Ensembl:ENSFCAP00000003033} OS=Felis catus (Cat) PE=4 SV=1	PREDICTED: calcium-regulated heat stable protein 1 [Felis catus]
gene17794	--	--	--	--	--	--	--	--	PREDICTED: uncharacterized protein C9orf139 homolog [Canis lupus familiaris]
gene19730	--	--	Molecular Function: actin binding (GO:0003779);; Biological Process: cytoskeleton organization (GO:0007010);; Molecular Function: zinc ion binding (GO:0008270);; Biological Process: positive regulation of transcription from RNA polymerase II promoter (GO:0045944);;	K07520|0|tup:102482373|ABLIM3; actin binding LIM protein family, member 3; K07520 actin-binding LIM protein (A)	[TZ]	--	Dematin GN=DMTN OS=Bos taurus (Bovine) PE=2 SV=1	Uncharacterized protein {ECO:0000313|Ensembl:ENSECAP00000014315} OS=Equus caballus (Horse) PE=4 SV=1	PREDICTED: actin-binding LIM protein 3 isoform X1 [Equus przewalskii]
gene10178	--	--	Cellular Component: mitochondrial respiratory chain complex I (GO:0005747);; Cellular Component: integral component of membrane (GO:0016021);; Biological Process: electron transport chain (GO:0022900);;	K03967|1.91259e-40|pale:102884293|NDUFC1; NADH dehydrogenase (ubiquinone) 1, subcomplex unknown, 1, 6kDa; K03967 NADH dehydrogenase (ubiquinone) 1 subunit C1 (A)	--	--	NADH dehydrogenase [ubiquinone] 1 subunit C1, mitochondrial (Precursor) GN=NDUFC1 OS=Pan troglodytes (Chimpanzee) PE=3 SV=1	Uncharacterized protein {ECO:0000313|Ensembl:ENSMLUP00000008268} OS=Myotis lucifugus (Little brown bat) PE=4 SV=1	PREDICTED: NADH dehydrogenase [ubiquinone] 1 subunit C1, mitochondrial [Pteropus alecto]
Manis_javanica_newGene_8292	--	--	--	--	--	--	--	--	PREDICTED: uncharacterized protein LOC102481111 isoform X9 [Tupaia chinensis]
gene16102	--	--	Molecular Function: ionotropic glutamate receptor activity (GO:0004970);; Molecular Function: extracellular-glutamate-gated ion channel activity (GO:0005234);; Biological Process: ion transport (GO:0006811);; Cellular Component: ionotropic glutamate receptor complex (GO:0008328);; Biological Process: regulation of neuron projection development (GO:0010975);; Cellular Component: cell junction (GO:…	--	[PET]	--	--	Glutamate receptor delta-2 subunit {ECO:0000313|EMBL:AFE67642.1} (Fragment) OS=Macaca mulatta (Rhesus macaque) PE=2 SV=1	PREDICTED: glutamate receptor ionotropic, delta-2 isoform X1 [Bos taurus]
gene19241	--	--	Biological Process: regulation of transcription, DNA-templated (GO:0006355);;	--	[KT]	--	Protein strawberry notch homolog 2 GN=SBNO2 OS=Bos taurus (Bovine) PE=2 SV=1	Uncharacterized protein {ECO:0000313|Ensembl:ENSECAP00000005490} OS=Equus caballus (Horse) PE=4 SV=1	PREDICTED: protein strawberry notch homolog 1 [Ceratotherium simum simum]
gene14623	--	--	Cellular Component: integral component of membrane (GO:0016021);;	K17346|9.43504e-18|hgl:101710984|Tspan33; tetraspanin 33; K17346 tetraspanin-33 (A)	--	--	Tetraspanin-33 GN=TSPAN33 OS=Bos taurus (Bovine) PE=2 SV=1	Tetraspanin {ECO:0000256|RuleBase:RU361218} OS=Bos taurus (Bovine) PE=3 SV=1	PREDICTED: tetraspanin-33 [Erinaceus europaeus]
gene7833	--	--	Molecular Function: Rab GTPase activator activity (GO:0005097);; Biological Process: positive regulation of protein ubiquitination (GO:0031398);; Cellular Component: cytoplasmic vesicle (GO:0031410);; Biological Process: negative regulation of TOR signaling (GO:0032007);; Biological Process: positive regulation of Rab GTPase activity (GO:0032851);; Biological Process: activation of Rho GTPase act…	--	--	--	TBC1 domain family member 7 GN=TBC1D7 OS=Bos taurus (Bovine) PE=2 SV=2	Uncharacterized protein {ECO:0000313|Ensembl:ENSECAP00000014779} OS=Equus caballus (Horse) PE=4 SV=1	PREDICTED: TBC1 domain family member 7 isoformX1 [Equus caballus]
gene7110	--	--	Molecular Function: calcium ion binding (GO:0005509);; Cellular Component: plasma membrane (GO:0005886);; Biological Process: homophilic cell adhesion via plasma membrane adhesion molecules (GO:0007156);; Cellular Component: integral component of membrane (GO:0016021);;	K16495|0|ssc:100516665|PCDHGA5; uncharacterized LOC100516665; K16495 protocadherin gamma subfamily A (A)	[S]	Function unknown	Protocadherin gamma-A6 (Precursor) GN=PCDHGA6 OS=Pan troglodytes (Chimpanzee) PE=3 SV=1	Uncharacterized protein {ECO:0000313|EMBL:EPY81387.1} OS=Camelus ferus (Wild Bactrian camel) PE=4 SV=1	PREDICTED: uncharacterized protein LOC100516665 [Sus scrofa]
gene19211	[KAD]	--	Biological Process: mRNA splicing, via spliceosome (GO:0000398);; Cellular Component: Prp19 complex (GO:0000974);; Molecular Function: DNA binding (GO:0003677);; Molecular Function: chromatin binding (GO:0003682);; Molecular Function: RNA binding (GO:0003723);; Cellular Component: nucleolus (GO:0005730);; Cellular Component: cytoplasm (GO:0005737);; Biological Process: regulation of transcription…	K12860|7.36335e-60|mze:101487762|cell division cycle 5-like protein-like; K12860 pre-mRNA-splicing factor CDC5/CEF1 (A)	[AD]	--	Cell division cycle 5-like protein GN=CDC5L OS=Bos taurus (Bovine) PE=2 SV=1	CDC5-like {ECO:0000313|EMBL:ABF57346.1} (Fragment) OS=Bos taurus (Bovine) PE=2 SV=1	CDC5-like [Bos taurus]
gene19682	--	--	Molecular Function: structural molecule activity (GO:0005198);; Cellular Component: cytoplasm (GO:0005737);; Cellular Component: intermediate filament (GO:0005882);;	K07604|0|ecb:100067557|KRT28; keratin 28; K07604 type I keratin, acidic (A)	--	--	Keratin, type I cytoskeletal 28 OS=Bos taurus (Bovine) PE=2 SV=1	Uncharacterized protein {ECO:0000313|Ensembl:ENSECAP00000007754} OS=Equus caballus (Horse) PE=4 SV=1	PREDICTED: keratin, type I cytoskeletal 28 isoform X1 [Equus caballus]
gene26691	[P]	Inorganic ion transport and metabolism	--	K17686|1.15449e-67|tup:102475673|ATP7B; ATPase, Cu++ transporting, beta polypeptide; K17686 Cu+-exporting ATPase [EC:3.6.3.54] (A)	[P]	Inorganic ion transport and metabolism	Copper-transporting ATPase 2 GN=ATP7B OS=Ovis aries (Sheep) PE=2 SV=1	Uncharacterized protein {ECO:0000313|Ensembl:ENSMLUP00000011007} OS=Myotis lucifugus (Little brown bat) PE=3 SV=1	PREDICTED: LOW QUALITY PROTEIN: ATPase, Cu++ transporting, beta polypeptide, partial [Tursiops truncatus]
gene20962	--	--	Biological Process: cell morphogenesis (GO:0000902);; Molecular Function: receptor binding (GO:0005102);; Cellular Component: proteinaceous extracellular matrix (GO:0005578);; Biological Process: endoderm development (GO:0007492);; Biological Process: polarity specification of anterior/posterior axis (GO:0009949);; Biological Process: polarity specification of proximal/distal axis (GO:0010085);; …	K00714|0|bacu:103004198|WNT8A; wingless-type MMTV integration site family, member 8A; K00714 wingless-type MMTV integration site family, member 8 (A)	[T]	Signal transduction mechanisms	Protein Wnt-2 (Precursor) GN=WNT2 OS=Monodelphis domestica (Gray short-tailed opossum) PE=3 SV=1	Protein Wnt {ECO:0000256|RuleBase:RU003500} (Fragment) OS=Equus caballus (Horse) PE=3 SV=1	PREDICTED: protein Wnt-8a isoform X2 [Equus przewalskii]
gene19048	--	--	Cellular Component: Golgi apparatus (GO:0005794);; Biological Process: protein targeting to lysosome (GO:0006622);; Biological Process: endocytosis (GO:0006897);; Biological Process: blood coagulation (GO:0007596);; Biological Process: anterograde axon cargo transport (GO:0008089);; Molecular Function: protein phosphatase binding (GO:0019903);; Cellular Component: AP-3 adaptor complex (GO:0030123…	K12397|8.40124e-58|umr:103681490|AP-3 complex subunit beta-1-like; K12397 AP-3 complex subunit beta (A)	[U]	Intracellular trafficking, secretion, and vesicular transport	AP-3 complex subunit beta-1 GN=AP3B1 OS=Bos taurus (Bovine) PE=2 SV=1	Uncharacterized protein {ECO:0000313|Ensembl:ENSFCAP00000020534} OS=Felis catus (Cat) PE=4 SV=1	PREDICTED: AP-3 complex subunit beta-1-like, partial [Ursus maritimus]
gene19809	--	--	--	--	--	--	--	Uncharacterized protein {ECO:0000313|Ensembl:ENSMMUP00000029209} OS=Macaca mulatta (Rhesus macaque) PE=4 SV=1	PREDICTED: vacuolar protein sorting-associated protein 13B isoform X2 [Camelus dromedarius]
gene14882	[O]	Posttranslational modification, protein turnover, chaperones	Molecular Function: ubiquitin-protein transferase activity (GO:0004842);; Biological Process: protein ubiquitination (GO:0016567);;	K12232|0|aml:100469895|probable E3 ubiquitin-protein ligase HECTD2-like; K12232 E3 ubiquitin-protein ligase HECTD2 [EC:6.3.2.19] (A)	[O]	Posttranslational modification, protein turnover, chaperones	Probable E3 ubiquitin-protein ligase HECTD2 GN=HECTD2 OS=Pongo abelii (Sumatran orangutan) PE=2 SV=1	Putative E3 ubiquitin-protein ligase HECTD2 {ECO:0000313|EMBL:ELK00919.1} OS=Pteropus alecto (Black flying fox) PE=4 SV=1	PREDICTED: probable E3 ubiquitin-protein ligase HECTD2 [Erinaceus europaeus]
gene22003	[R]	General function prediction only	Molecular Function: nucleic acid binding (GO:0003676);; Molecular Function: sequence-specific DNA binding transcription factor activity (GO:0003700);; Cellular Component: nucleus (GO:0005634);; Biological Process: regulation of transcription, DNA-templated (GO:0006355);; Molecular Function: metal ion binding (GO:0046872);;	K09229|0|fca:101100513|ZNF483; zinc finger protein 483; K09229 KRAB and SCAN domains-containing zinc finger protein (A)	[R]	General function prediction only	Zinc finger protein 287 GN=ZNF287 OS=Pongo pygmaeus (Bornean orangutan) PE=3 SV=1	Putative uncharacterized protein {ECO:0000313|EMBL:EFB29694.1} (Fragment) OS=Ailuropoda melanoleuca (Giant panda) PE=4 SV=1	PREDICTED: zinc finger protein 483 [Ceratotherium simum simum]
gene18255	--	--	Biological Process: negative regulation of transcription from RNA polymerase II promoter (GO:0000122);; Molecular Function: transcription regulatory region sequence-specific DNA binding (GO:0000976);; Molecular Function: RNA polymerase II transcription corepressor activity (GO:0001106);; Molecular Function: sequence-specific DNA binding transcription factor activity (GO:0003700);; Molecular Funct…	K10182|0|fca:101087765|TBX15; T-box 15; K10182 T-box protein 15 (A)	[K]	Transcription	T-box transcription factor TBX6 GN=TBX6 OS=Bos taurus (Bovine) PE=3 SV=2	Uncharacterized protein {ECO:0000313|Ensembl:ENSCAFP00000014683} OS=Canis familiaris (Dog) PE=4 SV=1	PREDICTED: T-box transcription factor TBX15 isoform X2 [Felis catus]
gene1505	--	--	Biological Process: prostaglandin biosynthetic process (GO:0001516);; Cellular Component: photoreceptor outer segment (GO:0001750);; Molecular Function: peroxidase activity (GO:0004601);; Molecular Function: prostaglandin-endoperoxide synthase activity (GO:0004666);; Cellular Component: nucleus (GO:0005634);; Cellular Component: endoplasmic reticulum membrane (GO:0005789);; Biological Process: re…	K00509|0|aml:100481235|prostaglandin G/H synthase 1-like; K00509 prostaglandin-endoperoxide synthase 1 [EC:1.14.99.1] (A)	[R]	General function prediction only	Prostaglandin G/H synthase 1 (Precursor) GN=PTGS1 OS=Canis familiaris (Dog) PE=1 SV=2	Uncharacterized protein {ECO:0000313|Ensembl:ENSAMEP00000000781} (Fragment) OS=Ailuropoda melanoleuca (Giant panda) PE=4 SV=1	hypothetical protein PANDA_004027 [Ailuropoda melanoleuca]
gene17106	--	--	Molecular Function: transcription coactivator activity (GO:0003713);; Cellular Component: transcription factor TFIID complex (GO:0005669);; Biological Process: transcription initiation from RNA polymerase II promoter (GO:0006367);; Molecular Function: vitamin D receptor binding (GO:0042809);; Biological Process: positive regulation by host of viral transcription (GO:0043923);; Molecular Function:…	K03135|5.2158e-16|ptg:102949010|TAF11; TAF11 RNA polymerase II, TATA box binding protein (TBP)-associated factor, 28kDa; K03135 transcription initiation factor TFIID subunit 11 (A)	[K]	Transcription	Transcription initiation factor TFIID subunit 11 GN=TAF11 OS=Pongo abelii (Sumatran orangutan) PE=2 SV=1	TAF11 RNA polymerase II, TATA box binding protein-associated factor, 28kDa {ECO:0000313|EMBL:AES07773.1} (Fragment) OS=Mustela putorius furo (European domestic ferret) PE=2 SV=1	PREDICTED: transcription initiation factor TFIID subunit 11 isoform 2 [Ceratotherium simum simum]
gene24808	[R]	General function prediction only	Biological Process: protein polyubiquitination (GO:0000209);; Cellular Component: pericentriolar material (GO:0000242);; Molecular Function: NAD+ ADP-ribosyltransferase activity (GO:0003950);; Cellular Component: nuclear envelope (GO:0005635);; Molecular Function: enzyme binding (GO:0019899);; Biological Process: regulation of multicellular organism growth (GO:0040014);; Cellular Component: perin…	K10799|0|lve:103072655|TNKS2; tankyrase, TRF1-interacting ankyrin-related ADP-ribose polymerase 2; K10799 tankyrase [EC:2.4.2.30] (A)	[M]	Cell wall/membrane/envelope biogenesis	Ankyrin repeat domain-containing protein 65 GN=ANKRD65 OS=Bos taurus (Bovine) PE=2 SV=1	Uncharacterized protein {ECO:0000313|Ensembl:ENSOCUP00000010336} OS=Oryctolagus cuniculus (Rabbit) PE=4 SV=2	PREDICTED: LOW QUALITY PROTEIN: tankyrase-2 [Sorex araneus]
gene18954	--	--	Molecular Function: G-protein coupled receptor activity (GO:0004930);; Molecular Function: olfactory receptor activity (GO:0004984);; Cellular Component: plasma membrane (GO:0005886);; Cellular Component: integral component of membrane (GO:0016021);;	K04257|0|ocu:100352423|olfactory receptor 2B6-like; K04257 olfactory receptor (A)	--	--	Olfactory receptor-like protein OLF1 OS=Canis familiaris (Dog) PE=3 SV=1	Uncharacterized protein {ECO:0000313|Ensembl:ENSSSCP00000004278} OS=Sus scrofa (Pig) PE=4 SV=1	PREDICTED: olfactory receptor 2B6-like [Oryctolagus cuniculus]
gene4438	[J]	Translation, ribosomal structure and biogenesis	Molecular Function: structural constituent of ribosome (GO:0003735);; Cellular Component: ribosome (GO:0005840);; Biological Process: translation (GO:0006412);;	K02930|0|ptg:102970040|RPL4; ribosomal protein L4; K02930 large subunit ribosomal protein L4e (A)	[A]	RNA processing and modification	60S ribosomal protein L4 GN=RPL4 OS=Bos taurus (Bovine) PE=2 SV=3	Uncharacterized protein {ECO:0000313|Ensembl:ENSMLUP00000020833} (Fragment) OS=Myotis lucifugus (Little brown bat) PE=4 SV=1	PREDICTED: 60S ribosomal protein L4-like [Myotis lucifugus]
Manis_javanica_newGene_6827	--	--	Molecular Function: DNA binding (GO:0003677);; Molecular Function: integrase activity (GO:0008907);; Biological Process: DNA integration (GO:0015074);;	--	--	--	--	--	PREDICTED: LOW QUALITY PROTEIN: liprin-beta-2 [Balaenoptera acutorostrata scammoni]
gene9932	--	--	Molecular Function: transporter activity (GO:0005215);; Molecular Function: 11-cis retinal binding (GO:0005502);; Cellular Component: intracellular (GO:0005622);; Biological Process: transport (GO:0006810);;	--	[I]	Lipid transport and metabolism	Retinaldehyde-binding protein 1 GN=RLBP1 OS=Bos taurus (Bovine) PE=1 SV=4	Uncharacterized protein {ECO:0000313|Ensembl:ENSCAFP00000017037} OS=Canis familiaris (Dog) PE=4 SV=2	PREDICTED: retinaldehyde-binding protein 1 [Canis lupus familiaris]
gene23751	[P]	Inorganic ion transport and metabolism	Molecular Function: magnesium ion binding (GO:0000287);; Molecular Function: phospholipid-translocating ATPase activity (GO:0004012);; Molecular Function: ATP binding (GO:0005524);; Cellular Component: endoplasmic reticulum (GO:0005783);; Biological Process: cation transport (GO:0006812);; Biological Process: phospholipid transport (GO:0015914);; Cellular Component: integral component of membrane…	--	[R]	General function prediction only	Phospholipid-transporting ATPase IB GN=ATP8A2 OS=Bos taurus (Bovine) PE=1 SV=4	Uncharacterized protein {ECO:0000313|Ensembl:ENSCAFP00000025430} (Fragment) OS=Canis familiaris (Dog) PE=4 SV=2	PREDICTED: probable phospholipid-transporting ATPase VB isoform X3 [Canis lupus familiaris]
Manis_javanica_newGene_3386	--	--	Cellular Component: nucleolus (GO:0005730);; Cellular Component: Golgi apparatus (GO:0005794);; Biological Process: activation of JUN kinase activity (GO:0007257);; Biological Process: regulation of Wnt signaling pathway (GO:0030111);; Molecular Function: cyclin binding (GO:0030332);; Molecular Function: Tat protein binding (GO:0030957);; Biological Process: negative regulation of protein import …	--	--	--	--	--	PREDICTED: myoD family inhibitor domain-containing protein-like [Chrysochloris asiatica]
gene24249	--	--	Molecular Function: transcription coactivator activity (GO:0003713);; Cellular Component: transcription factor complex (GO:0005667);; Biological Process: regulation of transcription, DNA-templated (GO:0006355);; Molecular Function: zinc ion binding (GO:0008270);;	--	[TZ]	--	PDZ and LIM domain protein 1 GN=PDLIM1 OS=Bos taurus (Bovine) PE=2 SV=3	Uncharacterized protein {ECO:0000313|Ensembl:ENSFCAP00000001318} (Fragment) OS=Felis catus (Cat) PE=4 SV=1	PREDICTED: PDZ and LIM domain protein 1 [Panthera tigris altaica]
gene21163	--	--	Molecular Function: carbohydrate binding (GO:0030246);;	K06541|3.01284e-110|ecb:100062618|NKG2-A/NKG2-B type II integral membrane protein-like; K06541 killer cell lectin-like receptor subfamily C (A)	--	--	NKG2-A/NKG2-B type II integral membrane protein GN=NKG2A OS=Macaca mulatta (Rhesus macaque) PE=2 SV=1	Uncharacterized protein {ECO:0000313|Ensembl:ENSECAP00000020588} OS=Equus caballus (Horse) PE=4 SV=1	PREDICTED: NKG2-A/NKG2-B type II integral membrane protein-like [Ceratotherium simum simum]
gene14965	--	--	Cellular Component: condensed nuclear chromosome (GO:0000794);; Biological Process: negative regulation of mitochondrial RNA catabolic process (GO:0000961);; Molecular Function: single-stranded DNA binding (GO:0003697);; Molecular Function: RNA binding (GO:0003723);; Cellular Component: microtubule (GO:0005874);; Cellular Component: ribonucleoprotein complex (GO:0030529);; Cellular Component: mit…	K17964|1.37822e-152|lve:103081601|LRPPRC; leucine-rich pentatricopeptide repeat containing; K17964 leucine-rich PPR motif-containing protein, mitochondrial (A)	[A]	RNA processing and modification	--	Uncharacterized protein {ECO:0000313|Ensembl:ENSECAP00000021242} OS=Equus caballus (Horse) PE=4 SV=1	PREDICTED: leucine-rich PPR motif-containing protein, mitochondrial [Lipotes vexillifer]
gene19099	--	--	Biological Process: negative regulation of transcription from RNA polymerase II promoter (GO:0000122);; Molecular Function: RNA polymerase II transcription corepressor activity (GO:0001106);; Molecular Function: transcription corepressor binding (GO:0001222);; Molecular Function: zinc ion binding (GO:0008270);; Cellular Component: Sin3 complex (GO:0016580);; Cellular Component: transcriptional re…	--	[R]	General function prediction only	Histone acetyltransferase KAT6B GN=KAT6B OS=Macaca fascicularis (Crab-eating macaque) PE=2 SV=1	PHD finger protein 12 {ECO:0000313|EMBL:ELK01856.1} OS=Pteropus alecto (Black flying fox) PE=4 SV=1	PREDICTED: PHD finger protein 12 isoform X1 [Pteropus alecto]
Manis_javanica_newGene_10610	--	--	--	K15381|3.74223e-45|ssc:100519567|disrupted in renal carcinoma protein 2 homolog; K15381 MFS transporter, FLVCR family, disrupted in renal carcinoma protein 2 (A)	--	--	--	--	PREDICTED: disrupted in renal carcinoma protein 2 homolog, partial [Physeter catodon]
gene14785	--	--	--	--	--	--	Atherin GN=SAMD1 OS=Oryctolagus cuniculus (Rabbit) PE=2 SV=1	Sterile alpha motif domain-containing 1 {ECO:0000313|EMBL:CCP76206.1} (Fragment) OS=Neovison vison (American mink) PE=2 SV=1	PREDICTED: atherin [Capra hircus]
gene26090	[H]	Coenzyme transport and metabolism	--	--	--	--	--	--	--
gene18703	--	--	Molecular Function: antigen binding (GO:0003823);; Molecular Function: phospholipid binding (GO:0005543);; Cellular Component: nucleus (GO:0005634);; Cellular Component: cytoplasm (GO:0005737);; Cellular Component: plasma membrane (GO:0005886);; Molecular Function: protein kinase binding (GO:0019901);; Biological Process: positive regulation of transcription from RNA polymerase II promoter (GO:00…	K17699|0|cfa:480543|SKAP1; src kinase associated phosphoprotein 1; K17699 src kinase associated phosphoprotein 1 (A)	--	--	Src kinase-associated phosphoprotein 2 GN=SKAP2 OS=Bos taurus (Bovine) PE=2 SV=1	Uncharacterized protein {ECO:0000313|Ensembl:ENSCAFP00000024759} OS=Canis familiaris (Dog) PE=4 SV=2	PREDICTED: src kinase-associated phosphoprotein 1 [Canis lupus familiaris]
gene21774	[E]	Amino acid transport and metabolism	Biological Process: ion transport (GO:0006811);; Molecular Function: potassium:chloride symporter activity (GO:0015379);; Cellular Component: integral component of membrane (GO:0016021);; Biological Process: transmembrane transport (GO:0055085);; Biological Process: cellular hypotonic salinity response (GO:0071477);;	K14427|0|ptr:750207|SLC12A6; solute carrier family 12 (potassium/chloride transporter), member 6; K14427 solute carrier family 12 (potassium/chloride transporter), member 4/5/6 (A)	[P]	Inorganic ion transport and metabolism	Solute carrier family 12 member 4 GN=SLC12A4 OS=Oryctolagus cuniculus (Rabbit) PE=1 SV=1	Solute carrier family 12 (Potassium/chloride transporters), member 6 {ECO:0000313|EMBL:JAA27516.1} OS=Pan troglodytes (Chimpanzee) PE=2 SV=1	PREDICTED: solute carrier family 12 member 6 isoform X4 [Leptonychotes weddellii]
gene24788	--	--	Molecular Function: 2'-5'-oligoadenylate synthetase activity (GO:0001730);; Molecular Function: double-stranded RNA binding (GO:0003725);; Molecular Function: ATP binding (GO:0005524);; Cellular Component: cytoplasm (GO:0005737);; Biological Process: purine nucleotide biosynthetic process (GO:0006164);; Biological Process: immune response (GO:0006955);; Molecular Function: zinc ion binding (GO:00…	K14216|2.90436e-78|ptg:102958625|OAS1; 2'-5'-oligoadenylate synthetase 1, 40/46kDa; K14216 2'-5'-oligoadenylate synthetase [EC:2.7.7.84] (A)	--	--	2&apos;-5&apos;-oligoadenylate synthase 1 GN=OAS1 OS=Sus scrofa (Pig) PE=1 SV=3	Uncharacterized protein {ECO:0000313|Ensembl:ENSMMUP00000016794} OS=Macaca mulatta (Rhesus macaque) PE=4 SV=1	PREDICTED: 2&apos;-5&apos;-oligoadenylate synthase 1-like [Physeter catodon]
gene17929	--	--	Molecular Function: Rab GTPase activator activity (GO:0005097);; Biological Process: positive regulation of Rab GTPase activity (GO:0032851);;	--	[U]	Intracellular trafficking, secretion, and vesicular transport	TBC1 domain family member 24 GN=TBC1D24 OS=Bos taurus (Bovine) PE=2 SV=1	Uncharacterized protein {ECO:0000313|Ensembl:ENSECAP00000012666} OS=Equus caballus (Horse) PE=4 SV=1	PREDICTED: TBC1 domain family member 24 isoform X1 [Camelus ferus]
gene19188	--	--	Molecular Function: GABA-A receptor activity (GO:0004890);; Molecular Function: extracellular ligand-gated ion channel activity (GO:0005230);; Cellular Component: plasma membrane (GO:0005886);; Biological Process: chloride transport (GO:0006821);; Biological Process: gamma-aminobutyric acid signaling pathway (GO:0007214);; Cellular Component: integral component of membrane (GO:0016021);; Cellular…	K05175|0|fca:101093992|GABRA6; gamma-aminobutyric acid (GABA) A receptor, alpha 6; K05175 gamma-aminobutyric acid receptor subunit alpha (A)	[T]	Signal transduction mechanisms	Gamma-aminobutyric acid receptor subunit alpha-4 (Precursor) GN=GABRA4 OS=Bos taurus (Bovine) PE=2 SV=2	Uncharacterized protein {ECO:0000313|Ensembl:ENSECAP00000011854} OS=Equus caballus (Horse) PE=3 SV=1	PREDICTED: gamma-aminobutyric acid receptor subunit alpha-6 [Felis catus]
gene721	--	--	Cellular Component: trans-Golgi network (GO:0005802);; Cellular Component: cytosol (GO:0005829);; Cellular Component: plasma membrane (GO:0005886);; Biological Process: protein localization (GO:0008104);; Cellular Component: endomembrane system (GO:0012505);; Molecular Function: protein kinase binding (GO:0019901);;	--	[U]	Intracellular trafficking, secretion, and vesicular transport	Lysosomal-trafficking regulator GN=LYST OS=Bos taurus (Bovine) PE=1 SV=1	Uncharacterized protein {ECO:0000313|Ensembl:ENSAMEP00000004951} (Fragment) OS=Ailuropoda melanoleuca (Giant panda) PE=4 SV=1	PREDICTED: LOW QUALITY PROTEIN: neurobeachin [Tupaia chinensis]
gene6062	--	--	Molecular Function: calcium ion binding (GO:0005509);; Cellular Component: integral component of membrane (GO:0016021);;	K06233|0|cfa:478781|LRP2; low density lipoprotein receptor-related protein 2; K06233 low density lipoprotein-related protein 2 (A)	[T]	Signal transduction mechanisms	Very low-density lipoprotein receptor (Precursor) GN=VLDLR OS=Oryctolagus cuniculus (Rabbit) PE=2 SV=1	Uncharacterized protein {ECO:0000313|Ensembl:ENSCAFP00000017993} (Fragment) OS=Canis familiaris (Dog) PE=4 SV=2	PREDICTED: low-density lipoprotein receptor-related protein 2 isoform X1 [Canis lupus familiaris]
gene22013	--	--	Cellular Component: ruffle (GO:0001726);; Cellular Component: phagocytic cup (GO:0001891);; Biological Process: pinocytosis (GO:0006907);; Biological Process: cell communication (GO:0007154);; Biological Process: protein transport (GO:0015031);; Cellular Component: cytoplasmic vesicle membrane (GO:0030659);; Cellular Component: extrinsic component of cytoplasmic side of plasma membrane (GO:003123…	K17920|0|cfa:100855895|SNX5; sorting nexin 5; K17920 sorting nexin-5/6/32 (A)	[V]	Defense mechanisms	Sorting nexin-5 GN=SNX5 OS=Bos taurus (Bovine) PE=2 SV=1	Uncharacterized protein {ECO:0000313|Ensembl:ENSCAFP00000008171} OS=Canis familiaris (Dog) PE=4 SV=1	PREDICTED: sorting nexin-5 [Ceratotherium simum simum]
gene22324	--	--	Molecular Function: DNA binding (GO:0003677);; Cellular Component: nucleus (GO:0005634);; Biological Process: regulation of transcription, DNA-templated (GO:0006355);; Molecular Function: protein dimerization activity (GO:0046983);;	K09087|5.76754e-67|bta:516433|HES2; hes family bHLH transcription factor 2; K09087 hairy and enhancer of split 2/6/7 (A)	[K]	Transcription	Transcription factor HES-1 GN=HES1 OS=Bos taurus (Bovine) PE=2 SV=1	Uncharacterized protein {ECO:0000313|Ensembl:ENSBTAP00000028261} OS=Bos taurus (Bovine) PE=4 SV=2	PREDICTED: transcription factor HES-2 [Odobenus rosmarus divergens]
gene11121	--	--	Biological Process: autophagic vacuole fusion (GO:0000046);; Molecular Function: SNARE binding (GO:0000149);; Cellular Component: autophagic vacuole membrane (GO:0000421);; Molecular Function: SNAP receptor activity (GO:0005484);; Cellular Component: mitochondrion (GO:0005739);; Cellular Component: cytosol (GO:0005829);; Biological Process: intracellular protein transport (GO:0006886);; Biologica…	K08491|7.42258e-156|aml:100470752|syntaxin-17-like; K08491 syntaxin 17 (A)	[U]	Intracellular trafficking, secretion, and vesicular transport	Syntaxin-17 GN=STX17 OS=Bos taurus (Bovine) PE=2 SV=1	Uncharacterized protein {ECO:0000313|Ensembl:ENSAMEP00000004585} (Fragment) OS=Ailuropoda melanoleuca (Giant panda) PE=4 SV=1	PREDICTED: syntaxin-17 [Vicugna pacos]
gene12823	--	--	Biological Process: activation of MAPK activity (GO:0000187);; Biological Process: G-protein coupled receptor signaling pathway (GO:0007186);; Cellular Component: cell surface (GO:0009986);; Cellular Component: integral component of membrane (GO:0016021);; Cellular Component: endocytic vesicle (GO:0030139);; Molecular Function: PDZ domain binding (GO:0030165);; Biological Process: positive regula…	K04291|0|cfr:102504628|LPAR2; lysophosphatidic acid receptor 2; K04291 lysophosphatidic acid receptor 2 (A)	[R]	General function prediction only	Lysophosphatidic acid receptor 2 GN=LPAR2 OS=Macaca fascicularis (Crab-eating macaque) PE=2 SV=1	Lysophosphatidic acid receptor 2 {ECO:0000313|EMBL:EPY87240.1} OS=Camelus ferus (Wild Bactrian camel) PE=3 SV=1	PREDICTED: lysophosphatidic acid receptor 2 isoform X1 [Camelus bactrianus]
gene121	[LKJ]	--	Molecular Function: nucleic acid binding (GO:0003676);; Molecular Function: ATP binding (GO:0005524);; Cellular Component: nucleus (GO:0005634);; Cellular Component: cytoplasm (GO:0005737);; Molecular Function: ATP-dependent helicase activity (GO:0008026);; Biological Process: protein localization (GO:0008104);;	K12835|0|cfa:480479|DDX42; DEAD (Asp-Glu-Ala-Asp) box helicase 42; K12835 ATP-dependent RNA helicase DDX42 [EC:3.6.4.13] (A)	[A]	RNA processing and modification	ATP-dependent RNA helicase DDX42 GN=DDX42 OS=Pongo abelii (Sumatran orangutan) PE=2 SV=1	Uncharacterized protein {ECO:0000313|Ensembl:ENSAMEP00000003397} OS=Ailuropoda melanoleuca (Giant panda) PE=3 SV=1	PREDICTED: ATP-dependent RNA helicase DDX42 [Odobenus rosmarus divergens]
gene3020	[J]	Translation, ribosomal structure and biogenesis	Cellular Component: mitochondrial large ribosomal subunit (GO:0005762);;	--	[J]	Translation, ribosomal structure and biogenesis	5-methylcytosine rRNA methyltransferase NSUN4 (Precursor) GN=NSUN4 OS=Bos taurus (Bovine) PE=2 SV=2	Uncharacterized protein {ECO:0000313|Ensembl:ENSAMEP00000014709} OS=Ailuropoda melanoleuca (Giant panda) PE=4 SV=1	PREDICTED: 5-methylcytosine rRNA methyltransferase NSUN4 isoform 1 [Odobenus rosmarus divergens]
gene14831	--	--	Molecular Function: DNA binding (GO:0003677);; Cellular Component: nucleus (GO:0005634);; Biological Process: regulation of gene expression by genetic imprinting (GO:0006349);; Molecular Function: zinc ion binding (GO:0008270);; Molecular Function: oxidoreductase activity (GO:0016491);; Molecular Function: histone demethylase activity (H3-dimethyl-K4 specific) (GO:0034648);; Molecular Function: h…	--	--	--	--	Lysine-specific histone demethylase 1B {ECO:0000313|EMBL:AFE68138.1} (Fragment) OS=Macaca mulatta (Rhesus macaque) PE=2 SV=1	PREDICTED: lysine-specific histone demethylase 1B isoform 2 [Odobenus rosmarus divergens]
gene26674	[O]	Posttranslational modification, protein turnover, chaperones	--	K09518|4.89425e-73|umr:103667810|DNAJB12; DnaJ (Hsp40) homolog, subfamily B, member 12; K09518 DnaJ homolog subfamily B member 12 (A)	[O]	Posttranslational modification, protein turnover, chaperones	DnaJ homolog subfamily B member 12 GN=DNAJB12 OS=Bos taurus (Bovine) PE=2 SV=1	Uncharacterized protein {ECO:0000313|Ensembl:ENSECAP00000008641} OS=Equus caballus (Horse) PE=4 SV=1	PREDICTED: dnaJ homolog subfamily B member 12 isoform X1 [Ursus maritimus]
gene25946	--	--	--	K14018|4.4114e-85|pon:100455552|PLAA; phospholipase A2-activating protein; K14018 phospholipase A-2-activating protein (A)	[I]	Lipid transport and metabolism	WD repeat and SOCS box-containing protein 2 GN=WSB2 OS=Bos taurus (Bovine) PE=2 SV=1	Uncharacterized protein {ECO:0000313|Ensembl:ENSPPYP00000021471} OS=Pongo abelii (Sumatran orangutan) PE=4 SV=2	PREDICTED: phospholipase A-2-activating protein isoform X2 [Camelus bactrianus]
gene6936	--	--	--	--	--	--	--	Uncharacterized protein {ECO:0000313|Ensembl:ENSSSCP00000027634} OS=Sus scrofa (Pig) PE=4 SV=1	PREDICTED: V-set and transmembrane domain-containing protein 2B [Orcinus orca]
gene2838	--	--	Molecular Function: purinergic nucleotide receptor activity (GO:0001614);; Molecular Function: G-protein coupled receptor activity (GO:0004930);; Molecular Function: GTP binding (GO:0005525);; Biological Process: G-protein coupled receptor signaling pathway (GO:0007186);; Cellular Component: integral component of membrane (GO:0016021);;	K08402|0|fca:101088365|HCAR3, HCAR2; hydroxycarboxylic acid receptor 3; K08402 G protein-coupled receptor 109 (A)	--	--	P2Y purinoceptor 1 GN=P2RY1 OS=Bos taurus (Bovine) PE=2 SV=1	Uncharacterized protein {ECO:0000313|Ensembl:ENSFCAP00000015165} (Fragment) OS=Felis catus (Cat) PE=3 SV=1	PREDICTED: hydroxycarboxylic acid receptor 2 [Felis catus]
gene15097	--	--	Biological Process: neural crest cell migration (GO:0001755);; Cellular Component: nucleus (GO:0005634);; Cellular Component: cytoplasm (GO:0005737);; Biological Process: axon guidance (GO:0007411);; Biological Process: embryonic pattern specification (GO:0009880);; Biological Process: positive regulation of T cell proliferation (GO:0042102);; Cellular Component: membrane raft (GO:0045121);; Mole…	K05463|0|aml:100474281|ephrin-B1-like; K05463 ephrin-B (A)	[T]	Signal transduction mechanisms	Ephrin-A1, secreted form (Precursor) GN=EFNA1 OS=Sus scrofa (Pig) PE=2 SV=1	Uncharacterized protein {ECO:0000313|Ensembl:ENSAMEP00000009457} (Fragment) OS=Ailuropoda melanoleuca (Giant panda) PE=3 SV=1	PREDICTED: ephrin-B1 [Ceratotherium simum simum]
gene13698	--	--	--	--	--	--	--	Uncharacterized protein {ECO:0000313|Ensembl:ENSAMEP00000010419} OS=Ailuropoda melanoleuca (Giant panda) PE=4 SV=1	PREDICTED: uncharacterized protein C5orf42 homolog isoform X5 [Balaenoptera acutorostrata scammoni]
gene16212	--	--	Biological Process: immune system process (GO:0002376);; Molecular Function: protein binding (GO:0005515);; Biological Process: defense response (GO:0006952);; Cellular Component: membrane (GO:0016020);; Cellular Component: intracellular membrane-bounded organelle (GO:0043231);; Cellular Component: cytoplasmic part (GO:0044444);; Biological Process: single-organism cellular process (GO:0044763);;…	K12654|3.91298e-79|ssc:100217389|TMEM173, STING; transmembrane protein 173; K12654 transmembrane protein 173 (A)	--	--	Stimulator of interferon genes protein GN=TMEM173 OS=Sus scrofa (Pig) PE=2 SV=1	Stimulator of interferon protein {ECO:0000313|EMBL:EPY89869.1} OS=Camelus ferus (Wild Bactrian camel) PE=4 SV=1	stimulator of interferon protein [Camelus ferus]
gene7746	--	--	Molecular Function: G-protein coupled receptor activity (GO:0004930);; Molecular Function: olfactory receptor activity (GO:0004984);; Cellular Component: integral component of membrane (GO:0016021);;	K04257|0|ecb:100058247|olfactory receptor 2G3-like; K04257 olfactory receptor (A)	--	--	Olfactory receptor-like protein OLF3 OS=Canis familiaris (Dog) PE=3 SV=1	Olfactory receptor {ECO:0000256|RuleBase:RU000688} OS=Camelus ferus (Wild Bactrian camel) PE=3 SV=1	PREDICTED: olfactory receptor 2G3-like [Vicugna pacos]
gene17621	[R]	General function prediction only	Molecular Function: carboxylic ester hydrolase activity (GO:0004091);;	K13707|0|aml:100477372|ABHD15; abhydrolase domain containing 15; K13707 abhydrolase domain-containing protein 15 (A)	[R]	General function prediction only	Abhydrolase domain-containing protein 1 GN=ABHD1 OS=Bos taurus (Bovine) PE=2 SV=1	Putative uncharacterized protein {ECO:0000313|EMBL:EFB26110.1} (Fragment) OS=Ailuropoda melanoleuca (Giant panda) PE=4 SV=1	PREDICTED: abhydrolase domain-containing protein 15 [Ceratotherium simum simum]
gene11390	[F]	Nucleotide transport and metabolism	Molecular Function: thymidylate kinase activity (GO:0004798);; Molecular Function: ATP binding (GO:0005524);; Biological Process: dTDP biosynthetic process (GO:0006233);; Biological Process: nucleoside monophosphate phosphorylation (GO:0046940);; Molecular Function: nucleoside phosphate kinase activity (GO:0050145);; Biological Process: cellular response to growth factor stimulus (GO:0071363);;	K00943|3.95382e-86|umr:103662803|DTYMK; deoxythymidylate kinase (thymidylate kinase); K00943 dTMP kinase [EC:2.7.4.9] (A)	[F]	Nucleotide transport and metabolism	--	Thymidylate kinase {ECO:0000313|EMBL:ELK14418.1} OS=Pteropus alecto (Black flying fox) PE=3 SV=1	PREDICTED: thymidylate kinase [Vicugna pacos]
gene23001	--	--	Biological Process: determination of left/right symmetry (GO:0007368);; Cellular Component: ciliary basal body (GO:0036064);;	K16484|0|aml:100474442|RTTN; rotatin; K16484 rotatin (A)	--	--	--	Uncharacterized protein {ECO:0000313|Ensembl:ENSAMEP00000019434} (Fragment) OS=Ailuropoda melanoleuca (Giant panda) PE=4 SV=1	PREDICTED: rotatin [Orcinus orca]
gene23786	--	--	Biological Process: glycogen metabolic process (GO:0005977);;	K07189|0|ptg:102968427|PPP1R3B; protein phosphatase 1, regulatory subunit 3B; K07189 protein phosphatase 1 regulatory subunit 3A/B/C/D/E (A)	[OT]	--	Protein phosphatase 1 regulatory subunit 3B GN=PPP1R3B OS=Bos taurus (Bovine) PE=2 SV=1	Protein phosphatase 1 regulatory subunit 3 {ECO:0000256|PIRNR:PIRNR038207} OS=Sus scrofa (Pig) PE=4 SV=1	PREDICTED: protein phosphatase 1 regulatory subunit 3B isoform X1 [Felis catus]
gene24989	--	--	Molecular Function: chromatin binding (GO:0003682);; Molecular Function: protein kinase C activity (GO:0004697);; Molecular Function: protein kinase C binding (GO:0005080);; Molecular Function: calcium channel regulator activity (GO:0005246);; Molecular Function: ATP binding (GO:0005524);; Cellular Component: nucleus (GO:0005634);; Cellular Component: cytoplasm (GO:0005737);; Cellular Component: …	K02677|1.06927e-113|aml:100478007|protein kinase C beta type-like; K02677 classical protein kinase C [EC:2.7.11.13] (A)	[T]	Signal transduction mechanisms	Protein kinase C beta type GN=PRKCB OS=Bos taurus (Bovine) PE=2 SV=4	Uncharacterized protein {ECO:0000313|Ensembl:ENSPANP00000012414} OS=Papio anubis (Olive baboon) PE=4 SV=1	PREDICTED: protein kinase C beta type isoform X2 [Mustela putorius furo]
gene19006	--	--	Biological Process: negative regulation of transcription from RNA polymerase II promoter (GO:0000122);; Cellular Component: nuclear chromatin (GO:0000790);; Molecular Function: RNA polymerase II core promoter proximal region sequence-specific DNA binding (GO:0000978);; Molecular Function: RNA polymerase II repressing transcription factor binding (GO:0001103);; Biological Process: blood vessel dev…	K04491|0|bacu:103010923|TCF7L2; transcription factor 7-like 2 (T-cell specific, HMG-box); K04491 transcription factor 7-like 2 (A)	[K]	Transcription	Transcription factor SOX-6 GN=SOX6 OS=Pongo abelii (Sumatran orangutan) PE=2 SV=1	Putative uncharacterized protein {ECO:0000313|EMBL:EFB23328.1} (Fragment) OS=Ailuropoda melanoleuca (Giant panda) PE=4 SV=1	PREDICTED: transcription factor 7-like 2 isoform X14 [Sus scrofa]
gene25118	--	--	--	--	--	--	Transmembrane protein 8B GN=TMEM8B OS=Bos taurus (Bovine) PE=2 SV=1	Uncharacterized protein {ECO:0000313|Ensembl:ENSFCAP00000014509} OS=Felis catus (Cat) PE=4 SV=1	PREDICTED: transmembrane protein 8A [Felis catus]
gene18210	[H]	Coenzyme transport and metabolism	Cellular Component: nucleus (GO:0005634);; Cellular Component: mitochondrion (GO:0005739);; Biological Process: isoprenoid biosynthetic process (GO:0008299);; Molecular Function: transferase activity (GO:0016740);;	K00787|0|cfr:102522669|FDPS; farnesyl diphosphate synthase; K00787 farnesyl diphosphate synthase [EC:2.5.1.1 2.5.1.10] (A)	[H]	Coenzyme transport and metabolism	Farnesyl pyrophosphate synthase GN=FDPS OS=Bos taurus (Bovine) PE=1 SV=1	Putative uncharacterized protein {ECO:0000313|EMBL:EFB14304.1} (Fragment) OS=Ailuropoda melanoleuca (Giant panda) PE=3 SV=1	hypothetical protein PANDA_018257 [Ailuropoda melanoleuca]
gene4806	[R]	General function prediction only	--	K11462|0|cfa:476779|EED; embryonic ectoderm development; K11462 polycomb protein EED (A)	[K]	Transcription	Polycomb protein EED GN=EED OS=Bos taurus (Bovine) PE=2 SV=1	Putative uncharacterized protein {ECO:0000313|EMBL:EHH56634.1} OS=Macaca fascicularis (Crab-eating macaque) PE=4 SV=1	PREDICTED: polycomb protein EED isoform 1 [Odobenus rosmarus divergens]
Manis_javanica_newGene_5845	--	--	Cellular Component: intermediate filament (GO:0005882);; Cellular Component: nuclear lumen (GO:0031981);;	K07611|2.00138e-13|mmu:16906|Lmnb1; lamin B1; K07611 lamin B (A)	--	--	--	--	PREDICTED: lamin-B1-like, partial [Tursiops truncatus]
gene8754	--	--	--	K10487|0|umr:103657872|BTBD16; BTB (POZ) domain containing 16; K10487 BTB/POZ domain-containing protein 16 (A)	[R]	General function prediction only	BTB/POZ domain-containing protein 16 GN=BTBD16 OS=Bos taurus (Bovine) PE=2 SV=1	Uncharacterized protein {ECO:0000313|Ensembl:ENSECAP00000006916} OS=Equus caballus (Horse) PE=4 SV=1	PREDICTED: BTB/POZ domain-containing protein 16 isoform X1 [Ursus maritimus]
gene7253	[R]	General function prediction only	Molecular Function: GTPase activity (GO:0003924);; Molecular Function: GTP binding (GO:0005525);; Biological Process: GTP catabolic process (GO:0006184);; Biological Process: small GTPase mediated signal transduction (GO:0007264);; Cellular Component: endomembrane system (GO:0012505);; Cellular Component: membrane (GO:0016020);; Biological Process: cell projection assembly (GO:0030031);; Biologic…	K07861|7.34748e-131|pale:102887421|RAC3; ras-related C3 botulinum toxin substrate 3 (rho family, small GTP binding protein Rac3); K07861 Ras-related C3 botulinum toxin substrate 3 (A)	[R]	General function prediction only	Ras-related C3 botulinum toxin substrate 1 (Precursor) GN=RAC1 OS=Canis familiaris (Dog) PE=2 SV=1	Uncharacterized protein {ECO:0000313|Ensembl:ENSAMEP00000018344} (Fragment) OS=Ailuropoda melanoleuca (Giant panda) PE=3 SV=1	PREDICTED: ras-related C3 botulinum toxin substrate 3 isoform X2 [Equus przewalskii]
gene10695	--	--	--	--	[Y]	Nuclear structure	--	Uncharacterized protein {ECO:0000313|Ensembl:ENSAMEP00000011082} OS=Ailuropoda melanoleuca (Giant panda) PE=4 SV=1	PREDICTED: UBX domain-containing protein 11 isoform X2 [Canis lupus familiaris]
gene11677	--	--	Biological Process: eye development (GO:0001654);; Cellular Component: centrosome (GO:0005813);; Biological Process: smoothened signaling pathway (GO:0007224);; Biological Process: brain development (GO:0007420);; Biological Process: heart development (GO:0007507);; Biological Process: protein localization (GO:0008104);; Cellular Component: BBSome (GO:0034464);; Biological Process: fat cell diffe…	K16749|0|cfr:102513415|BBS7; Bardet-Biedl syndrome 7; K16749 Bardet-Biedl syndrome 7 protein (A)	--	--	--	Uncharacterized protein {ECO:0000313|Ensembl:ENSMPUP00000017294} OS=Mustela putorius furo (European domestic ferret) PE=4 SV=1	PREDICTED: Bardet-Biedl syndrome 7 protein isoform X1 [Mustela putorius furo]
gene13450	--	--	Molecular Function: actin binding (GO:0003779);; Cellular Component: actin cytoskeleton (GO:0015629);; Biological Process: actin filament depolymerization (GO:0030042);;	K05765|2.34155e-103|ecb:100050494|CFL2; cofilin 2 (muscle); K05765 cofilin (A)	[Z]	Cytoskeleton	Cofilin-2 GN=CFL2 OS=Sus scrofa (Pig) PE=2 SV=4	Cofilin-2 {ECO:0000313|EMBL:EPQ06971.1} OS=Myotis brandtii (Brandt's bat) PE=4 SV=1	Cofilin-2 [Myotis brandtii]
gene25284	--	--	Cellular Component: cytoplasm (GO:0005737);; Biological Process: glycoprotein catabolic process (GO:0006516);;	K01456|0|aml:100468440|peptide-N(4)-(N-acetyl-beta-glucosaminyl)asparagine amidase-like; K01456 peptide-N4-(N-acetyl-beta-glucosaminyl)asparagine amidase [EC:3.5.1.52] (A)	[O]	Posttranslational modification, protein turnover, chaperones	Peptide-N(4)-(N-acetyl-beta-glucosaminyl)asparagine amidase GN=NGLY1 OS=Macaca fascicularis (Crab-eating macaque) PE=2 SV=1	Uncharacterized protein {ECO:0000313|Ensembl:ENSAMEP00000000638} (Fragment) OS=Ailuropoda melanoleuca (Giant panda) PE=4 SV=1	PREDICTED: peptide-N(4)-(N-acetyl-beta-glucosaminyl)asparagine amidase isoform X1 [Ailuropoda melanoleuca]
gene2409	[R]	General function prediction only	--	--	[R]	General function prediction only	Heterogeneous nuclear ribonucleoproteins A2/B1 GN=HNRNPA2B1 OS=Bos taurus (Bovine) PE=2 SV=1	Uncharacterized protein {ECO:0000313|EMBL:EPY74372.1} OS=Camelus ferus (Wild Bactrian camel) PE=4 SV=1	hypothetical protein CB1_002079001 [Camelus ferus]
gene15017	--	--	Cellular Component: proteinaceous extracellular matrix (GO:0005578);;	--	[T]	Signal transduction mechanisms	Epidermal growth factor (Precursor) GN=EGF OS=Felis catus (Cat) PE=2 SV=1	Uncharacterized protein {ECO:0000313|Ensembl:ENSPPYP00000014093} OS=Pongo abelii (Sumatran orangutan) PE=4 SV=1	PREDICTED: matrilin-3-like [Vicugna pacos]
gene555	--	--	Molecular Function: ionotropic glutamate receptor activity (GO:0004970);; Molecular Function: extracellular-glutamate-gated ion channel activity (GO:0005234);; Cellular Component: plasma membrane (GO:0005886);; Biological Process: ion transport (GO:0006811);; Cellular Component: integral component of membrane (GO:0016021);; Cellular Component: cell junction (GO:0030054);; Biological Process: iono…	K05205|0|mcf:102121997|GRIK5; glutamate receptor, ionotropic, kainate 5; K05205 glutamate receptor, ionotropic kainate 5 (A)	[PET]	--	Glutamate receptor ionotropic, kainate 4 (Precursor) GN=GRIK4 OS=Pan troglodytes (Chimpanzee) PE=2 SV=1	KA2 {ECO:0000313|EMBL:ABA47261.1} (Fragment) OS=Macaca fascicularis (Crab-eating macaque) PE=2 SV=1	PREDICTED: glutamate receptor ionotropic, kainate 5 [Camelus dromedarius]
gene3515	--	--	Cellular Component: Golgi apparatus (GO:0005794);; Biological Process: cellular calcium ion homeostasis (GO:0006874);; Molecular Function: lipid binding (GO:0008289);; Molecular Function: phosphatidylinositol bisphosphate phosphatase activity (GO:0034593);; Molecular Function: phosphatidylinositol trisphosphate phosphatase activity (GO:0034594);; Biological Process: negative regulation of osteocl…	K01109|0|ptg:102959803|INPP4B; inositol polyphosphate-4-phosphatase, type II, 105kDa; K01109 inositol polyphosphate-4-phosphatase [EC:3.1.3.66] (A)	[T]	Signal transduction mechanisms	Type II inositol 3,4-bisphosphate 4-phosphatase GN=INPP4B OS=Pongo abelii (Sumatran orangutan) PE=2 SV=1	Uncharacterized protein {ECO:0000313|Ensembl:ENSMPUP00000015988} OS=Mustela putorius furo (European domestic ferret) PE=4 SV=1	PREDICTED: type II inositol 3,4-bisphosphate 4-phosphatase [Vicugna pacos]
gene3755	--	--	Cellular Component: extracellular space (GO:0005615);; Biological Process: brown fat cell differentiation (GO:0050873);;	--	[R]	General function prediction only	Platelet glycoprotein Ib alpha chain (Precursor) GN=GP1BA OS=Canis familiaris (Dog) PE=2 SV=2	Putative phospholipase a2 inhibitor subunit b {ECO:0000313|EMBL:JAA46917.1} OS=Desmodus rotundus (Vampire bat) PE=2 SV=1	PREDICTED: leucine-rich alpha-2-glycoprotein [Leptonychotes weddellii]
gene14114	--	--	Molecular Function: serine-type endopeptidase inhibitor activity (GO:0004867);; Cellular Component: extracellular region (GO:0005576);; Biological Process: transforming growth factor beta receptor signaling pathway (GO:0007179);; Biological Process: negative regulation of peptidase activity (GO:0010466);;	--	[O]	Posttranslational modification, protein turnover, chaperones	WAP, Kazal, immunoglobulin, Kunitz and NTR domain-containing protein 2 (Precursor) GN=WFIKKN2 OS=Bos taurus (Bovine) PE=2 SV=1	Uncharacterized protein {ECO:0000313|Ensembl:ENSAMEP00000008263} (Fragment) OS=Ailuropoda melanoleuca (Giant panda) PE=4 SV=1	PREDICTED: WAP, Kazal, immunoglobulin, Kunitz and NTR domain-containing protein 2 [Ailuropoda melanoleuca]
gene21285	--	--	Molecular Function: G-protein coupled receptor activity (GO:0004930);; Molecular Function: olfactory receptor activity (GO:0004984);; Cellular Component: plasma membrane (GO:0005886);; Biological Process: G-protein coupled receptor signaling pathway (GO:0007186);; Cellular Component: integral component of membrane (GO:0016021);; Biological Process: detection of chemical stimulus involved in senso…	K04257|0|mcc:707954|olfactory receptor 10C1-like; K04257 olfactory receptor (A)	--	--	Olfactory receptor 1G1 GN=OR1G1 OS=Gorilla gorilla gorilla (Lowland gorilla) PE=3 SV=1	Olfactory receptor {ECO:0000256|RuleBase:RU000688} OS=Oryctolagus cuniculus (Rabbit) PE=3 SV=1	PREDICTED: olfactory receptor 10C1-like [Chrysochloris asiatica]
gene16005	--	--	Cellular Component: extracellular space (GO:0005615);; Biological Process: negative regulation of BMP signaling pathway (GO:0030514);; Cellular Component: alpha-amino-3-hydroxy-5-methyl-4-isoxazolepropionic acid selective glutamate receptor complex (GO:0032281);; Biological Process: positive regulation of neuron differentiation (GO:0045666);;	--	--	--	von Willebrand factor C domain-containing protein 2-like (Precursor) GN=VWC2L OS=Macaca fascicularis (Crab-eating macaque) PE=2 SV=1	Uncharacterized protein {ECO:0000313|Ensembl:ENSAMEP00000004045} OS=Ailuropoda melanoleuca (Giant panda) PE=4 SV=1	PREDICTED: von Willebrand factor C domain-containing protein 2-like [Tupaia chinensis]
Manis_javanica_newGene_1119	--	--	--	K08291|3.42411e-19|ecb:100053624|GRK4; G protein-coupled receptor kinase 4; K08291 G protein-coupled receptor kinase [EC:2.7.11.16] (A)	--	--	G protein-coupled receptor kinase 5 GN=GRK5 OS=Bos taurus (Bovine) PE=1 SV=1	--	PREDICTED: G protein-coupled receptor kinase 4 isoform X2 [Pteropus alecto]
gene16685	--	--	Molecular Function: microtubule motor activity (GO:0003777);; Molecular Function: ATP binding (GO:0005524);; Cellular Component: cytoplasm (GO:0005737);; Biological Process: ATP catabolic process (GO:0006200);; Biological Process: microtubule-based movement (GO:0007018);; Molecular Function: ATPase activity (GO:0016887);; Cellular Component: dynein complex (GO:0030286);; Cellular Component: motil…	K10408|0|ssc:100156478|DNAH8; dynein, axonemal, heavy chain 8; K10408 dynein heavy chain, axonemal (A)	[Z]	Cytoskeleton	--	Uncharacterized protein {ECO:0000313|Ensembl:ENSSSCP00000001722} OS=Sus scrofa (Pig) PE=4 SV=1	PREDICTED: dynein heavy chain 8, axonemal isoform X8 [Sus scrofa]
gene2874	[R]	General function prediction only	Molecular Function: Rho guanyl-nucleotide exchange factor activity (GO:0005089);; Biological Process: regulation of Rho protein signal transduction (GO:0035023);;	--	[T]	Signal transduction mechanisms	Active breakpoint cluster region-related protein GN=ABR OS=Bos taurus (Bovine) PE=2 SV=1	Uncharacterized protein {ECO:0000313|Ensembl:ENSOARP00000000966} OS=Ovis aries (Sheep) PE=4 SV=1	PREDICTED: epithelial cell-transforming sequence 2 oncogene-like isoform X1 [Bos taurus]
gene17550	--	--	--	--	[T]	Signal transduction mechanisms	E3 ubiquitin-protein ligase SH3RF1 GN=SH3RF1 OS=Bos taurus (Bovine) PE=2 SV=1	SH3 domain-containing protein 19 {ECO:0000313|EMBL:ELK17502.1} OS=Pteropus alecto (Black flying fox) PE=4 SV=1	PREDICTED: SH3 domain-containing protein 19 isoform X4 [Equus przewalskii]
gene19387	--	--	--	--	--	--	--	Uncharacterized protein {ECO:0000313|Ensembl:ENSCAFP00000004742} OS=Canis familiaris (Dog) PE=4 SV=1	PREDICTED: transmembrane protein 140 isoformX3 [Canis lupus familiaris]
gene9114	--	--	Molecular Function: nuclear export signal receptor activity (GO:0005049);; Cellular Component: nuclear pore (GO:0005643);; Cellular Component: cytoplasm (GO:0005737);; Biological Process: intracellular protein transport (GO:0006886);; Molecular Function: Ran GTPase binding (GO:0008536);;	K18460|0|fca:101091441|XPO7; exportin 7; K18460 exportin-7 (A)	[YU]	--	Exportin-7 GN=XPO7 OS=Pongo abelii (Sumatran orangutan) PE=2 SV=3	Uncharacterized protein {ECO:0000313|Ensembl:ENSCJAP00000037955} OS=Callithrix jacchus (White-tufted-ear marmoset) PE=4 SV=1	PREDICTED: exportin-7 isoform 1 [Orcinus orca]
gene11581	--	--	Molecular Function: G-protein coupled receptor activity (GO:0004930);; Molecular Function: olfactory receptor activity (GO:0004984);; Cellular Component: plasma membrane (GO:0005886);; Biological Process: G-protein coupled receptor signaling pathway (GO:0007186);; Cellular Component: integral component of membrane (GO:0016021);; Biological Process: detection of chemical stimulus involved in senso…	K04257|1.3807e-177|myd:102774638|olfactory receptor 4K1-like; K04257 olfactory receptor (A)	--	--	Olfactory receptor-like protein OLF1 OS=Canis familiaris (Dog) PE=3 SV=1	Olfactory receptor {ECO:0000256|RuleBase:RU000688} OS=Pteropus alecto (Black flying fox) PE=3 SV=1	PREDICTED: olfactory receptor 4K3-like [Condylura cristata]
gene9735	[U]	Intracellular trafficking, secretion, and vesicular transport	Biological Process: platelet degranulation (GO:0002576);; Cellular Component: mitochondrion (GO:0005739);; Cellular Component: plasma membrane (GO:0005886);; Biological Process: vesicle docking involved in exocytosis (GO:0006904);; Biological Process: neurotransmitter secretion (GO:0007269);; Biological Process: neuromuscular synaptic transmission (GO:0007274);; Biological Process: axon target re…	K15292|0|mmu:20910|Stxbp1, AI317162, AI326233, MMS10-G, Ms10g, Munc-18a, Munc18-1, N-sec1, Rb-sec1, Sxtbp1, Unc18-1, Unc18h, nsec1; syntaxin binding protein 1; K15292 syntaxin-binding protein 1 (A)	[U]	Intracellular trafficking, secretion, and vesicular transport	Syntaxin-binding protein 1 GN=STXBP1 OS=Pongo abelii (Sumatran orangutan) PE=2 SV=1	Uncharacterized protein {ECO:0000313|Ensembl:ENSCJAP00000036862} (Fragment) OS=Callithrix jacchus (White-tufted-ear marmoset) PE=4 SV=1	PREDICTED: syntaxin-binding protein 1 isoform X2 [Equus przewalskii]
gene9494	[TZDR]	--	Cellular Component: Golgi membrane (GO:0000139);; Molecular Function: calcium ion binding (GO:0005509);; Cellular Component: plasma membrane (GO:0005886);; Cellular Component: postsynaptic density (GO:0014069);; Molecular Function: calcium-dependent protein binding (GO:0048306);;	--	[T]	Signal transduction mechanisms	Calcium-binding protein 1 GN=CABP1 OS=Bos taurus (Bovine) PE=1 SV=3	Uncharacterized protein {ECO:0000313|Ensembl:ENSMMUP00000007259} OS=Macaca mulatta (Rhesus macaque) PE=4 SV=1	PREDICTED: calcium-binding protein 1 isoform X1 [Lipotes vexillifer]
gene5957	[KL]	--	Biological Process: DNA strand renaturation (GO:0000733);; Molecular Function: DNA binding (GO:0003677);; Molecular Function: helicase activity (GO:0004386);; Molecular Function: endodeoxyribonuclease activity (GO:0004520);; Molecular Function: ATP binding (GO:0005524);; Biological Process: DNA repair (GO:0006281);; Molecular Function: zinc ion binding (GO:0008270);; Biological Process: response …	--	--	--	Endonuclease ZRANB3 GN=ZRANB3 OS=Bos taurus (Bovine) PE=3 SV=3	Zinc finger Ran-binding domain-containing protein 3 {ECO:0000313|EMBL:ELK04580.1} OS=Pteropus alecto (Black flying fox) PE=4 SV=1	PREDICTED: DNA annealing helicase and endonuclease ZRANB3 [Ceratotherium simum simum]
gene8354	--	--	--	K04988|4.3856e-07|ecb:100069843|PKD1L2; polycystic kidney disease 1-like 2; K04988 polycystin 1L2 (A)	--	--	--	Uncharacterized protein {ECO:0000313|Ensembl:ENSECAP00000013798} OS=Equus caballus (Horse) PE=4 SV=1	PREDICTED: polycystic kidney disease protein 1-like 2 [Vicugna pacos]
gene6144	[S]	Function unknown	Cellular Component: nucleolus (GO:0005730);; Cellular Component: cytoplasm (GO:0005737);; Biological Process: iron-sulfur cluster assembly (GO:0016226);; Biological Process: hemopoiesis (GO:0030097);; Biological Process: negative regulation of apoptotic process (GO:0043066);; Molecular Function: iron-sulfur cluster binding (GO:0051536);;	--	[S]	Function unknown	Anamorsin {ECO:0000255|HAMAP-Rule:MF_03115} OS=Bos taurus (Bovine) PE=2 SV=1	Anamorsin {ECO:0000256|HAMAP-Rule:MF_03115} OS=Bos mutus PE=3 SV=1	PREDICTED: anamorsin [Bos mutus]
gene22245	[F]	Nucleotide transport and metabolism	Molecular Function: nucleoside diphosphate kinase activity (GO:0004550);; Molecular Function: ATP binding (GO:0005524);; Cellular Component: mitochondrion (GO:0005739);; Biological Process: nucleoside diphosphate phosphorylation (GO:0006165);; Biological Process: GTP biosynthetic process (GO:0006183);; Biological Process: UTP biosynthetic process (GO:0006228);; Biological Process: CTP biosyntheti…	K00940|3.59699e-74|bacu:103004420|NME4; NME/NM23 nucleoside diphosphate kinase 4; K00940 nucleoside-diphosphate kinase [EC:2.7.4.6] (A)	[F]	Nucleotide transport and metabolism	Nucleoside diphosphate kinase A GN=NME1 OS=Canis familiaris (Dog) PE=2 SV=1	Nucleoside diphosphate kinase {ECO:0000256|RuleBase:RU004013} (Fragment) OS=Equus caballus (Horse) PE=3 SV=1	PREDICTED: nucleoside diphosphate kinase, mitochondrial isoform X2 [Lipotes vexillifer]
gene25532	--	--	Molecular Function: structural constituent of eye lens (GO:0005212);; Cellular Component: cytoplasm (GO:0005737);; Cellular Component: intermediate filament (GO:0005882);; Cellular Component: plasma membrane (GO:0005886);; Biological Process: intermediate filament cytoskeleton organization (GO:0045104);; Biological Process: cell maturation (GO:0048469);; Biological Process: lens fiber cell develo…	K10379|4.57178e-72|cfa:608938|BFSP2; beaded filament structural protein 2, phakinin; K10379 phakinin (A)	--	--	Phakinin GN=BFSP2 OS=Bos taurus (Bovine) PE=1 SV=1	Uncharacterized protein {ECO:0000313|Ensembl:ENSCAFP00000009622} OS=Canis familiaris (Dog) PE=4 SV=2	PREDICTED: phakinin isoform 2 [Canis lupus familiaris]
gene5479	[R]	General function prediction only	Cellular Component: mitochondrion (GO:0005739);; Molecular Function: O-methyltransferase activity (GO:0008171);;	--	[Q]	Secondary metabolites biosynthesis, transport and catabolism	--	Uncharacterized protein {ECO:0000313|Ensembl:ENSECAP00000010283} OS=Equus caballus (Horse) PE=4 SV=1	PREDICTED: catechol O-methyltransferase domain-containing protein 1 isoform X1 [Equus caballus]
gene849	[Z]	Cytoskeleton	Molecular Function: nucleotide binding (GO:0000166);; Cellular Component: microtubule cytoskeleton (GO:0015630);; Cellular Component: protein complex (GO:0043234);; Cellular Component: cytoskeletal part (GO:0044430);;	K11498|0|hsa:1062|CENPE, CENP-E, KIF10, MCPH13, PPP1R61; centromere protein E, 312kDa; K11498 centromeric protein E (A)	--	--	Kinesin-like protein KIF3A GN=KIF3A OS=Macaca fascicularis (Crab-eating macaque) PE=2 SV=1	Kinesin-like protein {ECO:0000256|RuleBase:RU000394} OS=Macaca mulatta (Rhesus macaque) PE=3 SV=1	PREDICTED: centromere-associated protein E isoform X2 [Balaenoptera acutorostrata scammoni]
Manis_javanica_newGene_7332	--	--	--	--	--	--	--	--	PREDICTED: uncharacterized protein C9orf153 homolog [Equus przewalskii]
gene14731	--	--	Molecular Function: calcium ion binding (GO:0005509);; Cellular Component: basement membrane (GO:0005604);; Cellular Component: extracellular space (GO:0005615);; Biological Process: signal transduction (GO:0007165);; Biological Process: regulation of cell proliferation (GO:0042127);; Molecular Function: extracellular matrix binding (GO:0050840);; Biological Process: bone development (GO:0060348)…	--	[W]	Extracellular structures	SPARC (Precursor) GN=SPARC OS=Pongo abelii (Sumatran orangutan) PE=2 SV=1	Uncharacterized protein {ECO:0000313|Ensembl:ENSCJAP00000028605} OS=Callithrix jacchus (White-tufted-ear marmoset) PE=4 SV=1	PREDICTED: SPARC [Chrysochloris asiatica]
gene24322	--	--	--	--	[R]	General function prediction only	--	Uncharacterized protein {ECO:0000313|Ensembl:ENSMLUP00000013367} OS=Myotis lucifugus (Little brown bat) PE=4 SV=1	PREDICTED: ankyrin repeat and SAM domain-containing protein 3 isoform 2 [Ceratotherium simum simum]
gene23401	--	--	Biological Process: regulation of alternative mRNA splicing, via spliceosome (GO:0000381);; Molecular Function: metal ion binding (GO:0046872);;	K14943|0|ssc:100519915|MBNL2; muscleblind-like splicing regulator 2; K14943 muscleblind (A)	[K]	Transcription	Muscleblind-like protein 2 GN=MBNL2 OS=Pongo abelii (Sumatran orangutan) PE=2 SV=2	Uncharacterized protein {ECO:0000313|Ensembl:ENSOCUP00000018051} OS=Oryctolagus cuniculus (Rabbit) PE=4 SV=2	PREDICTED: muscleblind-like protein 2 [Camelus bactrianus]
Manis_javanica_newGene_13768	--	--	Cellular Component: DNA-directed RNA polymerase II, holoenzyme (GO:0016591);;	--	--	--	--	--	PREDICTED: myocardial zonula adherens protein isoform X6 [Camelus ferus]
gene20586	[M]	Cell wall/membrane/envelope biogenesis	Cellular Component: integral component of plasma membrane (GO:0005887);; Biological Process: positive regulation of cell proliferation (GO:0008284);; Biological Process: hyaluronan biosynthetic process (GO:0030213);; Biological Process: positive regulation of cell migration (GO:0030335);; Biological Process: positive regulation of urine volume (GO:0035810);; Biological Process: cellular response …	K00752|0|ptg:102950235|HAS2; hyaluronan synthase 2; K00752 hyaluronan synthase [EC:2.4.1.212] (A)	[M]	Cell wall/membrane/envelope biogenesis	Hyaluronan synthase 2 GN=HAS2 OS=Bos taurus (Bovine) PE=2 SV=1	Uncharacterized protein {ECO:0000313|Ensembl:ENSCAFP00000042994} OS=Canis familiaris (Dog) PE=4 SV=1	PREDICTED: hyaluronan synthase 2 [Ceratotherium simum simum]
gene8707	--	--	Cellular Component: integral component of peroxisomal membrane (GO:0005779);; Molecular Function: protein C-terminus binding (GO:0008022);; Biological Process: protein import into peroxisome matrix (GO:0016558);; Molecular Function: protein complex binding (GO:0032403);; Biological Process: protein import into peroxisome membrane (GO:0045046);; Molecular Function: ATPase binding (GO:0051117);;	K13340|1.12731e-107|lve:103089148|PEX26; peroxisomal biogenesis factor 26; K13340 peroxin-26 (A)	--	--	Peroxisome assembly protein 26 GN=PEX26 OS=Macaca fascicularis (Crab-eating macaque) PE=2 SV=1	Peroxisome assembly protein 26 {ECO:0000313|EMBL:CCP74376.1} OS=Neovison vison (American mink) PE=2 SV=1	PREDICTED: peroxisome assembly protein 26 [Lipotes vexillifer]
gene1017	[E]	Amino acid transport and metabolism	Molecular Function: catalytic activity (GO:0003824);; Biological Process: polyamine biosynthetic process (GO:0006596);; Molecular Function: ornithine decarboxylase activator activity (GO:0042978);;	--	[E]	Amino acid transport and metabolism	Antizyme inhibitor 1 GN=AZIN1 OS=Pongo abelii (Sumatran orangutan) PE=2 SV=1	Uncharacterized protein {ECO:0000313|Ensembl:ENSAMEP00000015549} OS=Ailuropoda melanoleuca (Giant panda) PE=3 SV=1	antizyme inhibitor 1 [Camelus ferus]
gene26094	[IQR]	--	--	--	[Q]	Secondary metabolites biosynthesis, transport and catabolism	D-beta-hydroxybutyrate dehydrogenase, mitochondrial (Precursor) GN=BDH1 OS=Bos taurus (Bovine) PE=1 SV=2	--	PREDICTED: dehydrogenase/reductase SDR family member 7B-like [Pantholops hodgsonii]
gene13950	[B]	Chromatin structure and dynamics	Cellular Component: nucleosome (GO:0000786);; Molecular Function: DNA binding (GO:0003677);; Cellular Component: nucleus (GO:0005634);; Biological Process: nucleosome assembly (GO:0006334);; Molecular Function: protein heterodimerization activity (GO:0046982);;	K11253|5.5628e-93|xtr:100038101|h3f3b; H3 histone, family 3B (H3.3B); K11253 histone H3 (A)	[B]	Chromatin structure and dynamics	Histone H3.3 GN=H3F3A OS=Oryctolagus cuniculus (Rabbit) PE=2 SV=2	Histone H3 {ECO:0000256|RuleBase:RU004471} OS=Pteropus alecto (Black flying fox) PE=3 SV=1	PREDICTED: histone H3.3-like [Myotis lucifugus]
gene3623	--	--	--	--	--	--	--	Uncharacterized protein {ECO:0000313|Ensembl:ENSCAFP00000011243} OS=Canis familiaris (Dog) PE=4 SV=1	PREDICTED: tumor protein p53-inducible nuclear protein 2 isoform X1 [Panthera tigris altaica]
gene10087	--	--	Molecular Function: signal transducer activity (GO:0004871);; Cellular Component: endoplasmic reticulum (GO:0005783);; Biological Process: vesicle-mediated transport (GO:0016192);; Biological Process: positive regulation of I-kappaB kinase/NF-kappaB signaling (GO:0043123);;	--	[P]	Inorganic ion transport and metabolism	Vesicle transport protein GOT1B OS=Bos taurus (Bovine) PE=2 SV=1	Uncharacterized protein {ECO:0000313|Ensembl:ENSFCAP00000017053} OS=Felis catus (Cat) PE=4 SV=1	PREDICTED: vesicle transport protein GOT1B [Panthera tigris altaica]
gene2960	--	--	Molecular Function: tubulin binding (GO:0015631);; Biological Process: protein polyglutamylation (GO:0018095);;	K16601|0|bacu:102998378|TTLL4; tubulin tyrosine ligase-like family, member 4; K16601 tubulin polyglutamylase TTLL4 [EC:6.-.-.-] (A)	[O]	Posttranslational modification, protein turnover, chaperones	Tubulin polyglutamylase TTLL5 GN=TTLL5 OS=Pongo abelii (Sumatran orangutan) PE=2 SV=1	Putative uncharacterized protein {ECO:0000313|EMBL:EFB15807.1} (Fragment) OS=Ailuropoda melanoleuca (Giant panda) PE=4 SV=1	PREDICTED: tubulin polyglutamylase TTLL4 [Ceratotherium simum simum]
gene8576	--	--	Molecular Function: cytochrome-c oxidase activity (GO:0004129);; Cellular Component: mitochondrial respiratory chain (GO:0005746);; Biological Process: central nervous system development (GO:0007417);;	K02271|1.50712e-47|ecb:100630758|cytochrome c oxidase subunit 7B, mitochondrial-like; K02271 cytochrome c oxidase subunit 7b (A)	--	--	Cytochrome c oxidase subunit 7B, mitochondrial (Precursor) GN=COX7B OS=Pongo abelii (Sumatran orangutan) PE=3 SV=1	Uncharacterized protein {ECO:0000313|Ensembl:ENSFCAP00000016765} OS=Felis catus (Cat) PE=4 SV=1	PREDICTED: cytochrome c oxidase subunit 7B, mitochondrial-like [Condylura cristata]
gene6313	--	--	Biological Process: autophagic vacuole assembly (GO:0000045);; Cellular Component: autophagic vacuole (GO:0005776);; Biological Process: positive regulation of autophagy (GO:0010508);; Cellular Component: pre-autophagosomal structure membrane (GO:0034045);;	K17889|0|bacu:103015639|ATG14; autophagy related 14; K17889 beclin 1-associated autophagy-related key regulator (A)	[R]	General function prediction only	--	Uncharacterized protein {ECO:0000313|Ensembl:ENSBTAP00000014296} OS=Bos taurus (Bovine) PE=4 SV=1	PREDICTED: beclin 1-associated autophagy-related key regulator [Balaenoptera acutorostrata scammoni]
gene19230	--	--	Cellular Component: cytoplasm (GO:0005737);; Cellular Component: integral component of membrane (GO:0016021);; Cellular Component: nuclear membrane (GO:0031965);; Biological Process: intrinsic apoptotic signaling pathway in response to DNA damage by p53 class mediator (GO:0042771);;	--	--	--	Transmembrane protein 109 (Precursor) GN=TMEM109 OS=Oryctolagus cuniculus (Rabbit) PE=1 SV=1	Uncharacterized protein {ECO:0000313|Ensembl:ENSMPUP00000014318} OS=Mustela putorius furo (European domestic ferret) PE=4 SV=1	PREDICTED: transmembrane protein 109 [Lipotes vexillifer]
gene2330	--	--	Cellular Component: cytoplasm (GO:0005737);; Cellular Component: centrosome (GO:0005813);; Cellular Component: intermediate filament cytoskeleton (GO:0045111);;	--	--	--	--	Uncharacterized protein {ECO:0000313|Ensembl:ENSFCAP00000003183} OS=Felis catus (Cat) PE=4 SV=1	PREDICTED: sodium channel and clathrin linker 1 [Panthera tigris altaica]
gene5602	[F]	Nucleotide transport and metabolism	Molecular Function: adenylate kinase activity (GO:0004017);; Molecular Function: ATP binding (GO:0005524);; Molecular Function: GTP binding (GO:0005525);; Cellular Component: mitochondrial matrix (GO:0005759);; Molecular Function: nucleoside triphosphate adenylate kinase activity (GO:0046899);; Biological Process: nucleotide phosphorylation (GO:0046939);;	K00944|4.69967e-157|lve:103076093|AK3; adenylate kinase 3; K00944 nucleoside-triphosphate--adenylate kinase [EC:2.7.4.10] (A)	[F]	Nucleotide transport and metabolism	GTP:AMP phosphotransferase AK3, mitochondrial {ECO:0000255|HAMAP-Rule:MF_03169} OS=Pongo abelii (Sumatran orangutan) PE=2 SV=3	GTP:AMP phosphotransferase AK3, mitochondrial {ECO:0000256|HAMAP-Rule:MF_03169} OS=Canis familiaris (Dog) PE=3 SV=1	PREDICTED: GTP:AMP phosphotransferase AK3, mitochondrial isoform X1 [Physeter catodon]
Manis_javanica_newGene_9581	--	--	Molecular Function: metal ion binding (GO:0046872);;	--	--	--	--	--	PREDICTED: zinc finger protein 609 isoform X2 [Equus przewalskii]
gene14413	[I]	Lipid transport and metabolism	Molecular Function: 1-acylglycerol-3-phosphate O-acyltransferase activity (GO:0003841);; Cellular Component: integral component of membrane (GO:0016021);; Biological Process: CDP-diacylglycerol biosynthetic process (GO:0016024);;	K13523|0|ecb:100050454|AGPAT4; 1-acylglycerol-3-phosphate O-acyltransferase 4; K13523 lysophosphatidic acid acyltransferase / lysophosphatidylinositol acyltransferase [EC:2.3.1.51 2.3.1.-] (A)	[I]	Lipid transport and metabolism	1-acyl-sn-glycerol-3-phosphate acyltransferase delta GN=AGPAT4 OS=Bos taurus (Bovine) PE=2 SV=1	Uncharacterized protein {ECO:0000313|Ensembl:ENSECAP00000001925} OS=Equus caballus (Horse) PE=4 SV=1	PREDICTED: 1-acyl-sn-glycerol-3-phosphate acyltransferase delta [Ceratotherium simum simum]
gene13882	--	--	--	K17655|2.33819e-101|tup:102496714|mitochondrial ribonuclease P protein 3-like; K17655 mitochondrial ribonuclease P protein 3 (A)	--	--	Mitochondrial ribonuclease P protein 3 (Precursor) GN=MRPP3 OS=Macaca fascicularis (Crab-eating macaque) PE=2 SV=1	Mitochondrial ribonuclease P protein 3-like protein {ECO:0000313|EMBL:AEP99782.1} (Fragment) OS=Equus caballus (Horse) PE=2 SV=1	mitochondrial ribonuclease p protein 3-like protein, partial [Equus caballus]
gene23939	--	--	--	K12616|0|fca:101081688|EDC4; enhancer of mRNA decapping 4; K12616 enhancer of mRNA-decapping protein 4 (A)	[R]	General function prediction only	--	Uncharacterized protein {ECO:0000313|Ensembl:ENSAMEP00000018559} OS=Ailuropoda melanoleuca (Giant panda) PE=4 SV=1	PREDICTED: enhancer of mRNA-decapping protein 4 isoform X3 [Mustela putorius furo]
gene25150	--	--	--	--	--	--	Receptor-type tyrosine-protein phosphatase F (Precursor) GN=PTPRF OS=Bos taurus (Bovine) PE=2 SV=1	Uncharacterized protein {ECO:0000313|Ensembl:ENSFCAP00000005684} OS=Felis catus (Cat) PE=4 SV=1	PREDICTED: myomesin-3 [Felis catus]
gene24374	--	--	Biological Process: lipid catabolic process (GO:0016042);; Molecular Function: hydrolase activity (GO:0016787);; Cellular Component: lysosomal lumen (GO:0043202);;	--	[T]	Signal transduction mechanisms	Putative phospholipase B-like 2 (Precursor) GN=PLBD2 OS=Bos taurus (Bovine) PE=2 SV=1	Uncharacterized protein {ECO:0000313|EMBL:JAA48329.1} OS=Desmodus rotundus (Vampire bat) PE=2 SV=1	PREDICTED: putative phospholipase B-like 2, partial [Ceratotherium simum simum]
gene19928	--	--	Molecular Function: calcium ion binding (GO:0005509);; Cellular Component: extracellular space (GO:0005615);; Biological Process: negative regulation of cell proliferation (GO:0008285);; Biological Process: organ morphogenesis (GO:0009887);; Biological Process: negative regulation of gene expression (GO:0010629);; Biological Process: negative regulation of cell growth (GO:0030308);; Biological Pr…	K06850|0|cfr:102505947|SLIT3; slit homolog 3 (Drosophila); K06850 slit 3 (A)	[WT]	--	Protein delta homolog 2 (Precursor) GN=DLK2 OS=Bos taurus (Bovine) PE=2 SV=1	Slit 3 protein-like protein {ECO:0000313|EMBL:EPY73543.1} OS=Camelus ferus (Wild Bactrian camel) PE=4 SV=1	PREDICTED: slit homolog 3 protein isoform 2 [Ceratotherium simum simum]
gene24330	[T]	Signal transduction mechanisms	Molecular Function: magnesium ion binding (GO:0000287);; Molecular Function: phosphoprotein phosphatase activity (GO:0004721);; Molecular Function: manganese ion binding (GO:0030145);;	--	[T]	Signal transduction mechanisms	Protein phosphatase 1B GN=PPM1B OS=Bos taurus (Bovine) PE=2 SV=2	Uncharacterized protein {ECO:0000313|EMBL:ELK12757.1} OS=Pteropus alecto (Black flying fox) PE=4 SV=1	PREDICTED: probable protein phosphatase 1N [Tursiops truncatus]
gene4416	--	--	--	K16493|0|tup:102485356|uncharacterized LOC102485356; K16493 protocadherin alpha (A)	[S]	Function unknown	Protocadherin alpha-2 (Precursor) GN=PCDHA2 OS=Pan troglodytes (Chimpanzee) PE=3 SV=1	Protocadherin alpha-2 {ECO:0000313|EMBL:ELK23677.1} OS=Myotis davidii (David's myotis) PE=4 SV=1	PREDICTED: protocadherin-16-like [Odobenus rosmarus divergens]
gene12165	--	--	Cellular Component: proteinaceous extracellular matrix (GO:0005578);; Cellular Component: endoplasmic reticulum (GO:0005783);; Cellular Component: plasma membrane (GO:0005886);; Cellular Component: anchored component of membrane (GO:0031225);; Molecular Function: heparan sulfate proteoglycan binding (GO:0043395);;	K08108|0|lve:103076683|GPC2; glypican 2; K08108 glypican 2 (cerebroglycan) (A)	[T]	Signal transduction mechanisms	Secreted glypican-6 (Precursor) GN=GPC6 OS=Pongo abelii (Sumatran orangutan) PE=2 SV=1	Uncharacterized protein {ECO:0000313|Ensembl:ENSSSCP00000008170} OS=Sus scrofa (Pig) PE=3 SV=2	PREDICTED: glypican-2 [Lipotes vexillifer]
gene9231	--	--	Molecular Function: voltage-gated potassium channel activity (GO:0005249);; Biological Process: ion transport (GO:0006811);; Cellular Component: membrane (GO:0016020);;	K04898|5.91591e-77|cfa:488549|KCNE4; potassium voltage-gated channel, Isk-related family, member 4; K04898 potassium voltage-gated channel Isk-related subfamily E member 4 (A)	--	--	--	Uncharacterized protein {ECO:0000313|Ensembl:ENSCAFP00000031322} OS=Canis familiaris (Dog) PE=4 SV=2	PREDICTED: potassium voltage-gated channel subfamily E member 4 isoform X2 [Leptonychotes weddellii]
gene13720	--	--	--	K16728|0|cfa:478294|CEP152; centrosomal protein 152kDa; K16728 centrosomal protein CEP152 (A)	--	--	--	Uncharacterized protein {ECO:0000313|Ensembl:ENSCAFP00000036409} OS=Canis familiaris (Dog) PE=4 SV=1	PREDICTED: LOW QUALITY PROTEIN: centrosomal protein of 152 kDa [Odobenus rosmarus divergens]
gene23549	--	--	Biological Process: neutrophil homeostasis (GO:0001780);; Molecular Function: 3',5'-cyclic-nucleotide phosphodiesterase activity (GO:0004114);; Biological Process: signal transduction (GO:0007165);; Biological Process: metabolic process (GO:0008152);; Biological Process: neutrophil chemotaxis (GO:0030593);; Biological Process: cellular response to drug (GO:0035690);; Molecular Function: metal ion…	K13293|7.82846e-77|myd:102771187|PDE4B; phosphodiesterase 4B, cAMP-specific; K13293 cAMP-specific phosphodiesterase 4 [EC:3.1.4.53] (A)	[T]	Signal transduction mechanisms	--	Uncharacterized protein {ECO:0000313|Ensembl:ENSMPUP00000000754} OS=Mustela putorius furo (European domestic ferret) PE=4 SV=1	PREDICTED: cAMP-specific 3&apos;,5&apos;-cyclic phosphodiesterase 4B [Myotis davidii]
gene10148	--	--	Cellular Component: integral component of membrane (GO:0016021);; Molecular Function: transferase activity, transferring hexosyl groups (GO:0016758);;	K03850|0|lve:103070115|ALG10; ALG10, alpha-1,2-glucosyltransferase; K03850 alpha-1,2-glucosyltransferase [EC:2.4.1.256] (A)	[OKIT]	--	--	Uncharacterized protein {ECO:0000313|Ensembl:ENSMPUP00000000224} OS=Mustela putorius furo (European domestic ferret) PE=4 SV=1	PREDICTED: dol-P-Glc:Glc(2)Man(9)GlcNAc(2)-PP-Dol alpha-1,2-glucosyltransferase [Lipotes vexillifer]
gene829	--	--	Molecular Function: GPI-anchor transamidase activity (GO:0003923);; Biological Process: attachment of GPI anchor to protein (GO:0016255);; Cellular Component: GPI-anchor transamidase complex (GO:0042765);;	K05291|0|ecb:100059193|PIGS; phosphatidylinositol glycan anchor biosynthesis, class S; K05291 phosphatidylinositol glycan, class S (A)	[MO]	--	GPI transamidase component PIG-S GN=PIGS OS=Bos taurus (Bovine) PE=2 SV=3	GPI transamidase component PIG-S {ECO:0000313|EMBL:ELK01836.1} OS=Pteropus alecto (Black flying fox) PE=4 SV=1	PREDICTED: GPI transamidase component PIG-S [Equus caballus]
gene19033	--	--	Molecular Function: protein kinase activity (GO:0004672);; Cellular Component: nucleus (GO:0005634);; Biological Process: protein phosphorylation (GO:0006468);; Biological Process: fatty acid biosynthetic process (GO:0006633);; Biological Process: positive regulation of gene expression (GO:0010628);;	K07199|0|ngi:103726789|Prkab1; protein kinase, AMP-activated, beta 1 non-catalytic subunit; K07199 5'-AMP-activated protein kinase, regulatory beta subunit (A)	[G]	Carbohydrate transport and metabolism	5&apos;-AMP-activated protein kinase subunit beta-1 GN=PRKAB1 OS=Bos taurus (Bovine) PE=2 SV=3	Uncharacterized protein {ECO:0000313|Ensembl:ENSCAFP00000014700} OS=Canis familiaris (Dog) PE=4 SV=1	PREDICTED: 5&apos;-AMP-activated protein kinase subunit beta-1 [Canis lupus familiaris]
Manis_javanica_newGene_1070	--	--	--	K06856|2.52312e-31|ecb:100066058|IGHC1; immunogobulin gamma 1 heavy chain constant region; K06856 immunoglobulin heavy chain (A)	--	--	Ig mu chain C region membrane-bound form OS=Oryctolagus cuniculus (Rabbit) PE=2 SV=2	--	surface immunoglobulin M heavy chain variable region [Vicugna pacos]
gene17882	--	--	--	K04257|3.83173e-143|ngi:103750360|olfactory receptor 5V1-like; K04257 olfactory receptor (A)	--	--	Olfactory receptor 1G1 GN=OR1G1 OS=Gorilla gorilla gorilla (Lowland gorilla) PE=3 SV=1	Olfactory receptor {ECO:0000256|RuleBase:RU000688} OS=Bos mutus PE=3 SV=1	PREDICTED: olfactory receptor 5V1-like [Ursus maritimus]
gene17708	--	--	Cellular Component: dendrite (GO:0030425);; Biological Process: neuron projection development (GO:0031175);; Cellular Component: neuronal cell body (GO:0043025);; Cellular Component: perinuclear region of cytoplasm (GO:0048471);;	--	[S]	Function unknown	Ataxin-10 GN=ATXN10 OS=Bos taurus (Bovine) PE=2 SV=1	Ataxin-10-like protein {ECO:0000313|EMBL:AEB61069.1} (Fragment) OS=Equus caballus (Horse) PE=2 SV=1	ataxin-10-like protein, partial [Equus caballus]
gene12759	[K]	Transcription	Molecular Function: DNA binding (GO:0003677);; Molecular Function: DNA-directed RNA polymerase activity (GO:0003899);; Cellular Component: DNA-directed RNA polymerase I complex (GO:0005736);; Cellular Component: cytoplasm (GO:0005737);; Biological Process: embryo implantation (GO:0007566);; Biological Process: rRNA transcription (GO:0009303);; Biological Process: embryo development (GO:0009790);;…	K03002|0|aml:100482282|POLR1B; polymerase (RNA) I polypeptide B, 128kDa; K03002 DNA-directed RNA polymerase I subunit RPA2 [EC:2.7.7.6] (A)	[K]	Transcription	DNA-directed RNA polymerase I subunit RPA2 GN=POLR1B OS=Pongo abelii (Sumatran orangutan) PE=2 SV=1	DNA-directed RNA polymerase {ECO:0000256|RuleBase:RU000431} (Fragment) OS=Ailuropoda melanoleuca (Giant panda) PE=3 SV=1	PREDICTED: DNA-directed RNA polymerase I subunit RPA2 isoform 1 [Ceratotherium simum simum]
gene2311	--	--	Molecular Function: sequence-specific DNA binding transcription factor activity (GO:0003700);; Cellular Component: nucleus (GO:0005634);; Biological Process: regulation of transcription, DNA-templated (GO:0006355);; Molecular Function: sequence-specific DNA binding (GO:0043565);;	--	[K]	Transcription	Homeobox protein Mohawk GN=MKX OS=Pongo abelii (Sumatran orangutan) PE=2 SV=1	Iroquois homeobox protein 6-like protein {ECO:0000313|EMBL:EPY76829.1} OS=Camelus ferus (Wild Bactrian camel) PE=4 SV=1	PREDICTED: iroquois-class homeodomain protein IRX-6 [Pteropus alecto]
gene19214	[RTKL]	--	Molecular Function: protein serine/threonine kinase activity (GO:0004674);; Molecular Function: ATP binding (GO:0005524);; Biological Process: protein phosphorylation (GO:0006468);;	K17533|0|mcf:102129200|MAP3K19; mitogen-activated protein kinase kinase kinase 19; K17533 mitogen-activated protein kinase kinase kinase 19 [EC:2.7.11.1] (A)	[T]	Signal transduction mechanisms	Serine/threonine-protein kinase 4 18kDa subunit GN=STK4 OS=Otolemur garnettii (Small-eared galago) PE=1 SV=1	Uncharacterized protein {ECO:0000313|Ensembl:ENSMPUP00000002512} OS=Mustela putorius furo (European domestic ferret) PE=4 SV=1	PREDICTED: mitogen-activated protein kinase kinase kinase 19 isoform X1 [Bos taurus]
gene18222	--	--	Cellular Component: collagen trimer (GO:0005581);; Biological Process: complement activation, classical pathway (GO:0006958);; Biological Process: negative regulation of granulocyte differentiation (GO:0030853);; Biological Process: negative regulation of macrophage differentiation (GO:0045650);;	K03987|5.39616e-128|cmy:102940493|collagen alpha-1(IV) chain-like; K03987 complement C1q subcomponent subunit B (A)	--	--	Complement C1q subcomponent subunit A (Precursor) GN=C1QA OS=Sus scrofa (Pig) PE=2 SV=1	Uncharacterized protein {ECO:0000313|Ensembl:ENSAMEP00000015565} (Fragment) OS=Ailuropoda melanoleuca (Giant panda) PE=4 SV=1	PREDICTED: complement C1q subcomponent subunit C [Ceratotherium simum simum]
gene17800	--	--	Molecular Function: mannosyl-oligosaccharide 1,2-alpha-mannosidase activity (GO:0004571);; Molecular Function: calcium ion binding (GO:0005509);; Cellular Component: endoplasmic reticulum (GO:0005783);; Cellular Component: membrane (GO:0016020);; Biological Process: ER-associated ubiquitin-dependent protein catabolic process (GO:0030433);;	K01230|0|cfa:480667|MAN1B1; mannosidase, alpha, class 1B, member 1; K01230 mannosyl-oligosaccharide alpha-1,2-mannosidase [EC:3.2.1.113] (A)	[G]	Carbohydrate transport and metabolism	Mannosyl-oligosaccharide 1,2-alpha-mannosidase IA (Fragment) GN=MAN1A1 OS=Oryctolagus cuniculus (Rabbit) PE=1 SV=1	alpha-1,2-Mannosidase {ECO:0000256|RuleBase:RU361193} (Fragment) OS=Canis familiaris (Dog) PE=3 SV=2	PREDICTED: endoplasmic reticulum mannosyl-oligosaccharide 1,2-alpha-mannosidase [Canis lupus familiaris]
gene2643	--	--	--	--	--	--	A-kinase anchor protein 3 GN=AKAP3 OS=Bos taurus (Bovine) PE=2 SV=2	Uncharacterized protein {ECO:0000313|Ensembl:ENSCAFP00000015490} OS=Canis familiaris (Dog) PE=4 SV=2	PREDICTED: A-kinase anchor protein SPHKAP isoform X1 [Equus przewalskii]
gene15231	--	--	Cellular Component: exocyst (GO:0000145);; Biological Process: vesicle docking involved in exocytosis (GO:0006904);;	--	[U]	Intracellular trafficking, secretion, and vesicular transport	Exocyst complex component 6 GN=EXOC6 OS=Canis familiaris (Dog) PE=3 SV=1	Uncharacterized protein {ECO:0000313|Ensembl:ENSFCAP00000013506} OS=Felis catus (Cat) PE=4 SV=1	PREDICTED: exocyst complex component 6B isoform X3 [Felis catus]
gene23825	--	--	Biological Process: release of cytochrome c from mitochondria (GO:0001836);; Molecular Function: p53 binding (GO:0002039);; Molecular Function: sequence-specific DNA binding transcription factor activity (GO:0003700);; Cellular Component: nucleus (GO:0005634);; Biological Process: inflammatory response (GO:0006954);; Biological Process: cellular response to DNA damage stimulus (GO:0006974);; Biol…	K10148|0|tup:102492504|TP73; tumor protein p73; K10148 tumor protein p73 (A)	--	--	Tumor protein p73 GN=TP73 OS=Chlorocebus aethiops (Green monkey) PE=2 SV=1	Uncharacterized protein {ECO:0000313|Ensembl:ENSCAFP00000028819} OS=Canis familiaris (Dog) PE=3 SV=2	PREDICTED: tumor protein p73 [Tupaia chinensis]
gene19018	--	--	Molecular Function: fatty acid binding (GO:0005504);; Cellular Component: plasma membrane (GO:0005886);; Biological Process: G-protein coupled receptor signaling pathway (GO:0007186);; Molecular Function: taste receptor activity (GO:0008527);; Biological Process: regulation of glucose transport (GO:0010827);; Cellular Component: integral component of membrane (GO:0016021);; Cellular Component: en…	K08425|0|fca:101087526|FFAR4, O3FAR1; free fatty acid receptor 4; K08425 G protein-coupled receptor 120 (A)	[R]	General function prediction only	Free fatty acid receptor 4 GN=FFAR4 OS=Macaca fascicularis (Crab-eating macaque) PE=2 SV=1	Uncharacterized protein {ECO:0000313|Ensembl:ENSFCAP00000009221} OS=Felis catus (Cat) PE=4 SV=1	PREDICTED: free fatty acid receptor 4 [Felis catus]
gene14015	--	--	Molecular Function: ubiquitin-protein transferase activity (GO:0004842);; Cellular Component: cytoplasm (GO:0005737);; Molecular Function: zinc ion binding (GO:0008270);; Biological Process: protein autoubiquitination (GO:0051865);;	--	--	--	E3 ubiquitin-protein ligase RNF220 GN=RNF220 OS=Bos taurus (Bovine) PE=2 SV=1	Uncharacterized protein {ECO:0000313|Ensembl:ENSAMEP00000014823} OS=Ailuropoda melanoleuca (Giant panda) PE=4 SV=1	PREDICTED: E3 ubiquitin-protein ligase RNF220 [Equus caballus]
gene22600	[R]	General function prediction only	Biological Process: negative regulation of transcription from RNA polymerase II promoter (GO:0000122);; Molecular Function: protein binding transcription factor activity (GO:0000988);; Molecular Function: nucleic acid binding (GO:0003676);; Cellular Component: nucleus (GO:0005634);; Molecular Function: estrogen receptor binding (GO:0030331);; Biological Process: negative regulation of intracellul…	--	[R]	General function prediction only	Zinc finger protein 436 GN=ZNF436 OS=Pongo abelii (Sumatran orangutan) PE=2 SV=1	Uncharacterized protein {ECO:0000313|Ensembl:ENSFCAP00000005059} OS=Felis catus (Cat) PE=4 SV=1	PREDICTED: zinc finger protein 366 isoform X1 [Panthera tigris altaica]
gene22486	--	--	--	--	[TZR]	--	--	Zinc finger protein 185 {ECO:0000313|EMBL:EPQ07692.1} OS=Myotis brandtii (Brandt's bat) PE=4 SV=1	PREDICTED: zinc finger protein 185 isoform X2 [Balaenoptera acutorostrata scammoni]
gene25677	--	--	--	K01121|0|fca:101093220|CNP; 2',3'-cyclic nucleotide 3' phosphodiesterase; K01121 2',3'-cyclic-nucleotide 3'-phosphodiesterase [EC:3.1.4.37] (A)	[L]	Replication, recombination and repair	2&apos;,3&apos;-cyclic-nucleotide 3&apos;-phosphodiesterase (Precursor) GN=CNP OS=Pongo abelii (Sumatran orangutan) PE=2 SV=1	Uncharacterized protein {ECO:0000313|Ensembl:ENSCAFP00000023173} OS=Canis familiaris (Dog) PE=4 SV=2	tetratricopeptide repeat protein 25 [Camelus ferus]
gene25832	--	--	--	K04630|9.67103e-165|chx:102185804|GNAI1; guanine nucleotide binding protein (G protein), alpha inhibiting activity polypeptide 1; K04630 guanine nucleotide-binding protein G(i) subunit alpha (A)	[DT]	--	Guanine nucleotide-binding protein G(i) subunit alpha-1 GN=GNAI1 OS=Bos taurus (Bovine) PE=2 SV=2	Guanine nucleotide-binding protein G(I) subunit alpha-1 {ECO:0000313|EMBL:CCP82083.1} (Fragment) OS=Neovison vison (American mink) PE=2 SV=1	PREDICTED: guanine nucleotide-binding protein G(i) subunit alpha-1 [Echinops telfairi]
gene26970	--	--	--	--	--	--	--	Proline and serine-rich protein 1 {ECO:0000313|EMBL:CCP80110.1} (Fragment) OS=Neovison vison (American mink) PE=2 SV=1	PREDICTED: proline and serine-rich protein 1 [Camelus ferus]
gene571	--	--	--	--	[J]	Translation, ribosomal structure and biogenesis	Serine/Arginine-related protein 53 GN=RSRC1 OS=Bos taurus (Bovine) PE=2 SV=1	Arginine/serine-rich coiled-coil protein 1 {ECO:0000313|EMBL:ELK15876.1} OS=Pteropus alecto (Black flying fox) PE=4 SV=1	Arginine/serine-rich coiled-coil protein 1 [Pteropus alecto]
gene22969	[DZ]	--	Cellular Component: stress fiber (GO:0001725);; Molecular Function: GTP binding (GO:0005525);; Cellular Component: microtubule (GO:0005874);; Biological Process: cell cycle (GO:0007049);; Cellular Component: septin complex (GO:0031105);; Cellular Component: perinuclear region of cytoplasm (GO:0048471);; Biological Process: protein heterooligomerization (GO:0051291);;	K16938|0|tup:102493618|SEPT9; septin 9; K16938 septin 3/9/12 (A)	[DTZ]	--	Neuronal-specific septin-3 GN=SEPT3 OS=Bos taurus (Bovine) PE=2 SV=3	Uncharacterized protein {ECO:0000313|Ensembl:ENSLAFP00000006435} (Fragment) OS=Loxodonta africana (African elephant) PE=3 SV=1	PREDICTED: septin-9 isoform X2 [Galeopterus variegatus]
Manis_javanica_newGene_8257	--	--	Cellular Component: WASH complex (GO:0071203);;	K18462|3.24792e-20|ecb:100062210|WASH complex subunit FAM21A-like; K18462 WASH complex subunit FAM21 (A)	--	--	WASH complex subunit FAM21 GN=FAM21 OS=Pongo abelii (Sumatran orangutan) PE=2 SV=1	--	PREDICTED: WASH complex subunit FAM21C-like isoform 3 [Ceratotherium simum simum]
gene23998	--	--	Cellular Component: integral component of membrane (GO:0016021);;	K14994|0|lve:103091548|SLC38A8; solute carrier family 38, member 8; K14994 solute carrier family 38 (sodium-coupled neutral amino acid transporter), member 7/8 (A)	[E]	Amino acid transport and metabolism	Putative sodium-coupled neutral amino acid transporter 7 GN=SLC38A7 OS=Bos taurus (Bovine) PE=2 SV=1	Uncharacterized protein {ECO:0000313|Ensembl:ENSPTRP00000053386} OS=Pan troglodytes (Chimpanzee) PE=4 SV=1	PREDICTED: putative sodium-coupled neutral amino acid transporter 8 [Lipotes vexillifer]
gene11714	--	--	--	--	[R]	General function prediction only	--	Pol protein {ECO:0000313|EMBL:AEI83453.1} OS=Sus scrofa (Pig) PE=4 SV=1	pol protein [Sus scrofa]
gene807	--	--	Molecular Function: phospholipid binding (GO:0005543);; Cellular Component: autophagic vacuole (GO:0005776);; Cellular Component: cytosol (GO:0005829);; Cellular Component: plasma membrane (GO:0005886);; Biological Process: lipid transport (GO:0006869);; Molecular Function: cholesterol binding (GO:0015485);; Biological Process: cellular response to cholesterol (GO:0071397);; Cellular Component: p…	--	[I]	Lipid transport and metabolism	Oxysterol-binding protein 1 GN=OSBP OS=Oryctolagus cuniculus (Rabbit) PE=1 SV=1	Oxysterol-binding protein {ECO:0000256|RuleBase:RU003845} (Fragment) OS=Ailuropoda melanoleuca (Giant panda) PE=3 SV=1	PREDICTED: oxysterol-binding protein-related protein 7 isoform 1 [Ceratotherium simum simum]
gene11058	--	--	--	--	[Z]	Cytoskeleton	Leucine-rich repeat and calponin homology domain-containing protein 1 (Fragment) OS=Felis catus (Cat) PE=2 SV=2	Uncharacterized protein {ECO:0000313|Ensembl:ENSECAP00000021988} OS=Equus caballus (Horse) PE=4 SV=1	PREDICTED: leucine-rich repeat and calponin homology domain-containing protein 1 isoform 1 [Ceratotherium simum simum]
gene868	--	--	--	--	[T]	Signal transduction mechanisms	Versican core protein (Precursor) GN=VCAN OS=Bos taurus (Bovine) PE=1 SV=2	Uncharacterized protein {ECO:0000313|Ensembl:ENSECAP00000005088} OS=Equus caballus (Horse) PE=4 SV=1	PREDICTED: protein eyes shut homolog [Equus przewalskii]
gene15837	--	--	Molecular Function: G-protein coupled receptor activity (GO:0004930);; Molecular Function: olfactory receptor activity (GO:0004984);; Cellular Component: plasma membrane (GO:0005886);; Biological Process: G-protein coupled receptor signaling pathway (GO:0007186);; Cellular Component: integral component of membrane (GO:0016021);; Biological Process: detection of chemical stimulus involved in senso…	--	--	--	Olfactory receptor 1G1 GN=OR1G1 OS=Gorilla gorilla gorilla (Lowland gorilla) PE=3 SV=1	Olfactory receptor {ECO:0000256|RuleBase:RU000688} OS=Loxodonta africana (African elephant) PE=3 SV=1	PREDICTED: olfactory receptor 14A16-like [Echinops telfairi]
gene21706	--	--	Molecular Function: motor activity (GO:0003774);; Cellular Component: myosin complex (GO:0016459);; Cellular Component: apical junction complex (GO:0043296);;	--	--	--	Cingulin GN=CGN OS=Canis familiaris (Dog) PE=2 SV=1	Uncharacterized protein {ECO:0000313|Ensembl:ENSECAP00000009671} OS=Equus caballus (Horse) PE=4 SV=1	PREDICTED: cingulin-like 1 isoform X1 [Equus caballus]
gene2112	[RTKL]	--	Molecular Function: phosphorylase kinase activity (GO:0004689);; Molecular Function: calmodulin binding (GO:0005516);; Molecular Function: ATP binding (GO:0005524);; Cellular Component: phosphorylase kinase complex (GO:0005964);; Biological Process: glycogen biosynthetic process (GO:0005978);; Biological Process: protein phosphorylation (GO:0006468);;	K00871|0|myd:102751284|PHKG2; phosphorylase kinase, gamma 2 (testis); K00871 phosphorylase kinase gamma subunit [EC:2.7.11.19] (A)	[G]	Carbohydrate transport and metabolism	Phosphorylase b kinase gamma catalytic chain, liver/testis isoform GN=PHKG2 OS=Bos taurus (Bovine) PE=2 SV=1	Phosphorylase b kinase gamma catalytic chain, testis/liver isoform {ECO:0000313|EMBL:ELK10971.1} OS=Pteropus alecto (Black flying fox) PE=4 SV=1	Phosphorylase b kinase gamma catalytic chain, testis/liver isoform [Pteropus alecto]
gene23922	--	--	--	--	--	--	--	Uncharacterized protein {ECO:0000313|EMBL:ELK01975.1} OS=Pteropus alecto (Black flying fox) PE=4 SV=1	PREDICTED: UPF0500 protein C1orf216 homolog [Pteropus alecto]
gene12736	--	--	Cellular Component: intracellular (GO:0005622);;	--	[T]	Signal transduction mechanisms	--	Uncharacterized protein {ECO:0000313|Ensembl:ENSCAFP00000025338} OS=Canis familiaris (Dog) PE=4 SV=2	PREDICTED: nudC domain-containing protein 2 [Canis lupus familiaris]
gene5490	--	--	Biological Process: metabolic process (GO:0008152);; Molecular Function: transferase activity, transferring hexosyl groups (GO:0016758);;	K00699|2.80554e-171|aml:100464961|UDP-glucuronosyltransferase 2B31-like; K00699 glucuronosyltransferase [EC:2.4.1.17] (A)	[GC]	--	UDP-glucuronosyltransferase 2B31 (Precursor) GN=UGT2B31 OS=Canis familiaris (Dog) PE=1 SV=1	Uncharacterized protein {ECO:0000313|Ensembl:ENSAMEP00000012345} (Fragment) OS=Ailuropoda melanoleuca (Giant panda) PE=3 SV=1	PREDICTED: UDP-glucuronosyltransferase 2B31 [Ailuropoda melanoleuca]
gene11910	[OC]	--	Cellular Component: cytoplasm (GO:0005737);; Biological Process: glycerol ether metabolic process (GO:0006662);; Molecular Function: electron carrier activity (GO:0009055);; Molecular Function: protein disulfide oxidoreductase activity (GO:0015035);; Biological Process: cell redox homeostasis (GO:0045454);;	--	[O]	Posttranslational modification, protein turnover, chaperones	Thioredoxin GN=TXN OS=Equus caballus (Horse) PE=3 SV=3	Uncharacterized protein {ECO:0000313|Ensembl:ENSPPYP00000023954} OS=Pongo abelii (Sumatran orangutan) PE=4 SV=1	PREDICTED: thioredoxin-like protein 1 isoform X1 [Mustela putorius furo]
gene7788	--	--	Cellular Component: integral component of endoplasmic reticulum membrane (GO:0030176);;	--	--	--	Protein MRVI1 GN=MRVI1 OS=Bos taurus (Bovine) PE=1 SV=1	Uncharacterized protein {ECO:0000313|Ensembl:ENSCAFP00000016834} OS=Canis familiaris (Dog) PE=4 SV=2	PREDICTED: LOW QUALITY PROTEIN: lymphoid-restricted membrane protein [Ceratotherium simum simum]
gene10485	--	--	Molecular Function: phospholipid binding (GO:0005543);; Cellular Component: cell cortex (GO:0005938);; Biological Process: Rho protein signal transduction (GO:0007266);; Molecular Function: protein binding, bridging (GO:0030674);;	--	[F]	Nucleotide transport and metabolism	--	Uncharacterized protein {ECO:0000313|Ensembl:ENSECAP00000016956} OS=Equus caballus (Horse) PE=4 SV=1	PREDICTED: connector enhancer of kinase suppressor of ras 1 [Equus caballus]
gene22146	[RTKL]	--	Molecular Function: protein serine/threonine kinase activity (GO:0004674);; Molecular Function: ATP binding (GO:0005524);; Cellular Component: nucleus (GO:0005634);; Cellular Component: centriole (GO:0005814);; Cellular Component: cytosol (GO:0005829);; Biological Process: protein phosphorylation (GO:0006468);; Biological Process: smoothened signaling pathway (GO:0007224);; Cellular Component: ci…	K08815|0|fca:101081810|TTBK2; tau tubulin kinase 2; K08815 tau tubulin kinase [EC:2.7.11.26] (A)	--	--	Casein kinase I isoform gamma-1 GN=CSNK1G1 OS=Bos taurus (Bovine) PE=2 SV=1	Uncharacterized protein {ECO:0000313|Ensembl:ENSFCAP00000003275} (Fragment) OS=Felis catus (Cat) PE=4 SV=1	PREDICTED: tau-tubulin kinase 2 isoform X1 [Panthera tigris altaica]
gene26048	[C]	Energy production and conversion	--	--	[C]	Energy production and conversion	Malate dehydrogenase, cytoplasmic GN=MDH1 OS=Bos taurus (Bovine) PE=2 SV=3	Malate dehydrogenase {ECO:0000256|RuleBase:RU003405} OS=Canis familiaris (Dog) PE=3 SV=2	PREDICTED: probable malate dehydrogenase 2, mitochondrial-like [Lipotes vexillifer]
gene25430	--	--	Molecular Function: low-density lipoprotein receptor activity (GO:0005041);; Cellular Component: extracellular region (GO:0005576);; Cellular Component: plasma membrane (GO:0005886);; Biological Process: inflammatory response (GO:0006954);; Biological Process: cell adhesion (GO:0007155);; Cellular Component: integral component of membrane (GO:0016021);; Molecular Function: carbohydrate binding (G…	K08763|3.11453e-83|umr:103669134|OLR1; oxidized low density lipoprotein (lectin-like) receptor 1; K08763 oxidised low-density lipoprotein receptor 1 (A)	[TV]	--	Oxidized low-density lipoprotein receptor 1, soluble form GN=OLR1 OS=Sus scrofa (Pig) PE=2 SV=1	Uncharacterized protein {ECO:0000313|Ensembl:ENSMPUP00000006365} OS=Mustela putorius furo (European domestic ferret) PE=4 SV=1	PREDICTED: oxidized low-density lipoprotein receptor 1 [Mustela putorius furo]
gene13519	--	--	Molecular Function: nicotinamide N-methyltransferase activity (GO:0008112);; Biological Process: methylation (GO:0032259);;	K00541|2.01673e-159|pon:100448230|NNMT; nicotinamide N-methyltransferase; K00541 nicotinamide N-methyltransferase [EC:2.1.1.1] (A)	--	--	Nicotinamide N-methyltransferase GN=NNMT OS=Sus scrofa (Pig) PE=2 SV=1	Nicotinamide N-methyltransferase {ECO:0000313|EMBL:CCP73323.1} OS=Neovison vison (American mink) PE=2 SV=1	PREDICTED: nicotinamide N-methyltransferase [Mustela putorius furo]
gene4865	[RTKL]	--	Biological Process: MAPK cascade (GO:0000165);; Biological Process: ureteric bud development (GO:0001657);; Biological Process: neural crest cell migration (GO:0001755);; Biological Process: embryonic epithelial tube formation (GO:0001838);; Molecular Function: protein tyrosine kinase activity (GO:0004713);; Molecular Function: calcium ion binding (GO:0005509);; Molecular Function: ATP binding (G…	K05126|0|aml:100467317|RET; ret proto-oncogene; K05126 proto-oncogene tyrosine-protein kinase Ret [EC:2.7.10.1] (A)	[T]	Signal transduction mechanisms	Mast/stem cell growth factor receptor Kit (Precursor) GN=KIT OS=Felis catus (Cat) PE=2 SV=1	Putative uncharacterized protein {ECO:0000313|EMBL:EFB14125.1} (Fragment) OS=Ailuropoda melanoleuca (Giant panda) PE=3 SV=1	PREDICTED: proto-oncogene tyrosine-protein kinase receptor Ret [Equus przewalskii]
gene23713	--	--	--	K08373|7.69719e-165|bacu:103002243|chemokine C-C motif receptor-like 2-like; K08373 C-C chemokine receptor-like 2 (A)	--	--	Chemokine C-C motif receptor-like 2 GN=CCRL2 OS=Bos taurus (Bovine) PE=2 SV=1	Chemokine receptor-like 2 {ECO:0000313|EMBL:AER95779.1} (Fragment) OS=Mustela putorius furo (European domestic ferret) PE=2 SV=1	PREDICTED: chemokine C-C motif receptor-like 2-like isoform X1 [Balaenoptera acutorostrata scammoni]
gene26257	--	--	Biological Process: superoxide metabolic process (GO:0006801);; Biological Process: cell communication (GO:0007154);; Molecular Function: superoxide-generating NADPH oxidase activator activity (GO:0016176);; Molecular Function: enzyme binding (GO:0019899);; Biological Process: extracellular matrix disassembly (GO:0022617);; Molecular Function: phosphatidylinositol binding (GO:0035091);; Cellular …	K17934|1.29143e-57|ecb:100068060|NOXO1; NADPH oxidase organizer 1; K17934 NADPH oxidase organizer 1 (A)	--	--	--	Uncharacterized protein {ECO:0000313|Ensembl:ENSFCAP00000010899} OS=Felis catus (Cat) PE=4 SV=1	PREDICTED: NADPH oxidase organizer 1 isoform X1 [Equus caballus]
gene12459	--	--	--	--	--	--	Growth factor receptor-bound protein 7 GN=GRB7 OS=Bos taurus (Bovine) PE=2 SV=1	Uncharacterized protein {ECO:0000313|Ensembl:ENSPTRP00000004689} OS=Pan troglodytes (Chimpanzee) PE=4 SV=1	PREDICTED: SH2 domain-containing protein 4B isoform X1 [Bubalus bubalis]
gene13981	--	--	Molecular Function: identical protein binding (GO:0042802);;	--	[DV]	--	--	Uncharacterized protein {ECO:0000313|Ensembl:ENSPPYP00000003544} OS=Pongo abelii (Sumatran orangutan) PE=4 SV=1	PREDICTED: Sjoegren syndrome/scleroderma autoantigen 1 [Tupaia chinensis]
gene18892	[R]	General function prediction only	--	--	[R]	General function prediction only	Zinc finger protein 239 GN=ZNF239 OS=Pongo abelii (Sumatran orangutan) PE=2 SV=1	Zinc finger protein 239 {ECO:0000313|EMBL:ELK15792.1} OS=Pteropus alecto (Black flying fox) PE=4 SV=1	PREDICTED: LOW QUALITY PROTEIN: zinc finger protein 239 [Equus caballus]
gene6899	--	--	Molecular Function: cysteine-type endopeptidase activity (GO:0004197);; Biological Process: proteolysis (GO:0006508);; Biological Process: apoptotic process (GO:0006915);;	--	[D]	Cell cycle control, cell division, chromosome partitioning	Caspase-6 subunit p11 (Precursor) GN=CASP6 OS=Bos taurus (Bovine) PE=2 SV=1	Putative caspase-14-like protein {ECO:0000313|EMBL:EPQ11914.1} OS=Myotis brandtii (Brandt's bat) PE=3 SV=1	PREDICTED: uncharacterized protein LOC102894751 [Pteropus alecto]
gene23289	--	--	Molecular Function: G-protein coupled receptor activity (GO:0004930);; Molecular Function: olfactory receptor activity (GO:0004984);; Cellular Component: plasma membrane (GO:0005886);; Biological Process: G-protein coupled receptor signaling pathway (GO:0007186);; Cellular Component: integral component of membrane (GO:0016021);; Biological Process: detection of chemical stimulus involved in senso…	K04257|3.56646e-151|myb:102253278|olfactory receptor 52E5-like; K04257 olfactory receptor (A)	--	--	Olfactory receptor 1E1 GN=OR1E1 OS=Pan troglodytes (Chimpanzee) PE=3 SV=1	Olfactory receptor {ECO:0000256|RuleBase:RU000688} OS=Myotis lucifugus (Little brown bat) PE=3 SV=1	PREDICTED: olfactory receptor 52E5-like [Echinops telfairi]
gene10764	--	--	Biological Process: ossification (GO:0001503);; Cellular Component: Golgi apparatus (GO:0005794);; Biological Process: gastrulation (GO:0007369);; Biological Process: axon guidance (GO:0007411);; Biological Process: endoderm development (GO:0007492);; Biological Process: mesoderm development (GO:0007498);; Biological Process: heparan sulfate proteoglycan biosynthetic process, polysaccharide chain…	K02366|0|cjc:100386964|EXT1; exostosin glycosyltransferase 1; K02366 glucuronyl/N-acetylglucosaminyl transferase EXT1 [EC:2.4.1.224 2.4.1.225] (A)	[GMW]	--	Exostosin-1 GN=EXT1 OS=Papio anubis (Olive baboon) PE=3 SV=1	Exostosin-1 {ECO:0000313|EMBL:EHH61385.1} (Fragment) OS=Macaca fascicularis (Crab-eating macaque) PE=4 SV=1	PREDICTED: exostosin-1-like [Vicugna pacos]
gene2037	--	--	--	--	--	--	Coiled-coil domain-containing protein 167 GN=CCDC167 OS=Bos taurus (Bovine) PE=4 SV=1	Uncharacterized protein {ECO:0000313|EMBL:ELK16562.1} OS=Pteropus alecto (Black flying fox) PE=4 SV=1	PREDICTED: coiled-coil domain-containing protein 167 [Vicugna pacos]
gene23437	--	--	Molecular Function: transmembrane signaling receptor activity (GO:0004888);; Cellular Component: membrane (GO:0016020);;	K04257|3.31732e-130|bom:102283856|olfactory receptor 2T29-like; K04257 olfactory receptor (A)	--	--	Olfactory receptor-like protein OLF3 OS=Canis familiaris (Dog) PE=3 SV=1	Olfactory receptor {ECO:0000256|RuleBase:RU000688} (Fragment) OS=Bos mutus PE=3 SV=1	PREDICTED: olfactory receptor 2M2-like [Trichechus manatus latirostris]
gene6613	--	--	Biological Process: epithelial to mesenchymal transition (GO:0001837);; Cellular Component: actin cytoskeleton (GO:0015629);; Biological Process: actin cytoskeleton organization (GO:0030036);; Molecular Function: filamin binding (GO:0031005);;	--	--	--	--	Uncharacterized protein {ECO:0000313|Ensembl:ENSECAP00000006697} (Fragment) OS=Equus caballus (Horse) PE=4 SV=1	PREDICTED: protein FAM101B [Ceratotherium simum simum]
gene17206	--	--	Molecular Function: protease binding (GO:0002020);; Molecular Function: cytokine activity (GO:0005125);; Molecular Function: tumor necrosis factor receptor binding (GO:0005164);; Cellular Component: extracellular space (GO:0005615);; Cellular Component: plasma membrane (GO:0005886);; Biological Process: apoptotic process (GO:0006917);; Biological Process: immune response (GO:0006955);;	K05470|2.60373e-95|cfa:485018|CD70; CD70 molecule; K05470 tumor necrosis factor ligand superfamily member 7 (A)	--	--	CD70 antigen GN=CD70 OS=Sus scrofa (Pig) PE=2 SV=1	Uncharacterized protein {ECO:0000313|Ensembl:ENSCAFP00000036176} OS=Canis familiaris (Dog) PE=4 SV=1	PREDICTED: CD70 antigen [Canis lupus familiaris]
gene14289	--	--	Molecular Function: structural molecule activity (GO:0005198);; Cellular Component: keratin filament (GO:0045095);;	K07605|0|umr:103675659|keratin, type II cytoskeletal 2 oral-like; K07605 type II keratin, basic (A)	--	--	Keratin, type II cytoskeletal 3 GN=KRT3 OS=Oryctolagus cuniculus (Rabbit) PE=2 SV=1	Uncharacterized protein {ECO:0000313|Ensembl:ENSFCAP00000000270} OS=Felis catus (Cat) PE=3 SV=1	PREDICTED: keratin, type II cytoskeletal 2 oral-like [Ursus maritimus]
gene21141	[J]	Translation, ribosomal structure and biogenesis	Molecular Function: threonine-tRNA ligase activity (GO:0004829);; Molecular Function: ATP binding (GO:0005524);; Cellular Component: cytoplasm (GO:0005737);; Biological Process: threonyl-tRNA aminoacylation (GO:0006435);; Cellular Component: actin cytoskeleton (GO:0015629);;	K01868|0|bta:510075|TARS; threonyl-tRNA synthetase (EC:6.1.1.3); K01868 threonyl-tRNA synthetase [EC:6.1.1.3] (A)	[J]	Translation, ribosomal structure and biogenesis	Threonine--tRNA ligase, cytoplasmic GN=TARS OS=Bos taurus (Bovine) PE=2 SV=1	Uncharacterized protein {ECO:0000313|Ensembl:ENSMPUP00000015068} OS=Mustela putorius furo (European domestic ferret) PE=3 SV=1	threonine--tRNA ligase, cytoplasmic [Bos taurus]
gene6860	--	--	Biological Process: cytokinesis (GO:0000910);; Molecular Function: ubiquitin-protein transferase activity (GO:0004842);; Biological Process: mitotic nuclear division (GO:0007067);; Biological Process: protein ubiquitination (GO:0016567);; Cellular Component: Cul3-RING ubiquitin ligase complex (GO:0031463);;	K10447|0|phd:102341182|kelch-like protein 13-like; K10447 kelch-like protein 9/13 (A)	[TR]	--	Kelch-like protein 13 GN=KLHL13 OS=Bos taurus (Bovine) PE=2 SV=1	Uncharacterized protein {ECO:0000313|Ensembl:ENSCAFP00000037124} OS=Canis familiaris (Dog) PE=4 SV=1	PREDICTED: kelch-like protein 13 isoform X1 [Ochotona princeps]
gene11419	--	--	Biological Process: negative regulation of transcription from RNA polymerase II promoter (GO:0000122);; Molecular Function: RNA polymerase II repressing transcription factor binding (GO:0001103);; Molecular Function: sequence-specific DNA binding transcription factor activity (GO:0003700);; Cellular Component: nucleus (GO:0005634);; Cellular Component: transcription factor complex (GO:0005667);; …	K09324|1.62884e-151|lve:103084176|GSC; goosecoid homeobox; K09324 homeobox protein goosecoid (A)	[R]	General function prediction only	Homeobox protein goosecoid GN=GSC OS=Pan troglodytes (Chimpanzee) PE=3 SV=1	Uncharacterized protein {ECO:0000313|Ensembl:ENSSSCP00000002699} OS=Sus scrofa (Pig) PE=4 SV=2	PREDICTED: homeobox protein goosecoid [Ceratotherium simum simum]
gene5446	--	--	--	--	--	--	Uncharacterized protein C19orf71 homolog OS=Bos taurus (Bovine) PE=2 SV=1	Uncharacterized protein {ECO:0000313|Ensembl:ENSSSCP00000014330} OS=Sus scrofa (Pig) PE=4 SV=2	PREDICTED: uncharacterized protein C19orf71 homolog [Pantholops hodgsonii]
gene14685	--	--	Cellular Component: collagen trimer (GO:0005581);; Cellular Component: extracellular space (GO:0005615);; Biological Process: protein homooligomerization (GO:0051260);;	--	--	--	Complement C1q and tumor necrosis factor-related protein 9 (Precursor) GN=C1QTNF9 OS=Bos taurus (Bovine) PE=2 SV=1	Uncharacterized protein {ECO:0000313|Ensembl:ENSPPYP00000016329} OS=Pongo abelii (Sumatran orangutan) PE=4 SV=2	PREDICTED: complement C1q tumor necrosis factor-related protein 7 isoform X1 [Panthera tigris altaica]
gene15889	[RTKL]	--	--	K15594|0|bom:102274602|CDK15; cyclin-dependent kinase 15; K15594 cyclin-dependent kinase 15 [EC:2.7.11.22] (A)	[R]	General function prediction only	Cyclin-dependent kinase 14 GN=CDK14 OS=Dasypus novemcinctus (Nine-banded armadillo) PE=3 SV=1	Uncharacterized protein {ECO:0000313|Ensembl:ENSGGOP00000027840} OS=Gorilla gorilla gorilla (Lowland gorilla) PE=4 SV=1	PREDICTED: cyclin-dependent kinase 15 isoform X2 [Camelus ferus]
gene18262	--	--	Cellular Component: nucleolus (GO:0005730);; Cellular Component: mitochondrial ribosome (GO:0005761);; Biological Process: apoptotic mitochondrial changes (GO:0008637);; Cellular Component: small ribosomal subunit (GO:0015935);;	K17408|0|ecb:100057427|DAP3; death associated protein 3; K17408 small subunit ribosomal protein S29 (A)	[J]	Translation, ribosomal structure and biogenesis	28S ribosomal protein S29, mitochondrial (Precursor) GN=DAP3 OS=Bos taurus (Bovine) PE=1 SV=3	Uncharacterized protein {ECO:0000313|Ensembl:ENSECAP00000013976} OS=Equus caballus (Horse) PE=2 SV=1	PREDICTED: 28S ribosomal protein S29, mitochondrial isoform X1 [Equus caballus]
gene12795	[P]	Inorganic ion transport and metabolism	Molecular Function: superoxide dismutase activity (GO:0004784);; Cellular Component: nucleus (GO:0005634);; Cellular Component: mitochondrial inner membrane (GO:0005743);; Cellular Component: cytosol (GO:0005829);; Molecular Function: zinc ion binding (GO:0008270);; Biological Process: intracellular copper ion transport (GO:0015680);; Molecular Function: superoxide dismutase copper chaperone acti…	K04569|1.22323e-174|umr:103679498|CCS; copper chaperone for superoxide dismutase; K04569 copper chaperone for superoxide dismutase (A)	[P]	Inorganic ion transport and metabolism	Copper chaperone for superoxide dismutase GN=CCS OS=Sus scrofa (Pig) PE=2 SV=1	Copper chaperone for superoxide dismutase {ECO:0000313|EMBL:CCP86470.1} OS=Neovison vison (American mink) PE=2 SV=1	PREDICTED: copper chaperone for superoxide dismutase isoform X1 [Ursus maritimus]
gene26037	--	--	--	K04257|1.69398e-127|ptg:102950198|olfactory receptor-like protein OLF4-like; K04257 olfactory receptor (A)	--	--	Olfactory receptor-like protein OLF4 OS=Canis familiaris (Dog) PE=3 SV=1	Olfactory receptor {ECO:0000256|RuleBase:RU000688} OS=Ailuropoda melanoleuca (Giant panda) PE=3 SV=1	PREDICTED: olfactory receptor-like protein OLF4-like [Panthera tigris altaica]
gene19937	--	--	--	--	[S]	Function unknown	--	Uncharacterized protein {ECO:0000313|Ensembl:ENSCAFP00000005457} OS=Canis familiaris (Dog) PE=4 SV=2	PREDICTED: neuroblastoma-amplified sequence isoform X2 [Canis lupus familiaris]
gene12828	[G]	Carbohydrate transport and metabolism	--	--	[R]	General function prediction only	--	Putative uncharacterized protein {ECO:0000313|EMBL:EFB25184.1} (Fragment) OS=Ailuropoda melanoleuca (Giant panda) PE=4 SV=1	hypothetical protein PANDA_001989 [Ailuropoda melanoleuca]
gene25569	--	--	--	--	--	--	Transmembrane protein (Precursor) GN=ERVW-1 OS=Pongo pygmaeus (Bornean orangutan) PE=3 SV=1	Envelope protein {ECO:0000313|EMBL:AAG28161.1} OS=Trichosurus vulpecula (Brush-tailed possum) PE=4 SV=1	PREDICTED: HERV-W_7q21.2 provirus ancestral Env polyprotein-like isoform X1 [Myotis brandtii]
gene251	[RTKL]	--	Molecular Function: protein serine/threonine kinase activity (GO:0004674);; Molecular Function: ATP binding (GO:0005524);; Cellular Component: cytoplasm (GO:0005737);; Biological Process: smoothened signaling pathway (GO:0007224);; Biological Process: positive regulation of cell proliferation (GO:0008284);; Biological Process: anterior/posterior pattern specification (GO:0009952);; Biological Pro…	K08826|0|pon:100447629|HIPK1; homeodomain interacting protein kinase 1; K08826 homeodomain interacting protein kinase [EC:2.7.11.1] (A)	[R]	General function prediction only	Homeodomain-interacting protein kinase 4 GN=HIPK4 OS=Macaca fascicularis (Crab-eating macaque) PE=2 SV=1	Uncharacterized protein {ECO:0000313|Ensembl:ENSCJAP00000024450} OS=Callithrix jacchus (White-tufted-ear marmoset) PE=2 SV=1	PREDICTED: homeodomain-interacting protein kinase 1 isoform 1 [Orcinus orca]
gene13795	[R]	General function prediction only	Molecular Function: nucleic acid binding (GO:0003676);; Molecular Function: metal ion binding (GO:0046872);;	--	[R]	General function prediction only	Zinc finger protein 1 homolog GN=ZFP1 OS=Pongo abelii (Sumatran orangutan) PE=2 SV=1	Uncharacterized protein {ECO:0000313|Ensembl:ENSCAFP00000041501} OS=Canis familiaris (Dog) PE=4 SV=1	PREDICTED: zinc finger protein 32 isoformX16 [Canis lupus familiaris]
gene15873	[S]	Function unknown	Biological Process: glycoprotein metabolic process (GO:0009100);; Cellular Component: integral component of endoplasmic reticulum membrane (GO:0030176);; Cellular Component: alpha-amino-3-hydroxy-5-methyl-4-isoxazolepropionic acid selective glutamate receptor complex (GO:0032281);;	K00181|0|mcf:102125855|PORCN; porcupine homolog (Drosophila); K00181 porcupine (A)	[R]	General function prediction only	--	Uncharacterized protein {ECO:0000313|Ensembl:ENSNLEP00000009526} OS=Nomascus leucogenys (Northern white-cheeked gibbon) PE=4 SV=1	PREDICTED: protein-cysteine N-palmitoyltransferase porcupine isoform X2 [Orycteropus afer afer]
gene26136	[O]	Posttranslational modification, protein turnover, chaperones	Molecular Function: catalytic activity (GO:0003824);;	K01800|3.32706e-35|fab:101816833|GSTZ1; glutathione S-transferase zeta 1; K01800 maleylacetoacetate isomerase [EC:5.2.1.2] (A)	[O]	Posttranslational modification, protein turnover, chaperones	--	Uncharacterized protein {ECO:0000313|Ensembl:ENSECAP00000009268} OS=Equus caballus (Horse) PE=3 SV=1	PREDICTED: maleylacetoacetate isomerase [Sorex araneus]
gene10048	[O]	Posttranslational modification, protein turnover, chaperones	Molecular Function: ATP binding (GO:0005524);; Cellular Component: endoplasmic reticulum lumen (GO:0005788);; Cellular Component: endoplasmic reticulum-Golgi intermediate compartment (GO:0005793);; Biological Process: ER overload response (GO:0006983);; Biological Process: activation of signaling protein activity involved in unfolded protein response (GO:0006987);; Cellular Component: COP9 signal…	K09490|0|cfa:480726|HSPA5; heat shock 70kDa protein 5 (glucose-regulated protein, 78kDa); K09490 heat shock 70kDa protein 5 (A)	[O]	Posttranslational modification, protein turnover, chaperones	78 kDa glucose-regulated protein (Precursor) GN=HSPA5 OS=Bos taurus (Bovine) PE=2 SV=1	Uncharacterized protein {ECO:0000313|Ensembl:ENSAMEP00000017525} (Fragment) OS=Ailuropoda melanoleuca (Giant panda) PE=3 SV=1	PREDICTED: 78 kDa glucose-regulated protein isoform 5 [Canis lupus familiaris]
gene6785	--	--	Cellular Component: extracellular region (GO:0005576);;	--	--	--	IgA-inducing protein (Precursor) GN=IGIP OS=Bos taurus (Bovine) PE=1 SV=1	Uncharacterized protein {ECO:0000313|Ensembl:ENSSSCP00000030403} OS=Sus scrofa (Pig) PE=4 SV=1	PREDICTED: IgA-inducing protein homolog [Ailuropoda melanoleuca]
gene898	--	--	--	--	--	--	Armadillo repeat-containing X-linked protein 1 GN=ARMCX1 OS=Pongo abelii (Sumatran orangutan) PE=2 SV=1	Uncharacterized protein {ECO:0000313|Ensembl:ENSAMEP00000019828} (Fragment) OS=Ailuropoda melanoleuca (Giant panda) PE=4 SV=1	PREDICTED: armadillo repeat-containing X-linked protein 1 isoform X1 [Ailuropoda melanoleuca]
gene21946	--	--	Molecular Function: serine-type endopeptidase inhibitor activity (GO:0004867);; Molecular Function: receptor binding (GO:0005102);; Cellular Component: extracellular region (GO:0005576);; Cellular Component: cytosol (GO:0005829);; Molecular Function: heparin binding (GO:0008201);; Biological Process: negative regulation of cell proliferation (GO:0008285);; Biological Process: negative regulation …	K16643|7.05963e-103|bacu:103014224|SERPINE2; serpin peptidase inhibitor, clade E (nexin, plasminogen activator inhibitor type 1), member 2; K16643 glia-derived nexin (A)	[V]	Defense mechanisms	Plasminogen activator inhibitor 1 (Precursor) GN=SERPINE1 OS=Neovison vison (American mink) PE=2 SV=1	Uncharacterized protein {ECO:0000313|Ensembl:ENSSSCP00000017197} OS=Sus scrofa (Pig) PE=2 SV=2	PREDICTED: glia-derived nexin-like isoform 2 [Tursiops truncatus]
Manis_javanica_newGene_8325	--	--	--	K14861|1.00771e-48|umr:103673216|URB1; URB1 ribosome biogenesis 1 homolog (S. cerevisiae); K14861 nucleolar pre-ribosomal-associated protein 1 (A)	--	--	--	--	PREDICTED: LOW QUALITY PROTEIN: nucleolar pre-ribosomal-associated protein 1 [Ursus maritimus]
gene1038	--	--	--	--	--	--	--	Uncharacterized protein {ECO:0000313|EMBL:EPY80968.1} OS=Camelus ferus (Wild Bactrian camel) PE=4 SV=1	PREDICTED: uncharacterized protein C10orf62 homolog [Pantholops hodgsonii]
gene21926	[K]	Transcription	Cellular Component: PCAF complex (GO:0000125);; Molecular Function: sequence-specific DNA binding transcription factor activity (GO:0003700);; Molecular Function: transcription coactivator activity (GO:0003713);; Molecular Function: histone acetyltransferase activity (GO:0004402);; Cellular Component: transcription factor TFIID complex (GO:0005669);; Biological Process: DNA-templated transcriptio…	K03134|6.49268e-83|cfr:102519402|TAF10; TAF10 RNA polymerase II, TATA box binding protein (TBP)-associated factor, 30kDa; K03134 transcription initiation factor TFIID subunit 10 (A)	[K]	Transcription	--	Transcription initiation factor TFIID 30 kDa subunit {ECO:0000313|EMBL:EHH56490.1} (Fragment) OS=Macaca fascicularis (Crab-eating macaque) PE=4 SV=1	PREDICTED: transcription initiation factor TFIID subunit 10 [Mustela putorius furo]
gene18997	--	--	Biological Process: cell morphogenesis (GO:0000902);; Biological Process: in utero embryonic development (GO:0001701);; Biological Process: heart morphogenesis (GO:0003007);; Cellular Component: nucleus (GO:0005634);; Cellular Component: mitochondrion (GO:0005739);; Cellular Component: endoplasmic reticulum (GO:0005783);; Cellular Component: Golgi apparatus (GO:0005794);; Cellular Component: cyto…	K08283|1.12553e-47|bacu:103009209|COL4A3BP; collagen, type IV, alpha 3 (Goodpasture antigen) binding protein; K08283 collagen type IV alpha-3-binding protein (A)	[TV]	--	Collagen type IV alpha-3-binding protein GN=COL4A3BP OS=Bos taurus (Bovine) PE=2 SV=1	Collagen type IV alpha-3-binding protein {ECO:0000313|EMBL:CCP82364.1} (Fragment) OS=Neovison vison (American mink) PE=2 SV=1	PREDICTED: collagen type IV alpha-3-binding protein-like, partial [Tursiops truncatus]
Manis_javanica_newGene_12401	--	--	Biological Process: G2/M transition of mitotic cell cycle (GO:0000086);; Molecular Function: protein serine/threonine kinase activity (GO:0004674);; Molecular Function: ATP binding (GO:0005524);; Cellular Component: nucleus (GO:0005634);; Cellular Component: cytoplasm (GO:0005737);; Cellular Component: centrosome (GO:0005813);; Biological Process: protein phosphorylation (GO:0006468);; Biological…	K16309|1.78923e-22|cfa:607216|MASTL; microtubule associated serine/threonine kinase-like; K16309 serine/threonine-protein kinase greatwall [EC:2.7.11.1] (A)	--	--	Serine/threonine-protein kinase greatwall GN=MASTL OS=Canis familiaris (Dog) PE=3 SV=1	--	PREDICTED: serine/threonine-protein kinase greatwall-like, partial [Galeopterus variegatus]
gene17413	--	--	Cellular Component: integral component of membrane (GO:0016021);;	--	[S]	Function unknown	--	Uncharacterized protein {ECO:0000313|Ensembl:ENSSSCP00000002529} OS=Sus scrofa (Pig) PE=4 SV=2	PREDICTED: pecanex-like protein 1, partial [Sus scrofa]
gene21846	--	--	--	--	[U]	Intracellular trafficking, secretion, and vesicular transport	--	Uncharacterized protein {ECO:0000313|Ensembl:ENSECAP00000003463} (Fragment) OS=Equus caballus (Horse) PE=4 SV=1	PREDICTED: ERC protein 2-like, partial [Sus scrofa]
gene6477	--	--	--	--	[S]	Function unknown	Lipoma HMGIC fusion partner-like 4 protein GN=LHFPL4 OS=Bos taurus (Bovine) PE=2 SV=1	Uncharacterized protein {ECO:0000313|Ensembl:ENSFCAP00000007230} OS=Felis catus (Cat) PE=4 SV=1	PREDICTED: lipoma HMGIC fusion partner-like 2 protein [Felis catus]
gene21928	[QR]	--	Biological Process: chromatin silencing at rDNA (GO:0000183);; Cellular Component: chromatin silencing complex (GO:0005677);; Cellular Component: nucleolus (GO:0005730);; Cellular Component: cytoplasm (GO:0005737);; Cellular Component: plasma membrane (GO:0005886);; Molecular Function: methyltransferase activity (GO:0008168);; Biological Process: methylation (GO:0032259);; Cellular Component: rDN…	K14850|0|ecb:100070052|RRP8; ribosomal RNA processing 8, methyltransferase, homolog (yeast); K14850 ribosomal RNA-processing protein 8 [EC:2.1.1.287] (A)	[A]	RNA processing and modification	--	Uncharacterized protein {ECO:0000313|Ensembl:ENSECAP00000004892} OS=Equus caballus (Horse) PE=4 SV=1	PREDICTED: ribosomal RNA-processing protein 8 [Ceratotherium simum simum]
gene17779	--	--	Biological Process: temperature homeostasis (GO:0001659);; Cellular Component: nucleus (GO:0005634);; Biological Process: DNA dealkylation involved in DNA repair (GO:0006307);; Molecular Function: ferrous iron binding (GO:0008198);; Biological Process: regulation of lipid storage (GO:0010883);; Molecular Function: oxidative RNA demethylase activity (GO:0035515);; Molecular Function: oxidative DNA…	--	--	--	Alpha-ketoglutarate-dependent dioxygenase FTO GN=FTO OS=Pongo abelii (Sumatran orangutan) PE=2 SV=1	Uncharacterized protein {ECO:0000313|Ensembl:ENSCJAP00000002550} OS=Callithrix jacchus (White-tufted-ear marmoset) PE=4 SV=1	PREDICTED: alpha-ketoglutarate-dependent dioxygenase FTO [Equus przewalskii]
gene58	--	--	Biological Process: autophagic vacuole assembly (GO:0000045);; Cellular Component: autophagic vacuole membrane (GO:0000421);; Cellular Component: Golgi apparatus (GO:0005794);; Biological Process: protein transport (GO:0015031);; Cellular Component: integral component of membrane (GO:0016021);; Cellular Component: cytoplasmic vesicle (GO:0031410);; Cellular Component: late endosome membrane (GO:0…	K17907|0|umr:103662748|ATG9A; autophagy related 9A; K17907 autophagy-related protein 9 (A)	[R]	General function prediction only	Autophagy-related protein 9A GN=ATG9A OS=Bos taurus (Bovine) PE=2 SV=1	Uncharacterized protein {ECO:0000313|Ensembl:ENSCAFP00000022223} OS=Canis familiaris (Dog) PE=4 SV=2	PREDICTED: autophagy-related protein 9A isoform X1 [Ursus maritimus]
gene4884	[O]	Posttranslational modification, protein turnover, chaperones	Molecular Function: serine-type endopeptidase activity (GO:0004252);; Cellular Component: extracellular region (GO:0005576);; Cellular Component: integral component of plasma membrane (GO:0005887);; Biological Process: proteolysis (GO:0006508);;	K09750|0|ptg:102967703|TMPRSS11A; transmembrane protease, serine 11A; K09750 transmembrane protease, serine 11A [EC:3.4.21.-] (A)	[E]	Amino acid transport and metabolism	Serine protease hepsin catalytic chain GN=HPN OS=Pongo abelii (Sumatran orangutan) PE=2 SV=1	Transmembrane protease serine {ECO:0000256|PIRNR:PIRNR037941} (Fragment) OS=Felis catus (Cat) PE=3 SV=1	PREDICTED: transmembrane protease serine 11A [Panthera tigris altaica]
Manis_javanica_newGene_2382	--	--	Biological Process: regulation of transcription, DNA-templated (GO:0006355);; Biological Process: CENP-A containing nucleosome assembly (GO:0034080);;	K11510|6.28088e-39|cfr:102505192|ITGB3BP; integrin beta 3 binding protein (beta3-endonexin); K11510 centromere protein R (A)	--	--	--	--	PREDICTED: centromere protein R [Ceratotherium simum simum]
gene18221	[RTKL]	--	Molecular Function: GPI-linked ephrin receptor activity (GO:0005004);; Molecular Function: ATP binding (GO:0005524);; Cellular Component: integral component of plasma membrane (GO:0005887);; Biological Process: substrate-dependent cell migration (GO:0006929);; Biological Process: axon guidance (GO:0007411);; Biological Process: neuron remodeling (GO:0016322);; Biological Process: regulation of ce…	K05109|0|mcc:708378|EPHA8; EPH receptor A8; K05109 Eph receptor A8 [EC:2.7.10.1] (A)	[T]	Signal transduction mechanisms	Ephrin type-A receptor 2 (Precursor) GN=EPHA2 OS=Macaca fascicularis (Crab-eating macaque) PE=2 SV=1	Putative uncharacterized protein {ECO:0000313|EMBL:EHH14428.1} (Fragment) OS=Macaca mulatta (Rhesus macaque) PE=4 SV=1	PREDICTED: ephrin type-A receptor 8 [Felis catus]
gene26523	--	--	Molecular Function: sequence-specific DNA binding transcription factor activity (GO:0003700);; Cellular Component: nucleus (GO:0005634);; Cellular Component: endoplasmic reticulum membrane (GO:0005789);; Biological Process: transcription, DNA-templated (GO:0006351);; Biological Process: response to unfolded protein (GO:0006986);; Cellular Component: integral component of membrane (GO:0016021);; M…	K09048|2.58872e-64|phd:102326449|CREB3L3; cAMP responsive element binding protein 3-like 3; K09048 cyclic AMP-responsive element-binding protein 3 (A)	[K]	Transcription	Processed cyclic AMP-responsive element-binding protein 3-like protein 3 GN=CREB3L3 OS=Bos taurus (Bovine) PE=2 SV=1	Uncharacterized protein {ECO:0000313|Ensembl:ENSOARP00000011505} OS=Ovis aries (Sheep) PE=4 SV=1	PREDICTED: cyclic AMP-responsive element-binding protein 3-like protein 3 isoform X2 [Sus scrofa]
gene17867	--	--	Biological Process: protein N-linked glycosylation (GO:0006487);; Molecular Function: alpha-1,6-mannosylglycoprotein 6-beta-N-acetylglucosaminyltransferase activity (GO:0030144);;	K00744|0|umr:103667662|MGAT5; mannosyl (alpha-1,6-)-glycoprotein beta-1,6-N-acetyl-glucosaminyltransferase; K00744 alpha-1,3(6)-mannosylglycoprotein beta-1,6-N-acetyl-glucosaminyltransferase [EC:2.4.1.155] (A)	--	--	--	Alpha-1,6-mannosylglycoprotein 6-beta-N-acetylglucosaminyltransferase {ECO:0000313|EMBL:CCP85927.1} (Fragment) OS=Neovison vison (American mink) PE=2 SV=1	PREDICTED: alpha-1,6-mannosylglycoprotein 6-beta-N-acetylglucosaminyltransferase A [Ursus maritimus]
gene5998	[GEPR]	--	Cellular Component: integral component of membrane (GO:0016021);; Biological Process: transmembrane transport (GO:0055085);;	--	[G]	Carbohydrate transport and metabolism	Protein spinster homolog 1 GN=SPNS1 OS=Bos taurus (Bovine) PE=2 SV=1	Putative uncharacterized protein DKFZp459J1933 {ECO:0000313|EMBL:CAH90320.1} (Fragment) OS=Pongo abelii (Sumatran orangutan) PE=2 SV=1	PREDICTED: protein spinster homolog 2 [Myotis davidii]
gene6102	--	--	Molecular Function: nucleotide binding (GO:0000166);; Molecular Function: magnesium ion binding (GO:0000287);; Molecular Function: mRNA binding (GO:0003729);; Cellular Component: nucleus (GO:0005634);; Molecular Function: 5'-3' exonuclease activity (GO:0008409);; Molecular Function: RNA pyrophosphohydrolase activity (GO:0034353);; Biological Process: RNA destabilization (GO:0050779);; Biological …	K14845|0|fca:101094098|DXO, DOM3Z; decapping exoribonuclease; K14845 RAT1-interacting protein (A)	[L]	Replication, recombination and repair	Decapping and exoribonuclease protein GN=DXO OS=Bos taurus (Bovine) PE=2 SV=1	Uncharacterized protein {ECO:0000313|Ensembl:ENSFCAP00000004174} OS=Felis catus (Cat) PE=4 SV=1	PREDICTED: decapping and exoribonuclease protein [Felis catus]
gene6853	--	--	Cellular Component: chromosome, centromeric region (GO:0000775);; Molecular Function: DNA binding (GO:0003677);; Molecular Function: chromatin binding (GO:0003682);; Molecular Function: RNA binding (GO:0003723);; Cellular Component: nucleus (GO:0005634);; Biological Process: RNA processing (GO:0006396);; Biological Process: regulation of chromosome organization (GO:0033044);; Molecular Function: …	K11274|0|cfa:490701|WDHD1; WD repeat and HMG-box DNA binding protein 1; K11274 chromosome transmission fidelity protein 4 (A)	[R]	General function prediction only	--	Uncharacterized protein {ECO:0000313|Ensembl:ENSCAFP00000022083} OS=Canis familiaris (Dog) PE=4 SV=2	PREDICTED: WD repeat and HMG-box DNA-binding protein 1 isoform X1 [Canis lupus familiaris]
gene7783	[F]	Nucleotide transport and metabolism	Molecular Function: amidophosphoribosyltransferase activity (GO:0004044);; Biological Process: 'de novo' IMP biosynthetic process (GO:0006189);; Biological Process: purine nucleobase biosynthetic process (GO:0009113);; Biological Process: nucleoside metabolic process (GO:0009116);; Molecular Function: metal ion binding (GO:0046872);; Molecular Function: iron-sulfur cluster binding (GO:0051536);;	K00764|0|fca:101084957|PPAT; phosphoribosyl pyrophosphate amidotransferase; K00764 amidophosphoribosyltransferase [EC:2.4.2.14] (A)	[F]	Nucleotide transport and metabolism	--	Uncharacterized protein {ECO:0000313|Ensembl:ENSAMEP00000008874} (Fragment) OS=Ailuropoda melanoleuca (Giant panda) PE=4 SV=1	PREDICTED: amidophosphoribosyltransferase [Ailuropoda melanoleuca]
gene2967	--	--	--	--	[YU]	--	--	Uncharacterized protein {ECO:0000313|Ensembl:ENSFCAP00000024275} (Fragment) OS=Felis catus (Cat) PE=4 SV=1	PREDICTED: uncharacterized protein LOC103673804 isoform X4 [Ursus maritimus]
gene22279	[P]	Inorganic ion transport and metabolism	Molecular Function: iron ion binding (GO:0005506);; Cellular Component: nucleus (GO:0005634);; Cellular Component: cytoplasm (GO:0005737);; Molecular Function: FMN binding (GO:0010181);; Molecular Function: oxidoreductase activity, oxidizing metal ions, NAD or NADP as acceptor (GO:0016723);; Cellular Component: intermediate filament cytoskeleton (GO:0045111);; Biological Process: oxidation-reduct…	K00597|0|myb:102241177|MTRR; 5-methyltetrahydrofolate-homocysteine methyltransferase reductase; K00597 methionine synthase reductase [EC:1.16.1.8] (A)	[C]	Energy production and conversion	Methionine synthase reductase GN=MTRR OS=Bos taurus (Bovine) PE=2 SV=1	Uncharacterized protein {ECO:0000313|Ensembl:ENSECAP00000020761} (Fragment) OS=Equus caballus (Horse) PE=4 SV=1	PREDICTED: methionine synthase reductase [Odobenus rosmarus divergens]
gene11627	--	--	Molecular Function: vasoactive intestinal polypeptide receptor activity (GO:0004999);; Cellular Component: plasma membrane (GO:0005886);; Cellular Component: integral component of membrane (GO:0016021);;	K04587|0|bta:319095|ADCYAP1R1, PACAPR; adenylate cyclase activating polypeptide 1 (pituitary) receptor type I; K04587 pituitary adenylate cyclase-activating polypeptide type I receptor (A)	[T]	Signal transduction mechanisms	Pituitary adenylate cyclase-activating polypeptide type I receptor (Precursor) GN=ADCYAP1R1 OS=Bos taurus (Bovine) PE=2 SV=1	Pituitary adenylate cyclase-activating polypeptide type I receptor isoform 1 {ECO:0000313|EMBL:JAB22713.1} OS=Callithrix jacchus (White-tufted-ear marmoset) PE=2 SV=1	PREDICTED: pituitary adenylate cyclase-activating polypeptide type I receptor isoform X1 [Bison bison bison]
gene796	--	--	Biological Process: antigen processing and presentation of peptide or polysaccharide antigen via MHC class II (GO:0002504);; Biological Process: immune response (GO:0006955);; Cellular Component: integral component of membrane (GO:0016021);; Cellular Component: MHC class II protein complex (GO:0042613);;	K06752|3.38456e-117|ssc:100135050|SLA-DMB; MHC class II, DM beta; K06752 major histocompatibility complex, class II (A)	--	--	SLA class II histocompatibility antigen, DQ haplotype D beta chain (Precursor) OS=Sus scrofa (Pig) PE=2 SV=1	HLA class II histocompatibility antigen, DM beta chain {ECO:0000313|EMBL:JAB46204.1} OS=Callithrix jacchus (White-tufted-ear marmoset) PE=2 SV=1	PREDICTED: HLA class II histocompatibility antigen, DM beta chain-like [Leptonychotes weddellii]
gene25365	--	--	Molecular Function: calmodulin binding (GO:0005516);; Cellular Component: cytoplasm (GO:0005737);; Cellular Component: plasma membrane (GO:0005886);; Biological Process: potassium ion transport (GO:0006813);; Cellular Component: integral component of membrane (GO:0016021);; Molecular Function: small conductance calcium-activated potassium channel activity (GO:0016286);;	K04942|0|cfa:484829|KCNN1; potassium intermediate/small conductance calcium-activated channel, subfamily N, member 1; K04942 potassium intermediate/small conductance calcium-activated channel subfamily N member 1 (A)	[P]	Inorganic ion transport and metabolism	Small conductance calcium-activated potassium channel protein 3 GN=KCNN3 OS=Sus scrofa (Pig) PE=2 SV=1	Small conductance calcium-activated potassium channel protein 1 {ECO:0000313|EMBL:AFE78180.1} OS=Macaca mulatta (Rhesus macaque) PE=2 SV=1	PREDICTED: small conductance calcium-activated potassium channel protein 1 isoform X2 [Bubalus bubalis]
Manis_javanica_newGene_8762	--	--	--	--	--	--	--	--	PREDICTED: uncharacterized protein CXorf23 homolog isoform X2 [Sus scrofa]
gene2620	[RTKL]	--	Molecular Function: magnesium ion binding (GO:0000287);; Molecular Function: protein serine/threonine kinase activity (GO:0004674);; Molecular Function: ATP binding (GO:0005524);; Cellular Component: cytoplasm (GO:0005737);; Cellular Component: plasma membrane (GO:0005886);; Molecular Function: mitogen-activated protein kinase kinase kinase binding (GO:0031435);; Biological Process: negative regu…	K08790|0|pps:100979602|STK38; serine/threonine kinase 38; K08790 serine/threonine kinase 38 [EC:2.7.11.1] (A)	[R]	General function prediction only	Serine/threonine-protein kinase 38 GN=STK38 OS=Pongo abelii (Sumatran orangutan) PE=1 SV=1	Serine/threonine-protein kinase 38 {ECO:0000313|EMBL:ELK33809.1} OS=Myotis davidii (David's myotis) PE=4 SV=1	Serine/threonine-protein kinase 38 [Myotis davidii]
Manis_javanica_newGene_4938	--	--	Cellular Component: plasma membrane (GO:0005886);; Biological Process: skeletal muscle tissue development (GO:0007519);; Biological Process: hemopoiesis (GO:0030097);; Biological Process: cardiolipin biosynthetic process (GO:0032049);; Biological Process: mitochondrial respiratory chain complex I assembly (GO:0032981);; Biological Process: cristae formation (GO:0042407);; Biological Process: mito…	K13511|1.22083e-47|ggo:101147380|tafazzin-like; K13511 monolysocardiolipin acyltransferase [EC:2.3.1.-] (A)	--	--	Tafazzin GN=TAZ OS=Pongo pygmaeus (Bornean orangutan) PE=3 SV=1	--	PREDICTED: tafazzin isoform X3 [Equus przewalskii]
gene7692	--	--	Biological Process: calcium ion transport (GO:0006816);; Cellular Component: integral component of membrane (GO:0016021);;	K04873|3.50154e-171|pale:102890787|CACNG8; calcium channel, voltage-dependent, gamma subunit 8; K04873 voltage-dependent calcium channel gamma-8 (A)	--	--	Voltage-dependent calcium channel gamma-3 subunit GN=CACNG3 OS=Bos taurus (Bovine) PE=2 SV=1	Voltage-dependent calcium channel gamma subunit {ECO:0000256|RuleBase:RU361151} (Fragment) OS=Sus scrofa (Pig) PE=3 SV=2	PREDICTED: voltage-dependent calcium channel gamma-8 subunit [Pteropus alecto]
gene9734	[R]	General function prediction only	Molecular Function: DNA binding (GO:0003677);; Cellular Component: nucleus (GO:0005634);; Biological Process: regulation of transcription, DNA-templated (GO:0006355);; Molecular Function: metal ion binding (GO:0046872);;	K11432|0|pon:100436958|PRDM2; PR domain containing 2, with ZNF domain; K11432 PR domain zinc finger protein 2 (A)	[K]	Transcription	Zinc finger protein 287 GN=ZNF287 OS=Pongo pygmaeus (Bornean orangutan) PE=3 SV=1	PR domain zinc finger protein 2 isoform b {ECO:0000313|EMBL:AFI38276.1} OS=Macaca mulatta (Rhesus macaque) PE=2 SV=1	PREDICTED: PR domain zinc finger protein 2 [Ceratotherium simum simum]
gene26849	[R]	General function prediction only	--	K11729|4.90492e-115|cfr:102510740|ACAD10; acyl-CoA dehydrogenase family, member 10; K11729 acyl-CoA dehydrogenase family member 10 (A)	[R]	General function prediction only	Lipid-phosphate phosphatase GN=EPHX2 OS=Sus scrofa (Pig) PE=2 SV=1	Acyl-CoA dehydrogenase family member 10 {ECO:0000313|EMBL:ELW66581.1} OS=Tupaia chinensis (Chinese tree shrew) PE=3 SV=1	PREDICTED: acyl-CoA dehydrogenase family member 10-like isoform X2 [Ursus maritimus]
gene4234	--	--	Molecular Function: transmembrane signaling receptor activity (GO:0004888);; Biological Process: signal transduction (GO:0007165);; Biological Process: sensory perception of smell (GO:0007608);; Cellular Component: membrane (GO:0016020);;	K04257|1.84865e-93|ecb:100065637|olfactory receptor 14C36-like; K04257 olfactory receptor (A)	--	--	Olfactory receptor 1G1 GN=OR1G1 OS=Gorilla gorilla gorilla (Lowland gorilla) PE=3 SV=1	Uncharacterized protein {ECO:0000313|Ensembl:ENSLAFP00000025646} OS=Loxodonta africana (African elephant) PE=4 SV=1	PREDICTED: olfactory receptor 14C36-like [Condylura cristata]
gene474	--	--	Molecular Function: G-protein coupled receptor activity (GO:0004930);; Molecular Function: olfactory receptor activity (GO:0004984);; Cellular Component: plasma membrane (GO:0005886);; Biological Process: G-protein coupled receptor signaling pathway (GO:0007186);; Cellular Component: integral component of membrane (GO:0016021);; Biological Process: detection of chemical stimulus involved in senso…	K04257|8.8581e-167|fca:101095449|olfactory receptor-like protein DTMT-like; K04257 olfactory receptor (A)	--	--	Olfactory receptor-like protein DTMT OS=Canis familiaris (Dog) PE=3 SV=1	Olfactory receptor {ECO:0000256|RuleBase:RU000688} OS=Felis catus (Cat) PE=3 SV=1	PREDICTED: olfactory receptor-like protein DTMT [Felis catus]
gene714	--	--	Molecular Function: C-8 sterol isomerase activity (GO:0000247);; Molecular Function: receptor activity (GO:0004872);; Cellular Component: nuclear inner membrane (GO:0005637);; Cellular Component: nuclear outer membrane (GO:0005640);; Cellular Component: endoplasmic reticulum membrane (GO:0005789);; Cellular Component: lipid particle (GO:0005811);; Cellular Component: plasma membrane (GO:0005886);…	--	[T]	Signal transduction mechanisms	Sigma non-opioid intracellular receptor 1 GN=SIGMAR1 OS=Trichosurus vulpecula (Brush-tailed possum) PE=2 SV=1	Uncharacterized protein {ECO:0000313|Ensembl:ENSFCAP00000018884} OS=Felis catus (Cat) PE=4 SV=1	PREDICTED: sigma non-opioid intracellular receptor 1 [Felis catus]
Manis_javanica_newGene_13455	--	--	--	--	--	--	Extended synaptotagmin-1 GN=ESYT1 OS=Pongo abelii (Sumatran orangutan) PE=2 SV=2	--	hypothetical protein PANDA_022179 [Ailuropoda melanoleuca]
gene3888	--	--	Molecular Function: phospholipid binding (GO:0005543);;	--	[Z]	Cytoskeleton	--	Myosin phosphatase Rho-interacting protein {ECO:0000313|EMBL:ELK15771.1} OS=Pteropus alecto (Black flying fox) PE=4 SV=1	PREDICTED: myosin phosphatase Rho-interacting protein isoform X2 [Equus przewalskii]
Manis_javanica_newGene_12071	--	--	Molecular Function: transcription regulatory region DNA binding (GO:0044212);; Molecular Function: dynein binding (GO:0045502);; Biological Process: positive regulation of transcription, DNA-templated (GO:0045893);; Molecular Function: metal ion binding (GO:0046872);;	--	--	--	--	--	PREDICTED: ATM interactor [Bison bison bison]
gene19147	--	--	--	K13649|1.12427e-138|ptg:102965090|FOLR4; folate receptor 4, delta (putative); K13649 folate receptor (A)	--	--	Folate receptor alpha (Precursor) GN=FOLR1 OS=Bos taurus (Bovine) PE=1 SV=3	Uncharacterized protein {ECO:0000313|Ensembl:ENSFCAP00000002786} (Fragment) OS=Felis catus (Cat) PE=4 SV=1	PREDICTED: probable folate receptor delta [Panthera tigris altaica]
gene22261	[D]	Cell cycle control, cell division, chromosome partitioning	Biological Process: positive regulation of protein phosphorylation (GO:0001934);; Cellular Component: plasma membrane (GO:0005886);; Molecular Function: microtubule binding (GO:0008017);; Biological Process: positive regulation of glucose transport (GO:0010828);; Biological Process: peptidyl-L-cysteine S-palmitoylation (GO:0018230);; Biological Process: negative regulation of microtubule polymeri…	K10423|0|cfa:484566|CLIP3; CAP-GLY domain containing linker protein 3; K10423 CAP-Gly domain-containing linker protein 3/4 (A)	[ZR]	--	CAP-Gly domain-containing linker protein 3 GN=CLIP3 OS=Pongo abelii (Sumatran orangutan) PE=2 SV=1	Uncharacterized protein {ECO:0000313|Ensembl:ENSCAFP00000009956} OS=Canis familiaris (Dog) PE=4 SV=2	PREDICTED: CAP-Gly domain-containing linker protein 3 [Canis lupus familiaris]
gene13611	--	--	Biological Process: negative regulation of transcription from RNA polymerase II promoter (GO:0000122);; Cellular Component: nuclear chromatin (GO:0000790);; Biological Process: circadian rhythm (GO:0007623);; Biological Process: embryo development (GO:0009790);; Biological Process: lung development (GO:0030324);; Biological Process: regulation of S phase (GO:0033261);; Molecular Function: protein…	K03155|0|fca:101086404|TIMELESS; timeless circadian clock; K03155 timeless (A)	[L]	Replication, recombination and repair	--	Uncharacterized protein {ECO:0000313|Ensembl:ENSCAFP00000036053} OS=Canis familiaris (Dog) PE=4 SV=1	PREDICTED: protein timeless homolog [Felis catus]
gene23754	--	--	Cellular Component: proteinaceous extracellular matrix (GO:0005578);; Cellular Component: extracellular space (GO:0005615);; Molecular Function: growth factor activity (GO:0008083);;	K08126|1.67024e-163|hsa:4969|OGN, OG, OIF, SLRR3A; osteoglycin; K08126 osteoglycin (osteoinductive factor, mimecan) (A)	[R]	General function prediction only	Mimecan (Precursor) GN=OGN OS=Pongo abelii (Sumatran orangutan) PE=2 SV=1	Uncharacterized protein {ECO:0000313|Ensembl:ENSPTRP00000036078} OS=Pan troglodytes (Chimpanzee) PE=2 SV=1	PREDICTED: mimecan isoform 1 [Odobenus rosmarus divergens]
gene26072	[M]	Cell wall/membrane/envelope biogenesis	--	--	--	--	--	--	--
gene6111	[R]	General function prediction only	Cellular Component: nucleus (GO:0005634);; Cellular Component: cytoplasm (GO:0005737);;	--	--	--	Tonsoku-like protein GN=TONSL OS=Bos taurus (Bovine) PE=2 SV=1	Ankyrin repeat domain 12 {ECO:0000313|EMBL:AER94173.1} (Fragment) OS=Mustela putorius furo (European domestic ferret) PE=2 SV=1	PREDICTED: ankyrin repeat domain-containing protein 12 isoform X1 [Mustela putorius furo]
gene11215	[O]	Posttranslational modification, protein turnover, chaperones	Biological Process: protein peptidyl-prolyl isomerization (GO:0000413);; Molecular Function: peptidyl-prolyl cis-trans isomerase activity (GO:0003755);; Molecular Function: calcium ion binding (GO:0005509);; Molecular Function: FK506 binding (GO:0005528);; Cellular Component: endoplasmic reticulum lumen (GO:0005788);; Biological Process: protein folding (GO:0006457);; Cellular Component: membrane…	K09575|0|lve:103076045|FKBP10; FK506 binding protein 10, 65 kDa; K09575 FK506-binding protein 9/10 [EC:5.2.1.8] (A)	[O]	Posttranslational modification, protein turnover, chaperones	Peptidyl-prolyl cis-trans isomerase FKBP10 (Precursor) GN=FKBP10 OS=Bos taurus (Bovine) PE=2 SV=1	Uncharacterized protein {ECO:0000313|Ensembl:ENSCAFP00000023374} OS=Canis familiaris (Dog) PE=4 SV=1	PREDICTED: peptidyl-prolyl cis-trans isomerase FKBP10 isoform X1 [Bubalus bubalis]
gene26233	--	--	--	K14388|1.68884e-06|myb:102238959|SLC5A8; solute carrier family 5 (sodium/monocarboxylate cotransporter), member 8; K14388 solute carrier family 5 (sodium-coupled monocarboxylate transporter), member 8/12 (A)	--	--	--	Sodium-coupled monocarboxylate transporter 1 {ECO:0000313|EMBL:EPQ17704.1} OS=Myotis brandtii (Brandt's bat) PE=3 SV=1	PREDICTED: sodium-coupled monocarboxylate transporter 1 [Myotis lucifugus]
gene3560	--	--	Cellular Component: transcription factor TFIIIC complex (GO:0000127);; Molecular Function: DNA binding (GO:0003677);; Biological Process: transcription from RNA polymerase III promoter (GO:0006383);;	K15200|0|umr:103671645|GTF3C2; general transcription factor IIIC, polypeptide 2, beta 110kDa; K15200 general transcription factor 3C polypeptide 2 (A)	--	--	General transcription factor 3C polypeptide 2 GN=GTF3C2 OS=Pongo abelii (Sumatran orangutan) PE=2 SV=1	Uncharacterized protein {ECO:0000313|Ensembl:ENSAMEP00000001684} (Fragment) OS=Ailuropoda melanoleuca (Giant panda) PE=4 SV=1	PREDICTED: general transcription factor 3C polypeptide 2 [Ursus maritimus]
gene8926	--	--	Molecular Function: integrin binding (GO:0005178);; Cellular Component: extracellular region (GO:0005576);; Biological Process: cell adhesion (GO:0007155);; Biological Process: cellular response to amino acid stimulus (GO:0071230);;	--	[W]	Extracellular structures	Collagen alpha-2(XI) chain (Precursor) GN=COL11A2 OS=Bos taurus (Bovine) PE=3 SV=1	Uncharacterized protein {ECO:0000313|Ensembl:ENSFCAP00000014536} OS=Felis catus (Cat) PE=4 SV=1	PREDICTED: collagen alpha-1(XVI) chain isoform X2 [Felis catus]
gene26157	[R]	General function prediction only	--	--	[H]	Coenzyme transport and metabolism	--	Uncharacterized protein {ECO:0000313|Ensembl:ENSMLUP00000013082} (Fragment) OS=Myotis lucifugus (Little brown bat) PE=4 SV=1	PREDICTED: COBW domain-containing protein 1-like, partial [Lipotes vexillifer]
gene17776	--	--	Molecular Function: ATP binding (GO:0005524);; Biological Process: ATP catabolic process (GO:0006200);; Molecular Function: ATPase activity (GO:0016887);;	--	[R]	General function prediction only	--	Uncharacterized protein {ECO:0000313|EMBL:EPQ15394.1} OS=Myotis brandtii (Brandt's bat) PE=4 SV=1	PREDICTED: von Willebrand factor A domain-containing protein 8 [Myotis brandtii]
gene6741	--	--	--	--	[JT]	--	Protein Smaug homolog 1 OS=Macaca fascicularis (Crab-eating macaque) PE=2 SV=2	Uncharacterized protein {ECO:0000313|Ensembl:ENSCAFP00000008327} OS=Canis familiaris (Dog) PE=4 SV=2	PREDICTED: protein Smaug homolog 2 isoform X1 [Canis lupus familiaris]
gene19146	[S]	Function unknown	Cellular Component: nucleus (GO:0005634);;	--	[S]	Function unknown	--	ABT1-associated protein isoform 6-like protein {ECO:0000313|EMBL:EPY77768.1} OS=Camelus ferus (Wild Bactrian camel) PE=4 SV=1	PREDICTED: ESF1 homolog [Camelus ferus]
gene20713	--	--	Molecular Function: opioid peptide activity (GO:0001515);; Cellular Component: extracellular region (GO:0005576);; Cellular Component: plasma membrane (GO:0005886);; Biological Process: neuropeptide signaling pathway (GO:0007218);; Biological Process: synaptic transmission (GO:0007268);;	K15840|7.60802e-129|ecb:100053108|PDYN; prodynorphin; K15840 proenkephalin B (prodynorphin) (A)	--	--	Leumorphin (Precursor) GN=PDYN OS=Sus scrofa (Pig) PE=1 SV=1	Uncharacterized protein {ECO:0000313|Ensembl:ENSECAP00000005305} OS=Equus caballus (Horse) PE=3 SV=1	PREDICTED: proenkephalin-B [Equus caballus]
gene2262	[R]	General function prediction only	--	K09228|0|ptg:102953335|ZNF836, ZNF160; zinc finger protein 836; K09228 KRAB domain-containing zinc finger protein (A)	[R]	General function prediction only	Zinc finger protein 813 GN=ZNF813 OS=Pongo abelii (Sumatran orangutan) PE=2 SV=1	Uncharacterized protein {ECO:0000313|Ensembl:ENSFCAP00000023348} OS=Felis catus (Cat) PE=4 SV=1	PREDICTED: zinc finger protein 836-like isoform X1 [Panthera tigris altaica]
gene7007	--	--	Molecular Function: GTPase activator activity (GO:0005096);; Molecular Function: phospholipid binding (GO:0005543);; Cellular Component: intracellular (GO:0005622);; Biological Process: signal transduction (GO:0007165);; Biological Process: positive regulation of GTPase activity (GO:0043547);;	--	[T]	Signal transduction mechanisms	Oligophrenin-1 GN=OPHN1 OS=Pongo pygmaeus (Bornean orangutan) PE=2 SV=1	Putative oligophrenin-1 {ECO:0000313|EMBL:JAA49254.1} OS=Desmodus rotundus (Vampire bat) PE=2 SV=1	PREDICTED: rho GTPase-activating protein 42 [Pteropus alecto]
gene8749	--	--	Biological Process: blood coagulation (GO:0007596);; Molecular Function: thrombin receptor activity (GO:0015057);; Cellular Component: integral component of membrane (GO:0016021);; Biological Process: positive regulation of release of sequestered calcium ion into cytosol (GO:0051281);; Biological Process: thrombin receptor signaling pathway (GO:0070493);;	K04236|8.88323e-178|ssc:100514949|F2RL3; coagulation factor II (thrombin) receptor-like 3; K04236 coagulation factor II (thrombin) receptor-like 3 (A)	--	--	Proteinase-activated receptor 3 (Precursor) GN=F2RL2 OS=Bos taurus (Bovine) PE=2 SV=1	Uncharacterized protein {ECO:0000313|Ensembl:ENSSSCP00000014742} OS=Sus scrofa (Pig) PE=3 SV=2	PREDICTED: proteinase-activated receptor 4 [Ceratotherium simum simum]
Manis_javanica_newGene_9987	--	--	Molecular Function: cysteine-type endopeptidase activity (GO:0004197);; Biological Process: proteolysis (GO:0006508);; Biological Process: apoptotic process (GO:0006915);;	--	--	--	Caspase-3 subunit p12 (Precursor) GN=CASP3 OS=Bos taurus (Bovine) PE=2 SV=1	--	PREDICTED: caspase-14-like [Panthera tigris altaica]
gene16254	--	--	Molecular Function: DNA binding (GO:0003677);; Molecular Function: sequence-specific DNA binding transcription factor activity (GO:0003700);; Molecular Function: signal transducer activity (GO:0004871);; Cellular Component: nucleus (GO:0005634);; Cellular Component: transcription factor complex (GO:0005667);; Cellular Component: cytoplasm (GO:0005737);; Biological Process: regulation of transcrip…	K09026|0|ptg:102960328|NPAS2; neuronal PAS domain protein 2; K09026 neuronal PAS domain-containing protein 2 (A)	[K]	Transcription	Circadian locomoter output cycles protein kaput GN=CLOCK OS=Pongo abelii (Sumatran orangutan) PE=2 SV=1	Uncharacterized protein {ECO:0000313|Ensembl:ENSCAFP00000003233} OS=Canis familiaris (Dog) PE=4 SV=2	PREDICTED: neuronal PAS domain-containing protein 2 [Odobenus rosmarus divergens]
gene26584	--	--	Biological Process: mRNA splicing, via spliceosome (GO:0000398);; Molecular Function: RNA binding (GO:0003723);; Cellular Component: spliceosomal complex (GO:0005681);;	K12863|1.87619e-50|tup:102491680|CWC15; CWC15 spliceosome-associated protein homolog (S. cerevisiae); K12863 protein CWC15 (A)	[S]	Function unknown	Spliceosome-associated protein CWC15 homolog GN=CWC15 OS=Pongo abelii (Sumatran orangutan) PE=2 SV=1	Putative uncharacterized protein {ECO:0000313|EMBL:EFB26890.1} (Fragment) OS=Ailuropoda melanoleuca (Giant panda) PE=4 SV=1	hypothetical protein PANDA_015305 [Ailuropoda melanoleuca]
gene19086	--	--	Molecular Function: steroid hormone receptor activity (GO:0003707);; Molecular Function: thyroid hormone receptor activity (GO:0004887);; Cellular Component: nucleus (GO:0005634);; Cellular Component: cytosol (GO:0005829);; Cellular Component: cytoskeleton (GO:0005856);; Molecular Function: zinc ion binding (GO:0008270);; Biological Process: steroid hormone mediated signaling pathway (GO:0043401)…	K08541|0|ecb:100066015|NR1I3; nuclear receptor subfamily 1, group I, member 3; K08541 constitutive androstane receptor (A)	[T]	Signal transduction mechanisms	Nuclear receptor subfamily 1 group I member 3 GN=NR1I3 OS=Phoca sibirica (Baikal seal) PE=2 SV=1	Uncharacterized protein {ECO:0000313|Ensembl:ENSCAFP00000013438} OS=Canis familiaris (Dog) PE=3 SV=2	PREDICTED: nuclear receptor subfamily 1 group I member 3 isoform X4 [Canis lupus familiaris]
gene13160	[O]	Posttranslational modification, protein turnover, chaperones	--	K10591|0|cfa:608738|NEDD4; neural precursor cell expressed, developmentally down-regulated 4, E3 ubiquitin protein ligase; K10591 E3 ubiquitin-protein ligase NEDD4 [EC:6.3.2.19] (A)	[O]	Posttranslational modification, protein turnover, chaperones	E3 ubiquitin-protein ligase NEDD4-like GN=NEDD4L OS=Pongo abelii (Sumatran orangutan) PE=2 SV=1	Uncharacterized protein {ECO:0000313|Ensembl:ENSCAFP00000023564} OS=Canis familiaris (Dog) PE=4 SV=2	PREDICTED: E3 ubiquitin-protein ligase NEDD4 isoform X3 [Equus caballus]
gene14316	[G]	Carbohydrate transport and metabolism	Molecular Function: 6-phosphofructokinase activity (GO:0003872);; Molecular Function: ATP binding (GO:0005524);; Cellular Component: 6-phosphofructokinase complex (GO:0005945);; Biological Process: fructose 6-phosphate metabolic process (GO:0006002);; Biological Process: glycolytic process (GO:0006096);; Molecular Function: protein C-terminus binding (GO:0008022);; Biological Process: phosphoryla…	K00850|0|ptr:451863|PFKM; phosphofructokinase, muscle; K00850 6-phosphofructokinase 1 [EC:2.7.1.11] (A)	[G]	Carbohydrate transport and metabolism	ATP-dependent 6-phosphofructokinase, muscle type {ECO:0000255|HAMAP-Rule:MF_03184} GN=PFKM OS=Canis familiaris (Dog) PE=2 SV=2	6-phosphofructokinase {ECO:0000256|PIRNR:PIRNR000533} OS=Pan troglodytes (Chimpanzee) PE=2 SV=1	PREDICTED: 6-phosphofructokinase, muscle type isoform X2 [Tupaia chinensis]
gene17355	[DZ]	--	Cellular Component: photoreceptor outer segment (GO:0001750);; Molecular Function: guanyl-nucleotide exchange factor activity (GO:0005085);; Cellular Component: Golgi apparatus (GO:0005794);; Cellular Component: centrosome (GO:0005813);; Biological Process: visual perception (GO:0007601);; Cellular Component: axoneme (GO:0035085);; Cellular Component: ciliary basal body (GO:0036064);; Cellular Co…	--	[S]	Function unknown	X-linked retinitis pigmentosa GTPase regulator (Precursor) GN=RPGR OS=Canis familiaris (Dog) PE=2 SV=1	X-linked retinitis pigmentosa GTPase regulator {ECO:0000313|Ensembl:ENSCAFP00000020642} (Fragment) OS=Canis familiaris (Dog) PE=4 SV=1	retinitis pigmentosa GTP-ase regulator RPGR [Canis lupus familiaris]
gene6333	--	--	Cellular Component: integral component of membrane (GO:0016021);;	--	[T]	Signal transduction mechanisms	Leptin receptor overlapping transcript-like 1 GN=LEPROTL1 OS=Pongo abelii (Sumatran orangutan) PE=2 SV=1	Uncharacterized protein {ECO:0000313|Ensembl:ENSOCUP00000018805} (Fragment) OS=Oryctolagus cuniculus (Rabbit) PE=4 SV=1	PREDICTED: uncharacterized protein LOC103013522 [Balaenoptera acutorostrata scammoni]
gene26690	--	--	Molecular Function: G-protein coupled receptor activity (GO:0004930);; Molecular Function: olfactory receptor activity (GO:0004984);; Cellular Component: plasma membrane (GO:0005886);; Biological Process: G-protein coupled receptor signaling pathway (GO:0007186);; Cellular Component: integral component of membrane (GO:0016021);; Biological Process: detection of chemical stimulus involved in senso…	K04257|6.18734e-138|fca:101082987|olfactory receptor 7E24-like; K04257 olfactory receptor (A)	--	--	Olfactory receptor-like protein OLF4 OS=Canis familiaris (Dog) PE=3 SV=1	Olfactory receptor {ECO:0000256|RuleBase:RU000688} OS=Felis catus (Cat) PE=3 SV=1	PREDICTED: olfactory receptor 18-like [Trichechus manatus latirostris]
gene23725	--	--	Cellular Component: mitochondrial inner membrane (GO:0005743);; Cellular Component: integral component of membrane (GO:0016021);; Biological Process: electron transport chain (GO:0022900);; Cellular Component: respiratory chain (GO:0070469);;	K03961|2.59648e-99|aml:100481052|NADH dehydrogenase [ubiquinone] 1 beta subcomplex subunit 5, mitochondrial-like; K03961 NADH dehydrogenase (ubiquinone) 1 beta subcomplex subunit 5 (A)	[C]	Energy production and conversion	NADH dehydrogenase [ubiquinone] 1 beta subcomplex subunit 5, mitochondrial (Precursor) GN=NDUFB5 OS=Bos taurus (Bovine) PE=1 SV=1	Putative uncharacterized protein {ECO:0000313|EMBL:EFB29346.1} (Fragment) OS=Ailuropoda melanoleuca (Giant panda) PE=4 SV=1	PREDICTED: NADH dehydrogenase [ubiquinone] 1 beta subcomplex subunit 5, mitochondrial isoform X2 [Ailuropoda melanoleuca]
gene5532	--	--	Molecular Function: beta-amyloid binding (GO:0001540);; Biological Process: regulation of protein phosphorylation (GO:0001932);; Biological Process: endothelial cell proliferation (GO:0001935);; Biological Process: negative regulation of cytokine secretion involved in immune response (GO:0002740);; Molecular Function: phospholipid binding (GO:0005543);; Biological Process: phosphatidylcholine bio…	K08757|9.64341e-135|aml:100477643|APOA1, Apo-AI, ApoA-I; apolipoprotein A-I-like; K08757 apolipoprotein A-I (A)	--	--	Truncated apolipoprotein A-I (Precursor) GN=APOA1 OS=Ailuropoda melanoleuca (Giant panda) PE=2 SV=1	Apolipoprotein A-I {ECO:0000313|Ensembl:ENSCAFP00000019630} OS=Canis familiaris (Dog) PE=4 SV=1	PREDICTED: apolipoprotein A-I [Ailuropoda melanoleuca]
gene14879	--	--	Molecular Function: receptor activity (GO:0004872);; Biological Process: multicellular organismal development (GO:0007275);; Cellular Component: integral component of membrane (GO:0016021);; Molecular Function: semaphorin receptor binding (GO:0030215);;	K06842|0|bta:524464|SEMA6C; sema domain, transmembrane domain (TM), and cytoplasmic domain, (semaphorin) 6C; K06842 semaphorin 6 (A)	[T]	Signal transduction mechanisms	Semaphorin-6D (Precursor) GN=SEMA6D OS=Pongo abelii (Sumatran orangutan) PE=2 SV=1	Uncharacterized protein {ECO:0000313|Ensembl:ENSBTAP00000009575} OS=Bos taurus (Bovine) PE=4 SV=2	PREDICTED: semaphorin-6C isoformX2 [Sus scrofa]
gene18151	--	--	Cellular Component: Golgi apparatus (GO:0005794);; Biological Process: signal transduction (GO:0007165);;	--	--	--	G kinase-anchoring protein 1 GN=GKAP1 OS=Bos taurus (Bovine) PE=2 SV=2	Uncharacterized protein {ECO:0000313|Ensembl:ENSCAFP00000002053} OS=Canis familiaris (Dog) PE=4 SV=2	PREDICTED: G kinase-anchoring protein 1 [Pteropus alecto]
Manis_javanica_newGene_2032	--	--	Cellular Component: nucleus (GO:0005634);; Cellular Component: cytoplasm (GO:0005737);;	--	--	--	RAB6-interacting golgin GN=GORAB OS=Bos taurus (Bovine) PE=2 SV=2	--	PREDICTED: RAB6-interacting golgin, partial [Camelus ferus]
gene18821	[J]	Translation, ribosomal structure and biogenesis	Biological Process: pseudouridine synthesis (GO:0001522);; Molecular Function: RNA binding (GO:0003723);; Molecular Function: pseudouridine synthase activity (GO:0009982);;	--	[A]	RNA processing and modification	RNA pseudouridylate synthase domain-containing protein 3 GN=RPUSD3 OS=Bos taurus (Bovine) PE=2 SV=1	RNA pseudouridylate synthase domain-containing protein 3 {ECO:0000313|EMBL:EPQ10108.1} OS=Myotis brandtii (Brandt's bat) PE=4 SV=1	PREDICTED: RNA pseudouridylate synthase domain-containing protein 3 [Eptesicus fuscus]
gene1262	[G]	Carbohydrate transport and metabolism	Molecular Function: purine nucleobase binding (GO:0002060);; Molecular Function: ATP binding (GO:0005524);; Cellular Component: cytoplasm (GO:0005737);; Cellular Component: plasma membrane (GO:0005886);; Biological Process: glycogen metabolic process (GO:0005977);; Molecular Function: drug binding (GO:0008144);; Molecular Function: glycogen phosphorylase activity (GO:0008184);; Molecular Function…	K00688|0|cfa:403738|PYGL; phosphorylase, glycogen, liver (EC:2.4.1.1); K00688 starch phosphorylase [EC:2.4.1.1] (A)	[G]	Carbohydrate transport and metabolism	Glycogen phosphorylase, liver form GN=PYGL OS=Bos taurus (Bovine) PE=2 SV=1	Alpha-1,4 glucan phosphorylase {ECO:0000256|RuleBase:RU000587} OS=Canis familiaris (Dog) PE=3 SV=2	glycogen phosphorylase, liver form [Canis lupus familiaris]
gene316	--	--	Biological Process: negative regulation of endothelial cell proliferation (GO:0001937);; Cellular Component: extracellular space (GO:0005615);; Cellular Component: endoplasmic reticulum (GO:0005783);; Biological Process: response to wounding (GO:0009611);; Biological Process: negative regulation of angiogenesis (GO:0016525);; Biological Process: negative regulation of blood vessel endothelial cel…	--	--	--	--	Uncharacterized protein {ECO:0000313|Ensembl:ENSBTAP00000040667} OS=Bos taurus (Bovine) PE=4 SV=2	vasohibin-1 [Bos taurus]
gene1639	--	--	Biological Process: negative regulation of transcription from RNA polymerase II promoter (GO:0000122);; Molecular Function: RNA polymerase II core promoter proximal region sequence-specific DNA binding transcription factor activity involved in positive regulation of transcription (GO:0001077);; Molecular Function: RNA polymerase II transcription corepressor activity (GO:0001106);; Biological Proc…	K09169|0|ngi:103746572|Nfib; nuclear factor I/B; K09169 nuclear factor I/B (A)	[K]	Transcription	Nuclear factor 1 B-type GN=NFIB OS=Bos taurus (Bovine) PE=2 SV=1	Nuclear factor 1 {ECO:0000256|RuleBase:RU000690} OS=Macaca fascicularis (Crab-eating macaque) PE=3 SV=1	PREDICTED: nuclear factor 1 B-type isoform X1 [Bubalus bubalis]
gene1752	[V]	Defense mechanisms	Molecular Function: ATP binding (GO:0005524);; Cellular Component: lysosomal membrane (GO:0005765);; Biological Process: ATP catabolic process (GO:0006200);; Molecular Function: peptide-transporting ATPase activity (GO:0015440);; Biological Process: peptide transport (GO:0015833);; Cellular Component: integral component of endoplasmic reticulum membrane (GO:0030176);; Molecular Function: protein …	K05656|0|fca:101088115|ABCB9; ATP-binding cassette, sub-family B (MDR/TAP), member 9; K05656 ATP-binding cassette, subfamily B (MDR/TAP), member 9 (A)	[U]	Intracellular trafficking, secretion, and vesicular transport	Antigen peptide transporter 1 GN=TAP1 OS=Gorilla gorilla gorilla (Lowland gorilla) PE=2 SV=2	Uncharacterized protein {ECO:0000313|Ensembl:ENSFCAP00000005697} OS=Felis catus (Cat) PE=3 SV=1	PREDICTED: ATP-binding cassette sub-family B member 9 isoform X1 [Sus scrofa]
gene13364	[R]	General function prediction only	Biological Process: protein ubiquitination (GO:0016567);; Biological Process: intracellular signal transduction (GO:0035556);;	K10342|0|pale:102885321|WSB2; WD repeat and SOCS box containing 2; K10342 WD repeat and SOCS box-containing protein 2 (A)	[R]	General function prediction only	WD repeat and SOCS box-containing protein 2 GN=WSB2 OS=Bos taurus (Bovine) PE=2 SV=1	WD repeat and SOCS box-containing protein 2 {ECO:0000313|EMBL:ELK15504.1} OS=Pteropus alecto (Black flying fox) PE=4 SV=1	PREDICTED: WD repeat and SOCS box-containing protein 2 [Physeter catodon]
gene18721	--	--	Biological Process: regulation of mitosis (GO:0007088);; Molecular Function: protein kinase binding (GO:0019901);; Biological Process: regulation of protein localization (GO:0032880);; Biological Process: regulation of mitotic spindle organization (GO:0060236);;	K16831|3.23927e-155|umr:103659153|BORA; bora, aurora kinase A activator; K16831 protein aurora borealis (A)	--	--	--	Uncharacterized protein {ECO:0000313|EMBL:AES11474.1} (Fragment) OS=Mustela putorius furo (European domestic ferret) PE=2 SV=1	PREDICTED: protein aurora borealis [Odobenus rosmarus divergens]
gene24000	[O]	Posttranslational modification, protein turnover, chaperones	--	--	--	--	--	Oxidative stress-induced growth inhibitor 1 {ECO:0000313|EMBL:ELK00448.1} OS=Pteropus alecto (Black flying fox) PE=4 SV=1	PREDICTED: oxidative stress-induced growth inhibitor 1 [Eptesicus fuscus]
gene7399	--	--	Biological Process: microtubule cytoskeleton organization (GO:0000226);; Cellular Component: spindle pole (GO:0000922);; Cellular Component: nucleus (GO:0005634);; Cellular Component: centrosome (GO:0005813);;	K16569|0|myb:102258173|TUBGCP2; tubulin, gamma complex associated protein 2; K16569 gamma-tubulin complex component 2 (A)	[Z]	Cytoskeleton	Gamma-tubulin complex component 2 GN=TUBGCP2 OS=Pongo abelii (Sumatran orangutan) PE=2 SV=1	Uncharacterized protein {ECO:0000313|Ensembl:ENSMLUP00000004880} OS=Myotis lucifugus (Little brown bat) PE=4 SV=1	PREDICTED: gamma-tubulin complex component 2 isoform X1 [Myotis brandtii]
gene22583	--	--	Biological Process: spermatid development (GO:0007286);; Biological Process: P granule organization (GO:0030719);; Cellular Component: chromatoid body (GO:0033391);; Biological Process: DNA methylation involved in gamete generation (GO:0043046);; Cellular Component: pi-body (GO:0071546);;	K18407|0|cfa:480050|TDRD5; tudor domain containing 5; K18407 tudor domain-containing protein 5 (A)	[K]	Transcription	Tudor domain-containing protein 5 GN=TDRD5 OS=Ailuropoda melanoleuca (Giant panda) PE=3 SV=1	Tudor domain-containing protein 5 {ECO:0000313|Ensembl:ENSCAFP00000020370} OS=Canis familiaris (Dog) PE=4 SV=1	PREDICTED: tudor domain containing 5 isoform X3 [Canis lupus familiaris]
gene20261	--	--	Molecular Function: calcium ion binding (GO:0005509);; Cellular Component: plasma membrane (GO:0005886);; Biological Process: homophilic cell adhesion via plasma membrane adhesion molecules (GO:0007156);; Cellular Component: integral component of membrane (GO:0016021);;	K16669|0|ptg:102953324|FAT4; FAT atypical cadherin 4; K16669 protocadherin Fat 4 (A)	[S]	Function unknown	Protocadherin-11 X-linked (Precursor) GN=PCDH11X OS=Sus scrofa (Pig) PE=2 SV=1	Uncharacterized protein {ECO:0000313|Ensembl:ENSFCAP00000022737} OS=Felis catus (Cat) PE=4 SV=1	PREDICTED: protocadherin Fat 4-like [Panthera tigris altaica]
Manis_javanica_newGene_9424	--	--	Cellular Component: stress fiber (GO:0001725);; Molecular Function: tropomyosin binding (GO:0005523);; Cellular Component: Z disc (GO:0030018);; Molecular Function: filamin binding (GO:0031005);; Molecular Function: actin filament binding (GO:0051015);; Biological Process: cardiac muscle thin filament assembly (GO:0071691);;	--	--	--	LIM and SH3 domain protein 1 GN=LASP1 OS=Pongo abelii (Sumatran orangutan) PE=2 SV=1	--	PREDICTED: LIM zinc-binding domain-containing Nebulette-like [Galeopterus variegatus]
gene26686	[O]	Posttranslational modification, protein turnover, chaperones	Molecular Function: RNA binding (GO:0003723);; Cellular Component: nucleus (GO:0005634);; Molecular Function: zinc ion binding (GO:0008270);; Biological Process: positive regulation of protein import into nucleus, translocation (GO:0033160);; Molecular Function: ubiquitin-ubiquitin ligase activity (GO:0034450);; Biological Process: positive regulation of catenin import into nucleus (GO:0035413);;…	K10593|2.18712e-90|cge:100768719|Ubr5; ubiquitin protein ligase E3 component n-recognin 5; K10593 E3 ubiquitin-protein ligase EDD1 [EC:6.3.2.19] (A)	[O]	Posttranslational modification, protein turnover, chaperones	--	Macaca fascicularis brain cDNA clone: QflA-21211, similar to human progestin induced protein (DD5), mRNA, RefSeq: NM_015902.4 {ECO:0000313|EMBL:BAE90201.1} OS=Macaca fascicularis (Crab-eating macaque) PE=2 SV=1	PREDICTED: E3 ubiquitin-protein ligase UBR5-like [Galeopterus variegatus]
gene9126	[MJ]	--	Biological Process: biosynthetic process (GO:0009058);; Molecular Function: nucleotidyltransferase activity (GO:0016779);;	K03241|5.9005e-59|aml:100463909|translation initiation factor eIF-2B subunit gamma-like; K03241 translation initiation factor eIF-2B subunit gamma (A)	[J]	Translation, ribosomal structure and biogenesis	Translation initiation factor eIF-2B subunit gamma GN=EIF2B3 OS=Bos taurus (Bovine) PE=2 SV=1	Uncharacterized protein {ECO:0000313|Ensembl:ENSAMEP00000014126} (Fragment) OS=Ailuropoda melanoleuca (Giant panda) PE=4 SV=1	PREDICTED: translation initiation factor eIF-2B subunit gamma, partial [Galeopterus variegatus]
gene12030	--	--	--	K17599|0|ptr:467157|TMEM132C; transmembrane protein 132C; K17599 transmembrane protein 132 (A)	[S]	Function unknown	--	Uncharacterized protein {ECO:0000313|Ensembl:ENSPTRP00000009573} OS=Pan troglodytes (Chimpanzee) PE=4 SV=1	PREDICTED: LOW QUALITY PROTEIN: transmembrane protein 132C [Equus przewalskii]
gene14801	[S]	Function unknown	--	K13115|0|aml:100481428|coiled-coil domain-containing protein 130-like; K13115 coiled-coil domain-containing protein 130 (A)	[S]	Function unknown	Coiled-coil domain-containing protein 130 GN=CCDC130 OS=Bos taurus (Bovine) PE=2 SV=1	Uncharacterized protein {ECO:0000313|Ensembl:ENSMPUP00000003316} OS=Mustela putorius furo (European domestic ferret) PE=4 SV=1	PREDICTED: coiled-coil domain-containing protein 130 isoform 1 [Odobenus rosmarus divergens]
gene13842	[FJ]	--	Biological Process: metabolic process (GO:0008152);; Molecular Function: zinc ion binding (GO:0008270);; Molecular Function: hydrolase activity (GO:0016787);;	K15442|0|aml:100484379|tRNA-specific adenosine deaminase-like protein 3-like; K15442 tRNA-specific adenosine deaminase 3 (A)	[A]	RNA processing and modification	--	Uncharacterized protein {ECO:0000313|Ensembl:ENSAMEP00000019754} OS=Ailuropoda melanoleuca (Giant panda) PE=4 SV=1	PREDICTED: LOW QUALITY PROTEIN: adenosine deaminase, tRNA-specific 3 [Odobenus rosmarus divergens]
gene12528	--	--	Biological Process: apoptotic process (GO:0006917);; Cellular Component: integral component of membrane (GO:0016021);; Biological Process: negative regulation of cell growth (GO:0030308);; Biological Process: response to drug (GO:0042493);;	K10134|0|cjc:100403945|EI24; etoposide induced 2.4; K10134 etoposide-induced 2.4 mRNA (A)	[TV]	--	Etoposide-induced protein 2.4 homolog GN=EI24 OS=Bos taurus (Bovine) PE=2 SV=1	Etoposide-induced protein 2.4 homolog isoform 1 {ECO:0000313|EMBL:JAB14087.1} OS=Callithrix jacchus (White-tufted-ear marmoset) PE=2 SV=1	PREDICTED: etoposide-induced protein 2.4 homolog [Ceratotherium simum simum]
gene3142	--	--	Cellular Component: integral component of membrane (GO:0016021);;	--	--	--	--	Uncharacterized protein {ECO:0000313|Ensembl:ENSECAP00000000325} (Fragment) OS=Equus caballus (Horse) PE=4 SV=1	PREDICTED: pecanex-like protein 4 [Equus caballus]
gene5826	[R]	General function prediction only	Molecular Function: nucleic acid binding (GO:0003676);; Cellular Component: intracellular (GO:0005622);; Biological Process: regulation of transcription, DNA-templated (GO:0006355);; Molecular Function: metal ion binding (GO:0046872);;	K09228|0|bacu:103008765|ZNF7; zinc finger protein 7; K09228 KRAB domain-containing zinc finger protein (A)	[R]	General function prediction only	Zinc finger protein 7 GN=ZNF7 OS=Pongo abelii (Sumatran orangutan) PE=2 SV=1	Uncharacterized protein {ECO:0000313|Ensembl:ENSFCAP00000011653} OS=Felis catus (Cat) PE=4 SV=1	PREDICTED: zinc finger protein 7 [Balaenoptera acutorostrata scammoni]
gene4462	--	--	Cellular Component: mitochondrion (GO:0005739);;	--	--	--	Sarcolemmal membrane-associated protein GN=SLMAP OS=Oryctolagus cuniculus (Rabbit) PE=1 SV=2	Uncharacterized protein {ECO:0000313|Ensembl:ENSCAFP00000041250} OS=Canis familiaris (Dog) PE=4 SV=1	PREDICTED: coiled-coil domain-containing protein 136 isoform X2 [Equus caballus]
gene4956	[R]	General function prediction only	--	K07152|5.11788e-142|cfr:102511874|protein SCO1 homolog, mitochondrial-like; K07152 protein SCO1/2 (A)	[C]	Energy production and conversion	Protein SCO1 homolog, mitochondrial (Precursor) GN=SCO1 OS=Bos taurus (Bovine) PE=2 SV=1	Protein SCO1 homolog, mitochondrial {ECO:0000313|EMBL:CCP79434.1} (Fragment) OS=Neovison vison (American mink) PE=2 SV=1	PREDICTED: LOW QUALITY PROTEIN: protein SCO1 homolog, mitochondrial [Camelus dromedarius]
gene154	--	--	--	--	--	--	--	PC3-secreted microprotein {ECO:0000313|EMBL:EHH57261.1} OS=Macaca fascicularis (Crab-eating macaque) PE=4 SV=1	PREDICTED: prostate-associated microseminoprotein [Ceratotherium simum simum]
gene3443	--	--	Cellular Component: cytoplasm (GO:0005737);; Cellular Component: lamellipodium (GO:0030027);; Biological Process: regulation of cell migration (GO:0030334);;	--	[TZ]	--	E3 ubiquitin-protein ligase SH3RF1 GN=SH3RF1 OS=Bos taurus (Bovine) PE=2 SV=1	Uncharacterized protein {ECO:0000313|Ensembl:ENSPANP00000020125} OS=Papio anubis (Olive baboon) PE=4 SV=1	PREDICTED: ABI gene family member 3 [Pteropus alecto]
gene21827	[Z]	Cytoskeleton	Molecular Function: motor activity (GO:0003774);; Molecular Function: ATP binding (GO:0005524);; Biological Process: signal transduction (GO:0007165);; Cellular Component: myosin complex (GO:0016459);;	K10360|0|umr:103679019|MYO9A; myosin IXA; K10360 myosin IX (A)	[N]	Cell motility	Unconventional myosin-X GN=MYO10 OS=Bos taurus (Bovine) PE=1 SV=1	Uncharacterized protein {ECO:0000313|Ensembl:ENSOARP00000020267} OS=Ovis aries (Sheep) PE=4 SV=1	PREDICTED: unconventional myosin-IXa [Ursus maritimus]
gene3441	[R]	General function prediction only	Molecular Function: nucleic acid binding (GO:0003676);; Molecular Function: metal ion binding (GO:0046872);;	--	[R]	General function prediction only	Zinc finger protein 227 GN=ZNF227 OS=Bos taurus (Bovine) PE=2 SV=1	Uncharacterized protein {ECO:0000313|Ensembl:ENSECAP00000014527} OS=Equus caballus (Horse) PE=4 SV=1	PREDICTED: zinc finger protein 652 [Ceratotherium simum simum]
gene23891	--	--	Cellular Component: extracellular space (GO:0005615);; Biological Process: chemotaxis (GO:0006935);; Biological Process: inflammatory response (GO:0006954);; Biological Process: immune response (GO:0006955);; Molecular Function: chemokine activity (GO:0008009);;	K16597|9.06268e-35|ecb:100033949|CCL11; chemokine (C-C motif) ligand 11; K16597 C-C motif chemokine 11 (A)	--	--	Eotaxin (Precursor) GN=CCL11 OS=Equus caballus (Horse) PE=3 SV=1	C-C motif chemokine {ECO:0000256|RuleBase:RU361150} OS=Pteropus alecto (Black flying fox) PE=3 SV=1	PREDICTED: eotaxin [Vicugna pacos]
gene3805	--	--	Molecular Function: nucleic acid binding (GO:0003676);; Molecular Function: zinc ion binding (GO:0008270);;	--	[O]	Posttranslational modification, protein turnover, chaperones	--	Uncharacterized protein {ECO:0000313|Ensembl:ENSAMEP00000006634} (Fragment) OS=Ailuropoda melanoleuca (Giant panda) PE=4 SV=1	PREDICTED: zinc finger CCHC domain-containing protein 2 [Ceratotherium simum simum]
gene19959	--	--	Molecular Function: calcium ion binding (GO:0005509);; Cellular Component: nucleus (GO:0005634);; Cellular Component: cytoplasm (GO:0005737);; Cellular Component: plasma membrane (GO:0005886);;	--	[T]	Signal transduction mechanisms	Calcyphosin GN=CAPS OS=Canis familiaris (Dog) PE=1 SV=1	Uncharacterized protein {ECO:0000313|Ensembl:ENSFCAP00000017049} OS=Felis catus (Cat) PE=4 SV=1	PREDICTED: calcyphosin isoform X1 [Camelus dromedarius]
gene22786	--	--	--	K04257|5.71457e-177|tup:102489478|olfactory receptor 6C2-like; K04257 olfactory receptor (A)	--	--	Olfactory receptor-like protein OLF4 OS=Canis familiaris (Dog) PE=3 SV=1	Olfactory receptor {ECO:0000256|RuleBase:RU000688} OS=Tupaia chinensis (Chinese tree shrew) PE=3 SV=1	PREDICTED: olfactory receptor 6C2-like [Mustela putorius furo]
gene12814	[RTKL]	--	Molecular Function: protein serine/threonine kinase activity (GO:0004674);; Molecular Function: ATP binding (GO:0005524);;	K08798|5.46873e-67|cjc:100393338|MAP/microtubule affinity-regulating kinase 3-like; K08798 MAP/microtubule affinity-regulating kinase [EC:2.7.11.1] (A)	[R]	General function prediction only	Serine/threonine-protein kinase SIK2 GN=SIK2 OS=Pongo abelii (Sumatran orangutan) PE=2 SV=1	MAP/microtubule affinity-regulating kinase 3 {ECO:0000313|EMBL:CCP79819.1} (Fragment) OS=Neovison vison (American mink) PE=2 SV=1	PREDICTED: MAP/microtubule affinity-regulating kinase 3-like [Leptonychotes weddellii]
gene9999	--	--	--	--	--	--	Protein BEX2 GN=BEX2 OS=Bos taurus (Bovine) PE=2 SV=1	Uncharacterized protein {ECO:0000313|Ensembl:ENSAMEP00000019580} (Fragment) OS=Ailuropoda melanoleuca (Giant panda) PE=4 SV=1	PREDICTED: protein BEX1-like [Lipotes vexillifer]
gene19797	[E]	Amino acid transport and metabolism	Biological Process: proteolysis (GO:0006508);; Molecular Function: metallopeptidase activity (GO:0008237);;	K05604|0|cfa:476165|CNDP1; carnosine dipeptidase 1 (metallopeptidase M20 family); K05604 beta-Ala-His dipeptidase [EC:3.4.13.20] (A)	[E]	Amino acid transport and metabolism	Cytosolic non-specific dipeptidase GN=CNDP2 OS=Bos taurus (Bovine) PE=2 SV=1	Uncharacterized protein {ECO:0000313|Ensembl:ENSCAFP00000000036} OS=Canis familiaris (Dog) PE=4 SV=2	PREDICTED: beta-Ala-His dipeptidase isoform X1 [Canis lupus familiaris]
gene26379	--	--	Molecular Function: guanyl-nucleotide exchange factor activity (GO:0005085);; Molecular Function: phospholipid binding (GO:0005543);; Biological Process: small GTPase mediated signal transduction (GO:0007264);;	--	[T]	Signal transduction mechanisms	--	Uncharacterized protein {ECO:0000313|Ensembl:ENSMMUP00000015098} OS=Macaca mulatta (Rhesus macaque) PE=4 SV=1	PREDICTED: dedicator of cytokinesis protein 11 [Camelus dromedarius]
gene16916	--	--	--	--	[R]	General function prediction only	Leucine-rich repeat flightless-interacting protein 2 GN=LRRFIP2 OS=Bos taurus (Bovine) PE=2 SV=1	Leucine rich repeat (In FLII) interacting protein 2 {ECO:0000313|EMBL:JAA35923.1} OS=Pan troglodytes (Chimpanzee) PE=2 SV=1	PREDICTED: leucine-rich repeat flightless-interacting protein 2-like, partial [Tursiops truncatus]
gene13649	--	--	Molecular Function: transcription regulatory region sequence-specific DNA binding (GO:0000976);; Molecular Function: sequence-specific DNA binding transcription factor activity (GO:0003700);; Cellular Component: nucleus (GO:0005634);; Biological Process: regulation of transcription, DNA-templated (GO:0006355);;	K09353|4.18169e-89|ssc:100514830|LBX2; ladybird homeobox 2; K09353 homeobox protein LBX (A)	[R]	General function prediction only	Homeobox protein Hox-A4 (Fragment) GN=HOXA4 OS=Ovis aries (Sheep) PE=2 SV=1	Lbx2 {ECO:0000313|EMBL:AEQ54733.1} OS=Sus scrofa (Pig) PE=4 SV=1	Lbx2 [Sus scrofa]
Manis_javanica_newGene_9521	--	--	--	--	--	--	--	--	PREDICTED: cytosolic acyl coenzyme A thioester hydrolase [Camelus bactrianus]
gene18051	--	--	Molecular Function: tRNA binding (GO:0000049);; Cellular Component: nucleus (GO:0005634);; Cellular Component: cytoplasm (GO:0005737);; Biological Process: protein export from nucleus (GO:0006611);; Molecular Function: Ran GTPase binding (GO:0008536);; Molecular Function: protein transporter activity (GO:0008565);;	K14289|0|pale:102892161|XPO5; exportin 5; K14289 exportin-5 (A)	[YU]	--	--	Uncharacterized protein {ECO:0000313|Ensembl:ENSCAFP00000042202} OS=Canis familiaris (Dog) PE=4 SV=1	PREDICTED: exportin-5 [Pteropus alecto]
gene23137	--	--	--	K06549|2.89515e-138|fca:101094223|SIGLEC5; sialic acid binding Ig-like lectin 5; K06549 sialic acid binding Ig-like lectin 5/14 (A)	--	--	Sialic acid-binding Ig-like lectin 13 (Precursor) GN=SIGLEC13 OS=Pan troglodytes (Chimpanzee) PE=2 SV=1	Uncharacterized protein {ECO:0000313|Ensembl:ENSFCAP00000018142} OS=Felis catus (Cat) PE=4 SV=1	PREDICTED: sialic acid-binding Ig-like lectin 5 [Leptonychotes weddellii]
gene11245	--	--	Cellular Component: integral component of membrane (GO:0016021);;	--	--	--	Transmembrane protein 141 GN=TMEM141 OS=Bos taurus (Bovine) PE=3 SV=1	Uncharacterized protein {ECO:0000313|Ensembl:ENSCAFP00000028931} OS=Canis familiaris (Dog) PE=4 SV=1	PREDICTED: transmembrane protein 141 isoform X1 [Canis lupus familiaris]
gene3534	--	--	Molecular Function: receptor activity (GO:0004872);; Cellular Component: extracellular space (GO:0005615);; Cellular Component: external side of plasma membrane (GO:0009897);; Molecular Function: cytokine binding (GO:0019955);; Biological Process: regulation of cell proliferation (GO:0042127);; Biological Process: protein homotrimerization (GO:0070207);; Biological Process: negative regulation of…	K05146|9.66691e-135|cfa:608274|TNFRSF9; tumor necrosis factor receptor superfamily, member 9; K05146 tumor necrosis factor receptor superfamily member 9 (A)	--	--	Tumor necrosis factor receptor superfamily member 5 (Precursor) GN=CD40 OS=Sus scrofa (Pig) PE=2 SV=1	Uncharacterized protein {ECO:0000313|Ensembl:ENSCAFP00000029107} OS=Canis familiaris (Dog) PE=4 SV=2	PREDICTED: tumor necrosis factor receptor superfamily member 9 [Canis lupus familiaris]
gene19671	--	--	Molecular Function: G-protein coupled receptor activity (GO:0004930);; Molecular Function: olfactory receptor activity (GO:0004984);; Cellular Component: plasma membrane (GO:0005886);; Biological Process: G-protein coupled receptor signaling pathway (GO:0007186);; Cellular Component: integral component of membrane (GO:0016021);; Biological Process: detection of chemical stimulus involved in senso…	K04257|0|ggo:101144268|olfactory receptor 51F2-like; K04257 olfactory receptor (A)	--	--	Olfactory receptor 3A2 GN=OR3A2 OS=Pan troglodytes (Chimpanzee) PE=3 SV=1	Olfactory receptor {ECO:0000256|RuleBase:RU000688} OS=Otolemur garnettii (Small-eared galago) PE=3 SV=1	PREDICTED: olfactory receptor 51F2-like [Ursus maritimus]
gene25335	--	--	Molecular Function: G-protein coupled receptor activity (GO:0004930);; Molecular Function: olfactory receptor activity (GO:0004984);; Cellular Component: plasma membrane (GO:0005886);; Biological Process: G-protein coupled receptor signaling pathway (GO:0007186);; Cellular Component: integral component of membrane (GO:0016021);; Biological Process: detection of chemical stimulus involved in senso…	K04257|1.56697e-172|cge:100756155|olfactory receptor 2A1/2A42-like; K04257 olfactory receptor (A)	--	--	Olfactory receptor-like protein OLF3 OS=Canis familiaris (Dog) PE=3 SV=1	Olfactory receptor {ECO:0000256|RuleBase:RU000688} (Fragment) OS=Otolemur garnettii (Small-eared galago) PE=3 SV=1	PREDICTED: olfactory receptor 2A1/2A42-like [Mustela putorius furo]
gene770	--	--	Biological Process: neuropeptide signaling pathway (GO:0007218);; Biological Process: negative regulation of gonadotropin secretion (GO:0032277);;	--	--	--	Neuropeptide NPVF {ECO:0000250|UniProtKB:Q9HCQ7} (Precursor) OS=Ovis aries (Sheep) PE=2 SV=1	Uncharacterized protein {ECO:0000313|Ensembl:ENSCAFP00000004235} OS=Canis familiaris (Dog) PE=2 SV=1	PREDICTED: pro-FMRFamide-related neuropeptide VF [Ursus maritimus]
gene18149	--	--	Biological Process: smoothened signaling pathway (GO:0007224);; Cellular Component: integral component of membrane (GO:0016021);; Molecular Function: palmitoyltransferase activity (GO:0016409);; Biological Process: protein palmitoylation (GO:0018345);;	--	[T]	Signal transduction mechanisms	--	Protein-cysteine N-palmitoyltransferase HHAT {ECO:0000313|EMBL:ELK24538.1} OS=Myotis davidii (David's myotis) PE=4 SV=1	PREDICTED: protein-cysteine N-palmitoyltransferase HHAT-like [Myotis davidii]
gene15584	--	--	Cellular Component: nucleus (GO:0005634);;	--	[S]	Function unknown	Protein FAM214B GN=FAM214B OS=Bos taurus (Bovine) PE=2 SV=1	Protein FAM214B {ECO:0000313|EMBL:CCP73693.1} OS=Neovison vison (American mink) PE=2 SV=1	PREDICTED: protein FAM214B isoform X1 [Vicugna pacos]
gene2331	--	--	Cellular Component: histone acetyltransferase complex (GO:0000123);; Cellular Component: mitochondrion (GO:0005739);; Molecular Function: zinc ion binding (GO:0008270);; Biological Process: histone H3 acetylation (GO:0043966);; Biological Process: histone H4-K5 acetylation (GO:0043981);; Biological Process: histone H4-K8 acetylation (GO:0043982);; Biological Process: histone H4-K12 acetylation (G…	K11347|0|lve:103085156|JADE1; jade family PHD finger 1; K11347 protein Jade-1 (A)	[R]	General function prediction only	Protein Jade-1 GN=JADE1 OS=Bos taurus (Bovine) PE=2 SV=1	Uncharacterized protein {ECO:0000313|Ensembl:ENSSSCP00000009680} OS=Sus scrofa (Pig) PE=4 SV=1	PREDICTED: protein Jade-1 isoform X1 [Lipotes vexillifer]
gene23141	--	--	Molecular Function: N-formyl peptide receptor activity (GO:0004982);; Biological Process: chemotaxis (GO:0006935);; Biological Process: inflammatory response (GO:0006954);; Biological Process: G-protein coupled receptor signaling pathway (GO:0007186);; Cellular Component: integral component of membrane (GO:0016021);;	K04173|0|cfa:611696|FPR2, FPRL1; formyl peptide receptor 2; K04173 formyl peptide receptor-like (A)	--	--	N-formyl peptide receptor 2 (Fragment) GN=FPR2 OS=Gorilla gorilla gorilla (Lowland gorilla) PE=3 SV=1	Uncharacterized protein {ECO:0000313|Ensembl:ENSCAFP00000004154} OS=Canis familiaris (Dog) PE=3 SV=1	PREDICTED: N-formyl peptide receptor 2 [Canis lupus familiaris]
gene24684	--	--	Molecular Function: G-protein coupled receptor activity (GO:0004930);; Molecular Function: olfactory receptor activity (GO:0004984);; Cellular Component: plasma membrane (GO:0005886);; Biological Process: G-protein coupled receptor signaling pathway (GO:0007186);; Cellular Component: integral component of membrane (GO:0016021);; Biological Process: detection of chemical stimulus involved in senso…	K04257|7.69112e-161|ptg:102953540|olfactory receptor 7G3-like; K04257 olfactory receptor (A)	--	--	Olfactory receptor-like protein OLF4 OS=Canis familiaris (Dog) PE=3 SV=1	Olfactory receptor {ECO:0000256|RuleBase:RU000688} OS=Myotis davidii (David's myotis) PE=3 SV=1	PREDICTED: olfactory receptor 7G3-like [Panthera tigris altaica]
gene777	--	--	Biological Process: mitotic cytokinesis (GO:0000281);; Cellular Component: heterochromatin (GO:0000792);; Molecular Function: p53 binding (GO:0002039);; Cellular Component: nucleolus (GO:0005730);; Cellular Component: cytosol (GO:0005829);; Biological Process: apoptotic process (GO:0006915);; Molecular Function: transcription factor binding (GO:0008134);; Cellular Component: PML body (GO:0016605)…	K02308|0|hgl:101717412|Daxx; death-domain associated protein; K02308 death-associated protein 6 (A)	--	--	Death domain-associated protein 6 GN=DAXX OS=Canis familiaris (Dog) PE=3 SV=1	Death-domain associated protein {ECO:0000313|EMBL:AER96975.1} (Fragment) OS=Mustela putorius furo (European domestic ferret) PE=2 SV=1	PREDICTED: death domain-associated protein 6 isoform X3 [Mustela putorius furo]
gene27093	--	--	--	K01527|3.45968e-23|mze:101478873|transcription factor BTF3 homolog 4-like; K01527 nascent polypeptide-associated complex subunit beta (A)	[K]	Transcription	Transcription factor BTF3 homolog 4 GN=BTF3L4 OS=Bos taurus (Bovine) PE=2 SV=1	Uncharacterized protein {ECO:0000313|Ensembl:ENSOCUP00000026306} OS=Oryctolagus cuniculus (Rabbit) PE=4 SV=1	PREDICTED: transcription factor BTF3 homolog 4 isoform X1 [Bubalus bubalis]
gene6732	--	--	--	--	[L]	Replication, recombination and repair	--	Uncharacterized protein {ECO:0000313|Ensembl:ENSNLEP00000019921} OS=Nomascus leucogenys (Northern white-cheeked gibbon) PE=4 SV=2	PREDICTED: uncharacterized protein LOC101396795 [Ceratotherium simum simum]
gene3094	--	--	--	K03121|0|cfr:102516276|GTF2I; general transcription factor IIi; K03121 transcription initiation factor TFII-I (A)	--	--	General transcription factor II-I GN=GTF2I OS=Bos taurus (Bovine) PE=2 SV=1	Uncharacterized protein {ECO:0000313|Ensembl:ENSCAFP00000017265} OS=Canis familiaris (Dog) PE=4 SV=1	PREDICTED: general transcription factor II-I isoform X1 [Vicugna pacos]
gene3249	--	--	--	--	[U]	Intracellular trafficking, secretion, and vesicular transport	Lysosomal-trafficking regulator GN=LYST OS=Bos taurus (Bovine) PE=1 SV=1	Uncharacterized protein {ECO:0000313|Ensembl:ENSMPUP00000007040} OS=Mustela putorius furo (European domestic ferret) PE=4 SV=1	PREDICTED: lipopolysaccharide-responsive and beige-like anchor protein isoform 1 [Ceratotherium simum simum]
Manis_javanica_newGene_13795	[R]	General function prediction only	Molecular Function: RNA polymerase III type 1 promoter DNA binding (GO:0001030);; Molecular Function: RNA polymerase III type 2 promoter DNA binding (GO:0001031);; Molecular Function: RNA polymerase III type 3 promoter DNA binding (GO:0001032);; Molecular Function: TFIIIC-class transcription factor binding (GO:0001156);; Cellular Component: lysosome (GO:0005764);; Biological Process: regulation o…	--	--	--	--	--	PREDICTED: regulatory-associated protein of mTOR-like, partial [Ornithorhynchus anatinus]
gene6084	--	--	Molecular Function: oxidoreductase activity, acting on the CH-CH group of donors (GO:0016627);; Cellular Component: integral component of endoplasmic reticulum membrane (GO:0030176);; Biological Process: fatty acid elongation (GO:0030497);; Biological Process: very long-chain fatty acid biosynthetic process (GO:0042761);;	K10258|0|pale:102887858|TECR; trans-2,3-enoyl-CoA reductase; K10258 very-long-chain enoyl-CoA reductase [EC:1.3.1.93] (A)	[I]	Lipid transport and metabolism	Very-long-chain enoyl-CoA reductase GN=TECR OS=Bos taurus (Bovine) PE=2 SV=1	Trans-2,3-enoyl-CoA reductase {ECO:0000313|EMBL:ELK06767.1} OS=Pteropus alecto (Black flying fox) PE=4 SV=1	PREDICTED: very-long-chain enoyl-CoA reductase isoform X5 [Mustela putorius furo]
gene19064	[R]	General function prediction only	Molecular Function: binding (GO:0005488);;	K09228|0|ecb:100147682|ZNF324; zinc finger protein 324; K09228 KRAB domain-containing zinc finger protein (A)	[R]	General function prediction only	Zinc finger protein 383 GN=ZNF383 OS=Macaca fascicularis (Crab-eating macaque) PE=2 SV=1	Uncharacterized protein {ECO:0000313|Ensembl:ENSECAP00000014018} OS=Equus caballus (Horse) PE=4 SV=1	PREDICTED: zinc finger protein 324A isoform X2 [Equus caballus]
gene9332	--	--	Molecular Function: phospholipase A2 activity (GO:0004623);; Molecular Function: calcium ion binding (GO:0005509);; Cellular Component: extracellular region (GO:0005576);; Cellular Component: endoplasmic reticulum (GO:0005783);; Cellular Component: Golgi apparatus (GO:0005794);; Biological Process: phospholipid metabolic process (GO:0006644);; Biological Process: lipid catabolic process (GO:00160…	K01047|2.32285e-104|aml:100475358|group XIIA secretory phospholipase A2-like; K01047 secretory phospholipase A2 [EC:3.1.1.4] (A)	--	--	--	Putative uncharacterized protein {ECO:0000313|EMBL:EFB14474.1} (Fragment) OS=Ailuropoda melanoleuca (Giant panda) PE=4 SV=1	PREDICTED: group XIIA secretory phospholipase A2 [Ailuropoda melanoleuca]
gene25180	--	--	--	--	[S]	Function unknown	--	Uncharacterized protein {ECO:0000313|Ensembl:ENSFCAP00000013813} OS=Felis catus (Cat) PE=4 SV=1	PREDICTED: otopetrin-2 [Felis catus]
gene17463	--	--	Molecular Function: DNA binding (GO:0003677);; Cellular Component: nucleus (GO:0005634);; Biological Process: regulation of transcription, DNA-templated (GO:0006355);; Biological Process: multicellular organismal development (GO:0007275);; Molecular Function: metal ion binding (GO:0046872);; Molecular Function: protein dimerization activity (GO:0046983);;	K09103|0|pale:102879535|EBF4; early B-cell factor 4; K09103 early B-cell factor (A)	[K]	Transcription	Transcription factor COE2 GN=EBF2 OS=Bos taurus (Bovine) PE=2 SV=1	Uncharacterized protein {ECO:0000313|Ensembl:ENSMPUP00000009017} OS=Mustela putorius furo (European domestic ferret) PE=3 SV=1	PREDICTED: transcription factor COE4 [Pteropus alecto]
gene811	[R]	General function prediction only	Molecular Function: nucleic acid binding (GO:0003676);; Cellular Component: nucleus (GO:0005634);; Biological Process: positive regulation of cell proliferation (GO:0008284);; Biological Process: regulation of odontogenesis (GO:0042481);; Molecular Function: metal ion binding (GO:0046872);;	K09196|0|nle:100601919|SP6; Sp6 transcription factor; K09196 transcription factor Sp6 (A)	[R]	General function prediction only	Transcription factor Sp2 GN=SP2 OS=Bos taurus (Bovine) PE=2 SV=1	Uncharacterized protein {ECO:0000313|Ensembl:ENSNLEP00000002451} OS=Nomascus leucogenys (Northern white-cheeked gibbon) PE=4 SV=1	PREDICTED: transcription factor Sp6 [Ailuropoda melanoleuca]
gene5454	[A]	RNA processing and modification	Biological Process: deadenylation-dependent decapping of nuclear-transcribed mRNA (GO:0000290);; Cellular Component: cytoplasmic mRNA processing body (GO:0000932);; Molecular Function: nucleic acid binding (GO:0003676);; Molecular Function: poly(A)-specific ribonuclease activity (GO:0004535);; Cellular Component: nucleus (GO:0005634);; Biological Process: positive regulation of cell proliferation…	K12581|0|umr:103681341|CNOT7; CCR4-NOT transcription complex, subunit 7; K12581 CCR4-NOT transcription complex subunit 7/8 (A)	[A]	RNA processing and modification	CCR4-NOT transcription complex subunit 7 GN=CNOT7 OS=Bos taurus (Bovine) PE=2 SV=1	Uncharacterized protein {ECO:0000313|Ensembl:ENSMLUP00000001480} OS=Myotis lucifugus (Little brown bat) PE=4 SV=1	PREDICTED: CCR4-NOT transcription complex subunit 7 isoform X1 [Myotis davidii]
gene11994	--	--	--	--	--	--	--	Uncharacterized protein {ECO:0000313|EMBL:EPQ17725.1} OS=Myotis brandtii (Brandt's bat) PE=4 SV=1	PREDICTED: uncharacterized protein LOC101691746 isoform X1 [Mustela putorius furo]
gene20844	--	--	Biological Process: multicellular organismal development (GO:0007275);; Molecular Function: zinc ion binding (GO:0008270);;	K12038|0|ptg:102970230|TRIML1; tripartite motif family-like 1; K12038 tripartite motif family-like protein 1 (A)	[O]	Posttranslational modification, protein turnover, chaperones	E3 ubiquitin-protein ligase TRIM11 GN=TRIM11 OS=Bos taurus (Bovine) PE=2 SV=1	Uncharacterized protein {ECO:0000313|Ensembl:ENSAMEP00000014206} OS=Ailuropoda melanoleuca (Giant panda) PE=4 SV=1	PREDICTED: probable E3 ubiquitin-protein ligase TRIML1 isoform X1 [Panthera tigris altaica]
gene9282	--	--	Molecular Function: alpha2-adrenergic receptor activity (GO:0004938);; Cellular Component: plasma membrane (GO:0005886);; Biological Process: regulation of smooth muscle contraction (GO:0006940);; Cellular Component: integral component of membrane (GO:0016021);; Biological Process: regulation of vasoconstriction (GO:0019229);; Biological Process: platelet activation (GO:0030168);; Biological Proc…	K04140|2.49476e-178|bacu:103008893|ADRA2C; adrenoceptor alpha 2C; K04140 adrenergic receptor alpha-2C (A)	[R]	General function prediction only	Alpha-2C adrenergic receptor GN=ADRA2C OS=Didelphis virginiana (North American opossum) PE=2 SV=2	Uncharacterized protein {ECO:0000313|Ensembl:ENSGGOP00000010280} (Fragment) OS=Gorilla gorilla gorilla (Lowland gorilla) PE=3 SV=1	PREDICTED: alpha-2C adrenergic receptor [Ceratotherium simum simum]
gene26595	--	--	Molecular Function: G-protein coupled receptor activity (GO:0004930);; Molecular Function: olfactory receptor activity (GO:0004984);; Cellular Component: plasma membrane (GO:0005886);; Biological Process: G-protein coupled receptor signaling pathway (GO:0007186);; Cellular Component: integral component of membrane (GO:0016021);; Biological Process: detection of chemical stimulus involved in senso…	K04257|0|fca:101083349|olfactory receptor 6C2-like; K04257 olfactory receptor (A)	--	--	Olfactory receptor-like protein OLF3 OS=Canis familiaris (Dog) PE=3 SV=1	Olfactory receptor {ECO:0000256|RuleBase:RU000688} OS=Felis catus (Cat) PE=3 SV=1	PREDICTED: olfactory receptor 6C2-like [Felis catus]
gene15907	--	--	Molecular Function: nucleic acid binding (GO:0003676);; Cellular Component: intracellular (GO:0005622);; Biological Process: regulation of transcription, DNA-templated (GO:0006355);; Molecular Function: metal ion binding (GO:0046872);;	--	--	--	--	Uncharacterized protein {ECO:0000313|Ensembl:ENSMMUP00000029788} OS=Macaca mulatta (Rhesus macaque) PE=4 SV=1	PREDICTED: speedy protein E4-like [Ursus maritimus]
gene6408	[R]	General function prediction only	Molecular Function: magnesium ion binding (GO:0000287);; Molecular Function: phosphatase activity (GO:0003869);; Molecular Function: epoxide hydrolase activity (GO:0004301);; Molecular Function: receptor binding (GO:0005102);; Cellular Component: nucleolus (GO:0005730);; Cellular Component: peroxisome (GO:0005777);; Cellular Component: Golgi apparatus (GO:0005794);; Cellular Component: focal adhe…	K08726|0|bacu:103015729|EPHX2; epoxide hydrolase 2, cytoplasmic; K08726 soluble epoxide hydrolase / lipid-phosphate phosphatase [EC:3.3.2.10 3.1.3.76] (A)	[I]	Lipid transport and metabolism	Lipid-phosphate phosphatase GN=EPHX2 OS=Sus scrofa (Pig) PE=2 SV=1	Uncharacterized protein {ECO:0000313|Ensembl:ENSECAP00000021131} OS=Equus caballus (Horse) PE=4 SV=1	PREDICTED: bifunctional epoxide hydrolase 2 [Balaenoptera acutorostrata scammoni]
Manis_javanica_newGene_13984	[RTKL]	--	--	K08857|5.13786e-30|umr:103658148|NEK1; NIMA-related kinase 1; K08857 NIMA (never in mitosis gene a)-related kinase [EC:2.7.11.1] (A)	--	--	--	--	PREDICTED: serine/threonine-protein kinase Nek1 isoform X5 [Ursus maritimus]
gene21404	[M]	Cell wall/membrane/envelope biogenesis	Biological Process: biosynthetic process (GO:0009058);;	K03844|0|umr:103677631|ALG11; ALG11, alpha-1,2-mannosyltransferase; K03844 alpha-1,2-mannosyltransferase [EC:2.4.1.131] (A)	[M]	Cell wall/membrane/envelope biogenesis	GDP-Man:Man(3)GlcNAc(2)-PP-Dol alpha-1,2-mannosyltransferase GN=ALG11 OS=Pongo abelii (Sumatran orangutan) PE=2 SV=2	Uncharacterized protein {ECO:0000313|Ensembl:ENSAMEP00000012480} OS=Ailuropoda melanoleuca (Giant panda) PE=4 SV=1	PREDICTED: GDP-Man:Man(3)GlcNAc(2)-PP-Dol alpha-1,2-mannosyltransferase [Ursus maritimus]
gene18738	[P]	Inorganic ion transport and metabolism	Molecular Function: calcium ion binding (GO:0005509);; Cellular Component: plasma membrane (GO:0005886);; Biological Process: binding of sperm to zona pellucida (GO:0007339);; Biological Process: metabolic process (GO:0008152);; Molecular Function: sulfuric ester hydrolase activity (GO:0008484);; Cellular Component: integral component of membrane (GO:0016021);;	K01134|0|fca:101083690|ARSA; arylsulfatase A; K01134 arylsulfatase A [EC:3.1.6.8] (A)	[R]	General function prediction only	Arylsulfatase A (Precursor) GN=ARSA OS=Bos taurus (Bovine) PE=2 SV=1	Uncharacterized protein {ECO:0000313|Ensembl:ENSFCAP00000009839} OS=Felis catus (Cat) PE=4 SV=1	PREDICTED: arylsulfatase A isoform X1 [Felis catus]
gene7180	--	--	Cellular Component: cytoskeleton (GO:0005856);;	--	--	--	--	Uncharacterized protein {ECO:0000313|Ensembl:ENSBTAP00000004058} (Fragment) OS=Bos taurus (Bovine) PE=4 SV=1	PREDICTED: FERM and PDZ domain-containing protein 3 [Galeopterus variegatus]
gene13119	--	--	--	--	[S]	Function unknown	Protein FAM73B GN=FAM73B OS=Bos taurus (Bovine) PE=2 SV=1	Protein FAM73A {ECO:0000313|EMBL:ELK06279.1} OS=Pteropus alecto (Black flying fox) PE=4 SV=1	PREDICTED: protein FAM73A isoform X2 [Pteropus alecto]
gene10179	--	--	Biological Process: cartilage condensation (GO:0001502);;	--	--	--	Melanoma-derived growth regulatory protein (Precursor) GN=MIA OS=Bos taurus (Bovine) PE=2 SV=1	Uncharacterized protein {ECO:0000313|Ensembl:ENSECAP00000014977} OS=Equus caballus (Horse) PE=4 SV=1	PREDICTED: otoraplin [Equus caballus]
gene1032	--	--	Cellular Component: integral component of membrane (GO:0016021);;	--	[V]	Defense mechanisms	--	Uncharacterized protein {ECO:0000313|Ensembl:ENSFCAP00000014486} (Fragment) OS=Felis catus (Cat) PE=4 SV=1	PREDICTED: MARVEL domain-containing protein 1 [Odobenus rosmarus divergens]
gene26266	[RTKL]	--	Molecular Function: protein serine/threonine kinase activity (GO:0004674);; Molecular Function: calmodulin binding (GO:0005516);; Molecular Function: ATP binding (GO:0005524);; Cellular Component: cytoplasm (GO:0005737);; Biological Process: protein phosphorylation (GO:0006468);; Biological Process: apoptotic process (GO:0006917);; Biological Process: intracellular signal transduction (GO:0007243…	K08803|5.71272e-93|ggo:101148094|DAPK1; death-associated protein kinase 1; K08803 death-associated protein kinase [EC:2.7.11.1] (A)	[T]	Signal transduction mechanisms	Serine/threonine-protein kinase 17A GN=STK17A OS=Oryctolagus cuniculus (Rabbit) PE=2 SV=1	Putative uncharacterized protein {ECO:0000313|EMBL:EFB17179.1} (Fragment) OS=Ailuropoda melanoleuca (Giant panda) PE=4 SV=1	hypothetical protein PANDA_018171 [Ailuropoda melanoleuca]
gene7787	--	--	--	K17580|0|ecb:100068782|CASC1; cancer susceptibility candidate 1; K17580 cancer susceptibility candidate protein 1 (A)	--	--	Protein CASC1 GN=CASC1 OS=Bos taurus (Bovine) PE=2 SV=1	Uncharacterized protein {ECO:0000313|Ensembl:ENSAMEP00000007983} (Fragment) OS=Ailuropoda melanoleuca (Giant panda) PE=4 SV=1	PREDICTED: cancer susceptibility candidate protein 1 homolog [Ceratotherium simum simum]
Manis_javanica_newGene_10939	--	--	--	--	--	--	LINE-1 reverse transcriptase homolog OS=Nycticebus coucang (Slow loris) PE=3 SV=1	--	hypothetical protein M91_20604 [Bos mutus]
gene20958	--	--	Biological Process: cytokinesis (GO:0000910);; Biological Process: microtubule bundle formation (GO:0001578);; Molecular Function: microtubule motor activity (GO:0003777);; Molecular Function: ATP binding (GO:0005524);; Cellular Component: Golgi apparatus (GO:0005794);; Cellular Component: spindle (GO:0005819);; Cellular Component: kinesin complex (GO:0005871);; Cellular Component: microtubule (G…	K10402|0|ecb:100062393|KIF20A; kinesin family member 20A; K10402 kinesin family member 20 (A)	[Z]	Cytoskeleton	Kinesin-like protein KIF20A GN=KIF20A OS=Bos taurus (Bovine) PE=2 SV=1	Kinesin-like protein {ECO:0000256|RuleBase:RU000394} OS=Equus caballus (Horse) PE=3 SV=1	PREDICTED: kinesin family member 20A [Equus caballus]
gene9372	--	--	--	--	--	--	--	Zinc finger, BED domain containing 4-like protein {ECO:0000313|EMBL:EPY88846.1} OS=Camelus ferus (Wild Bactrian camel) PE=4 SV=1	PREDICTED: zinc finger BED domain-containing protein 6-like [Ceratotherium simum simum]
gene14265	[O]	Posttranslational modification, protein turnover, chaperones	Molecular Function: ATP binding (GO:0005524);; Cellular Component: cytoplasm (GO:0005737);; Molecular Function: nucleoside-triphosphatase activity (GO:0017111);;	K14575|0|umr:103661810|SPATA5; spermatogenesis associated 5; K14575 AAA family ATPase (A)	[O]	Posttranslational modification, protein turnover, chaperones	Transitional endoplasmic reticulum ATPase GN=VCP OS=Bos taurus (Bovine) PE=2 SV=1	Uncharacterized protein {ECO:0000313|Ensembl:ENSCAFP00000005918} OS=Canis familiaris (Dog) PE=3 SV=2	PREDICTED: spermatogenesis-associated protein 5 [Ursus maritimus]
Manis_javanica_newGene_8355	--	--	--	--	--	--	LINE-1 reverse transcriptase homolog OS=Nycticebus coucang (Slow loris) PE=3 SV=1	--	endonuclease/reverse transcriptase [Sus scrofa]
gene6977	--	--	Molecular Function: DNA binding (GO:0003677);; Biological Process: DNA integration (GO:0015074);;	--	[BL]	--	Barrier-to-autointegration factor, N-terminally processed GN=BANF1 OS=Pongo abelii (Sumatran orangutan) PE=3 SV=1	Barrier to autointegration factor 1 {ECO:0000313|EMBL:AER94933.1} (Fragment) OS=Mustela putorius furo (European domestic ferret) PE=2 SV=1	PREDICTED: barrier-to-autointegration factor isoform X1 [Physeter catodon]
gene26051	[R]	General function prediction only	--	--	--	--	--	--	--
gene20424	--	--	Cellular Component: mitochondrial outer membrane (GO:0005741);; Biological Process: cellular response to DNA damage stimulus (GO:0006974);; Biological Process: mitochondrial protein catabolic process (GO:0035694);; Biological Process: mitochondrion degradation by induced vacuole formation (GO:0035695);;	--	--	--	Mitochondria-eating protein GN=SPATA18 OS=Sus scrofa (Pig) PE=2 SV=1	Uncharacterized protein {ECO:0000313|Ensembl:ENSECAP00000015482} OS=Equus caballus (Horse) PE=4 SV=1	PREDICTED: mitochondria-eating protein isoform X1 [Canis lupus familiaris]
gene19696	--	--	Molecular Function: G-protein coupled receptor activity (GO:0004930);; Molecular Function: olfactory receptor activity (GO:0004984);; Cellular Component: plasma membrane (GO:0005886);; Biological Process: G-protein coupled receptor signaling pathway (GO:0007186);; Cellular Component: integral component of membrane (GO:0016021);; Biological Process: detection of chemical stimulus involved in senso…	K04257|3.26199e-59|cfa:485293|cOR52N8; cOR52N8 olfactory receptor family 52 subfamily N-like; K04257 olfactory receptor (A)	--	--	Olfactory receptor 1D5 GN=OR1D5 OS=Gorilla gorilla gorilla (Lowland gorilla) PE=3 SV=1	Olfactory receptor {ECO:0000256|RuleBase:RU000688} (Fragment) OS=Oryctolagus cuniculus (Rabbit) PE=3 SV=1	PREDICTED: olfactory receptor 52N4-like [Chrysochloris asiatica]
gene11401	[S]	Function unknown	--	K17550|0|fca:101090203|PPP1R7; protein phosphatase 1, regulatory subunit 7; K17550 protein phosphatase 1 regulatory subunit 7 (A)	[T]	Signal transduction mechanisms	Protein phosphatase 1 regulatory subunit 7 GN=PPP1R7 OS=Pongo abelii (Sumatran orangutan) PE=2 SV=1	Uncharacterized protein {ECO:0000313|Ensembl:ENSFCAP00000009702} OS=Felis catus (Cat) PE=4 SV=1	PREDICTED: protein phosphatase 1 regulatory subunit 7 isoform X2 [Panthera tigris altaica]
gene26799	--	--	--	--	[S]	Function unknown	UPF0428 protein CXorf56 homolog OS=Bos taurus (Bovine) PE=2 SV=1	Chromosome X open reading frame 56, isoform CRA_b {ECO:0000313|EMBL:CCP77093.1} (Fragment) OS=Neovison vison (American mink) PE=2 SV=1	PREDICTED: UPF0428 protein CXorf56 homolog isoform 4 [Dasypus novemcinctus]
gene21670	--	--	--	--	[I]	Lipid transport and metabolism	--	STARD3 N-terminal-like protein {ECO:0000313|EMBL:ADU17251.1} OS=Sus scrofa (Pig) PE=2 SV=1	PREDICTED: MLN64 N-terminal domain homolog [Vicugna pacos]
gene13247	--	--	Cellular Component: nucleus (GO:0005634);; Biological Process: intra-Golgi vesicle-mediated transport (GO:0006891);; Cellular Component: Golgi transport complex (GO:0017119);;	--	[U]	Intracellular trafficking, secretion, and vesicular transport	--	Uncharacterized protein {ECO:0000313|Ensembl:ENSLAFP00000004454} (Fragment) OS=Loxodonta africana (African elephant) PE=4 SV=1	PREDICTED: conserved oligomeric Golgi complex subunit 5 [Pantholops hodgsonii]
gene3581	--	--	Cellular Component: cytoplasmic microtubule (GO:0005881);;	--	[S]	Function unknown	Transmembrane protein 214 GN=TMEM214 OS=Bos taurus (Bovine) PE=2 SV=1	Uncharacterized protein {ECO:0000313|Ensembl:ENSECAP00000009015} OS=Equus caballus (Horse) PE=4 SV=1	PREDICTED: transmembrane protein 214 isoform X1 [Equus przewalskii]
gene2593	[O]	Posttranslational modification, protein turnover, chaperones	--	--	[O]	Posttranslational modification, protein turnover, chaperones	ATPase family AAA domain-containing protein 2 GN=ATAD2 OS=Pongo abelii (Sumatran orangutan) PE=2 SV=1	Uncharacterized protein {ECO:0000313|Ensembl:ENSCAFP00000001411} OS=Canis familiaris (Dog) PE=3 SV=2	PREDICTED: ATPase family AAA domain-containing protein 2 isoform 1 [Ceratotherium simum simum]
gene717	--	--	Cellular Component: extracellular region (GO:0005576);; Biological Process: immune response (GO:0006955);; Molecular Function: chemokine activity (GO:0008009);;	K16598|5.34404e-32|cfa:445454|CCL27, CTACK; chemokine (C-C motif) ligand 27; K16598 C-C motif chemokine 27 (A)	--	--	C-C motif chemokine 28 (Precursor) GN=CCL28 OS=Canis familiaris (Dog) PE=2 SV=1	Uncharacterized protein {ECO:0000313|Ensembl:ENSCAFP00000002872} OS=Canis familiaris (Dog) PE=2 SV=1	PREDICTED: c-C motif chemokine 27 [Odobenus rosmarus divergens]
Manis_javanica_newGene_13750	--	--	Molecular Function: protein transporter activity (GO:0008565);; Biological Process: posttranslational protein targeting to membrane, translocation (GO:0031204);;	K09540|5.45527e-40|cfa:475016|SEC63; SEC63 homolog (S. cerevisiae); K09540 translocation protein SEC63 (A)	--	--	Translocation protein SEC63 homolog GN=SEC63 OS=Pongo abelii (Sumatran orangutan) PE=2 SV=1	--	PREDICTED: translocation protein SEC63 homolog, partial [Physeter catodon]
gene820	[F]	Nucleotide transport and metabolism	Cellular Component: cytoplasm (GO:0005737);; Biological Process: pyrimidine nucleobase catabolic process (GO:0006208);; Molecular Function: hydrolase activity, acting on carbon-nitrogen (but not peptide) bonds, in cyclic amides (GO:0016812);;	--	[F]	Nucleotide transport and metabolism	Dihydropyrimidinase-related protein 2 GN=DPYSL2 OS=Bos taurus (Bovine) PE=1 SV=1	Janus kinase and microtubule-interacting protein 3 {ECO:0000313|EMBL:ELK36794.1} OS=Myotis davidii (David's myotis) PE=4 SV=1	Janus kinase and microtubule-interacting protein 3 [Myotis davidii]
gene18242	--	--	--	K10423|0|cfr:102522328|CLIP4; CAP-GLY domain containing linker protein family, member 4; K10423 CAP-Gly domain-containing linker protein 3/4 (A)	[ZR]	--	CAP-Gly domain-containing linker protein 3 GN=CLIP3 OS=Pongo abelii (Sumatran orangutan) PE=2 SV=1	Uncharacterized protein {ECO:0000313|Ensembl:ENSFCAP00000001659} OS=Felis catus (Cat) PE=4 SV=1	PREDICTED: CAP-Gly domain-containing linker protein 4 isoform X2 [Vicugna pacos]
gene6252	--	--	Molecular Function: Rab GTPase activator activity (GO:0005097);; Biological Process: positive regulation of Rab GTPase activity (GO:0032851);;	--	[R]	General function prediction only	Rab GTPase-activating protein 1-like OS=Pongo abelii (Sumatran orangutan) PE=2 SV=1	Uncharacterized protein {ECO:0000313|Ensembl:ENSAMEP00000016556} (Fragment) OS=Ailuropoda melanoleuca (Giant panda) PE=4 SV=1	PREDICTED: rab GTPase-activating protein 1-like, isoform 10-like isoform X1 [Leptonychotes weddellii]
gene11449	--	--	Molecular Function: G-protein coupled receptor activity (GO:0004930);; Molecular Function: olfactory receptor activity (GO:0004984);; Cellular Component: plasma membrane (GO:0005886);; Biological Process: G-protein coupled receptor signaling pathway (GO:0007186);; Cellular Component: integral component of membrane (GO:0016021);; Biological Process: detection of chemical stimulus involved in senso…	K04257|0|fca:101096032|olfactory receptor 6N1-like; K04257 olfactory receptor (A)	--	--	Olfactory receptor-like protein DTMT OS=Canis familiaris (Dog) PE=3 SV=1	Olfactory receptor {ECO:0000256|RuleBase:RU000688} OS=Equus caballus (Horse) PE=3 SV=1	PREDICTED: olfactory receptor 6N1 [Bison bison bison]
gene3944	--	--	--	K04978|0|rno:309407|Trpm3; transient receptor potential cation channel, subfamily M, member 3; K04978 transient receptor potential cation channel subfamily M member 3 (A)	[PT]	--	--	Transient receptor potential cation channel, subfamily M, member 3 isoform 2 {ECO:0000313|EMBL:EPY73200.1} OS=Camelus ferus (Wild Bactrian camel) PE=4 SV=1	PREDICTED: transient receptor potential cation channel subfamily M member 3 isoform X12 [Canis lupus familiaris]
gene11761	[B]	Chromatin structure and dynamics	Cellular Component: nucleosome (GO:0000786);; Molecular Function: DNA binding (GO:0003677);; Cellular Component: nucleus (GO:0005634);; Biological Process: nucleosome assembly (GO:0006334);; Molecular Function: protein heterodimerization activity (GO:0046982);; Biological Process: regulation of gene silencing (GO:0060968);;	K11253|1.16682e-93|umr:103665101|histone H3.1; K11253 histone H3 (A)	[B]	Chromatin structure and dynamics	Histone H3.1 OS=Bos taurus (Bovine) PE=1 SV=2	Histone H3 {ECO:0000256|RuleBase:RU004471} (Fragment) OS=Ailuropoda melanoleuca (Giant panda) PE=3 SV=1	hypothetical protein PANDA_018573 [Ailuropoda melanoleuca]
gene25699	--	--	--	--	--	--	--	Uncharacterized protein {ECO:0000313|Ensembl:ENSMPUP00000008346} OS=Mustela putorius furo (European domestic ferret) PE=4 SV=1	PREDICTED: titin-like [Mustela putorius furo]
gene3776	[RTKL]	--	--	K17531|0|cfa:482206|OBSCN; obscurin, cytoskeletal calmodulin and titin-interacting RhoGEF; K17531 Obscurin-RhoGEF [EC:2.7.11.1] (A)	--	--	Myosin light chain kinase, smooth muscle, deglutamylated form GN=MYLK OS=Oryctolagus cuniculus (Rabbit) PE=1 SV=2	Uncharacterized protein {ECO:0000313|Ensembl:ENSPPYP00000000139} OS=Pongo abelii (Sumatran orangutan) PE=4 SV=1	PREDICTED: obscurin [Canis lupus familiaris]
gene19661	--	--	Molecular Function: G-protein coupled receptor activity (GO:0004930);; Molecular Function: olfactory receptor activity (GO:0004984);; Cellular Component: plasma membrane (GO:0005886);; Biological Process: G-protein coupled receptor signaling pathway (GO:0007186);; Cellular Component: integral component of membrane (GO:0016021);; Biological Process: detection of chemical stimulus involved in senso…	K04257|0|umr:103681215|olfactory receptor 51A7; K04257 olfactory receptor (A)	--	--	Olfactory receptor 1D2 GN=OR1D2 OS=Gorilla gorilla gorilla (Lowland gorilla) PE=3 SV=1	Olfactory receptor {ECO:0000256|RuleBase:RU000688} OS=Myotis brandtii (Brandt's bat) PE=3 SV=1	PREDICTED: olfactory receptor 51A7 [Ursus maritimus]
gene22159	[R]	General function prediction only	Biological Process: negative regulation of transcription from RNA polymerase II promoter (GO:0000122);; Molecular Function: DNA binding (GO:0003677);; Molecular Function: sequence-specific DNA binding transcription factor activity (GO:0003700);; Cellular Component: nucleus (GO:0005634);; Biological Process: positive regulation of transcription from RNA polymerase II promoter (GO:0045944);; Molecu…	K09232|0|ecb:100051202|GLIS3; GLIS family zinc finger 3; K09232 zinc finger protein GLIS1/3 (A)	[R]	General function prediction only	Transcriptional repressor GLI3R GN=GLI3 OS=Pan troglodytes (Chimpanzee) PE=2 SV=1	Uncharacterized protein {ECO:0000313|Ensembl:ENSECAP00000018110} (Fragment) OS=Equus caballus (Horse) PE=4 SV=1	PREDICTED: zinc finger protein GLIS3 [Ceratotherium simum simum]
gene15111	--	--	Molecular Function: DNA binding (GO:0003677);; Cellular Component: nucleus (GO:0005634);; Molecular Function: zinc ion binding (GO:0008270);;	--	[B]	Chromatin structure and dynamics	--	Uncharacterized protein {ECO:0000313|Ensembl:ENSMPUP00000000484} OS=Mustela putorius furo (European domestic ferret) PE=4 SV=1	PREDICTED: bromodomain adjacent to zinc finger domain protein 2B isoform X15 [Myotis davidii]
gene26583	--	--	Molecular Function: Rho guanyl-nucleotide exchange factor activity (GO:0005089);; Molecular Function: phospholipid binding (GO:0005543);; Cellular Component: cytosol (GO:0005829);; Biological Process: cell proliferation (GO:0008283);; Cellular Component: growth cone (GO:0030426);; Biological Process: neuron projection development (GO:0031175);; Biological Process: activation of Rac GTPase activit…	K04349|5.20847e-79|nle:100597935|RASGRF1; Ras protein-specific guanine nucleotide-releasing factor 1; K04349 Ras-specific guanine nucleotide-releasing factor 1 (A)	[T]	Signal transduction mechanisms	--	Uncharacterized protein {ECO:0000313|Ensembl:ENSCJAP00000050954} OS=Callithrix jacchus (White-tufted-ear marmoset) PE=4 SV=1	PREDICTED: ras-specific guanine nucleotide-releasing factor 1 isoform X1 [Vicugna pacos]
gene23219	--	--	Molecular Function: structural molecule activity (GO:0005198);; Biological Process: cell adhesion (GO:0007155);; Cellular Component: actin cytoskeleton (GO:0015629);; Molecular Function: cadherin binding (GO:0045296);;	K05691|3.30707e-77|cfr:102520998|CTNNA3; catenin (cadherin-associated protein), alpha 3; K05691 catenin alpha (A)	[W]	Extracellular structures	Catenin alpha-1 GN=CTNNA1 OS=Oryctolagus cuniculus (Rabbit) PE=3 SV=1	Uncharacterized protein {ECO:0000313|Ensembl:ENSAMEP00000019157} OS=Ailuropoda melanoleuca (Giant panda) PE=4 SV=1	PREDICTED: catenin alpha-3 [Camelus ferus]
gene774	--	--	Molecular Function: helicase activity (GO:0004386);; Molecular Function: ATP binding (GO:0005524);;	--	[A]	RNA processing and modification	ATP-dependent RNA helicase DQX1 GN=DQX1 OS=Bos taurus (Bovine) PE=2 SV=1	Putative uncharacterized protein {ECO:0000313|EMBL:EFB30100.1} (Fragment) OS=Ailuropoda melanoleuca (Giant panda) PE=4 SV=1	PREDICTED: putative pre-mRNA-splicing factor ATP-dependent RNA helicase DHX32 [Ailuropoda melanoleuca]
gene5314	--	--	Molecular Function: G-protein coupled receptor activity (GO:0004930);; Molecular Function: olfactory receptor activity (GO:0004984);; Cellular Component: plasma membrane (GO:0005886);; Biological Process: G-protein coupled receptor signaling pathway (GO:0007186);; Cellular Component: integral component of membrane (GO:0016021);; Biological Process: detection of chemical stimulus involved in senso…	K04257|4.61923e-133|aml:100481394|olfactory receptor 5K1-like; K04257 olfactory receptor (A)	--	--	Olfactory receptor-like protein OLF1 OS=Canis familiaris (Dog) PE=3 SV=1	Olfactory receptor {ECO:0000256|RuleBase:RU000688} (Fragment) OS=Ailuropoda melanoleuca (Giant panda) PE=3 SV=1	hypothetical protein PANDA_021518 [Ailuropoda melanoleuca]
gene14884	[J]	Translation, ribosomal structure and biogenesis	Molecular Function: ATP binding (GO:0005524);; Molecular Function: GTP binding (GO:0005525);; Cellular Component: nucleolus (GO:0005730);; Cellular Component: cytoplasm (GO:0005737);; Biological Process: ATP catabolic process (GO:0006200);; Molecular Function: hydrolase activity (GO:0016787);;	K06942|5.91085e-168|ssc:100155803|OLA1; Obg-like ATPase 1; K06942 (A)	[R]	General function prediction only	Obg-like ATPase 1 {ECO:0000255|HAMAP-Rule:MF_03167} OS=Bos taurus (Bovine) PE=2 SV=1	Uncharacterized protein {ECO:0000313|Ensembl:ENSSSCP00000016917} OS=Sus scrofa (Pig) PE=4 SV=2	PREDICTED: obg-like ATPase 1 isoform X2 [Chrysochloris asiatica]
gene15966	--	--	--	--	[S]	Function unknown	--	Uncharacterized protein {ECO:0000313|Ensembl:ENSFCAP00000000956} (Fragment) OS=Felis catus (Cat) PE=4 SV=1	PREDICTED: uncharacterized protein C19orf47 homolog isoform X4 [Felis catus]
gene9067	--	--	Molecular Function: zinc ion binding (GO:0008270);;	--	--	--	RING finger protein 219 GN=RNF219 OS=Pongo abelii (Sumatran orangutan) PE=2 SV=1	Uncharacterized protein {ECO:0000313|Ensembl:ENSECAP00000009229} OS=Equus caballus (Horse) PE=4 SV=1	PREDICTED: RING finger protein 219 [Equus caballus]
gene25075	--	--	Cellular Component: nuclear envelope (GO:0005635);; Biological Process: positive regulation of cell proliferation (GO:0008284);; Biological Process: hemopoiesis (GO:0030097);;	--	[S]	Function unknown	Protein rogdi homolog GN=ROGDI OS=Pongo abelii (Sumatran orangutan) PE=2 SV=1	Uncharacterized protein {ECO:0000313|Ensembl:ENSGGOP00000015854} OS=Gorilla gorilla gorilla (Lowland gorilla) PE=4 SV=1	PREDICTED: protein rogdi homolog [Camelus bactrianus]
gene2694	[R]	General function prediction only	Molecular Function: GTP binding (GO:0005525);; Cellular Component: lysosome (GO:0005764);; Cellular Component: late endosome (GO:0005770);; Biological Process: small GTPase mediated signal transduction (GO:0007264);; Biological Process: protein transport (GO:0015031);; Biological Process: negative regulation of toll-like receptor 4 signaling pathway (GO:0034144);; Biological Process: negative reg…	K07898|1.21413e-119|ecb:100050772|ras-related protein Rab-7b-like; K07898 Ras-related protein Rab-7B (A)	[R]	General function prediction only	Ras-related protein Rab-7b GN=RAB7B OS=Bos taurus (Bovine) PE=2 SV=1	Ras-related protein Rab-7b isoform 1-like protein {ECO:0000313|EMBL:EQB78130.1} OS=Camelus ferus (Wild Bactrian camel) PE=3 SV=1	PREDICTED: ras-related protein Rab-7b-like [Ceratotherium simum simum]
gene8578	--	--	--	K14012|0|cfa:477891|UBXN2B; UBX domain protein 2B; K14012 UBX domain-containing protein 1 (A)	[Y]	Nuclear structure	NSFL1 cofactor p47 GN=NSFL1C OS=Bos taurus (Bovine) PE=2 SV=1	UBX domain-containing protein 2B {ECO:0000313|EMBL:CCP71838.1} OS=Neovison vison (American mink) PE=2 SV=1	PREDICTED: UBX domain-containing protein 2B [Odobenus rosmarus divergens]
gene21668	--	--	--	--	--	--	Uncharacterized protein C5orf46 homolog (Precursor) OS=Bos taurus (Bovine) PE=3 SV=1	Uncharacterized protein {ECO:0000313|Ensembl:ENSOARP00000004053} OS=Ovis aries (Sheep) PE=4 SV=1	PREDICTED: uncharacterized protein C5orf46 homolog [Lipotes vexillifer]
gene11412	[L]	Replication, recombination and repair	Molecular Function: DNA binding (GO:0003677);; Molecular Function: DNA-directed DNA polymerase activity (GO:0003887);; Cellular Component: nucleus (GO:0005634);; Cellular Component: cytoplasm (GO:0005737);; Cellular Component: spindle microtubule (GO:0005876);; Biological Process: DNA-dependent DNA replication (GO:0006261);; Biological Process: base-excision repair, gap-filling (GO:0006287);; Mol…	K02330|0|ocu:100348691|POLB; polymerase (DNA directed), beta; K02330 DNA polymerase beta [EC:2.7.7.7 4.2.99.-] (A)	[L]	Replication, recombination and repair	DNA polymerase beta GN=POLB OS=Bos taurus (Bovine) PE=2 SV=3	Uncharacterized protein {ECO:0000313|Ensembl:ENSCAFP00000008250} OS=Canis familiaris (Dog) PE=4 SV=1	PREDICTED: DNA polymerase beta isoformX1 [Canis lupus familiaris]
gene20038	--	--	Biological Process: signal transduction (GO:0007165);; Molecular Function: phosphoric diester hydrolase activity (GO:0008081);; Molecular Function: ion binding (GO:0043167);;	K15375|2.21969e-18|ssc:100521161|PLCL1; phospholipase C-like 1; K15375 inactive phospholipase C-like protein 1 (A)	--	--	--	Phosphoinositide phospholipase C {ECO:0000256|RuleBase:RU361133} OS=Pan troglodytes (Chimpanzee) PE=2 SV=1	PREDICTED: inactive phospholipase C-like protein 1 [Orcinus orca]
gene15456	--	--	Biological Process: cilium or flagellum-dependent cell motility (GO:0001539);; Molecular Function: microtubule motor activity (GO:0003777);; Molecular Function: ATP binding (GO:0005524);; Cellular Component: axonemal dynein complex (GO:0005858);; Biological Process: ATP catabolic process (GO:0006200);; Biological Process: microtubule-based movement (GO:0007018);; Molecular Function: ATPase activi…	K10408|0|ocu:100351600|DNAH2; dynein, axonemal, heavy chain 2; K10408 dynein heavy chain, axonemal (A)	[Z]	Cytoskeleton	--	Uncharacterized protein {ECO:0000313|Ensembl:ENSMPUP00000008849} OS=Mustela putorius furo (European domestic ferret) PE=4 SV=1	PREDICTED: dynein heavy chain 2, axonemal isoform X1 [Bos taurus]
gene14868	--	--	Molecular Function: nucleic acid binding (GO:0003676);; Molecular Function: zinc ion binding (GO:0008270);;	--	[S]	Function unknown	--	Uncharacterized protein {ECO:0000313|Ensembl:ENSCAFP00000010815} OS=Canis familiaris (Dog) PE=4 SV=2	PREDICTED: protein SREK1IP1 [Galeopterus variegatus]
gene8834	--	--	Molecular Function: hydrolase activity (GO:0016787);; Biological Process: protein metabolic process (GO:0019538);;	K11850|0|ecb:100057231|USP26; ubiquitin specific peptidase 26 (EC:3.4.19.12); K11850 ubiquitin carboxyl-terminal hydrolase 26/29/37 [EC:3.4.19.12] (A)	[O]	Posttranslational modification, protein turnover, chaperones	Ubiquitin carboxyl-terminal hydrolase 37 GN=USP37 OS=Bos taurus (Bovine) PE=3 SV=1	Ubiquitin carboxyl-terminal hydrolase {ECO:0000256|RuleBase:RU004435} OS=Equus caballus (Horse) PE=3 SV=1	PREDICTED: ubiquitin carboxyl-terminal hydrolase 26 [Ceratotherium simum simum]
gene23852	--	--	--	K12669|1.57412e-55|cmk:103178227|tusc3; tumor suppressor candidate 3; K12669 oligosaccharyltransferase complex subunit gamma (A)	[O]	Posttranslational modification, protein turnover, chaperones	Tumor suppressor candidate 3 (Precursor) GN=TUSC3 OS=Bos taurus (Bovine) PE=2 SV=1	Tumor suppressor candidate 3-like protein {ECO:0000313|EMBL:ABQ22538.1} (Fragment) OS=Callithrix jacchus (White-tufted-ear marmoset) PE=2 SV=1	PREDICTED: tumor suppressor candidate 3-like isoform 2 [Dasypus novemcinctus]
gene2238	--	--	Molecular Function: DNA binding (GO:0003677);; Biological Process: regulation of transcription, DNA-templated (GO:0006355);;	K11471|2.04539e-44|ocu:100355851|ASXL2; additional sex combs like 2 (Drosophila); K11471 additional sex combs-like protein (A)	--	--	--	Putative transcriptional enhancer {ECO:0000313|EMBL:JAA49899.1} OS=Desmodus rotundus (Vampire bat) PE=2 SV=1	PREDICTED: putative Polycomb group protein ASXL2 isoform X4 [Oryctolagus cuniculus]
gene17847	--	--	Cellular Component: condensed chromosome kinetochore (GO:0000777);; Cellular Component: nucleus (GO:0005634);; Biological Process: chromosome segregation (GO:0007059);; Molecular Function: kinetochore binding (GO:0043515);; Biological Process: cell division (GO:0051301);;	K11500|1.37726e-124|ptg:102952428|CENPH; centromere protein H; K11500 centromere protein H (A)	--	--	Centromere protein H GN=CENPH OS=Bos taurus (Bovine) PE=2 SV=1	Centromere protein H {ECO:0000313|EMBL:ELK11408.1} OS=Pteropus alecto (Black flying fox) PE=4 SV=1	PREDICTED: centromere protein H [Condylura cristata]
gene15598	[TZDR]	--	Molecular Function: calcium ion binding (GO:0005509);; Cellular Component: troponin complex (GO:0005861);; Molecular Function: troponin I binding (GO:0031013);; Molecular Function: troponin T binding (GO:0031014);; Biological Process: regulation of muscle filament sliding speed (GO:0032972);; Molecular Function: protein homodimerization activity (GO:0042803);; Biological Process: regulation of AT…	K05865|2.2741e-100|fca:101082986|TNNC1; troponin C type 1 (slow); K05865 troponin C, slow skeletal and cardiac muscles (A)	[T]	Signal transduction mechanisms	Troponin C, slow skeletal and cardiac muscles GN=TNNC1 OS=Oryctolagus cuniculus (Rabbit) PE=1 SV=1	Uncharacterized protein {ECO:0000313|Ensembl:ENSMLUP00000013988} OS=Myotis lucifugus (Little brown bat) PE=4 SV=1	PREDICTED: troponin C, slow skeletal and cardiac muscles isoform X2 [Myotis brandtii]
gene17620	--	--	--	--	--	--	--	Uncharacterized protein {ECO:0000313|Ensembl:ENSMLUP00000017765} OS=Myotis lucifugus (Little brown bat) PE=4 SV=1	PREDICTED: tumor protein p53-inducible protein 13 [Ceratotherium simum simum]
gene1275	--	--	--	--	--	--	--	Uncharacterized protein {ECO:0000313|Ensembl:ENSECAP00000016405} OS=Equus caballus (Horse) PE=4 SV=1	PREDICTED: protein FAM122B isoform X2 [Felis catus]
gene4235	--	--	--	K04257|1.35213e-144|ecb:100065637|olfactory receptor 14C36-like; K04257 olfactory receptor (A)	--	--	Olfactory receptor 1G1 GN=OR1G1 OS=Gorilla gorilla gorilla (Lowland gorilla) PE=3 SV=1	Olfactory receptor 14C36-like protein {ECO:0000313|EMBL:EPY85959.1} OS=Camelus ferus (Wild Bactrian camel) PE=4 SV=1	PREDICTED: olfactory receptor 14C36-like [Condylura cristata]
gene21710	--	--	Molecular Function: structural constituent of ribosome (GO:0003735);; Cellular Component: mitochondrial small ribosomal subunit (GO:0005763);; Molecular Function: protein domain specific binding (GO:0019904);;	K17410|2.96258e-164|ecb:100146458|MRPS31; mitochondrial ribosomal protein S31; K17410 small subunit ribosomal protein S31 (A)	--	--	28S ribosomal protein S31, mitochondrial (Precursor) GN=MRPS31 OS=Bos taurus (Bovine) PE=1 SV=3	Uncharacterized protein {ECO:0000313|Ensembl:ENSECAP00000002587} (Fragment) OS=Equus caballus (Horse) PE=4 SV=1	PREDICTED: 28S ribosomal protein S31, mitochondrial isoform X2 [Equus caballus]
gene18322	[A]	RNA processing and modification	Molecular Function: RNA binding (GO:0003723);; Molecular Function: SH3/SH2 adaptor activity (GO:0005070);; Cellular Component: nucleus (GO:0005634);; Biological Process: cell surface receptor signaling pathway (GO:0007166);; Cellular Component: membrane (GO:0016020);; Biological Process: negative regulation of transcription, DNA-templated (GO:0045892);; Biological Process: positive regulation of …	K13198|1.96391e-179|ocu:100350854|KHDRBS1; KH domain containing, RNA binding, signal transduction associated 1; K13198 KH domain-containing, RNA-binding, signal transduction-associated protein 1 (A)	[A]	RNA processing and modification	Protein quaking GN=QKI OS=Sus scrofa (Pig) PE=2 SV=1	Uncharacterized protein {ECO:0000313|Ensembl:ENSOCUP00000006621} OS=Oryctolagus cuniculus (Rabbit) PE=4 SV=1	PREDICTED: KH domain-containing, RNA-binding, signal transduction-associated protein 1 isoform X2 [Condylura cristata]
gene25469	--	--	Molecular Function: sequence-specific DNA binding transcription factor activity (GO:0003700);; Molecular Function: glucocorticoid receptor activity (GO:0004883);; Molecular Function: steroid binding (GO:0005496);; Cellular Component: nucleus (GO:0005634);; Cellular Component: mitochondrion (GO:0005739);; Cellular Component: cytosol (GO:0005829);; Biological Process: regulation of gluconeogenesis …	K05771|0|bacu:103020860|NR3C1; nuclear receptor subfamily 3, group C, member 1 (glucocorticoid receptor); K05771 glucocorticoid receptor (A)	[T]	Signal transduction mechanisms	Glucocorticoid receptor GN=NR3C1 OS=Sus scrofa (Pig) PE=2 SV=3	Glucocorticoid receptor {ECO:0000313|EMBL:ELR50134.1} OS=Bos mutus PE=3 SV=1	PREDICTED: glucocorticoid receptor isoform 1 [Orcinus orca]
gene19493	--	--	--	--	[Z]	Cytoskeleton	--	Putative uncharacterized protein {ECO:0000313|EMBL:EFB24739.1} (Fragment) OS=Ailuropoda melanoleuca (Giant panda) PE=4 SV=1	PREDICTED: WD repeat-containing protein 60 [Pantholops hodgsonii]
gene1043	[J]	Translation, ribosomal structure and biogenesis	Cellular Component: exosome (RNase complex) (GO:0000178);; Molecular Function: RNA binding (GO:0003723);; Cellular Component: nucleolus (GO:0005730);;	K07573|4.95567e-139|cjc:100402399|EXOSC1; exosome component 1; K07573 exosome complex component CSL4 (A)	[J]	Translation, ribosomal structure and biogenesis	--	Uncharacterized protein {ECO:0000313|Ensembl:ENSCJAP00000030543} OS=Callithrix jacchus (White-tufted-ear marmoset) PE=2 SV=1	PREDICTED: exosome complex component CSL4 [Orcinus orca]
gene20701	--	--	Molecular Function: nucleotide binding (GO:0000166);; Biological Process: regulation of alternative mRNA splicing, via spliceosome (GO:0000381);; Molecular Function: transcription corepressor activity (GO:0003714);; Molecular Function: mRNA binding (GO:0003729);; Cellular Component: nucleus (GO:0005634);; Cellular Component: cytoplasm (GO:0005737);; Molecular Function: transcription factor bindin…	K14946|1.36395e-36|ssc:100513594|RBFOX2; RNA binding protein, fox-1 homolog (C. elegans) 2; K14946 RNA binding protein fox-1 (A)	[R]	General function prediction only	RNA binding protein fox-1 homolog 2 GN=RBFOX2 OS=Bos taurus (Bovine) PE=2 SV=2	RNA binding protein fox-1 homolog {ECO:0000256|PIRNR:PIRNR037932} OS=Macaca mulatta (Rhesus macaque) PE=2 SV=1	PREDICTED: RNA binding protein fox-1 homolog 2 isoform X2 [Erinaceus europaeus]
gene13876	--	--	--	--	--	--	Protein FAM115C GN=FAM115C OS=Bos taurus (Bovine) PE=2 SV=1	Uncharacterized protein {ECO:0000313|Ensembl:ENSECAP00000011953} (Fragment) OS=Equus caballus (Horse) PE=4 SV=1	PREDICTED: protein FAM115C-like [Myotis davidii]
gene10212	[R]	General function prediction only	--	K09228|0|cfa:474806|ZFP37; ZFP37 zinc finger protein; K09228 KRAB domain-containing zinc finger protein (A)	[R]	General function prediction only	Zinc finger protein 135 GN=ZNF135 OS=Bos taurus (Bovine) PE=2 SV=1	Uncharacterized protein {ECO:0000313|Ensembl:ENSCAFP00000042517} OS=Canis familiaris (Dog) PE=4 SV=1	PREDICTED: zinc finger protein 37 homolog isoform X1 [Canis lupus familiaris]
gene22695	[E]	Amino acid transport and metabolism	Molecular Function: nucleotide binding (GO:0000166);; Molecular Function: nucleoside-triphosphatase activity (GO:0017111);;	K07588|0|ecb:100070911|MMAA; methylmalonic aciduria (cobalamin deficiency) cblA type; K07588 LAO/AO transport system kinase [EC:2.7.-.-] (A)	--	--	Methylmalonic aciduria type A homolog, mitochondrial (Precursor) GN=MMAA OS=Oryctolagus cuniculus (Rabbit) PE=2 SV=1	Methylmalonic aciduria type A protein, mitochondrial {ECO:0000313|EMBL:CCP72569.1} OS=Neovison vison (American mink) PE=2 SV=1	PREDICTED: methylmalonic aciduria type A protein, mitochondrial [Equus przewalskii]
gene26562	--	--	Molecular Function: G-protein coupled receptor activity (GO:0004930);; Molecular Function: olfactory receptor activity (GO:0004984);; Cellular Component: plasma membrane (GO:0005886);; Biological Process: G-protein coupled receptor signaling pathway (GO:0007186);; Cellular Component: integral component of membrane (GO:0016021);; Biological Process: detection of chemical stimulus involved in senso…	K04257|4.50007e-152|cfa:482245|cOR2G5; cOR2G5 olfactory receptor family 2 subfamily G-like; K04257 olfactory receptor (A)	--	--	Olfactory receptor-like protein OLF3 OS=Canis familiaris (Dog) PE=3 SV=1	Olfactory receptor {ECO:0000256|RuleBase:RU000688} (Fragment) OS=Loxodonta africana (African elephant) PE=3 SV=1	PREDICTED: olfactory receptor 2H1 [Canis lupus familiaris]
gene6493	--	--	Molecular Function: L-glutamate transmembrane transporter activity (GO:0005313);; Molecular Function: calcium ion binding (GO:0005509);; Cellular Component: mitochondrial inner membrane (GO:0005743);; Molecular Function: L-aspartate transmembrane transporter activity (GO:0015183);; Cellular Component: integral component of membrane (GO:0016021);; Biological Process: malate-aspartate shuttle (GO:0…	K15105|0|cfa:478798|SLC25A12; solute carrier family 25 (aspartate/glutamate carrier), member 12; K15105 solute carrier family 25 (mitochondrial aspartate/glutamate transporter), member 12/13 (A)	[C]	Energy production and conversion	Calcium-binding mitochondrial carrier protein Aralar1 GN=SLC25A12 OS=Pongo abelii (Sumatran orangutan) PE=2 SV=1	Solute carrier family 25 (Aspartate/glutamate carrier), member 12 {ECO:0000313|EMBL:JAA74179.1} OS=Sus scrofa (Pig) PE=2 SV=1	PREDICTED: calcium-binding mitochondrial carrier protein Aralar1 isoform 1 [Odobenus rosmarus divergens]
gene9292	[R]	General function prediction only	Molecular Function: GTP binding (GO:0005525);; Cellular Component: early endosome (GO:0005769);; Biological Process: small GTPase mediated signal transduction (GO:0007264);; Molecular Function: GDP binding (GO:0019003);; Biological Process: receptor internalization (GO:0031623);; Cellular Component: trans-Golgi network membrane (GO:0032588);; Biological Process: cellular response to insulin stimu…	K07891|2.20258e-118|mmu:106572|Rab31, 1700093E07Rik, AI415285, Rab22B; RAB31, member RAS oncogene family; K07891 Ras-related protein Rab-22 (A)	[U]	Intracellular trafficking, secretion, and vesicular transport	Ras-related protein Rab-22A GN=RAB22A OS=Canis familiaris (Dog) PE=1 SV=1	RAB31, member RAS oncoprotein family {ECO:0000313|EMBL:AES05152.1} (Fragment) OS=Mustela putorius furo (European domestic ferret) PE=2 SV=1	PREDICTED: ras-related protein Rab-31 [Myotis lucifugus]
gene17425	[R]	General function prediction only	Cellular Component: mitochondrion (GO:0005739);; Cellular Component: centrosome (GO:0005813);; Biological Process: nitrogen compound metabolic process (GO:0006807);; Molecular Function: omega-amidase activity (GO:0050152);;	K13566|0|myb:102252270|NIT2; nitrilase family, member 2; K13566 omega-amidase [EC:3.5.1.3] (A)	[E]	Amino acid transport and metabolism	Omega-amidase NIT2 GN=NIT2 OS=Bos taurus (Bovine) PE=2 SV=1	Omega-amidase NIT2 {ECO:0000313|EMBL:ELK08542.1} OS=Pteropus alecto (Black flying fox) PE=4 SV=1	PREDICTED: omega-amidase NIT2 [Elephantulus edwardii]
gene7551	--	--	--	--	--	--	--	Uncharacterized protein {ECO:0000313|EMBL:AES11296.1, ECO:0000313|Ensembl:ENSMPUP00000002759} (Fragment) OS=Mustela putorius furo (European domestic ferret) PE=2 SV=1	PREDICTED: uncharacterized protein C1orf194 homolog [Ursus maritimus]
Manis_javanica_newGene_3638	--	--	Molecular Function: transmembrane receptor protein tyrosine kinase activity (GO:0004714);; Molecular Function: ATP binding (GO:0005524);; Biological Process: protein phosphorylation (GO:0006468);; Biological Process: transmembrane receptor protein tyrosine kinase signaling pathway (GO:0007169);; Cellular Component: integral component of membrane (GO:0016021);;	K05088|2.63882e-138|ssc:100156931|ROS1; c-ros oncogene 1 , receptor tyrosine kinase; K05088 proto-oncogene tyrosine-protein kinase ROS [EC:2.7.10.1] (A)	--	--	--	--	PREDICTED: proto-oncogene tyrosine-protein kinase ROS isoform X1, partial [Bos taurus]
gene11619	--	--	Biological Process: negative regulation of transcription from RNA polymerase II promoter (GO:0000122);; Biological Process: spliceosomal snRNP assembly (GO:0000387);; Molecular Function: chromatin binding (GO:0003682);; Cellular Component: nucleus (GO:0005634);; Cellular Component: cytoplasm (GO:0005737);; Molecular Function: histone-arginine N-methyltransferase activity (GO:0008469);; Biological…	K02516|0|tup:102471509|PRMT5; protein arginine methyltransferase 5; K02516 protein arginine N-methyltransferase 5 [EC:2.1.1.125] (A)	[D]	Cell cycle control, cell division, chromosome partitioning	Protein arginine N-methyltransferase 5 GN=PRMT5 OS=Bos taurus (Bovine) PE=2 SV=1	Protein arginine N-methyltransferase 5 {ECO:0000256|PIRNR:PIRNR015894} OS=Sus scrofa (Pig) PE=2 SV=1	PREDICTED: protein arginine N-methyltransferase 5 isoform X2 [Tupaia chinensis]
gene128	--	--	Cellular Component: voltage-gated sodium channel complex (GO:0001518);; Molecular Function: voltage-gated sodium channel activity (GO:0005248);; Biological Process: regulation of ion transmembrane transport (GO:0034765);; Biological Process: sodium ion transmembrane transport (GO:0035725);;	K04837|0|ptg:102954762|SCN4A; sodium channel, voltage-gated, type IV, alpha subunit; K04837 voltage-gated sodium channel type IV alpha (A)	[PT]	--	Sodium channel protein type 4 subunit alpha GN=SCN4A OS=Equus caballus (Horse) PE=1 SV=1	Sodium channel protein {ECO:0000256|RuleBase:RU361132} OS=Canis familiaris (Dog) PE=3 SV=2	PREDICTED: sodium channel protein type 4 subunit alpha isoform X1 [Panthera tigris altaica]
gene2548	--	--	Biological Process: signal transduction (GO:0007165);;	K07521|0|cfa:482857|UNC5D; unc-5 homolog D (C. elegans); K07521 netrin receptor unc-5 (A)	[T]	Signal transduction mechanisms	Thrombospondin-2 (Precursor) GN=THBS2 OS=Bos taurus (Bovine) PE=2 SV=2	Uncharacterized protein {ECO:0000313|Ensembl:ENSPPYP00000020745} OS=Pongo abelii (Sumatran orangutan) PE=4 SV=2	PREDICTED: netrin receptor UNC5D [Equus przewalskii]
gene4762	[P]	Inorganic ion transport and metabolism	Molecular Function: Notch binding (GO:0005112);; Cellular Component: trans-Golgi network (GO:0005802);; Cellular Component: cytosol (GO:0005829);; Biological Process: negative regulation of protein processing (GO:0010955);; Biological Process: neurogenesis (GO:0022008);; Biological Process: negative regulation of Notch signaling pathway (GO:0045746);; Biological Process: intrinsic apoptotic signa…	K07232|0|fca:101085130|CHAC1; ChaC, cation transport regulator homolog 1 (E. coli); K07232 cation transport protein ChaC (A)	[P]	Inorganic ion transport and metabolism	Putative glutathione-specific gamma-glutamylcyclotransferase 2 {ECO:0000250|UniProtKB:Q9BUX1} OS=Bos taurus (Bovine) PE=2 SV=1	Uncharacterized protein {ECO:0000313|Ensembl:ENSOCUP00000009263} OS=Oryctolagus cuniculus (Rabbit) PE=4 SV=2	PREDICTED: LOW QUALITY PROTEIN: glutathione-specific gamma-glutamylcyclotransferase 1 [Felis catus]
gene12048	--	--	--	--	--	--	Low affinity immunoglobulin gamma Fc region receptor II (Precursor) GN=FCGR2 OS=Bos taurus (Bovine) PE=2 SV=1	Uncharacterized protein {ECO:0000313|Ensembl:ENSECAP00000011722} OS=Equus caballus (Horse) PE=4 SV=1	PREDICTED: Fc receptor-like protein 4 isoform X1 [Equus caballus]
gene4223	--	--	--	--	[S]	Function unknown	--	Uncharacterized protein {ECO:0000313|Ensembl:ENSAMEP00000007168} OS=Ailuropoda melanoleuca (Giant panda) PE=4 SV=1	PREDICTED: protein FAM172A isoform X2 [Ursus maritimus]
gene8041	--	--	Molecular Function: ubiquitin-protein transferase activity (GO:0004842);; Cellular Component: nucleus (GO:0005634);; Cellular Component: cytoplasm (GO:0005737);; Molecular Function: zinc ion binding (GO:0008270);; Biological Process: programmed cell death (GO:0012501);; Biological Process: protein ubiquitination (GO:0016567);;	K15701|5.52394e-104|fca:101085174|RNF130; ring finger protein 130; K15701 E3 ubiquitin-protein ligase RNF130 [EC:6.3.2.19] (A)	[O]	Posttranslational modification, protein turnover, chaperones	E3 ubiquitin-protein ligase RNF128 (Precursor) GN=RNF128 OS=Pongo abelii (Sumatran orangutan) PE=2 SV=1	Putative uncharacterized protein {ECO:0000313|EMBL:EFB27381.1} (Fragment) OS=Ailuropoda melanoleuca (Giant panda) PE=4 SV=1	PREDICTED: E3 ubiquitin-protein ligase RNF130-like, partial [Tursiops truncatus]
gene26219	[TZDR]	--	Molecular Function: calcium ion binding (GO:0005509);; Cellular Component: cytosol (GO:0005829);; Cellular Component: microtubule cytoskeleton (GO:0015630);;	--	[T]	Signal transduction mechanisms	Calcium-binding protein 5 GN=CABP5 OS=Bos taurus (Bovine) PE=1 SV=1	Uncharacterized protein {ECO:0000313|Ensembl:ENSOGAP00000000640} OS=Otolemur garnettii (Small-eared galago) PE=4 SV=1	PREDICTED: calcium-binding protein 5 [Loxodonta africana]
gene11579	--	--	Molecular Function: G-protein coupled receptor activity (GO:0004930);; Molecular Function: olfactory receptor activity (GO:0004984);; Cellular Component: plasma membrane (GO:0005886);; Biological Process: G-protein coupled receptor signaling pathway (GO:0007186);; Cellular Component: integral component of membrane (GO:0016021);; Biological Process: detection of chemical stimulus involved in senso…	K04257|1.47261e-174|chx:102177801|olfactory receptor 4K14-like; K04257 olfactory receptor (A)	--	--	Olfactory receptor 1A1 GN=OR1A1 OS=Pan troglodytes (Chimpanzee) PE=3 SV=1	Olfactory receptor {ECO:0000256|RuleBase:RU000688} OS=Ovis aries (Sheep) PE=3 SV=1	PREDICTED: olfactory receptor 4K14-like [Capra hircus]
gene64	[O]	Posttranslational modification, protein turnover, chaperones	Cellular Component: proteasome complex (GO:0000502);; Biological Process: negative regulation of cell proliferation (GO:0008285);; Cellular Component: inclusion body (GO:0016234);; Biological Process: negative regulation of cell growth (GO:0030308);; Biological Process: ER-associated ubiquitin-dependent protein catabolic process (GO:0030433);; Molecular Function: Hsp70 protein binding (GO:0030544…	K09508|1.38835e-160|ggo:101142087|DNAJB2; dnaJ homolog subfamily B member 2; K09508 DnaJ homolog subfamily B member 2 (A)	[O]	Posttranslational modification, protein turnover, chaperones	DnaJ homolog subfamily B member 6 GN=DNAJB6 OS=Bos taurus (Bovine) PE=2 SV=1	Putative uncharacterized protein {ECO:0000313|EMBL:EHH21697.1} OS=Macaca mulatta (Rhesus macaque) PE=4 SV=1	PREDICTED: dnaJ homolog subfamily B member 2 isoform 1 [Ceratotherium simum simum]
gene9244	--	--	Cellular Component: membrane (GO:0016020);;	--	--	--	Nutritionally-regulated adipose and cardiac-enriched protein homolog GN=NRAC OS=Bos taurus (Bovine) PE=2 SV=2	Putative uncharacterized protein {ECO:0000313|EMBL:EHH28207.1} OS=Macaca mulatta (Rhesus macaque) PE=4 SV=1	PREDICTED: transmembrane protein C14orf180 homolog [Orcinus orca]
gene5880	--	--	Cellular Component: intracellular (GO:0005622);; Biological Process: protein lipidation (GO:0006497);; Molecular Function: Atg12 transferase activity (GO:0019777);; Biological Process: positive regulation of protein modification process (GO:0031401);; Biological Process: protein modification by small protein conjugation (GO:0032446);; Biological Process: autophagy in response to ER overload (GO:0…	K17888|3.43958e-91|tup:102471073|ATG10; autophagy related 10; K17888 ubiquitin-like-conjugating enzyme ATG10, animal type [EC:6.3.2.19] (A)	[S]	Function unknown	--	Uncharacterized protein {ECO:0000313|Ensembl:ENSNLEP00000015983} OS=Nomascus leucogenys (Northern white-cheeked gibbon) PE=4 SV=1	PREDICTED: ubiquitin-like-conjugating enzyme ATG10 [Tupaia chinensis]
gene7293	[L]	Replication, recombination and repair	Biological Process: G1/S transition of mitotic cell cycle (GO:0000082);; Molecular Function: nucleotide binding (GO:0000166);; Biological Process: DNA synthesis involved in DNA repair (GO:0000731);; Molecular Function: DNA binding (GO:0003677);; Molecular Function: chromatin binding (GO:0003682);; Molecular Function: DNA-directed DNA polymerase activity (GO:0003887);; Biological Process: DNA repl…	K02324|0|ecb:100061669|POLE; polymerase (DNA directed), epsilon, catalytic subunit; K02324 DNA polymerase epsilon subunit 1 [EC:2.7.7.7] (A)	[L]	Replication, recombination and repair	--	DNA polymerase {ECO:0000256|RuleBase:RU000442} (Fragment) OS=Equus caballus (Horse) PE=3 SV=1	PREDICTED: DNA polymerase epsilon catalytic subunit A [Equus przewalskii]
gene13610	--	--	Cellular Component: extracellular space (GO:0005615);; Cellular Component: cytoplasm (GO:0005737);;	--	--	--	--	Uncharacterized protein {ECO:0000313|Ensembl:ENSSSCP00000000424} OS=Sus scrofa (Pig) PE=2 SV=1	PREDICTED: apolipoprotein F-like [Balaenoptera acutorostrata scammoni]
gene22451	--	--	Molecular Function: transporter activity (GO:0005215);; Biological Process: transport (GO:0006810);; Molecular Function: lipid binding (GO:0008289);;	--	[I]	Lipid transport and metabolism	Retinol-binding protein 5 GN=RBP5 OS=Pongo abelii (Sumatran orangutan) PE=2 SV=3	Uncharacterized protein {ECO:0000313|Ensembl:ENSAMEP00000014273} (Fragment) OS=Ailuropoda melanoleuca (Giant panda) PE=4 SV=1	PREDICTED: retinol-binding protein 5 [Panthera tigris altaica]
gene10432	--	--	--	--	[U]	Intracellular trafficking, secretion, and vesicular transport	Endoplasmic reticulum-Golgi intermediate compartment protein 3 GN=ERGIC3 OS=Macaca fascicularis (Crab-eating macaque) PE=2 SV=1	Uncharacterized protein {ECO:0000313|Ensembl:ENSFCAP00000010457} (Fragment) OS=Felis catus (Cat) PE=4 SV=1	PREDICTED: endoplasmic reticulum-Golgi intermediate compartment protein 1 [Felis catus]
gene7913	--	--	Biological Process: positive regulation of cytokine production (GO:0001819);; Cellular Component: cytoplasm (GO:0005737);; Biological Process: positive regulation of I-kappaB kinase/NF-kappaB signaling (GO:0043123);;	--	--	--	--	Uncharacterized protein {ECO:0000313|Ensembl:ENSSSCP00000026112} OS=Sus scrofa (Pig) PE=4 SV=1	PREDICTED: leucine rich adaptor protein 1 [Lipotes vexillifer]
gene14486	--	--	Biological Process: positive regulation of endothelial cell proliferation (GO:0001938);; Molecular Function: nucleic acid binding (GO:0003676);; Cellular Component: extracellular region (GO:0005576);; Biological Process: cell adhesion (GO:0007155);; Biological Process: positive regulation of angiogenesis (GO:0045766);; Cellular Component: perinuclear region of cytoplasm (GO:0048471);;	--	--	--	--	Angiogenic factor with G patch and FHA domains 1 {ECO:0000313|EMBL:ELK11450.1} OS=Pteropus alecto (Black flying fox) PE=4 SV=1	PREDICTED: angiogenic factor with G patch and FHA domains 1-like [Tursiops truncatus]
gene15924	[S]	Function unknown	Biological Process: protein polyubiquitination (GO:0000209);; Cellular Component: nucleus (GO:0005634);; Cellular Component: cytoplasm (GO:0005737);; Biological Process: nucleocytoplasmic transport (GO:0006913);; Biological Process: cellular response to starvation (GO:0009267);; Biological Process: regulation of myotube differentiation (GO:0010830);; Biological Process: positive regulation of pro…	K10302|9.55068e-102|cjc:100386562|F-box only protein 22-like; K10302 F-box protein 22 (A)	--	--	F-box only protein 22 GN=FBXO22 OS=Pongo abelii (Sumatran orangutan) PE=2 SV=1	F-box only protein 22-like protein {ECO:0000313|EMBL:AEP99910.1} (Fragment) OS=Equus caballus (Horse) PE=2 SV=1	PREDICTED: F-box only protein 22 isoform X2 [Physeter catodon]
gene25195	--	--	--	K17613|0|hgl:101724270|Cabin1; calcineurin binding protein 1; K17613 calcineurin-binding protein cabin-1 (A)	--	--	--	Putative proteoglycan 4 {ECO:0000313|EMBL:JAA50103.1} OS=Desmodus rotundus (Vampire bat) PE=2 SV=1	PREDICTED: calcineurin-binding protein cabin-1 [Equus przewalskii]
Manis_javanica_newGene_9313	[I]	Lipid transport and metabolism	Molecular Function: 3-hydroxyisobutyryl-CoA hydrolase activity (GO:0003860);; Cellular Component: mitochondrion (GO:0005739);; Biological Process: valine catabolic process (GO:0006574);;	K05605|1.05237e-47|oas:101111161|HIBCH; 3-hydroxyisobutyryl-CoA hydrolase; K05605 3-hydroxyisobutyryl-CoA hydrolase [EC:3.1.2.4] (A)	--	--	3-hydroxyisobutyryl-CoA hydrolase, mitochondrial (Precursor) GN=HIBCH OS=Bos taurus (Bovine) PE=2 SV=1	--	PREDICTED: 3-hydroxyisobutyryl-CoA hydrolase, mitochondrial [Ovis aries]
Manis_javanica_newGene_9328	--	--	--	--	--	--	LINE-1 reverse transcriptase homolog OS=Nycticebus coucang (Slow loris) PE=3 SV=1	--	hypothetical protein D623_10025836 [Myotis brandtii]
gene8627	[R]	General function prediction only	Cellular Component: nucleus (GO:0005634);; Cellular Component: mitochondrion (GO:0005739);; Cellular Component: ER membrane protein complex (GO:0072546);;	--	[S]	Function unknown	ER membrane protein complex subunit 2 GN=EMC2 OS=Pongo abelii (Sumatran orangutan) PE=2 SV=1	Uncharacterized protein {ECO:0000313|Ensembl:ENSNLEP00000005107} OS=Nomascus leucogenys (Northern white-cheeked gibbon) PE=4 SV=2	PREDICTED: ER membrane protein complex subunit 2 [Orcinus orca]
gene19708	[C]	Energy production and conversion	Biological Process: retinoid metabolic process (GO:0001523);; Biological Process: respiratory system process (GO:0003016);; Molecular Function: alcohol dehydrogenase (NAD) activity (GO:0004022);; Molecular Function: fatty acid binding (GO:0005504);; Cellular Component: mitochondrion (GO:0005739);; Biological Process: ethanol oxidation (GO:0006069);; Molecular Function: zinc ion binding (GO:000827…	K00121|0|umr:103677920|ADH5; alcohol dehydrogenase 5 (class III), chi polypeptide; K00121 S-(hydroxymethyl)glutathione dehydrogenase / alcohol dehydrogenase [EC:1.1.1.284 1.1.1.1] (A)	[Q]	Secondary metabolites biosynthesis, transport and catabolism	Alcohol dehydrogenase class-3 GN=ADH5 OS=Bos taurus (Bovine) PE=2 SV=1	Uncharacterized protein {ECO:0000313|Ensembl:ENSSSCP00000009795} OS=Sus scrofa (Pig) PE=4 SV=1	PREDICTED: alcohol dehydrogenase class-3 [Ursus maritimus]
gene12686	--	--	Molecular Function: DNA binding (GO:0003677);; Molecular Function: chromatin binding (GO:0003682);;	--	[R]	General function prediction only	Chromatin complexes subunit BAP18 GN=BAP18 OS=Bos taurus (Bovine) PE=2 SV=1	Putative chromatin complexes subunit bap18 isoform 1 {ECO:0000313|EMBL:JAA45436.1} OS=Desmodus rotundus (Vampire bat) PE=2 SV=1	PREDICTED: chromatin complexes subunit BAP18 isoform 1 [Ceratotherium simum simum]
gene19529	[M]	Cell wall/membrane/envelope biogenesis	Cellular Component: extracellular region (GO:0005576);; Molecular Function: zinc ion binding (GO:0008270);; Molecular Function: N-acetylmuramoyl-L-alanine amidase activity (GO:0008745);; Biological Process: peptidoglycan catabolic process (GO:0009253);; Molecular Function: peptidoglycan receptor activity (GO:0016019);; Cellular Component: membrane (GO:0016020);; Biological Process: detection of b…	K01446|0|aml:100484556|n-acetylmuramoyl-L-alanine amidase-like; K01446 N-acetylmuramoyl-L-alanine amidase [EC:3.5.1.28] (A)	--	--	N-acetylmuramoyl-L-alanine amidase (Precursor) GN=PGLYRP2 OS=Sus scrofa (Pig) PE=2 SV=1	N-acetylmuramoyl-L-alanine amidase {ECO:0000313|Ensembl:ENSSSCP00000022015} OS=Sus scrofa (Pig) PE=4 SV=1	PREDICTED: N-acetylmuramoyl-L-alanine amidase [Ceratotherium simum simum]
Manis_javanica_newGene_13119	[J]	Translation, ribosomal structure and biogenesis	Molecular Function: structural constituent of ribosome (GO:0003735);; Cellular Component: nucleus (GO:0005634);; Cellular Component: ribosome (GO:0005840);; Biological Process: DNA repair (GO:0006281);; Biological Process: activation of cysteine-type endopeptidase activity involved in apoptotic process (GO:0006919);; Molecular Function: translation activator activity (GO:0008494);; Molecular Func…	K02978|2.21451e-16|mcc:708492|40S ribosomal protein S27-like; K02978 small subunit ribosomal protein S27e (A)	--	--	40S ribosomal protein S27-like GN=RPS27L OS=Bos taurus (Bovine) PE=3 SV=3	--	PREDICTED: 40S ribosomal protein S27-like [Dasypus novemcinctus]
gene15667	--	--	--	K06477|3.46776e-79|pale:102898014|SPN; sialophorin; K06477 sialophorin (A)	--	--	--	Leukosialin {ECO:0000313|EMBL:ELK10953.1} OS=Pteropus alecto (Black flying fox) PE=4 SV=1	PREDICTED: leukosialin [Pteropus alecto]
Manis_javanica_newGene_6805	--	--	--	--	--	--	LINE-1 reverse transcriptase homolog OS=Nycticebus coucang (Slow loris) PE=3 SV=1	--	unnamed protein product [Canis lupus familiaris]
gene3639	--	--	Biological Process: ovulation from ovarian follicle (GO:0001542);; Biological Process: kidney development (GO:0001822);; Molecular Function: metalloendopeptidase activity (GO:0004222);; Cellular Component: basement membrane (GO:0005604);; Biological Process: proteolysis (GO:0006508);; Molecular Function: heparin binding (GO:0008201);; Molecular Function: zinc ion binding (GO:0008270);; Cellular C…	K08617|0|ssc:497061|ADAMTS1; ADAM metallopeptidase with thrombospondin type 1 motif, 1; K08617 a disintegrin and metalloproteinase with thrombospondin motifs 1 [EC:3.4.24.-] (A)	[O]	Posttranslational modification, protein turnover, chaperones	A disintegrin and metalloproteinase with thrombospondin motifs 4 (Precursor) GN=ADAMTS4 OS=Bos taurus (Bovine) PE=1 SV=3	Uncharacterized protein {ECO:0000313|Ensembl:ENSSSCP00000012808} OS=Sus scrofa (Pig) PE=4 SV=2	PREDICTED: A disintegrin and metalloproteinase with thrombospondin motifs 1 [Ceratotherium simum simum]
gene18564	--	--	--	--	--	--	--	Uncharacterized protein {ECO:0000313|Ensembl:ENSMPUP00000000931} OS=Mustela putorius furo (European domestic ferret) PE=4 SV=1	PREDICTED: uncharacterized protein LOC101675622, partial [Mustela putorius furo]
gene16284	--	--	--	--	--	--	--	Putative uncharacterized protein {ECO:0000313|EMBL:EFB27339.1} (Fragment) OS=Ailuropoda melanoleuca (Giant panda) PE=4 SV=1	PREDICTED: LOW QUALITY PROTEIN: uncharacterized protein C8orf48 homolog [Ceratotherium simum simum]
gene2416	--	--	Molecular Function: zinc ion binding (GO:0008270);;	K11862|0|ecb:100050133|ZRANB1; zinc finger, RAN-binding domain containing 1; K11862 ubiquitin thioesterase ZRANB1 [EC:3.4.19.12] (A)	[T]	Signal transduction mechanisms	Ubiquitin thioesterase ZRANB1 GN=ZRANB1 OS=Bos taurus (Bovine) PE=2 SV=1	Uncharacterized protein {ECO:0000313|Ensembl:ENSPPYP00000003205} OS=Pongo abelii (Sumatran orangutan) PE=4 SV=2	PREDICTED: ubiquitin thioesterase ZRANB1 [Bos mutus]
gene7980	--	--	--	--	--	--	--	Uncharacterized protein {ECO:0000313|Ensembl:ENSBTAP00000045824} OS=Bos taurus (Bovine) PE=2 SV=1	PREDICTED: protein FAM45A isoform X1 [Bos taurus]
gene7000	--	--	Cellular Component: Golgi apparatus (GO:0005794);; Cellular Component: plasma membrane (GO:0005886);; Biological Process: potassium ion transport (GO:0006813);; Molecular Function: G-protein activated inward rectifier potassium channel activity (GO:0015467);; Cellular Component: integral component of membrane (GO:0016021);; Biological Process: regulation of ion transmembrane transport (GO:0034765…	--	[P]	Inorganic ion transport and metabolism	G protein-activated inward rectifier potassium channel 2 GN=KCNJ6 OS=Pongo abelii (Sumatran orangutan) PE=2 SV=1	Uncharacterized protein {ECO:0000313|EMBL:EPY72684.1} OS=Camelus ferus (Wild Bactrian camel) PE=3 SV=1	PREDICTED: G protein-activated inward rectifier potassium channel 2-like [Tursiops truncatus]
gene26857	--	--	--	--	[U]	Intracellular trafficking, secretion, and vesicular transport	--	Vacuolar protein sorting-associated protein 13C {ECO:0000313|EMBL:EPQ04528.1} OS=Myotis brandtii (Brandt's bat) PE=4 SV=1	Vacuolar protein sorting-associated protein 13C [Myotis brandtii]
gene6015	[P]	Inorganic ion transport and metabolism	Molecular Function: ATP binding (GO:0005524);; Biological Process: ATP catabolic process (GO:0006200);; Biological Process: cation transport (GO:0006812);; Cellular Component: integral component of membrane (GO:0016021);; Molecular Function: cation-transporting ATPase activity (GO:0019829);; Molecular Function: metal ion binding (GO:0046872);;	K13526|0|ssc:102165725|probable cation-transporting ATPase 13A2-like; K13526 cation-transporting ATPase 13A2 [EC:3.6.3.-] (A)	[P]	Inorganic ion transport and metabolism	Probable cation-transporting ATPase 13A3 (Fragment) GN=ATP13A3 OS=Macaca fascicularis (Crab-eating macaque) PE=2 SV=2	Uncharacterized protein {ECO:0000313|Ensembl:ENSSSCP00000024802} OS=Sus scrofa (Pig) PE=3 SV=1	PREDICTED: probable cation-transporting ATPase 13A2 isoform X1 [Sus scrofa]
gene11876	[R]	General function prediction only	--	K05048|1.73713e-91|aml:100469074|orphan sodium- and chloride-dependent neurotransmitter transporter NTT5-like; K05048 solute carrier family 6 (neurotransmitter transporter, amino acid/orphan) member 15/16/17/18/20 (A)	[T]	Signal transduction mechanisms	Sodium-dependent neutral amino acid transporter B(0)AT2 GN=SLC6A15 OS=Pongo abelii (Sumatran orangutan) PE=2 SV=2	Transporter {ECO:0000256|RuleBase:RU003732} OS=Felis catus (Cat) PE=3 SV=1	PREDICTED: orphan sodium- and chloride-dependent neurotransmitter transporter NTT5-like, partial [Leptonychotes weddellii]
gene24818	[B]	Chromatin structure and dynamics	Cellular Component: nucleosome (GO:0000786);; Molecular Function: DNA binding (GO:0003677);; Cellular Component: nucleus (GO:0005634);; Biological Process: nucleosome assembly (GO:0006334);; Molecular Function: protein heterodimerization activity (GO:0046982);;	K11251|6.86686e-29|mcf:102125104|histone H2A-Bbd type 2/3-like; K11251 histone H2A (A)	[B]	Chromatin structure and dynamics	Histone H2A type 2-C GN=HIST2H2AC OS=Bos taurus (Bovine) PE=2 SV=1	Uncharacterized protein {ECO:0000313|Ensembl:ENSPANP00000000932} OS=Papio anubis (Olive baboon) PE=4 SV=1	PREDICTED: histone H2A-Bbd type 2/3 [Equus przewalskii]
gene25119	--	--	--	--	--	--	Transmembrane protein 8B GN=TMEM8B OS=Bos taurus (Bovine) PE=2 SV=1	M83 homolog (Predicted) {ECO:0000313|EMBL:ACC62123.1} OS=Rhinolophus ferrumequinum (Greater horseshoe bat) PE=4 SV=1	M83 homolog (predicted) [Rhinolophus ferrumequinum]
gene12765	--	--	--	--	--	--	--	Uncharacterized protein {ECO:0000313|Ensembl:ENSMPUP00000014843} OS=Mustela putorius furo (European domestic ferret) PE=4 SV=1	PREDICTED: uncharacterized protein C1orf94 homolog, partial [Leptonychotes weddellii]
gene16389	--	--	Cellular Component: Golgi transport complex (GO:0017119);;	--	[U]	Intracellular trafficking, secretion, and vesicular transport	Conserved oligomeric Golgi complex subunit 8 GN=COG8 OS=Bos taurus (Bovine) PE=2 SV=1	Uncharacterized protein {ECO:0000313|Ensembl:ENSFCAP00000012583} OS=Felis catus (Cat) PE=4 SV=1	PREDICTED: conserved oligomeric Golgi complex subunit 8 [Felis catus]
gene25067	--	--	--	K16495|0|myb:102260469|cadherin-23-like; K16495 protocadherin gamma subfamily A (A)	[S]	Function unknown	Protocadherin gamma-A10 (Precursor) GN=PCDHGA10 OS=Pan troglodytes (Chimpanzee) PE=3 SV=1	Uncharacterized protein {ECO:0000313|Ensembl:ENSMLUP00000021865} OS=Myotis lucifugus (Little brown bat) PE=4 SV=1	PREDICTED: LOW QUALITY PROTEIN: protocadherin gamma subfamily A, 10 [Ceratotherium simum simum]
gene8190	[R]	General function prediction only	Molecular Function: nucleotide binding (GO:0000166);; Molecular Function: nucleic acid binding (GO:0003676);; Cellular Component: nucleus (GO:0005634);;	K13093|0|aml:100468163|HIV Tat-specific factor 1 homolog; K13093 HIV Tat-specific factor 1 (A)	[K]	Transcription	HIV Tat-specific factor 1 homolog GN=HTATSF1 OS=Pongo abelii (Sumatran orangutan) PE=2 SV=1	Uncharacterized protein {ECO:0000313|Ensembl:ENSAMEP00000003079} OS=Ailuropoda melanoleuca (Giant panda) PE=4 SV=1	PREDICTED: HIV Tat-specific factor 1 isoform X1 [Ailuropoda melanoleuca]
gene24699	--	--	Biological Process: regulation of cell migration (GO:0030334);; Biological Process: substrate adhesion-dependent cell spreading (GO:0034446);; Biological Process: regulation of dendritic spine morphogenesis (GO:0061001);;	--	--	--	--	Uncharacterized protein {ECO:0000313|Ensembl:ENSMPUP00000015031} OS=Mustela putorius furo (European domestic ferret) PE=4 SV=1	PREDICTED: SRC kinase signaling inhibitor 1 isoform X5 [Mustela putorius furo]
gene14936	--	--	Cellular Component: nuclear pore (GO:0005643);; Cellular Component: cytoplasm (GO:0005737);; Biological Process: protein transport (GO:0015031);; Biological Process: poly(A)+ mRNA export from nucleus (GO:0016973);;	K18723|2.95279e-147|myd:102773555|GLE1; GLE1 RNA export mediator; K18723 nucleoporin GLE1 (A)	[A]	RNA processing and modification	Nucleoporin GLE1 GN=GLE1 OS=Bos taurus (Bovine) PE=2 SV=1	Uncharacterized protein {ECO:0000313|Ensembl:ENSNLEP00000021338} (Fragment) OS=Nomascus leucogenys (Northern white-cheeked gibbon) PE=4 SV=1	PREDICTED: nucleoporin GLE1 [Leptonychotes weddellii]
gene1675	--	--	Cellular Component: plasma membrane (GO:0005886);; Cellular Component: integral component of membrane (GO:0016021);; Biological Process: regulation of exocytosis (GO:0017157);; Molecular Function: syntaxin binding (GO:0019905);; Biological Process: glucose homeostasis (GO:0042593);; Biological Process: negative regulation of insulin secretion (GO:0046676);;	K08518|0|ecb:100070790|STXBP5L; syntaxin binding protein 5-like; K08518 syntaxin-binding protein 5 (A)	[U]	Intracellular trafficking, secretion, and vesicular transport	Lethal(2) giant larvae protein homolog 1 GN=LLGL1 OS=Bos taurus (Bovine) PE=2 SV=1	Uncharacterized protein {ECO:0000313|Ensembl:ENSECAP00000008659} OS=Equus caballus (Horse) PE=4 SV=1	PREDICTED: syntaxin-binding protein 5-like [Orcinus orca]
gene6509	[E]	Amino acid transport and metabolism	Molecular Function: argininosuccinate synthase activity (GO:0004055);; Molecular Function: ATP binding (GO:0005524);; Biological Process: arginine biosynthetic process (GO:0006526);;	K01940|0|umr:103670262|ASS1; argininosuccinate synthase 1; K01940 argininosuccinate synthase [EC:6.3.4.5] (A)	[E]	Amino acid transport and metabolism	Argininosuccinate synthase GN=ASS1 OS=Bos taurus (Bovine) PE=2 SV=1	Uncharacterized protein {ECO:0000313|Ensembl:ENSAMEP00000017086} OS=Ailuropoda melanoleuca (Giant panda) PE=3 SV=1	PREDICTED: argininosuccinate synthase [Ursus maritimus]
gene18467	--	--	Biological Process: protein peptidyl-prolyl isomerization (GO:0000413);; Molecular Function: peptidyl-prolyl cis-trans isomerase activity (GO:0003755);; Molecular Function: FK506 binding (GO:0005528);; Cellular Component: endoplasmic reticulum membrane (GO:0005789);; Biological Process: protein folding (GO:0006457);;	K09569|2.78886e-95|fca:101098162|FKBP2; FK506 binding protein 2, 13kDa; K09569 FK506-binding protein 2 [EC:5.2.1.8] (A)	[O]	Posttranslational modification, protein turnover, chaperones	Peptidyl-prolyl cis-trans isomerase FKBP2 (Precursor) GN=FKBP2 OS=Bos taurus (Bovine) PE=2 SV=1	Peptidyl-prolyl cis-trans isomerase {ECO:0000256|RuleBase:RU004231} OS=Mustela putorius furo (European domestic ferret) PE=4 SV=1	PREDICTED: peptidyl-prolyl cis-trans isomerase FKBP2 isoform X2 [Felis catus]
gene21609	--	--	Biological Process: activation of cysteine-type endopeptidase activity involved in apoptotic process (GO:0006919);; Biological Process: negative regulation of autophagy (GO:0010507);; Biological Process: negative regulation of NF-kappaB transcription factor activity (GO:0032088);; Biological Process: cellular response to amino acid starvation (GO:0034198);; Biological Process: negative regulation…	--	--	--	Death-associated protein 1 GN=DAP OS=Bos taurus (Bovine) PE=3 SV=3	Uncharacterized protein {ECO:0000313|Ensembl:ENSFCAP00000009206} OS=Felis catus (Cat) PE=4 SV=1	PREDICTED: death-associated protein 1 [Panthera tigris altaica]
gene18779	[R]	General function prediction only	Biological Process: negative regulation of transcription from RNA polymerase II promoter (GO:0000122);; Biological Process: metanephros development (GO:0001656);; Biological Process: mesonephros development (GO:0001823);; Biological Process: chondrocyte differentiation (GO:0002062);; Cellular Component: nucleus (GO:0005634);; Biological Process: positive regulation of bone mineralization (GO:0030…	K09215|0|lve:103072752|OSR2; odd-skipped related transciption factor 2; K09215 odd-skipped (A)	[R]	General function prediction only	Protein odd-skipped-related 2 GN=OSR2 OS=Bos taurus (Bovine) PE=2 SV=1	Uncharacterized protein {ECO:0000313|Ensembl:ENSCJAP00000028801} OS=Callithrix jacchus (White-tufted-ear marmoset) PE=4 SV=1	PREDICTED: protein odd-skipped-related 2 isoform X1 [Mustela putorius furo]
gene18987	--	--	--	K14316|3.92407e-47|mmu:107939|Pom121, 2610027A18Rik, C80273, mKIAA0618; nuclear pore membrane protein 121; K14316 nuclear pore complex protein Nup121 (A)	--	--	--	Uncharacterized protein {ECO:0000313|Ensembl:ENSCJAP00000031242} OS=Callithrix jacchus (White-tufted-ear marmoset) PE=4 SV=1	PREDICTED: nuclear envelope pore membrane protein POM 121C [Camelus bactrianus]
gene9880	--	--	Cellular Component: ruffle (GO:0001726);; Cellular Component: nucleus (GO:0005634);; Cellular Component: cytosol (GO:0005829);; Cellular Component: plasma membrane (GO:0005886);; Biological Process: signal transduction (GO:0007165);; Molecular Function: cytoskeletal adaptor activity (GO:0008093);; Biological Process: regulation of cell shape (GO:0008360);; Biological Process: response to bacteriu…	K05627|0|ecb:100050207|BAIAP2; BAI1-associated protein 2; K05627 BAI1-associated protein 2 (A)	--	--	Brain-specific angiogenesis inhibitor 1-associated protein 2 GN=BAIAP2 OS=Bos taurus (Bovine) PE=2 SV=1	Uncharacterized protein {ECO:0000313|Ensembl:ENSECAP00000019919} (Fragment) OS=Equus caballus (Horse) PE=4 SV=1	PREDICTED: brain-specific angiogenesis inhibitor 1-associated protein 2 isoform 1 [Equus caballus]
gene24487	--	--	Biological Process: glucose metabolic process (GO:0006006);; Molecular Function: GDP-D-glucose phosphorylase activity (GO:0080048);;	K15630|0|aml:100473017|UPF0580 protein C15orf58 homolog; K15630 GDP-D-glucose phosphorylase [EC:2.7.7.78] (A)	[R]	General function prediction only	GDP-D-glucose phosphorylase 1 GN=GDPGP1 OS=Macaca fascicularis (Crab-eating macaque) PE=2 SV=1	Uncharacterized protein {ECO:0000313|Ensembl:ENSAMEP00000020010} (Fragment) OS=Ailuropoda melanoleuca (Giant panda) PE=4 SV=1	PREDICTED: GDP-D-glucose phosphorylase 1 [Camelus bactrianus]
gene12967	[R]	General function prediction only	Cellular Component: nuclear chromosome (GO:0000228);; Biological Process: regulation of cytokine production (GO:0001817);; Molecular Function: nucleic acid binding (GO:0003676);; Molecular Function: transcription corepressor activity (GO:0003714);; Biological Process: hemopoiesis (GO:0030097);; Biological Process: T cell proliferation (GO:0042098);; Molecular Function: metal ion binding (GO:00468…	K10506|0|ecb:100059770|ZBTB32; zinc finger and BTB domain containing 32; K10506 zinc finger and BTB domain-containing protein 32 (A)	[R]	General function prediction only	Zinc finger and BTB domain-containing protein 32 GN=ZBTB32 OS=Pan troglodytes (Chimpanzee) PE=3 SV=1	Uncharacterized protein {ECO:0000313|Ensembl:ENSECAP00000004060} OS=Equus caballus (Horse) PE=4 SV=1	PREDICTED: zinc finger and BTB domain-containing protein 32 isoform X1 [Bubalus bubalis]
gene11956	--	--	--	--	[S]	Function unknown	Synaptojanin-2-binding protein {ECO:0000250|UniProtKB:P57105, ECO:0000312|EMBL:AAI02452.1} OS=Bos taurus (Bovine) PE=2 SV=1	Partitioning defective 3 like protein B {ECO:0000313|EMBL:ELK04860.1} (Fragment) OS=Pteropus alecto (Black flying fox) PE=4 SV=1	PREDICTED: partitioning defective 3 homolog B-like [Pteropus alecto]
gene22614	--	--	Biological Process: heart development (GO:0007507);;	--	[S]	Function unknown	--	Uncharacterized protein {ECO:0000313|Ensembl:ENSCAFP00000021167} OS=Canis familiaris (Dog) PE=4 SV=1	PREDICTED: protein MEF2BNB [Odobenus rosmarus divergens]
gene12713	[R]	General function prediction only	Molecular Function: nucleic acid binding (GO:0003676);; Cellular Component: nucleus (GO:0005634);; Biological Process: regulation of transcription, DNA-templated (GO:0006355);; Molecular Function: metal ion binding (GO:0046872);;	K09228|0|fca:101080781|ZNF596; zinc finger protein 596; K09228 KRAB domain-containing zinc finger protein (A)	[R]	General function prediction only	Zinc finger protein 135 GN=ZNF135 OS=Bos taurus (Bovine) PE=2 SV=1	Uncharacterized protein {ECO:0000313|Ensembl:ENSCAFP00000042997} OS=Canis familiaris (Dog) PE=4 SV=1	PREDICTED: zinc finger protein 596 isoform X4 [Equus przewalskii]
gene21435	--	--	Cellular Component: voltage-gated calcium channel complex (GO:0005891);; Biological Process: protein targeting to membrane (GO:0006612);; Molecular Function: high voltage-gated calcium channel activity (GO:0008331);; Cellular Component: sarcoplasmic reticulum (GO:0016529);; Cellular Component: T-tubule (GO:0030315);; Biological Process: calcium ion transmembrane transport (GO:0070588);;	K04862|0|bta:327703|CACNB1; calcium channel, voltage-dependent, beta 1 subunit; K04862 voltage-dependent calcium channel beta-1 (A)	[PT]	--	Voltage-dependent L-type calcium channel subunit beta-1 GN=CACNB1 OS=Bos taurus (Bovine) PE=2 SV=1	Uncharacterized protein {ECO:0000313|Ensembl:ENSOARP00000011313} OS=Ovis aries (Sheep) PE=4 SV=1	voltage-dependent L-type calcium channel subunit beta-1 [Bos taurus]
gene6037	--	--	Molecular Function: GTPase activity (GO:0003924);; Molecular Function: GTP binding (GO:0005525);; Cellular Component: endoplasmic reticulum (GO:0005783);; Biological Process: GTP catabolic process (GO:0006184);; Biological Process: endoplasmic reticulum organization (GO:0007029);; Biological Process: Golgi organization (GO:0007030);; Cellular Component: integral component of membrane (GO:0016021)…	K17339|0|nle:100593382|ATL3; atlastin GTPase 3; K17339 atlastin [EC:3.6.5.-] (A)	[R]	General function prediction only	Atlastin-2 GN=ATL2 OS=Macaca fascicularis (Crab-eating macaque) PE=2 SV=1	Uncharacterized protein {ECO:0000313|Ensembl:ENSNLEP00000005562} OS=Nomascus leucogenys (Northern white-cheeked gibbon) PE=4 SV=1	PREDICTED: atlastin-3 isoform X1 [Galeopterus variegatus]
gene6619	[H]	Coenzyme transport and metabolism	Molecular Function: oxygen-dependent protoporphyrinogen oxidase activity (GO:0004729);; Cellular Component: rough endoplasmic reticulum (GO:0005791);; Biological Process: heme biosynthetic process (GO:0006783);; Biological Process: neuropeptide signaling pathway (GO:0007218);; Biological Process: feeding behavior (GO:0007631);; Cellular Component: cytoplasmic membrane-bounded vesicle (GO:0016023)…	K00231|0|aml:100482969|PPOX; protoporphyrinogen oxidase; K00231 oxygen-dependent protoporphyrinogen oxidase [EC:1.3.3.4] (A)	[H]	Coenzyme transport and metabolism	Protoporphyrinogen oxidase GN=PPOX OS=Macaca fascicularis (Crab-eating macaque) PE=2 SV=1	Uncharacterized protein {ECO:0000313|Ensembl:ENSAMEP00000016373} (Fragment) OS=Ailuropoda melanoleuca (Giant panda) PE=4 SV=1	PREDICTED: protoporphyrinogen oxidase isoform X1 [Physeter catodon]
Manis_javanica_newGene_5321	--	--	--	--	--	--	--	--	PREDICTED: DENN domain-containing protein 1B [Tupaia chinensis]
gene11769	--	--	Biological Process: double-strand break repair via homologous recombination (GO:0000724);; Molecular Function: chromatin binding (GO:0003682);; Biological Process: cell proliferation (GO:0008283);; Biological Process: histone deacetylation (GO:0016575);; Cellular Component: Sin3 complex (GO:0016580);; Cellular Component: NuA4 histone acetyltransferase complex (GO:0035267);; Biological Process: hi…	K11339|0|fca:101092437|MORF4L1; mortality factor 4 like 1; K11339 mortality factor 4-like protein 1 (A)	[BK]	--	Mortality factor 4-like protein 1 GN=MORF4L1 OS=Pongo abelii (Sumatran orangutan) PE=2 SV=1	Uncharacterized protein {ECO:0000313|Ensembl:ENSLAFP00000008255} OS=Loxodonta africana (African elephant) PE=4 SV=1	PREDICTED: mortality factor 4-like protein 1 isoform X1 [Felis catus]
gene3519	--	--	Biological Process: positive regulation of cytokine production (GO:0001819);; Cellular Component: extracellular region (GO:0005576);; Biological Process: multicellular organismal development (GO:0007275);; Biological Process: regulation of localization (GO:0032879);; Biological Process: single-organism cellular process (GO:0044763);; Biological Process: single-organism developmental process (GO:0…	K03994|0|fca:102902597|complement C5-like; K03994 complement component 5 (A)	[O]	Posttranslational modification, protein turnover, chaperones	Complement C3c alpha&apos; chain fragment 2 (Precursor) GN=C3 OS=Bos taurus (Bovine) PE=1 SV=2	Uncharacterized protein {ECO:0000313|Ensembl:ENSFCAP00000018156} (Fragment) OS=Felis catus (Cat) PE=4 SV=1	PREDICTED: complement C5-like [Ceratotherium simum simum]
gene18971	--	--	Cellular Component: condensed chromosome (GO:0000793);; Biological Process: cellular response to DNA damage stimulus (GO:0006974);; Biological Process: synapsis (GO:0007129);; Biological Process: gamete generation (GO:0007276);; Biological Process: response to gamma radiation (GO:0010332);;	K10891|0|cfa:484659|FANCD2; Fanconi anemia, complementation group D2; K10891 fanconi anemia group D2 protein (A)	[S]	Function unknown	--	Uncharacterized protein {ECO:0000313|Ensembl:ENSCAFP00000040012} OS=Canis familiaris (Dog) PE=4 SV=1	PREDICTED: Fanconi anemia group D2 protein isoform X5 [Canis lupus familiaris]
gene18199	--	--	Cellular Component: oligosaccharyltransferase complex (GO:0008250);; Cellular Component: integral component of membrane (GO:0016021);;	--	[S]	Function unknown	Keratinocyte-associated protein 2 GN=KRTCAP2 OS=Bos taurus (Bovine) PE=2 SV=1	Keratinocyte-associated protein 2 {ECO:0000313|EMBL:ELK02794.1} OS=Pteropus alecto (Black flying fox) PE=4 SV=1	PREDICTED: keratinocyte-associated protein 2 [Tupaia chinensis]
gene4941	[T]	Signal transduction mechanisms	Cellular Component: endoplasmic reticulum (GO:0005783);; Molecular Function: cholesterol binding (GO:0015485);; Cellular Component: integral component of membrane (GO:0016021);;	--	[T]	Signal transduction mechanisms	Translocator protein GN=TSPO OS=Sus scrofa (Pig) PE=2 SV=1	Peripheral-type benzodiazepine receptor-like protein 1 {ECO:0000313|EMBL:ELK00325.1} OS=Pteropus alecto (Black flying fox) PE=4 SV=1	PREDICTED: translocator protein 2 [Pteropus alecto]
gene8058	--	--	--	--	[R]	General function prediction only	--	Uncharacterized protein {ECO:0000313|Ensembl:ENSFCAP00000011136} OS=Felis catus (Cat) PE=4 SV=1	PREDICTED: protein EMSY isoform X1 [Panthera tigris altaica]
gene5631	--	--	Molecular Function: nucleotide binding (GO:0000166);; Cellular Component: nucleus (GO:0005634);;	--	--	--	--	Uncharacterized protein {ECO:0000313|Ensembl:ENSNLEP00000015502} OS=Nomascus leucogenys (Northern white-cheeked gibbon) PE=4 SV=1	PREDICTED: SKI/DACH domain-containing protein 1 [Vicugna pacos]
gene9388	--	--	Molecular Function: G-protein coupled receptor activity (GO:0004930);; Molecular Function: olfactory receptor activity (GO:0004984);; Cellular Component: plasma membrane (GO:0005886);; Biological Process: G-protein coupled receptor signaling pathway (GO:0007186);; Cellular Component: integral component of membrane (GO:0016021);; Biological Process: detection of chemical stimulus involved in senso…	K04257|0|cfa:482236|olfactory receptor 2T4-like; K04257 olfactory receptor (A)	--	--	Olfactory receptor-like protein OLF2 OS=Canis familiaris (Dog) PE=3 SV=1	Olfactory receptor {ECO:0000256|RuleBase:RU000688} OS=Canis familiaris (Dog) PE=3 SV=1	PREDICTED: olfactory receptor 2T4-like [Erinaceus europaeus]
gene15989	[E]	Amino acid transport and metabolism	Molecular Function: tryptophan 5-monooxygenase activity (GO:0004510);; Molecular Function: iron ion binding (GO:0005506);; Biological Process: aromatic amino acid family metabolic process (GO:0009072);; Molecular Function: amino acid binding (GO:0016597);; Biological Process: serotonin biosynthetic process (GO:0042427);; Biological Process: bone remodeling (GO:0046849);; Biological Process: oxida…	K00502|0|umr:103679407|TPH1; tryptophan hydroxylase 1; K00502 tryptophan 5-monooxygenase [EC:1.14.16.4] (A)	[E]	Amino acid transport and metabolism	Tryptophan 5-hydroxylase 1 GN=TPH1 OS=Oryctolagus cuniculus (Rabbit) PE=1 SV=2	Uncharacterized protein {ECO:0000313|Ensembl:ENSAMEP00000019237} (Fragment) OS=Ailuropoda melanoleuca (Giant panda) PE=4 SV=1	PREDICTED: tryptophan 5-hydroxylase 1 isoform X1 [Mustela putorius furo]
gene858	[R]	General function prediction only	Molecular Function: serine-type endopeptidase activity (GO:0004252);; Biological Process: positive regulation of protein processing (GO:0010954);; Cellular Component: integral component of endoplasmic reticulum membrane (GO:0030176);; Biological Process: ER-associated ubiquitin-dependent protein catabolic process (GO:0030433);; Biological Process: membrane protein intracellular domain proteolysis…	K09651|9.82062e-178|ptg:102961591|RHBDD1; rhomboid domain containing 1; K09651 rhomboid domain-containing protein 1 [EC:3.4.21.-] (A)	[S]	Function unknown	Rhomboid-related protein 4 GN=RHBDD1 OS=Pongo abelii (Sumatran orangutan) PE=2 SV=1	Uncharacterized protein {ECO:0000313|Ensembl:ENSCAFP00000035451} OS=Canis familiaris (Dog) PE=4 SV=2	PREDICTED: rhomboid-related protein 4 isoform X1 [Felis catus]
gene1093	--	--	Biological Process: lipid metabolic process (GO:0006629);; Molecular Function: hydrolase activity (GO:0016787);;	K11157|1.10095e-144|cfa:491729|PNPLA4; patatin-like phospholipase domain containing 4; K11157 patatin-like phospholipase domain-containing protein 4 [EC:3.1.1.-] (A)	[U]	Intracellular trafficking, secretion, and vesicular transport	Patatin-like phospholipase domain-containing protein 2 GN=PNPLA2 OS=Bos taurus (Bovine) PE=2 SV=1	Uncharacterized protein {ECO:0000313|Ensembl:ENSCAFP00000038892} OS=Canis familiaris (Dog) PE=4 SV=1	PREDICTED: patatin-like phospholipase domain containing 4 isoform X1 [Canis lupus familiaris]
gene24388	--	--	--	--	[R]	General function prediction only	Clusterin-associated protein 1 GN=CLUAP1 OS=Macaca fascicularis (Crab-eating macaque) PE=2 SV=1	Uncharacterized protein {ECO:0000313|Ensembl:ENSECAP00000014837} OS=Equus caballus (Horse) PE=4 SV=1	PREDICTED: clusterin-associated protein 1 isoform 2 [Ceratotherium simum simum]
gene19576	--	--	Biological Process: negative regulation of transcription from RNA polymerase II promoter (GO:0000122);; Biological Process: ureteric bud development (GO:0001657);; Biological Process: growth plate cartilage development (GO:0003417);; Molecular Function: steroid hormone receptor activity (GO:0003707);; Molecular Function: retinoic acid receptor activity (GO:0003708);; Cellular Component: nucleus (…	K08528|0|fca:101085742|RARB; retinoic acid receptor, beta; K08528 retinoic acid receptor beta (A)	[T]	Signal transduction mechanisms	Retinoic acid receptor alpha GN=RARA OS=Canis familiaris (Dog) PE=2 SV=1	Uncharacterized protein {ECO:0000313|Ensembl:ENSCAFP00000008570} OS=Canis familiaris (Dog) PE=3 SV=1	PREDICTED: retinoic acid receptor beta [Ailuropoda melanoleuca]
gene12127	[P]	Inorganic ion transport and metabolism	Molecular Function: carbonate dehydratase activity (GO:0004089);; Biological Process: one-carbon metabolic process (GO:0006730);; Molecular Function: zinc ion binding (GO:0008270);; Cellular Component: integral component of membrane (GO:0016021);;	K01672|0|ptg:102957686|CA12; carbonic anhydrase XII; K01672 carbonic anhydrase [EC:4.2.1.1] (A)	[R]	General function prediction only	Carbonic anhydrase 12 (Precursor) GN=CA12 OS=Oryctolagus cuniculus (Rabbit) PE=2 SV=2	Uncharacterized protein {ECO:0000313|Ensembl:ENSAMEP00000002447} (Fragment) OS=Ailuropoda melanoleuca (Giant panda) PE=4 SV=1	PREDICTED: carbonic anhydrase 12 isoform X2 [Panthera tigris altaica]
gene9427	--	--	Molecular Function: G-protein coupled receptor activity (GO:0004930);; Molecular Function: olfactory receptor activity (GO:0004984);; Cellular Component: plasma membrane (GO:0005886);; Biological Process: G-protein coupled receptor signaling pathway (GO:0007186);; Cellular Component: integral component of membrane (GO:0016021);; Biological Process: detection of chemical stimulus involved in senso…	K04257|8.11593e-146|cfa:489349|cOR6M5; cOR6M5 olfactory receptor family 6 subfamily M-like; K04257 olfactory receptor (A)	--	--	Olfactory receptor-like protein OLF3 OS=Canis familiaris (Dog) PE=3 SV=1	Olfactory receptor {ECO:0000256|RuleBase:RU000688} OS=Equus caballus (Horse) PE=3 SV=1	PREDICTED: olfactory receptor 6M1 [Canis lupus familiaris]
gene24140	--	--	Molecular Function: NAD(P)+-protein-arginine ADP-ribosyltransferase activity (GO:0003956);; Biological Process: protein ADP-ribosylation (GO:0006471);;	K06717|1.28675e-173|aml:100482134|ecto-ADP-ribosyltransferase 4-like; K06717 ADP-ribosyltransferase 4 [EC:2.4.2.31] (A)	--	--	Ecto-ADP-ribosyltransferase 4 (Precursor) GN=ART4 OS=Pan troglodytes (Chimpanzee) PE=3 SV=1	NAD(P)(+)--arginine ADP-ribosyltransferase {ECO:0000256|RuleBase:RU361228} (Fragment) OS=Ailuropoda melanoleuca (Giant panda) PE=3 SV=1	PREDICTED: ecto-ADP-ribosyltransferase 4 [Ailuropoda melanoleuca]
gene13775	--	--	Molecular Function: integrin binding (GO:0005178);; Biological Process: homophilic cell adhesion via plasma membrane adhesion molecules (GO:0007156);; Biological Process: heterophilic cell-cell adhesion via plasma membrane cell adhesion molecules (GO:0007157);; Biological Process: leukocyte cell-cell adhesion (GO:0007159);; Biological Process: cell surface receptor signaling pathway (GO:0007166);…	K06550|0|cfa:492244|L1CAM; L1 cell adhesion molecule; K06550 L1 cell adhesion molecule (A)	[T]	Signal transduction mechanisms	Contactin-1 (Precursor) GN=CNTN1 OS=Bos taurus (Bovine) PE=2 SV=1	Uncharacterized protein {ECO:0000313|Ensembl:ENSCAFP00000028634} OS=Canis familiaris (Dog) PE=4 SV=1	PREDICTED: neural cell adhesion molecule L1 isoformX3 [Canis lupus familiaris]
gene1327	[T]	Signal transduction mechanisms	Molecular Function: protein tyrosine phosphatase activity (GO:0004725);; Biological Process: peptidyl-tyrosine dephosphorylation (GO:0035335);;	K18035|0|pps:100980526|PTPRO; protein tyrosine phosphatase, receptor type, O; K18035 receptor-type tyrosine-protein phosphatase O [EC:3.1.3.48] (A)	[T]	Signal transduction mechanisms	Receptor-type tyrosine-protein phosphatase F (Precursor) GN=PTPRF OS=Bos taurus (Bovine) PE=2 SV=1	Uncharacterized protein {ECO:0000313|Ensembl:ENSCAFP00000018900} OS=Canis familiaris (Dog) PE=4 SV=2	PREDICTED: receptor-type tyrosine-protein phosphatase O isoform X2 [Canis lupus familiaris]
gene25744	--	--	--	K13675|1.31826e-67|ptg:102950108|beta-1,3-glucosyltransferase-like; K13675 UDP-glucose:O-linked fucose beta-1,3-glucosyltransferase [EC:2.4.1.-] (A)	[G]	Carbohydrate transport and metabolism	--	Uncharacterized protein {ECO:0000313|Ensembl:ENSCJAP00000034512} (Fragment) OS=Callithrix jacchus (White-tufted-ear marmoset) PE=4 SV=1	PREDICTED: beta-1,3-glucosyltransferase-like [Panthera tigris altaica]
gene16222	--	--	--	K14001|0|ecb:100072543|SIL1; SIL1 nucleotide exchange factor; K14001 nucleotide exchange factor SIL1 (A)	[O]	Posttranslational modification, protein turnover, chaperones	Nucleotide exchange factor SIL1 (Precursor) GN=SIL1 OS=Bos taurus (Bovine) PE=2 SV=1	Putative armadillo/beta-catenin-like repeat-containing protein {ECO:0000313|EMBL:JAA52077.1} (Fragment) OS=Desmodus rotundus (Vampire bat) PE=2 SV=1	PREDICTED: nucleotide exchange factor SIL1 isoform X1 [Equus caballus]
gene10788	[L]	Replication, recombination and repair	Molecular Function: binding (GO:0005488);; Biological Process: nucleobase-containing compound metabolic process (GO:0006139);; Molecular Function: hydrolase activity (GO:0016787);; Biological Process: macromolecule metabolic process (GO:0043170);;	--	[R]	General function prediction only	--	Uncharacterized protein {ECO:0000313|Ensembl:ENSOCUP00000026671} OS=Oryctolagus cuniculus (Rabbit) PE=4 SV=1	PREDICTED: uncharacterized protein LOC103583026 [Galeopterus variegatus]
gene5799	--	--	Molecular Function: zinc ion binding (GO:0008270);; Cellular Component: actin cytoskeleton (GO:0015629);; Cellular Component: PRC1 complex (GO:0035102);;	K11458|0|bacu:103003951|PHC3; polyhomeotic homolog 3 (Drosophila); K11458 polyhomeotic-like protein 3 (A)	--	--	Atherin GN=SAMD1 OS=Oryctolagus cuniculus (Rabbit) PE=2 SV=1	Uncharacterized protein {ECO:0000313|Ensembl:ENSOARP00000000429} OS=Ovis aries (Sheep) PE=4 SV=1	PREDICTED: polyhomeotic-like protein 3 isoform X1 [Mustela putorius furo]
gene24438	--	--	--	K16543|0|pale:102891679|CEP89; centrosomal protein 89kDa; K16543 centrosomal protein CEP89 (A)	--	--	--	Coiled-coil domain-containing protein 123, mitochondrial {ECO:0000313|EMBL:ELK00521.1} OS=Pteropus alecto (Black flying fox) PE=4 SV=1	PREDICTED: centrosomal protein of 89 kDa [Ceratotherium simum simum]
gene646	--	--	Biological Process: regulation of transcription involved in G1/S transition of mitotic cell cycle (GO:0000083);; Molecular Function: DNA binding (GO:0003677);; Molecular Function: sequence-specific DNA binding transcription factor activity (GO:0003700);; Cellular Component: transcription factor complex (GO:0005667);; Cellular Component: MLL1 complex (GO:0071339);;	K09390|0|lve:103080855|E2F6; E2F transcription factor 6; K09390 transcription factor E2F6 (A)	[K]	Transcription	Transcription factor E2F6 GN=E2F6 OS=Bos taurus (Bovine) PE=2 SV=1	Uncharacterized protein {ECO:0000313|Ensembl:ENSCAFP00000005307} OS=Canis familiaris (Dog) PE=3 SV=1	PREDICTED: transcription factor E2F6 [Odobenus rosmarus divergens]
gene23997	[O]	Posttranslational modification, protein turnover, chaperones	Molecular Function: serine-type endopeptidase activity (GO:0004252);; Cellular Component: Golgi stack (GO:0005795);; Biological Process: proteolysis (GO:0006508);; Biological Process: lipid metabolic process (GO:0006629);; Biological Process: regulation of transcription factor import into nucleus (GO:0042990);;	K08653|0|aml:100475586|MBTPS1; membrane-bound transcription factor peptidase, site 1; K08653 membrane-bound transcription factor site-1 protease [EC:3.4.21.112] (A)	[O]	Posttranslational modification, protein turnover, chaperones	--	Uncharacterized protein {ECO:0000313|Ensembl:ENSECAP00000008835} (Fragment) OS=Equus caballus (Horse) PE=4 SV=1	PREDICTED: membrane-bound transcription factor site-1 protease [Equus caballus]
gene1908	--	--	--	K04970|0|myd:102774716|TRPC7; transient receptor potential cation channel, subfamily C, member 7; K04970 transient receptor potential cation channel subfamily C member 7 (A)	[PT]	--	Short transient receptor potential channel 5 GN=TRPC5 OS=Oryctolagus cuniculus (Rabbit) PE=2 SV=1	Uncharacterized protein {ECO:0000313|Ensembl:ENSPANP00000001674} (Fragment) OS=Papio anubis (Olive baboon) PE=4 SV=1	PREDICTED: short transient receptor potential channel 7 isoform X1 [Myotis davidii]
gene6507	--	--	Biological Process: blood vessel development (GO:0001568);; Cellular Component: nuclear outer membrane (GO:0005640);; Cellular Component: endoplasmic reticulum (GO:0005783);; Biological Process: post-embryonic development (GO:0009791);; Biological Process: sterol biosynthetic process (GO:0016126);; Biological Process: cell differentiation (GO:0030154);; Biological Process: lung development (GO:00…	K00213|0|cfr:102517817|DHCR7; 7-dehydrocholesterol reductase; K00213 7-dehydrocholesterol reductase [EC:1.3.1.21] (A)	[IT]	--	7-dehydrocholesterol reductase GN=DHCR7 OS=Bos taurus (Bovine) PE=2 SV=1	Uncharacterized protein {ECO:0000313|Ensembl:ENSAMEP00000007888} (Fragment) OS=Ailuropoda melanoleuca (Giant panda) PE=4 SV=1	PREDICTED: 7-dehydrocholesterol reductase [Camelus bactrianus]
gene7401	--	--	Molecular Function: transcription coactivator activity (GO:0003713);; Cellular Component: nucleus (GO:0005634);; Biological Process: positive regulation of transcription from RNA polymerase II promoter (GO:0045944);;	--	[K]	Transcription	--	Uncharacterized protein {ECO:0000313|Ensembl:ENSBTAP00000034747} OS=Bos taurus (Bovine) PE=4 SV=2	PREDICTED: undifferentiated embryonic cell transcription factor 1 [Sus scrofa]
gene21026	--	--	Cellular Component: cytoplasm (GO:0005737);;	--	[R]	General function prediction only	Kelch domain-containing protein 8B GN=KLHDC8B OS=Bos taurus (Bovine) PE=2 SV=1	Kelch domain-containing protein 8B {ECO:0000313|EMBL:ELR46392.1} OS=Bos mutus PE=4 SV=1	PREDICTED: kelch domain-containing protein 8B isoform X1 [Bubalus bubalis]
gene21120	--	--	Cellular Component: nuclear pore (GO:0005643);; Biological Process: cell aging (GO:0007569);; Molecular Function: oxidoreductase activity (GO:0016491);; Molecular Function: structural constituent of nuclear pore (GO:0017056);; Cellular Component: ribonucleoprotein complex (GO:0030529);; Cellular Component: nuclear membrane (GO:0031965);; Biological Process: negative regulation of epidermal growth…	K14306|4.32508e-179|tup:102485102|NUP62; nucleoporin 62kDa; K14306 nuclear pore complex protein Nup62 (A)	[Y]	Nuclear structure	--	Uncharacterized protein {ECO:0000313|Ensembl:ENSOGAP00000022152} OS=Otolemur garnettii (Small-eared galago) PE=4 SV=1	PREDICTED: nuclear pore glycoprotein p62 [Tupaia chinensis]
gene22777	--	--	Molecular Function: lysozyme activity (GO:0003796);; Cellular Component: extracellular region (GO:0005576);; Biological Process: digestion (GO:0007586);; Biological Process: cell wall macromolecule catabolic process (GO:0016998);; Biological Process: cytolysis (GO:0019835);; Biological Process: defense response to bacterium (GO:0042742);;	K13915|7.03112e-58|aml:100482516|lysozyme C-like; K13915 lysozyme C [EC:3.2.1.17] (A)	--	--	Lysozyme C, spleen isozyme OS=Canis familiaris (Dog) PE=1 SV=1	Uncharacterized protein {ECO:0000313|Ensembl:ENSAMEP00000012435} OS=Ailuropoda melanoleuca (Giant panda) PE=3 SV=1	PREDICTED: lysozyme C [Ochotona princeps]
gene15721	--	--	Biological Process: patterning of blood vessels (GO:0001569);; Biological Process: ameboidal-type cell migration (GO:0001667);; Cellular Component: extracellular region (GO:0005576);; Biological Process: immune response (GO:0006955);; Biological Process: germ cell development (GO:0007281);; Biological Process: brain development (GO:0007420);; Molecular Function: chemokine activity (GO:0008009);; …	K10031|8.25154e-49|mmu:20315|Cxcl12, Pbsf, Scyb12, Sdf1, Tlsf, Tpar1; chemokine (C-X-C motif) ligand 12; K10031 C-X-C motif chemokine 12 (A)	--	--	Stromal cell-derived factor 1 (Precursor) GN=CXCL12 OS=Felis catus (Cat) PE=3 SV=1	Stromal cell-derived factor 1 {ECO:0000313|EMBL:ELK15795.1} OS=Pteropus alecto (Black flying fox) PE=4 SV=1	PREDICTED: stromal cell-derived factor 1-like isoform 2 [Odobenus rosmarus divergens]
gene15147	--	--	Molecular Function: phosphotyrosine binding (GO:0001784);; Molecular Function: ubiquitin-protein transferase activity (GO:0004842);; Molecular Function: signal transducer activity (GO:0004871);; Molecular Function: epidermal growth factor receptor binding (GO:0005154);; Molecular Function: calcium ion binding (GO:0005509);; Cellular Component: nucleus (GO:0005634);; Biological Process: negative r…	K04707|0|ssc:100511697|CBLC; Cbl proto-oncogene C, E3 ubiquitin protein ligase; K04707 E3 ubiquitin-protein ligase CBL [EC:6.3.2.19] (A)	[V]	Defense mechanisms	E3 ubiquitin-protein ligase RNF185 GN=RNF185 OS=Pongo abelii (Sumatran orangutan) PE=2 SV=1	Uncharacterized protein {ECO:0000313|Ensembl:ENSLAFP00000017136} OS=Loxodonta africana (African elephant) PE=4 SV=1	PREDICTED: signal transduction protein CBL-C [Odobenus rosmarus divergens]
gene19908	--	--	Cellular Component: cytoplasm (GO:0005737);; Biological Process: signal transduction (GO:0007165);;	--	[T]	Signal transduction mechanisms	Rho GTPase-activating protein 35 GN=ARHGAP35 OS=Canis familiaris (Dog) PE=2 SV=1	Uncharacterized protein {ECO:0000313|Ensembl:ENSNLEP00000014385} OS=Nomascus leucogenys (Northern white-cheeked gibbon) PE=4 SV=1	PREDICTED: rho GTPase-activating protein 17 [Odobenus rosmarus divergens]
gene16771	--	--	Molecular Function: nucleic acid binding (GO:0003676);; Cellular Component: nucleus (GO:0005634);; Cellular Component: cytoplasm (GO:0005737);; Biological Process: positive regulation of epithelial to mesenchymal transition (GO:0010718);; Biological Process: regulation of transforming growth factor beta receptor signaling pathway (GO:0017015);; Biological Process: positive regulation of cell migr…	--	--	--	--	Zinc finger protein 703 {ECO:0000313|EMBL:ELK08767.1} OS=Pteropus alecto (Black flying fox) PE=4 SV=1	PREDICTED: zinc finger protein 703 [Pteropus alecto]
gene6382	--	--	Cellular Component: endoplasmic reticulum (GO:0005783);; Molecular Function: fatty acid elongase activity (GO:0009922);; Cellular Component: integral component of membrane (GO:0016021);; Biological Process: fatty acid elongation, polyunsaturated fatty acid (GO:0034626);; Biological Process: very long-chain fatty acid biosynthetic process (GO:0042761);;	K10205|0|nle:100600368|ELOVL2; ELOVL fatty acid elongase 2; K10205 elongation of very long chain fatty acids protein 2 [EC:2.3.1.199] (A)	[I]	Lipid transport and metabolism	Elongation of very long chain fatty acids protein 5 GN=ELOVL5 OS=Bos taurus (Bovine) PE=2 SV=1	Elongation of very long chain fatty acids protein {ECO:0000256|RuleBase:RU361115} OS=Felis catus (Cat) PE=3 SV=1	PREDICTED: elongation of very long chain fatty acids protein 2 [Balaenoptera acutorostrata scammoni]
gene15697	--	--	--	--	--	--	--	Uncharacterized protein {ECO:0000313|Ensembl:ENSAMEP00000003849} OS=Ailuropoda melanoleuca (Giant panda) PE=4 SV=1	PREDICTED: protein FAM184A isoform X2 [Mustela putorius furo]
gene27021	--	--	Biological Process: sulfate transport (GO:0008272);; Molecular Function: sulfate transmembrane transporter activity (GO:0015116);; Cellular Component: integral component of membrane (GO:0016021);;	K14705|0|cfa:474888|SLC26A8; solute carrier family 26 (anion exchanger), member 8; K14705 solute carrier family 26 (testis anion transporter), member 8 (A)	[P]	Inorganic ion transport and metabolism	Testis anion transporter 1 OS=Bos taurus (Bovine) PE=2 SV=1	Uncharacterized protein {ECO:0000313|Ensembl:ENSCAFP00000036464} OS=Canis familiaris (Dog) PE=4 SV=1	PREDICTED: testis anion transporter 1 [Ceratotherium simum simum]
gene21425	--	--	Biological Process: endodermal cell fate commitment (GO:0001711);; Cellular Component: nucleolus (GO:0005730);; Biological Process: mRNA polyadenylation (GO:0006378);; Biological Process: histone monoubiquitination (GO:0010390);; Cellular Component: Cdc73/Paf1 complex (GO:0016593);; Biological Process: stem cell maintenance (GO:0019827);; Biological Process: positive regulation of mRNA 3'-end pro…	K15177|0|ptr:453438|LEO1; Leo1, Paf1/RNA polymerase II complex component, homolog (S. cerevisiae); K15177 RNA polymerase-associated protein LEO1 (A)	[S]	Function unknown	RNA polymerase-associated protein LEO1 GN=LEO1 OS=Pongo abelii (Sumatran orangutan) PE=2 SV=1	Uncharacterized protein {ECO:0000313|Ensembl:ENSPTRP00000012100} OS=Pan troglodytes (Chimpanzee) PE=2 SV=1	PREDICTED: RNA polymerase-associated protein LEO1 isoform 2 [Canis lupus familiaris]
gene9802	--	--	--	--	--	--	RWD domain-containing protein 3 GN=RWDD3 OS=Pongo abelii (Sumatran orangutan) PE=2 SV=1	RWD domain-containing protein 3 {ECO:0000313|Ensembl:ENSPPYP00000001313} OS=Pongo abelii (Sumatran orangutan) PE=4 SV=1	PREDICTED: RWD domain-containing protein 3 isoform X1 [Leptonychotes weddellii]
gene25087	[R]	General function prediction only	Molecular Function: nucleic acid binding (GO:0003676);; Cellular Component: intracellular (GO:0005622);; Biological Process: regulation of transcription, DNA-templated (GO:0006355);; Molecular Function: metal ion binding (GO:0046872);;	K09228|0|bacu:103000868|ZNF180; zinc finger protein 180; K09228 KRAB domain-containing zinc finger protein (A)	[R]	General function prediction only	Zinc finger protein 420 GN=ZNF420 OS=Bos taurus (Bovine) PE=2 SV=1	Uncharacterized protein {ECO:0000313|Ensembl:ENSMPUP00000006390} OS=Mustela putorius furo (European domestic ferret) PE=4 SV=1	PREDICTED: zinc finger protein 180 isoform X1 [Leptonychotes weddellii]
gene25735	[O]	Posttranslational modification, protein turnover, chaperones	--	K03064|0|ngi:103739237|Psmc6; proteasome (prosome, macropain) 26S subunit, ATPase, 6; K03064 26S proteasome regulatory subunit T4 (A)	[O]	Posttranslational modification, protein turnover, chaperones	26S protease regulatory subunit 10B GN=PSMC6 OS=Bos taurus (Bovine) PE=2 SV=1	Uncharacterized protein {ECO:0000313|Ensembl:ENSOCUP00000010880} OS=Oryctolagus cuniculus (Rabbit) PE=3 SV=1	PREDICTED: 26S protease regulatory subunit 10B [Sorex araneus]
gene2703	[I]	Lipid transport and metabolism	Cellular Component: endoplasmic reticulum membrane (GO:0005789);; Molecular Function: transferase activity, transferring alkyl or aryl (other than methyl) groups (GO:0016765);; Biological Process: intracellular cholesterol transport (GO:0032367);; Biological Process: sterol homeostasis (GO:0055092);;	--	[I]	Lipid transport and metabolism	--	Uncharacterized protein {ECO:0000313|Ensembl:ENSECAP00000008715} OS=Equus caballus (Horse) PE=4 SV=1	PREDICTED: nogo-B receptor, partial [Capra hircus]
gene5688	[R]	General function prediction only	Cellular Component: Golgi membrane (GO:0000139);; Molecular Function: ARF guanyl-nucleotide exchange factor activity (GO:0005086);; Cellular Component: nucleolus (GO:0005730);; Cellular Component: trans-Golgi network (GO:0005802);; Cellular Component: cytosol (GO:0005829);; Biological Process: Golgi organization (GO:0007030);; Biological Process: endomembrane system organization (GO:0010256);; Bi…	K18442|0|aml:100476805|ARFGEF1; ADP-ribosylation factor guanine nucleotide-exchange factor 1 (brefeldin A-inhibited); K18442 brefeldin A-inhibited guanine nucleotide-exchange protein (A)	[U]	Intracellular trafficking, secretion, and vesicular transport	Brefeldin A-inhibited guanine nucleotide-exchange protein 1 GN=ARFGEF1 OS=Bos taurus (Bovine) PE=1 SV=1	Uncharacterized protein {ECO:0000313|Ensembl:ENSAMEP00000013401} (Fragment) OS=Ailuropoda melanoleuca (Giant panda) PE=4 SV=1	PREDICTED: brefeldin A-inhibited guanine nucleotide-exchange protein 1 [Ceratotherium simum simum]
gene22301	[R]	General function prediction only	Cellular Component: nucleus (GO:0005634);; Cellular Component: cytoplasm (GO:0005737);; Molecular Function: estrogen receptor binding (GO:0030331);; Biological Process: regulation of intracellular estrogen receptor signaling pathway (GO:0033146);; Biological Process: regulation of proteasomal protein catabolic process (GO:0061136);;	--	[R]	General function prediction only	Dyslexia susceptibility 1 candidate gene 1 protein homolog GN=DYX1C1 OS=Gorilla gorilla gorilla (Lowland gorilla) PE=3 SV=1	Uncharacterized protein {ECO:0000313|Ensembl:ENSECAP00000009049} OS=Equus caballus (Horse) PE=4 SV=1	PREDICTED: dyslexia susceptibility 1 candidate gene 1 protein-like [Sus scrofa]
gene25991	--	--	--	--	--	--	Transmembrane protein 190 (Precursor) GN=TMEM190 OS=Canis familiaris (Dog) PE=3 SV=1	Uncharacterized protein {ECO:0000313|Ensembl:ENSAMEP00000003960} OS=Ailuropoda melanoleuca (Giant panda) PE=4 SV=1	PREDICTED: transmembrane protein 190 [Ceratotherium simum simum]
gene16889	[R]	General function prediction only	Cellular Component: mitochondrion (GO:0005739);;	--	--	--	Uveal autoantigen with coiled-coil domains and ankyrin repeats protein GN=UACA OS=Bos taurus (Bovine) PE=1 SV=1	Uncharacterized protein {ECO:0000313|Ensembl:ENSOARP00000012574} OS=Ovis aries (Sheep) PE=4 SV=1	PREDICTED: ankycorbin isoform X2 [Bison bison bison]
gene11997	--	--	Cellular Component: cytoplasm (GO:0005737);; Cellular Component: centrosome (GO:0005813);; Molecular Function: protein C-terminus binding (GO:0008022);; Biological Process: cerebral cortex development (GO:0021987);; Biological Process: neurogenesis (GO:0022008);; Biological Process: interkinetic nuclear migration (GO:0022027);; Biological Process: astral microtubule organization (GO:0030953);; Bi…	K16459|0|ecb:100063918|CEP120, CCDC100; centrosomal protein 120kDa; K16459 centrosomal protein CEP120 (A)	--	--	Centrosomal protein of 120 kDa GN=CEP120 OS=Bos taurus (Bovine) PE=2 SV=2	Uncharacterized protein {ECO:0000313|Ensembl:ENSECAP00000019584} OS=Equus caballus (Horse) PE=4 SV=1	PREDICTED: centrosomal protein of 120 kDa [Ceratotherium simum simum]
gene8413	[S]	Function unknown	Cellular Component: extracellular region (GO:0005576);;	--	[S]	Function unknown	Cysteine-rich secretory protein 3 (Precursor) GN=CRISP3 OS=Equus caballus (Horse) PE=1 SV=1	Cysteine-rich secretory protein 2 {ECO:0000313|EMBL:ADG56774.1} OS=Capra hircus (Goat) PE=2 SV=1	PREDICTED: cysteine-rich secretory protein 2 [Pteropus alecto]
gene2357	[E]	Amino acid transport and metabolism	Biological Process: regulation of angiotensin levels in blood (GO:0002002);; Molecular Function: metallocarboxypeptidase activity (GO:0004181);; Biological Process: proteolysis (GO:0006508);; Molecular Function: zinc ion binding (GO:0008270);;	K08780|0|aml:100471713|CPA3; carboxypeptidase A3 (mast cell); K08780 carboxypeptidase A3 [EC:3.4.17.1] (A)	[S]	Function unknown	Carboxypeptidase B (Precursor) GN=CPB1 OS=Bos taurus (Bovine) PE=1 SV=2	Uncharacterized protein {ECO:0000313|Ensembl:ENSAMEP00000011438} (Fragment) OS=Ailuropoda melanoleuca (Giant panda) PE=4 SV=1	PREDICTED: mast cell carboxypeptidase A [Ailuropoda melanoleuca]
gene4930	--	--	Molecular Function: phospholipid binding (GO:0005543);; Cellular Component: plasma membrane (GO:0005886);; Biological Process: signal transduction (GO:0007165);; Molecular Function: cytoskeletal adaptor activity (GO:0008093);; Biological Process: membrane organization (GO:0016044);; Molecular Function: SH3 domain binding (GO:0017124);; Cellular Component: cytoplasmic vesicle membrane (GO:0030659)…	--	--	--	Brain-specific angiogenesis inhibitor 1-associated protein 2-like protein 2 GN=BAIAP2L2 OS=Bos taurus (Bovine) PE=3 SV=1	Uncharacterized protein {ECO:0000313|Ensembl:ENSAMEP00000010953} OS=Ailuropoda melanoleuca (Giant panda) PE=4 SV=1	PREDICTED: brain-specific angiogenesis inhibitor 1-associated protein 2-like protein 2 [Vicugna pacos]
gene9606	--	--	Molecular Function: sodium channel activity (GO:0005272);; Cellular Component: integral component of membrane (GO:0016021);; Biological Process: sodium ion transmembrane transport (GO:0035725);;	--	[PT]	--	--	Amiloride-sensitive cation channel 1, neuronal {ECO:0000313|EMBL:ELW61706.1} OS=Tupaia chinensis (Chinese tree shrew) PE=3 SV=1	PREDICTED: acid-sensing ion channel 2-like [Myotis lucifugus]
Manis_javanica_newGene_11891	--	--	--	--	--	--	--	--	PREDICTED: uncharacterized protein LOC102153019 [Canis lupus familiaris]
gene22751	--	--	Biological Process: cartilage condensation (GO:0001502);; Biological Process: ossification (GO:0001503);; Molecular Function: steroid receptor RNA activator RNA binding (GO:0002153);; Biological Process: regulation of thyroid hormone mediated signaling pathway (GO:0002155);; Molecular Function: steroid hormone receptor activity (GO:0003707);; Molecular Function: thyroid hormone receptor activity …	K05547|0|umr:103661702|THRA; thyroid hormone receptor, alpha; K05547 thyroid hormone receptor alpha (A)	[T]	Signal transduction mechanisms	Thyroid hormone receptor alpha GN=THRA OS=Ovis aries (Sheep) PE=2 SV=1	Thyroid hormone receptor alpha {ECO:0000313|EMBL:ELK01551.1} OS=Pteropus alecto (Black flying fox) PE=3 SV=1	thyroid hormone receptor alpha [Sus scrofa]
gene24615	--	--	--	--	[R]	General function prediction only	Leucine-rich repeat-containing protein 28 GN=LRRC28 OS=Bos taurus (Bovine) PE=2 SV=1	Uncharacterized protein {ECO:0000313|Ensembl:ENSAMEP00000005850} OS=Ailuropoda melanoleuca (Giant panda) PE=4 SV=1	PREDICTED: leucine-rich repeat-containing protein 28 [Camelus dromedarius]
gene23632	--	--	--	--	--	--	--	Uncharacterized protein {ECO:0000313|Ensembl:ENSFCAP00000020912} OS=Felis catus (Cat) PE=4 SV=1	PREDICTED: mesothelin [Balaenoptera acutorostrata scammoni]
gene9637	--	--	Biological Process: citrulline metabolic process (GO:0000052);; Cellular Component: mitochondrion (GO:0005739);; Molecular Function: dimethylargininase activity (GO:0016403);; Biological Process: positive regulation of nitric oxide biosynthetic process (GO:0045429);;	K01482|6.164e-172|ptg:102951655|DDAH2; dimethylarginine dimethylaminohydrolase 2; K01482 dimethylargininase [EC:3.5.3.18] (A)	--	--	N(G),N(G)-dimethylarginine dimethylaminohydrolase 2 GN=DDAH2 OS=Bos taurus (Bovine) PE=2 SV=1	Uncharacterized protein {ECO:0000313|Ensembl:ENSECAP00000020748} (Fragment) OS=Equus caballus (Horse) PE=4 SV=1	PREDICTED: N(G),N(G)-dimethylarginine dimethylaminohydrolase 2 isoformX1 [Equus caballus]
gene19467	[O]	Posttranslational modification, protein turnover, chaperones	Molecular Function: acid-amino acid ligase activity (GO:0016881);;	K02207|4.53874e-103|chx:102184148|UBE2R2; ubiquitin-conjugating enzyme E2R 2; K02207 ubiquitin-conjugating enzyme E2 R [EC:6.3.2.19] (A)	[O]	Posttranslational modification, protein turnover, chaperones	Ubiquitin-conjugating enzyme E2 R2 GN=UBE2R2 OS=Oryctolagus cuniculus (Rabbit) PE=2 SV=1	Uncharacterized protein {ECO:0000313|Ensembl:ENSLAFP00000027565} (Fragment) OS=Loxodonta africana (African elephant) PE=3 SV=1	PREDICTED: ubiquitin-conjugating enzyme E2 R2-like [Echinops telfairi]
gene14738	--	--	Molecular Function: phosphatidylinositol binding (GO:0035091);; Biological Process: termination of G-protein coupled receptor signaling pathway (GO:0038032);;	K17926|0|bacu:103003754|SNX14; sorting nexin 14; K17926 sorting nexin-14 (A)	[ZUD]	--	Sorting nexin-14 GN=SNX14 OS=Pongo abelii (Sumatran orangutan) PE=1 SV=1	Uncharacterized protein {ECO:0000313|Ensembl:ENSMPUP00000005283} OS=Mustela putorius furo (European domestic ferret) PE=4 SV=1	PREDICTED: sorting nexin-14 isoform X1 [Equus przewalskii]
Manis_javanica_newGene_4930	--	--	--	--	--	--	--	--	PREDICTED: liprin-alpha-1-like [Galeopterus variegatus]
gene14391	--	--	Biological Process: cytokine production (GO:0001816);; Molecular Function: DNA binding (GO:0003677);; Molecular Function: sequence-specific DNA binding transcription factor activity (GO:0003700);; Cellular Component: nucleus (GO:0005634);; Cellular Component: cytoplasm (GO:0005737);; Biological Process: positive regulation of transcription from RNA polymerase II promoter (GO:0045944);; Biological…	K17335|0|ecb:100067190|NFAT5; nuclear factor of activated T-cells 5, tonicity-responsive; K17335 nuclear factor of activated T-cells 5 (A)	--	--	Nuclear factor of activated T-cells, cytoplasmic 1 GN=NFATC1 OS=Sus scrofa (Pig) PE=2 SV=2	Uncharacterized protein {ECO:0000313|Ensembl:ENSECAP00000008470} (Fragment) OS=Equus caballus (Horse) PE=4 SV=1	PREDICTED: nuclear factor of activated T-cells 5 isoform 2 [Ceratotherium simum simum]
gene1958	[DKL]	--	Biological Process: regulation of cyclin-dependent protein serine/threonine kinase activity (GO:0000079);; Molecular Function: chromatin binding (GO:0003682);; Biological Process: regulation of transcription, DNA-templated (GO:0006355);; Cellular Component: positive transcription elongation factor complex b (GO:0008024);; Molecular Function: snRNA binding (GO:0017069);; Biological Process: modula…	K15188|0|umr:103675444|CCNT1; cyclin T1; K15188 cyclin T (A)	[D]	Cell cycle control, cell division, chromosome partitioning	Cyclin-T1 GN=CCNT1 OS=Equus caballus (Horse) PE=1 SV=1	Uncharacterized protein {ECO:0000313|Ensembl:ENSFCAP00000018618} OS=Felis catus (Cat) PE=3 SV=1	PREDICTED: cyclin-T1 isoform X1 [Ursus maritimus]
gene15610	[H]	Coenzyme transport and metabolism	Molecular Function: 5-aminolevulinate synthase activity (GO:0003870);; Cellular Component: nucleus (GO:0005634);; Cellular Component: mitochondrial matrix (GO:0005759);; Biological Process: porphyrin-containing compound metabolic process (GO:0006778);; Molecular Function: pyridoxal phosphate binding (GO:0030170);; Biological Process: tetrapyrrole biosynthetic process (GO:0033014);;	K00643|0|cfa:476600|ALAS1; aminolevulinate, delta-, synthase 1; K00643 5-aminolevulinate synthase [EC:2.3.1.37] (A)	[H]	Coenzyme transport and metabolism	5-aminolevulinate synthase, nonspecific, mitochondrial (Precursor) GN=ALAS1 OS=Pongo abelii (Sumatran orangutan) PE=2 SV=1	Uncharacterized protein {ECO:0000313|Ensembl:ENSCAFP00000014534} OS=Canis familiaris (Dog) PE=3 SV=2	PREDICTED: 5-aminolevulinate synthase, nonspecific, mitochondrial isoform 1 [Canis lupus familiaris]
gene16893	[O]	Posttranslational modification, protein turnover, chaperones	Molecular Function: nucleic acid binding (GO:0003676);; Molecular Function: zinc ion binding (GO:0008270);;	K09506|0|pale:102888601|DNAJC21; DnaJ (Hsp40) homolog, subfamily C, member 21; K09506 DnaJ homolog subfamily A member 5 (A)	[O]	Posttranslational modification, protein turnover, chaperones	DnaJ homolog subfamily C member 21 GN=DNAJC21 OS=Bos taurus (Bovine) PE=2 SV=2	DnaJ like protein subfamily C member 21 {ECO:0000313|EMBL:ELK07580.1} OS=Pteropus alecto (Black flying fox) PE=4 SV=1	PREDICTED: dnaJ homolog subfamily C member 21 [Pteropus alecto]
gene8277	--	--	--	K09034|6.51847e-81|cfr:102520581|BATF2; basic leucine zipper transcription factor, ATF-like 2; K09034 ATF-like basic leucine zipper transcriptional factor (A)	--	--	Basic leucine zipper transcriptional factor ATF-like GN=BATF OS=Bos taurus (Bovine) PE=3 SV=1	Basic leucine zipper transcriptional factor ATF-like 2 {ECO:0000313|EMBL:ELR57570.1} OS=Bos mutus PE=4 SV=1	PREDICTED: basic leucine zipper transcriptional factor ATF-like 2 [Camelus ferus]
gene8795	[G]	Carbohydrate transport and metabolism	Biological Process: cell morphogenesis (GO:0000902);; Molecular Function: hydrolase activity, hydrolyzing O-glycosyl compounds (GO:0004553);; Biological Process: carbohydrate metabolic process (GO:0005975);; Biological Process: lysosome organization (GO:0007040);; Biological Process: limb morphogenesis (GO:0035108);; Biological Process: skeletal system morphogenesis (GO:0048705);; Biological Proc…	K01217|0|ecb:100146682|IDUA; iduronidase, alpha-L-; K01217 L-iduronidase [EC:3.2.1.76] (A)	--	--	Alpha-L-iduronidase (Precursor) GN=IDUA OS=Canis familiaris (Dog) PE=1 SV=1	Uncharacterized protein {ECO:0000313|Ensembl:ENSECAP00000017348} OS=Equus caballus (Horse) PE=4 SV=1	PREDICTED: LOW QUALITY PROTEIN: alpha-L-iduronidase [Equus caballus]
gene5115	--	--	Molecular Function: lipid binding (GO:0008289);; Biological Process: vitamin E biosynthetic process (GO:0010189);; Biological Process: sperm motility (GO:0030317);;	K08761|0|pps:100970161|PLTP; phospholipid transfer protein; K08761 phospholipid transfer protein (A)	[V]	Defense mechanisms	Bactericidal permeability-increasing protein (Fragment) GN=BPI OS=Oryctolagus cuniculus (Rabbit) PE=2 SV=1	Lipid transfer protein II {ECO:0000313|EMBL:EHH65282.1} OS=Macaca fascicularis (Crab-eating macaque) PE=4 SV=1	PREDICTED: phospholipid transfer protein isoformX3 [Canis lupus familiaris]
gene11716	--	--	--	--	[T]	Signal transduction mechanisms	Opioid-binding protein/cell adhesion molecule (Precursor) GN=OPCML OS=Bos taurus (Bovine) PE=1 SV=1	Uncharacterized protein {ECO:0000313|Ensembl:ENSPANP00000002812} OS=Papio anubis (Olive baboon) PE=4 SV=1	PREDICTED: limbic system-associated membrane protein-like [Tursiops truncatus]
gene24521	--	--	Cellular Component: mitochondrial inner membrane (GO:0005743);; Biological Process: mitochondrial electron transport, NADH to ubiquinone (GO:0006120);; Molecular Function: oxidoreductase activity (GO:0016491);;	K03951|1.2398e-45|bacu:103009458|NDUFA7; NADH dehydrogenase (ubiquinone) 1 alpha subcomplex, 7, 14.5kDa; K03951 NADH dehydrogenase (ubiquinone) 1 alpha subcomplex subunit 7 (A)	[C]	Energy production and conversion	NADH dehydrogenase [ubiquinone] 1 alpha subcomplex subunit 7 GN=NDUFA7 OS=Pongo pygmaeus (Bornean orangutan) PE=3 SV=3	Uncharacterized protein {ECO:0000313|Ensembl:ENSGGOP00000000912} (Fragment) OS=Gorilla gorilla gorilla (Lowland gorilla) PE=4 SV=1	PREDICTED: NADH dehydrogenase [ubiquinone] 1 alpha subcomplex subunit 7 [Physeter catodon]
gene7094	[K]	Transcription	--	K09409|0|myb:102257298|FOXP4; forkhead box P4; K09409 forkhead box protein P (A)	[K]	Transcription	Forkhead box protein P2 GN=FOXP2 OS=Pongo pygmaeus (Bornean orangutan) PE=2 SV=3	Uncharacterized protein {ECO:0000313|Ensembl:ENSPPYP00000018562} OS=Pongo abelii (Sumatran orangutan) PE=4 SV=2	PREDICTED: forkhead box protein P4 isoform X2 [Eptesicus fuscus]
gene19303	--	--	--	--	--	--	--	Uncharacterized protein {ECO:0000313|Ensembl:ENSPANP00000000511} OS=Papio anubis (Olive baboon) PE=4 SV=1	PREDICTED: protein FAM217B isoform X1 [Equus przewalskii]
gene1970	[J]	Translation, ribosomal structure and biogenesis	Cellular Component: exosome (RNase complex) (GO:0000178);; Cellular Component: transcriptionally active chromatin (GO:0035327);; Biological Process: exonucleolytic nuclear-transcribed mRNA catabolic process involved in deadenylation-dependent decay (GO:0043928);; Biological Process: DNA deamination (GO:0045006);; Biological Process: defense response to virus (GO:0051607);;	K12590|3.88162e-146|ecb:100064997|EXOSC5; exosome component 5; K12590 exosome complex component RRP46 (A)	[J]	Translation, ribosomal structure and biogenesis	Exosome complex component RRP41 GN=EXOSC4 OS=Bos taurus (Bovine) PE=2 SV=3	Uncharacterized protein {ECO:0000313|Ensembl:ENSECAP00000021686} OS=Equus caballus (Horse) PE=4 SV=1	PREDICTED: exosome complex component RRP46 [Equus caballus]
gene8790	[M]	Cell wall/membrane/envelope biogenesis	Molecular Function: glutamine-fructose-6-phosphate transaminase (isomerizing) activity (GO:0004360);; Biological Process: UDP-N-acetylglucosamine biosynthetic process (GO:0006048);; Biological Process: glutamine metabolic process (GO:0006541);; Biological Process: carbohydrate biosynthetic process (GO:0016051);; Molecular Function: carbohydrate binding (GO:0030246);;	K00820|0|phd:102325016|GFPT2; glutamine-fructose-6-phosphate transaminase 2; K00820 glucosamine--fructose-6-phosphate aminotransferase (isomerizing) [EC:2.6.1.16] (A)	[M]	Cell wall/membrane/envelope biogenesis	Glutamine--fructose-6-phosphate aminotransferase [isomerizing] 2 GN=GFPT2 OS=Bos taurus (Bovine) PE=1 SV=1	Uncharacterized protein {ECO:0000313|Ensembl:ENSOARP00000001522} OS=Ovis aries (Sheep) PE=4 SV=1	PREDICTED: glutamine--fructose-6-phosphate aminotransferase [isomerizing] 2 isoform X1 [Balaenoptera acutorostrata scammoni]
gene25890	--	--	--	--	[GC]	--	UDP-glucuronosyltransferase 3A1 (Precursor) GN=UGT3A1 OS=Bos taurus (Bovine) PE=2 SV=1	Uncharacterized protein {ECO:0000313|Ensembl:ENSCAFP00000038911} OS=Canis familiaris (Dog) PE=4 SV=1	hypothetical protein PANDA_012547 [Ailuropoda melanoleuca]
gene9346	--	--	Cellular Component: intracellular membrane-bounded organelle (GO:0043231);; Cellular Component: cytoplasmic part (GO:0044444);;	K06546|5.54737e-50|cjc:100392406|CD164; CD164 molecule, sialomucin; K06546 CD164 antigen (A)	--	--	Sialomucin core protein 24 (Precursor) GN=CD164 OS=Bos taurus (Bovine) PE=2 SV=1	Uncharacterized protein {ECO:0000313|Ensembl:ENSCJAP00000010652} OS=Callithrix jacchus (White-tufted-ear marmoset) PE=2 SV=1	PREDICTED: sialomucin core protein 24 [Pteropus alecto]
gene11929	--	--	Molecular Function: G-protein coupled receptor activity (GO:0004930);; Molecular Function: olfactory receptor activity (GO:0004984);; Cellular Component: plasma membrane (GO:0005886);; Biological Process: G-protein coupled receptor signaling pathway (GO:0007186);; Cellular Component: integral component of membrane (GO:0016021);; Biological Process: detection of chemical stimulus involved in senso…	K04257|3.80024e-94|cfa:483603|cOR4C43; cOR4C43 olfactory receptor family 4 subfamily C-like; K04257 olfactory receptor (A)	--	--	Olfactory receptor-like protein DTMT OS=Canis familiaris (Dog) PE=3 SV=1	Olfactory receptor {ECO:0000256|RuleBase:RU000688} OS=Canis familiaris (Dog) PE=3 SV=1	PREDICTED: olfactory receptor 4C46-like [Equus przewalskii]
gene2512	--	--	Molecular Function: phenylethanolamine N-methyltransferase activity (GO:0004603);; Biological Process: methylation (GO:0032259);; Biological Process: epinephrine biosynthetic process (GO:0042418);;	K00553|2.81778e-165|cfr:102520076|PNMT; phenylethanolamine N-methyltransferase; K00553 phenylethanolamine N-methyltransferase [EC:2.1.1.28] (A)	--	--	Phenylethanolamine N-methyltransferase GN=PNMT OS=Sus scrofa (Pig) PE=2 SV=1	Uncharacterized protein {ECO:0000313|Ensembl:ENSOGAP00000003666} (Fragment) OS=Otolemur garnettii (Small-eared galago) PE=4 SV=1	PREDICTED: phenylethanolamine N-methyltransferase [Vicugna pacos]
Manis_javanica_newGene_135	--	--	--	--	--	--	LINE-1 reverse transcriptase homolog OS=Nycticebus coucang (Slow loris) PE=3 SV=1	--	hypothetical protein M91_08673 [Bos mutus]
gene11158	--	--	--	--	--	--	Protein FAM124B GN=FAM124B OS=Bos taurus (Bovine) PE=2 SV=1	Uncharacterized protein {ECO:0000313|Ensembl:ENSCAFP00000014986} OS=Canis familiaris (Dog) PE=4 SV=2	PREDICTED: protein FAM124B [Leptonychotes weddellii]
gene788	[IQR]	--	Molecular Function: oxidoreductase activity (GO:0016491);; Biological Process: oxidation-reduction process (GO:0055114);;	K13370|4.428e-139|bacu:103006419|HSD17B8; hydroxysteroid (17-beta) dehydrogenase 8; K13370 17beta-estradiol 17-dehydrogenase / 3alpha(17beta)-hydroxysteroid dehydrogenase (NAD+) [EC:1.1.1.62 1.1.1.239] (A)	[I]	Lipid transport and metabolism	Estradiol 17-beta-dehydrogenase 8 GN=HSD17B8 OS=Canis familiaris (Dog) PE=3 SV=1	Uncharacterized protein {ECO:0000313|Ensembl:ENSECAP00000009053} OS=Equus caballus (Horse) PE=3 SV=1	PREDICTED: estradiol 17-beta-dehydrogenase 8 [Balaenoptera acutorostrata scammoni]
Manis_javanica_newGene_6149	--	--	--	K10384|1.23087e-24|ecb:100060541|FLG; filaggrin; K10384 filaggrin (A)	--	--	--	--	PREDICTED: filaggrin-like [Equus przewalskii]
gene10059	--	--	--	--	[BD]	--	--	Uncharacterized protein {ECO:0000313|Ensembl:ENSOARP00000011819} OS=Ovis aries (Sheep) PE=4 SV=1	PREDICTED: tigger transposable element-derived protein 1-like [Balaenoptera acutorostrata scammoni]
gene2443	--	--	Molecular Function: SNAP receptor activity (GO:0005484);; Biological Process: intracellular protein transport (GO:0006886);; Biological Process: vesicle-mediated transport (GO:0016192);; Cellular Component: BLOC-1 complex (GO:0031083);; Cellular Component: SNARE complex (GO:0031201);; Biological Process: cholesterol efflux (GO:0033344);; Cellular Component: membrane raft (GO:0045121);; Cellular C…	K13813|3.27867e-163|cfa:478168|STX12; syntaxin 12; K13813 syntaxin 12/13 (A)	[U]	Intracellular trafficking, secretion, and vesicular transport	Syntaxin-12 GN=STX12 OS=Pongo abelii (Sumatran orangutan) PE=2 SV=1	Uncharacterized protein {ECO:0000313|Ensembl:ENSCAFP00000037990} OS=Canis familiaris (Dog) PE=3 SV=1	PREDICTED: syntaxin-12 [Elephantulus edwardii]
gene17992	[O]	Posttranslational modification, protein turnover, chaperones	Cellular Component: nuclear chromatin (GO:0000790);; Biological Process: in utero embryonic development (GO:0001701);; Cellular Component: XY body (GO:0001741);; Molecular Function: ubiquitin-protein transferase activity (GO:0004842);; Cellular Component: replication fork (GO:0005657);; Cellular Component: cytoplasm (GO:0005737);; Biological Process: postreplication repair (GO:0006301);; Biologic…	K10573|5.03095e-110|ocu:100339096|UBE2A; ubiquitin-conjugating enzyme E2A; K10573 ubiquitin-conjugating enzyme E2 A [EC:6.3.2.19] (A)	[O]	Posttranslational modification, protein turnover, chaperones	Ubiquitin-conjugating enzyme E2 B GN=UBE2B OS=Oryctolagus cuniculus (Rabbit) PE=2 SV=1	Uncharacterized protein {ECO:0000313|Ensembl:ENSOCUP00000014382} OS=Oryctolagus cuniculus (Rabbit) PE=3 SV=2	PREDICTED: ubiquitin-conjugating enzyme E2 A [Oryctolagus cuniculus]
gene12995	--	--	Cellular Component: extracellular region (GO:0005576);; Cellular Component: early endosome (GO:0005769);; Cellular Component: cytosol (GO:0005829);; Biological Process: intracellular protein transport (GO:0006886);; Biological Process: copulation (GO:0007620);; Biological Process: negative regulation of peptidase activity (GO:0010466);; Cellular Component: membrane (GO:0016020);; Molecular Functi…	--	[U]	Intracellular trafficking, secretion, and vesicular transport	Hepatocyte growth factor-regulated tyrosine kinase substrate GN=HGS OS=Bos taurus (Bovine) PE=2 SV=1	Uncharacterized protein {ECO:0000313|Ensembl:ENSBTAP00000013932} OS=Bos taurus (Bovine) PE=2 SV=1	PREDICTED: target of Myb protein 1 isoform X1 [Camelus bactrianus]
gene8511	--	--	Biological Process: negative regulation of transcription from RNA polymerase II promoter (GO:0000122);; Biological Process: negative regulation of adaptive immune response (GO:0002820);; Molecular Function: ubiquitin-protein transferase activity (GO:0004842);; Cellular Component: nucleoplasm (GO:0005654);; Cellular Component: cytoplasm (GO:0005737);; Biological Process: negative regulation of pro…	K12009|0|ptr:739369|TRIM27, RFP; tripartite motif containing 27; K12009 tripartite motif-containing protein 27 [EC:6.3.2.19] (A)	[O]	Posttranslational modification, protein turnover, chaperones	E3 ubiquitin-protein ligase TRIM39 GN=TRIM39 OS=Pan troglodytes (Chimpanzee) PE=3 SV=1	Uncharacterized protein {ECO:0000313|Ensembl:ENSSSCP00000001288} (Fragment) OS=Sus scrofa (Pig) PE=4 SV=2	PREDICTED: zinc finger protein RFP [Galeopterus variegatus]
gene6586	[R]	General function prediction only	Biological Process: negative regulation of transcription from RNA polymerase II promoter (GO:0000122);; Molecular Function: chromatin binding (GO:0003682);; Molecular Function: transcription corepressor activity (GO:0003714);; Cellular Component: transcription factor complex (GO:0005667);; Cellular Component: spindle microtubule (GO:0005876);; Biological Process: sensory perception of sound (GO:0…	K04508|0|ecb:100054115|TBL1X; transducin (beta)-like 1X-linked; K04508 transducin (beta)-like 1 (A)	[B]	Chromatin structure and dynamics	F-box-like/WD repeat-containing protein TBL1X GN=TBL1X OS=Macaca fascicularis (Crab-eating macaque) PE=2 SV=1	Uncharacterized protein {ECO:0000313|Ensembl:ENSECAP00000013450} OS=Equus caballus (Horse) PE=4 SV=1	PREDICTED: transducin (beta)-like 1X-linked isoform X1 [Equus caballus]
gene12560	--	--	Molecular Function: cytochrome-c oxidase activity (GO:0004129);; Cellular Component: mitochondrial inner membrane (GO:0005743);; Cellular Component: respiratory chain complex IV (GO:0045277);; Molecular Function: metal ion binding (GO:0046872);;	K02265|1.08239e-86|fca:101090761|cytochrome c oxidase subunit 5B, mitochondrial-like; K02265 cytochrome c oxidase subunit 5b (A)	[C]	Energy production and conversion	Cytochrome c oxidase subunit 5B, mitochondrial (Precursor) GN=COX5B OS=Sus scrofa (Pig) PE=2 SV=1	Uncharacterized protein {ECO:0000313|Ensembl:ENSFCAP00000001578} OS=Felis catus (Cat) PE=4 SV=1	PREDICTED: cytochrome c oxidase subunit 5B, mitochondrial [Felis catus]
gene19798	[E]	Amino acid transport and metabolism	Molecular Function: carboxypeptidase activity (GO:0004180);; Cellular Component: cytoplasm (GO:0005737);; Biological Process: proteolysis (GO:0006508);; Molecular Function: metallopeptidase activity (GO:0008237);; Molecular Function: dipeptidase activity (GO:0016805);; Molecular Function: tripeptidase activity (GO:0034701);; Molecular Function: metal ion binding (GO:0046872);;	K08660|0|ecb:100061697|CNDP2; CNDP dipeptidase 2 (metallopeptidase M20 family); K08660 cytosolic nonspecific dipeptidase [EC:3.4.13.18] (A)	[E]	Amino acid transport and metabolism	Cytosolic non-specific dipeptidase GN=CNDP2 OS=Bos taurus (Bovine) PE=2 SV=1	Uncharacterized protein {ECO:0000313|Ensembl:ENSFCAP00000007670} OS=Felis catus (Cat) PE=4 SV=1	PREDICTED: cytosolic non-specific dipeptidase [Bison bison bison]
gene18479	--	--	Molecular Function: actin binding (GO:0003779);; Biological Process: cell migration (GO:0016477);; Biological Process: regulation of actin cytoskeleton organization (GO:0032956);;	--	[I]	Lipid transport and metabolism	--	Uncharacterized protein {ECO:0000313|Ensembl:ENSFCAP00000000475} OS=Felis catus (Cat) PE=4 SV=1	PREDICTED: coiled-coil domain-containing protein 88B [Odobenus rosmarus divergens]
gene44	--	--	Molecular Function: lipid binding (GO:0008289);; Biological Process: protein transport (GO:0015031);; Cellular Component: midbody (GO:0030496);; Cellular Component: cytoplasmic vesicle membrane (GO:0030659);; Cellular Component: late endosome membrane (GO:0031902);;	K12194|6.75185e-94|bom:102270324|CHMP4A; charged multivesicular body protein 4A; K12194 charged multivesicular body protein 4 (A)	[U]	Intracellular trafficking, secretion, and vesicular transport	Charged multivesicular body protein 4a GN=CHMP4A OS=Bos taurus (Bovine) PE=2 SV=1	Uncharacterized protein {ECO:0000313|Ensembl:ENSCJAP00000012772} OS=Callithrix jacchus (White-tufted-ear marmoset) PE=4 SV=1	PREDICTED: LOW QUALITY PROTEIN: charged multivesicular body protein 4a [Bubalus bubalis]
gene24490	--	--	Biological Process: NAD biosynthetic process (GO:0009435);; Molecular Function: nucleotidyltransferase activity (GO:0016779);;	K06210|5.21634e-59|pale:102898903|NMNAT3; nicotinamide nucleotide adenylyltransferase 3; K06210 nicotinamide mononucleotide adenylyltransferase [EC:2.7.7.1 2.7.7.18] (A)	[H]	Coenzyme transport and metabolism	Nicotinamide mononucleotide adenylyltransferase 1 GN=NMNAT1 OS=Bos taurus (Bovine) PE=2 SV=1	Nicotinamide mononucleotide adenylyltransferase 3 {ECO:0000313|EMBL:CCP83060.1} (Fragment) OS=Neovison vison (American mink) PE=2 SV=1	PREDICTED: nicotinamide mononucleotide adenylyltransferase 3 isoform X5 [Mustela putorius furo]
gene15086	--	--	--	--	[S]	Function unknown	Melanoma-associated antigen B18 GN=MAGEB18 OS=Macaca fascicularis (Crab-eating macaque) PE=2 SV=1	Uncharacterized protein {ECO:0000313|Ensembl:ENSSSCP00000012974} OS=Sus scrofa (Pig) PE=4 SV=1	PREDICTED: melanoma-associated antigen B4-like [Sus scrofa]
gene24784	--	--	Biological Process: response to hypoxia (GO:0001666);; Molecular Function: serine-type endopeptidase activity (GO:0004252);; Cellular Component: extracellular space (GO:0005615);; Cellular Component: cell surface (GO:0009986);; Biological Process: smooth muscle cell migration (GO:0014909);; Cellular Component: secretory granule (GO:0030141);; Biological Process: plasminogen activation (GO:0031639…	K01343|1.28701e-118|fca:101100299|PLAT; plasminogen activator, tissue; K01343 tissue plasminogen activator [EC:3.4.21.68] (A)	--	--	Tissue-type plasminogen activator chain B (Precursor) GN=PLAT OS=Pongo abelii (Sumatran orangutan) PE=2 SV=1	Uncharacterized protein {ECO:0000313|Ensembl:ENSFCAP00000003246} (Fragment) OS=Felis catus (Cat) PE=3 SV=1	PREDICTED: tissue-type plasminogen activator [Ceratotherium simum simum]
gene20380	[U]	Intracellular trafficking, secretion, and vesicular transport	--	K17797|0|bacu:103016869|mitochondrial inner membrane protein COX18-like; K17797 mitochondrial inner membrane protein COX18 (A)	[OU]	--	Mitochondrial inner membrane protein COX18 (Precursor) GN=COX18 OS=Pongo abelii (Sumatran orangutan) PE=2 SV=1	Mitochondrial inner membrane protein COX18 {ECO:0000313|EMBL:ELK08032.1} OS=Pteropus alecto (Black flying fox) PE=3 SV=1	PREDICTED: mitochondrial inner membrane protein COX18-like isoform X1 [Vicugna pacos]
gene13999	[D]	Cell cycle control, cell division, chromosome partitioning	Molecular Function: protein tyrosine phosphatase activity (GO:0004725);; Cellular Component: nucleus (GO:0005634);; Cellular Component: cytoplasm (GO:0005737);; Molecular Function: protein kinase binding (GO:0019901);; Biological Process: cellular response to UV (GO:0034644);; Biological Process: peptidyl-tyrosine dephosphorylation (GO:0035335);;	K06645|0|ptg:102957057|CDC25A; cell division cycle 25A; K06645 M-phase inducer phosphatase 1 [EC:3.1.3.48] (A)	[D]	Cell cycle control, cell division, chromosome partitioning	M-phase inducer phosphatase 1 GN=CDC25A OS=Bos taurus (Bovine) PE=2 SV=1	Uncharacterized protein {ECO:0000313|Ensembl:ENSECAP00000014158} (Fragment) OS=Equus caballus (Horse) PE=4 SV=1	PREDICTED: M-phase inducer phosphatase 1 [Panthera tigris altaica]
gene186	--	--	Molecular Function: transcription regulatory region sequence-specific DNA binding (GO:0000976);; Molecular Function: sequence-specific DNA binding transcription factor activity (GO:0003700);; Cellular Component: nucleus (GO:0005634);; Biological Process: regulation of transcription, DNA-templated (GO:0006355);;	K09318|9.12345e-147|bom:102273726|VAX1; ventral anterior homeobox 1; K09318 homeobox protein ventral anterior (A)	[K]	Transcription	Homeobox protein EMX2 GN=EMX2 OS=Bos taurus (Bovine) PE=2 SV=1	Uncharacterized protein {ECO:0000313|Ensembl:ENSAMEP00000014842} OS=Ailuropoda melanoleuca (Giant panda) PE=4 SV=1	Ventral anterior homeobox 1 [Bos mutus]
gene26293	[U]	Intracellular trafficking, secretion, and vesicular transport	--	--	--	--	--	--	--
gene10320	--	--	Molecular Function: ARF guanyl-nucleotide exchange factor activity (GO:0005086);; Molecular Function: phospholipid binding (GO:0005543);; Biological Process: regulation of ARF protein signal transduction (GO:0032012);;	K12494|0|ngi:103745804|PH and SEC7 domain-containing protein 3-like; K12494 PH and SEC7 domain-containing protein (A)	[U]	Intracellular trafficking, secretion, and vesicular transport	PH and SEC7 domain-containing protein 1 {ECO:0000250|UniProtKB:Q5DTT2} GN=PSD OS=Bos taurus (Bovine) PE=2 SV=1	Uncharacterized protein {ECO:0000313|Ensembl:ENSAMEP00000006056} OS=Ailuropoda melanoleuca (Giant panda) PE=4 SV=1	PH and SEC7 domain-containing protein 3 [Pteropus alecto]
gene11282	[O]	Posttranslational modification, protein turnover, chaperones	Cellular Component: proteasome complex (GO:0000502);; Molecular Function: damaged DNA binding (GO:0003684);; Cellular Component: nucleus (GO:0005634);; Biological Process: nucleotide-excision repair (GO:0006289);; Molecular Function: polyubiquitin binding (GO:0031593);; Biological Process: regulation of proteasomal ubiquitin-dependent protein catabolic process (GO:0032434);; Biological Process: p…	K10839|0|chx:102177614|RAD23A; RAD23 homolog A (S. cerevisiae); K10839 UV excision repair protein RAD23 (A)	[L]	Replication, recombination and repair	UV excision repair protein RAD23 homolog A GN=RAD23A OS=Bos taurus (Bovine) PE=2 SV=1	Uncharacterized protein {ECO:0000313|Ensembl:ENSMPUP00000004301} OS=Mustela putorius furo (European domestic ferret) PE=4 SV=1	PREDICTED: UV excision repair protein RAD23 homolog A isoform X1 [Capra hircus]
gene20639	--	--	Molecular Function: G-protein coupled receptor activity (GO:0004930);; Cellular Component: plasma membrane (GO:0005886);; Biological Process: neuropeptide signaling pathway (GO:0007218);; Cellular Component: integral component of membrane (GO:0016021);;	K08458|0|cfa:474926|GPR116; G protein-coupled receptor 116; K08458 G protein-coupled receptor 116 (A)	[T]	Signal transduction mechanisms	Probable G-protein coupled receptor 133 (Precursor) GN=GPR133 OS=Bos taurus (Bovine) PE=2 SV=1	Uncharacterized protein {ECO:0000313|Ensembl:ENSMPUP00000012323} OS=Mustela putorius furo (European domestic ferret) PE=4 SV=1	PREDICTED: probable G-protein coupled receptor 116 isoform X1 [Canis lupus familiaris]
gene15266	--	--	Molecular Function: G-protein coupled receptor activity (GO:0004930);; Molecular Function: olfactory receptor activity (GO:0004984);; Cellular Component: plasma membrane (GO:0005886);; Biological Process: G-protein coupled receptor signaling pathway (GO:0007186);; Cellular Component: integral component of membrane (GO:0016021);; Biological Process: detection of chemical stimulus involved in senso…	K04257|4.941e-122|umr:103656253|olfactory receptor 147-like; K04257 olfactory receptor (A)	--	--	Olfactory receptor-like protein OLF2 OS=Canis familiaris (Dog) PE=3 SV=1	Olfactory receptor {ECO:0000256|RuleBase:RU000688} OS=Mustela putorius furo (European domestic ferret) PE=3 SV=1	PREDICTED: olfactory receptor 8B3-like [Mustela putorius furo]
gene15709	--	--	Cellular Component: integral component of plasma membrane (GO:0005887);; Biological Process: opsonization (GO:0008228);; Biological Process: positive regulation of cell proliferation (GO:0008284);; Biological Process: response to bacterium (GO:0009617);; Biological Process: positive regulation of cell-cell adhesion (GO:0022409);; Biological Process: positive regulation of inflammatory response (G…	K06266|1.68654e-156|bacu:102999667|CD47; CD47 molecule; K06266 CD47 antigen (Rh-related antigen, integrin-associated signal transducer) (A)	--	--	Leukocyte surface antigen CD47 (Precursor) GN=CD47 OS=Sus scrofa (Pig) PE=1 SV=1	Uncharacterized protein {ECO:0000313|Ensembl:ENSMPUP00000009839} (Fragment) OS=Mustela putorius furo (European domestic ferret) PE=4 SV=1	PREDICTED: leukocyte surface antigen CD47 isoform 1 [Orcinus orca]
gene13407	--	--	Biological Process: phosphatidylinositol phosphorylation (GO:0046854);;	K01107|0|lve:103071146|INPP1; inositol polyphosphate-1-phosphatase; K01107 inositol polyphosphate 1-phosphatase [EC:3.1.3.57] (A)	[F]	Nucleotide transport and metabolism	Inositol polyphosphate 1-phosphatase GN=INPP1 OS=Bos taurus (Bovine) PE=1 SV=2	Uncharacterized protein {ECO:0000313|Ensembl:ENSAMEP00000014713} OS=Ailuropoda melanoleuca (Giant panda) PE=4 SV=1	PREDICTED: inositol polyphosphate 1-phosphatase isoform X1 [Lipotes vexillifer]
gene1813	--	--	Molecular Function: signal transducer activity (GO:0004871);; Molecular Function: frizzled binding (GO:0005109);; Biological Process: transcription from RNA polymerase II promoter (GO:0006366);; Biological Process: negative regulation of protein kinase activity (GO:0006469);; Biological Process: neurotransmitter secretion (GO:0007269);; Biological Process: axon guidance (GO:0007411);; Biological …	K02353|1.59655e-151|bta:523325|DVL1; dishevelled segment polarity protein 1; K02353 segment polarity protein dishevelled (A)	[R]	General function prediction only	Segment polarity protein dishevelled homolog DVL-1 GN=DVL1 OS=Pan troglodytes (Chimpanzee) PE=2 SV=1	Uncharacterized protein {ECO:0000313|Ensembl:ENSCAFP00000028442} OS=Canis familiaris (Dog) PE=4 SV=2	PREDICTED: segment polarity protein dishevelled homolog DVL-1 [Dasypus novemcinctus]
gene365	--	--	--	--	--	--	IQ domain-containing protein F1 GN=IQCF1 OS=Bos taurus (Bovine) PE=2 SV=1	Uncharacterized protein {ECO:0000313|Ensembl:ENSECAP00000006824} (Fragment) OS=Equus caballus (Horse) PE=4 SV=1	PREDICTED: IQ domain-containing protein F1 isoform X1 [Ursus maritimus]
Manis_javanica_newGene_2206	--	--	--	--	--	--	--	--	PREDICTED: uncharacterized protein LOC102334977 [Pantholops hodgsonii]
gene2948	--	--	Cellular Component: nucleus (GO:0005634);; Cellular Component: cytoplasm (GO:0005737);; Biological Process: response to stress (GO:0006950);;	K09544|3.84847e-95|ssc:100519061|HSPB3; heat shock 27kDa protein 3; K09544 heat shock protein beta-3 (A)	[O]	Posttranslational modification, protein turnover, chaperones	Heat shock protein beta-3 GN=HSPB3 OS=Bos taurus (Bovine) PE=2 SV=1	Uncharacterized protein {ECO:0000313|Ensembl:ENSSSCP00000017905} OS=Sus scrofa (Pig) PE=3 SV=1	PREDICTED: heat shock protein beta-3 [Sus scrofa]
gene26323	--	--	Cellular Component: nucleus (GO:0005634);; Cellular Component: cytoplasm (GO:0005737);; Biological Process: protein import into nucleus (GO:0006606);; Molecular Function: protein transporter activity (GO:0008565);; Biological Process: snRNA import into nucleus (GO:0061015);;	K13151|9.12286e-148|cge:100761247|Snupn; snurportin 1; K13151 snurportin-1 (A)	[A]	RNA processing and modification	Snurportin-1 GN=SNUPN OS=Bos taurus (Bovine) PE=2 SV=1	Snurportin-1-like protein {ECO:0000313|EMBL:AEH58118.1} OS=Equus caballus (Horse) PE=2 SV=1	PREDICTED: snurportin-1 [Condylura cristata]
Manis_javanica_newGene_5086	--	--	Molecular Function: ubiquitin thiolesterase activity (GO:0004221);; Biological Process: ubiquitin-dependent protein catabolic process (GO:0006511);; Molecular Function: cysteine-type peptidase activity (GO:0008234);;	K11839|4.01882e-43|ssc:100157546|USP8; ubiquitin specific peptidase 8; K11839 ubiquitin carboxyl-terminal hydrolase 8 [EC:3.4.19.12] (A)	--	--	--	--	PREDICTED: ubiquitin carboxyl-terminal hydrolase 8 [Sus scrofa]
gene17182	--	--	Cellular Component: cytoplasm (GO:0005737);;	K18762|1.91687e-76|ptg:102950726|ZAR1; zygote arrest 1; K18762 zygote arrest protein 1 (A)	--	--	ZAR1-like protein GN=ZAR1L OS=Bos taurus (Bovine) PE=2 SV=3	Uncharacterized protein {ECO:0000313|Ensembl:ENSECAP00000019041} (Fragment) OS=Equus caballus (Horse) PE=4 SV=1	PREDICTED: zygote arrest protein 1 [Panthera tigris altaica]
gene5448	[C]	Energy production and conversion	Biological Process: peptidyl-lysine modification to peptidyl-hypusine (GO:0008612);; Molecular Function: deoxyhypusine monooxygenase activity (GO:0019135);; Molecular Function: metal ion binding (GO:0046872);; Biological Process: oxidation-reduction process (GO:0055114);;	K06072|1.3913e-177|cfa:485060|DOHH; deoxyhypusine hydroxylase-like; K06072 deoxyhypusine monooxygenase [EC:1.14.99.29] (A)	[R]	General function prediction only	Deoxyhypusine hydroxylase {ECO:0000255|HAMAP-Rule:MF_03101} OS=Bos taurus (Bovine) PE=1 SV=1	Deoxyhypusine hydroxylase {ECO:0000256|HAMAP-Rule:MF_03101} OS=Canis familiaris (Dog) PE=3 SV=1	PREDICTED: deoxyhypusine hydroxylase [Canis lupus familiaris]
gene18289	[R]	General function prediction only	Molecular Function: GTPase activity (GO:0003924);; Molecular Function: GTP binding (GO:0005525);; Cellular Component: mitochondrial outer membrane (GO:0005741);; Biological Process: GTP catabolic process (GO:0006184);; Biological Process: mitochondrial fusion (GO:0008053);; Cellular Component: integral component of membrane (GO:0016021);;	K06030|0|fca:101089087|MFN1; mitofusin 1; K06030 mitofusin [EC:3.6.5.-] (A)	[O]	Posttranslational modification, protein turnover, chaperones	--	Uncharacterized protein {ECO:0000313|Ensembl:ENSMPUP00000017102} (Fragment) OS=Mustela putorius furo (European domestic ferret) PE=2 SV=1	PREDICTED: mitofusin-1 [Odobenus rosmarus divergens]
gene8189	--	--	Molecular Function: bombesin receptor activity (GO:0004946);; Cellular Component: integral component of membrane (GO:0016021);; Biological Process: bombesin receptor signaling pathway (GO:0031989);;	K04170|0|myd:102762777|BRS3; bombesin-like receptor 3; K04170 bombesin-like receptor 3 (A)	[R]	General function prediction only	Bombesin receptor subtype-3 GN=BRS3 OS=Ovis aries (Sheep) PE=2 SV=1	Uncharacterized protein {ECO:0000313|Ensembl:ENSMPUP00000001887} OS=Mustela putorius furo (European domestic ferret) PE=3 SV=1	PREDICTED: bombesin receptor subtype-3 [Ceratotherium simum simum]
gene16448	[G]	Carbohydrate transport and metabolism	Molecular Function: hydrolase activity, hydrolyzing O-glycosyl compounds (GO:0004553);; Biological Process: carbohydrate metabolic process (GO:0005975);;	K01229|0|fca:101092452|LCT; lactase; K01229 lactase-phlorizin hydrolase [EC:3.2.1.108 3.2.1.62] (A)	[G]	Carbohydrate transport and metabolism	Phlorizin hydrolase (Precursor) GN=LCT OS=Oryctolagus cuniculus (Rabbit) PE=1 SV=1	Uncharacterized protein {ECO:0000313|Ensembl:ENSFCAP00000008746} OS=Felis catus (Cat) PE=3 SV=1	PREDICTED: lactase-phlorizin hydrolase [Felis catus]
gene1259	--	--	Cellular Component: Golgi cis cisterna (GO:0000137);; Cellular Component: Golgi membrane (GO:0000139);; Molecular Function: GTPase activity (GO:0003924);; Molecular Function: GTP binding (GO:0005525);; Cellular Component: endoplasmic reticulum membrane (GO:0005789);; Biological Process: GTP catabolic process (GO:0006184);; Biological Process: endoplasmic reticulum organization (GO:0007029);; Biol…	K17339|0|ecb:100066513|ATL1; atlastin GTPase 1; K17339 atlastin [EC:3.6.5.-] (A)	[R]	General function prediction only	Atlastin-1 GN=ATL1 OS=Bos taurus (Bovine) PE=2 SV=2	Uncharacterized protein {ECO:0000313|Ensembl:ENSSSCP00000005398} OS=Sus scrofa (Pig) PE=4 SV=1	PREDICTED: atlastin-1 isoform 1 [Equus caballus]
gene26083	[O]	Posttranslational modification, protein turnover, chaperones	Molecular Function: glutathione peroxidase activity (GO:0004602);; Cellular Component: mitochondrion (GO:0005739);; Biological Process: response to oxidative stress (GO:0006979);; Biological Process: multicellular organismal development (GO:0007275);; Molecular Function: phospholipid-hydroperoxide glutathione peroxidase activity (GO:0047066);;	K05361|1.89762e-119|mcf:102142580|GPX4; glutathione peroxidase 4; K05361 phospholipid-hydroperoxide glutathione peroxidase [EC:1.11.1.12] (A)	[O]	Posttranslational modification, protein turnover, chaperones	Phospholipid hydroperoxide glutathione peroxidase, mitochondrial (Precursor) GN=GPX4 OS=Callithrix jacchus (White-tufted-ear marmoset) PE=2 SV=2	Glutathione peroxidase {ECO:0000256|RuleBase:RU000499} OS=Gorilla gorilla gorilla (Lowland gorilla) PE=3 SV=1	PREDICTED: LOW QUALITY PROTEIN: phospholipid hydroperoxide glutathione peroxidase, mitochondrial [Camelus bactrianus]
gene18948	[OC]	--	Biological Process: response to hypoxia (GO:0001666);; Cellular Component: endoplasmic reticulum (GO:0005783);; Biological Process: glycerol ether metabolic process (GO:0006662);; Biological Process: apoptotic process (GO:0006915);; Molecular Function: electron carrier activity (GO:0009055);; Molecular Function: protein disulfide oxidoreductase activity (GO:0015035);; Molecular Function: isomeras…	K09581|0|aml:100472764|PDIA2; protein disulfide isomerase family A, member 2; K09581 protein disulfide isomerase family A, member 2 [EC:5.3.4.1] (A)	[O]	Posttranslational modification, protein turnover, chaperones	Protein disulfide-isomerase A2 (Precursor) GN=PDIA2 OS=Pongo abelii (Sumatran orangutan) PE=2 SV=1	PDIA2 protein (Predicted) {ECO:0000313|EMBL:ACC62121.1} OS=Rhinolophus ferrumequinum (Greater horseshoe bat) PE=4 SV=1	PDIA2 protein (predicted) [Rhinolophus ferrumequinum]
gene2127	[R]	General function prediction only	Molecular Function: nucleic acid binding (GO:0003676);; Molecular Function: metal ion binding (GO:0046872);;	--	[R]	General function prediction only	Zinc finger protein 585A GN=ZNF585A OS=Pongo abelii (Sumatran orangutan) PE=2 SV=1	Uncharacterized protein {ECO:0000313|Ensembl:ENSFCAP00000019640} OS=Felis catus (Cat) PE=4 SV=1	PREDICTED: LOW QUALITY PROTEIN: zinc finger protein 646 [Panthera tigris altaica]
gene24107	--	--	Molecular Function: metal ion binding (GO:0046872);;	--	[R]	General function prediction only	Zinc finger protein 512 GN=ZNF512 OS=Pongo abelii (Sumatran orangutan) PE=2 SV=1	Uncharacterized protein {ECO:0000313|Ensembl:ENSECAP00000012112} OS=Equus caballus (Horse) PE=4 SV=1	PREDICTED: zinc finger protein 512 isoform 2 [Ceratotherium simum simum]
gene25123	--	--	Molecular Function: binding (GO:0005488);; Biological Process: single-organism process (GO:0044699);; Biological Process: biological regulation (GO:0065007);;	--	--	--	--	Uncharacterized protein {ECO:0000313|Ensembl:ENSMPUP00000020001} OS=Mustela putorius furo (European domestic ferret) PE=4 SV=1	PREDICTED: fibroblast growth factor-binding protein 3 [Mustela putorius furo]
gene2304	--	--	--	--	[R]	General function prediction only	Transmembrane protein (Precursor) GN=ERVW-1 OS=Pongo pygmaeus (Bornean orangutan) PE=3 SV=1	Polyprotein {ECO:0000313|EMBL:CAJ76248.1} (Precursor) OS=Sus scrofa (Pig) PE=4 SV=1	PREDICTED: LOW QUALITY PROTEIN: uncharacterized protein LOC103585542 [Galeopterus variegatus]
gene7642	--	--	--	--	[T]	Signal transduction mechanisms	Receptor-type tyrosine-protein phosphatase F (Precursor) GN=PTPRF OS=Bos taurus (Bovine) PE=2 SV=1	Uncharacterized protein {ECO:0000313|Ensembl:ENSCAFP00000025265} (Fragment) OS=Canis familiaris (Dog) PE=4 SV=2	PREDICTED: immunoglobulin superfamily DCC subclass member 3 isoform X1 [Balaenoptera acutorostrata scammoni]
gene2904	--	--	--	--	--	--	Tyrosine-protein kinase HCK GN=HCK OS=Macaca fascicularis (Crab-eating macaque) PE=2 SV=3	Uncharacterized protein {ECO:0000313|Ensembl:ENSAMEP00000013554} OS=Ailuropoda melanoleuca (Giant panda) PE=4 SV=1	PREDICTED: src-like-adapter [Ceratotherium simum simum]
gene12236	--	--	--	K18208|1.67311e-108|nle:100606165|RNLS; renalase, FAD-dependent amine oxidase; K18208 renalase [EC:1.6.3.5] (A)	--	--	--	Renalase {ECO:0000313|EMBL:ELK00942.1} OS=Pteropus alecto (Black flying fox) PE=4 SV=1	PREDICTED: renalase-like isoform X2 [Galeopterus variegatus]
gene4190	--	--	Cellular Component: nucleus (GO:0005634);;	K17602|0|fca:101083270|YLPM1; YLP motif containing 1; K17602 YLP motif-containing protein 1 (A)	[V]	Defense mechanisms	--	Uncharacterized protein {ECO:0000313|Ensembl:ENSFCAP00000025126} OS=Felis catus (Cat) PE=4 SV=1	PREDICTED: YLP motif-containing protein 1 [Ceratotherium simum simum]
gene7593	--	--	Cellular Component: cytoplasm (GO:0005737);; Molecular Function: zinc ion binding (GO:0008270);; Cellular Component: PML body (GO:0016605);; Molecular Function: protein homodimerization activity (GO:0042803);;	K12001|0|cfa:486863|TRIM8; tripartite motif containing 8; K12001 tripartite motif-containing protein 8 [EC:6.3.2.19] (A)	[O]	Posttranslational modification, protein turnover, chaperones	Tripartite motif-containing protein 5 GN=TRIM5 OS=Papio anubis (Olive baboon) PE=3 SV=1	Uncharacterized protein {ECO:0000313|Ensembl:ENSCAFP00000015028} OS=Canis familiaris (Dog) PE=4 SV=1	PREDICTED: probable E3 ubiquitin-protein ligase TRIM8 [Canis lupus familiaris]
gene21284	[DZ]	--	Molecular Function: ubiquitin-protein transferase activity (GO:0004842);; Biological Process: protein ubiquitination (GO:0016567);; Biological Process: ISG15-protein conjugation (GO:0032020);; Molecular Function: ISG15 transferase activity (GO:0042296);; Biological Process: regulation of defense response to virus (GO:0050688);;	--	[O]	Posttranslational modification, protein turnover, chaperones	RCC1 and BTB domain-containing protein 2 GN=RCBTB2 OS=Pongo abelii (Sumatran orangutan) PE=2 SV=1	Uncharacterized protein {ECO:0000313|Ensembl:ENSCAFP00000014398} OS=Canis familiaris (Dog) PE=4 SV=2	PREDICTED: E3 ISG15--protein ligase HERC5 isoform X2 [Canis lupus familiaris]
gene153	[T]	Signal transduction mechanisms	Molecular Function: guanylate cyclase activity (GO:0004383);; Molecular Function: protein kinase activity (GO:0004672);; Molecular Function: ATP binding (GO:0005524);; Biological Process: cGMP biosynthetic process (GO:0006182);; Biological Process: protein phosphorylation (GO:0006468);; Biological Process: receptor guanylyl cyclase signaling pathway (GO:0007168);; Cellular Component: integral com…	K12324|0|umr:103667090|NPR2; natriuretic peptide receptor 2; K12324 atrial natriuretic peptide receptor B [EC:4.6.1.2] (A)	[T]	Signal transduction mechanisms	Atrial natriuretic peptide receptor 2 (Precursor) GN=NPR2 OS=Bos taurus (Bovine) PE=2 SV=1	Guanylate cyclase {ECO:0000256|RuleBase:RU003431} (Fragment) OS=Ailuropoda melanoleuca (Giant panda) PE=3 SV=1	PREDICTED: atrial natriuretic peptide receptor 2 isoform X1 [Ursus maritimus]
gene2216	[T]	Signal transduction mechanisms	Cellular Component: extracellular space (GO:0005615);; Cellular Component: microtubule organizing center (GO:0005815);; Biological Process: protein folding (GO:0006457);; Cellular Component: integral component of membrane (GO:0016021);; Cellular Component: prefoldin complex (GO:0016272);; Cellular Component: sarcolemma (GO:0042383);; Molecular Function: unfolded protein binding (GO:0051082);;	--	[T]	Signal transduction mechanisms	Sarcolemmal membrane-associated protein GN=SLMAP OS=Oryctolagus cuniculus (Rabbit) PE=1 SV=2	Sarcolemmal membrane-associated protein {ECO:0000313|EMBL:CCP84478.1} (Fragment) OS=Neovison vison (American mink) PE=2 SV=1	PREDICTED: sarcolemmal membrane-associated protein [Sus scrofa]
Manis_javanica_newGene_1483	--	--	--	--	--	--	--	--	PREDICTED: uncharacterized protein LOC103345184, partial [Oryctolagus cuniculus]
gene10890	--	--	Biological Process: positive regulation of immunoglobulin production (GO:0002639);; Biological Process: positive regulation of T cell cytokine production (GO:0002726);; Cellular Component: nucleus (GO:0005634);; Cellular Component: cytoplasm (GO:0005737);; Biological Process: positive regulation of B cell proliferation (GO:0030890);; Biological Process: positive regulation of interferon-gamma pro…	--	[R]	General function prediction only	SAM and SH3 domain-containing protein 3 OS=Bos taurus (Bovine) PE=2 SV=2	Uncharacterized protein {ECO:0000313|Ensembl:ENSAMEP00000015893} OS=Ailuropoda melanoleuca (Giant panda) PE=4 SV=1	PREDICTED: SAM and SH3 domain-containing protein 3 [Lipotes vexillifer]
gene11235	--	--	--	--	[F]	Nucleotide transport and metabolism	--	Uncharacterized protein {ECO:0000313|Ensembl:ENSMPUP00000004327} (Fragment) OS=Mustela putorius furo (European domestic ferret) PE=4 SV=1	PREDICTED: leucine-rich repeat and guanylate kinase domain-containing protein-like, partial [Galeopterus variegatus]
gene23142	[R]	General function prediction only	Molecular Function: nucleic acid binding (GO:0003676);; Cellular Component: intracellular (GO:0005622);; Biological Process: regulation of transcription, DNA-templated (GO:0006355);; Molecular Function: metal ion binding (GO:0046872);;	K09228|0|ecb:100065524|zinc finger protein 268-like; K09228 KRAB domain-containing zinc finger protein (A)	[R]	General function prediction only	Zinc finger protein 615 GN=ZNF615 OS=Pongo abelii (Sumatran orangutan) PE=2 SV=2	Putative uncharacterized protein {ECO:0000313|EMBL:EFB13138.1} (Fragment) OS=Ailuropoda melanoleuca (Giant panda) PE=4 SV=1	PREDICTED: zinc finger protein 268-like [Equus caballus]
gene17328	[I]	Lipid transport and metabolism	Molecular Function: acetate-CoA ligase activity (GO:0003987);; Cellular Component: nucleus (GO:0005634);; Cellular Component: cytoplasm (GO:0005737);; Biological Process: acetyl-CoA biosynthetic process (GO:0006085);; Biological Process: lipid biosynthetic process (GO:0008610);;	K01895|5.01693e-74|pale:102878259|ACSS2; acyl-CoA synthetase short-chain family member 2; K01895 acetyl-CoA synthetase [EC:6.2.1.1] (A)	[I]	Lipid transport and metabolism	Acyl-CoA synthetase short-chain family member 3, mitochondrial (Precursor) GN=ACSS3 OS=Pongo abelii (Sumatran orangutan) PE=2 SV=1	Uncharacterized protein {ECO:0000313|Ensembl:ENSMMUP00000037756} OS=Macaca mulatta (Rhesus macaque) PE=4 SV=1	Acetyl-coenzyme A synthetase, cytoplasmic [Myotis brandtii]
gene23223	--	--	Molecular Function: G-protein coupled receptor activity (GO:0004930);; Biological Process: G-protein coupled receptor signaling pathway (GO:0007186);; Cellular Component: integral component of membrane (GO:0016021);; Biological Process: sensory perception of taste (GO:0050909);;	K08474|6.56202e-136|cfa:100271734|TAS2R10, CAFA-T2R10; taste receptor, type 2, member 10; K08474 taste receptor type 2 (A)	--	--	Taste receptor type 2 member 10 GN=TAS2R10 OS=Papio hamadryas (Hamadryas baboon) PE=3 SV=1	Taste receptor type 2 {ECO:0000256|RuleBase:RU004424} OS=Canis familiaris (Dog) PE=3 SV=1	taste receptor, type 2, member 10 [Canis lupus familiaris]
gene13308	--	--	Cellular Component: spindle pole (GO:0000922);; Cellular Component: cytoplasm (GO:0005737);; Biological Process: mitotic nuclear division (GO:0007067);; Biological Process: cell division (GO:0051301);;	K16805|0|pale:102895034|FAM83D; family with sequence similarity 83, member D; K16805 protein FAM83D (A)	--	--	Protein FAM83D GN=FAM83D OS=Bos taurus (Bovine) PE=2 SV=1	Uncharacterized protein {ECO:0000313|Ensembl:ENSMPUP00000017613} OS=Mustela putorius furo (European domestic ferret) PE=4 SV=1	PREDICTED: protein FAM83D [Ceratotherium simum simum]
gene15113	--	--	--	--	--	--	--	Uncharacterized protein {ECO:0000313|Ensembl:ENSECAP00000009246} (Fragment) OS=Equus caballus (Horse) PE=4 SV=1	PREDICTED: transmembrane protein 5 [Canis lupus familiaris]
gene10517	--	--	Biological Process: cell communication (GO:0007154);; Cellular Component: membrane part (GO:0044425);; Cellular Component: cell part (GO:0044464);;	K07619|3.7556e-146|ngi:103729058|Gjc2; gap junction protein, gamma 2, 47kDa; K07619 gap junction protein, alpha 12 (A)	--	--	Gap junction gamma-2 protein GN=GJC2 OS=Bos taurus (Bovine) PE=2 SV=1	Uncharacterized protein {ECO:0000313|Ensembl:ENSPANP00000018256} OS=Papio anubis (Olive baboon) PE=4 SV=1	PREDICTED: LOW QUALITY PROTEIN: gap junction gamma-2 protein [Myotis lucifugus]
gene21842	[R]	General function prediction only	Cellular Component: nucleolus (GO:0005730);; Cellular Component: nuclear membrane (GO:0031965);;	K14556|0|ggo:101135112|WDR3; WD repeat-containing protein 3; K14556 U3 small nucleolar RNA-associated protein 12 (A)	[A]	RNA processing and modification	Dynein assembly factor with WDR repeat domains 1 GN=DAW1 OS=Bos taurus (Bovine) PE=2 SV=1	Uncharacterized protein {ECO:0000313|Ensembl:ENSNLEP00000006465} OS=Nomascus leucogenys (Northern white-cheeked gibbon) PE=4 SV=1	PREDICTED: WD repeat-containing protein 3 [Ochotona princeps]
gene1870	--	--	--	--	--	--	--	Uncharacterized protein {ECO:0000313|Ensembl:ENSLAFP00000001543} (Fragment) OS=Loxodonta africana (African elephant) PE=4 SV=1	PREDICTED: platelet-activating factor receptor-like [Loxodonta africana]
gene7301	--	--	--	K13510|1.04454e-121|pale:102894173|lysophosphatidylcholine acyltransferase 2B-like; K13510 lysophosphatidylcholine acyltransferase / lyso-PAF acetyltransferase [EC:2.3.1.23 2.3.1.67] (A)	[I]	Lipid transport and metabolism	Neurocalcin-delta GN=NCALD OS=Pongo abelii (Sumatran orangutan) PE=2 SV=3	Lysophosphatidylcholine acyltransferase 2B {ECO:0000313|EMBL:EPQ15612.1} OS=Myotis brandtii (Brandt's bat) PE=4 SV=1	PREDICTED: lysophosphatidylcholine acyltransferase 2B-like [Ceratotherium simum simum]
gene15794	--	--	Molecular Function: cannabinoid receptor activity (GO:0004949);; Cellular Component: integral component of membrane (GO:0016021);; Biological Process: cannabinoid signaling pathway (GO:0038171);;	K04278|0|pale:102881865|CNR2; cannabinoid receptor 2 (macrophage); K04278 cannabinoid receptor 2 (macrophage) (A)	[R]	General function prediction only	Cannabinoid receptor 1 GN=CNR1 OS=Felis catus (Cat) PE=1 SV=1	Cannabinoid receptor 2 {ECO:0000313|EMBL:ELK02141.1} OS=Pteropus alecto (Black flying fox) PE=3 SV=1	PREDICTED: cannabinoid receptor 2 [Pteropus alecto]
gene13703	--	--	Molecular Function: G-protein coupled receptor activity (GO:0004930);; Molecular Function: olfactory receptor activity (GO:0004984);; Cellular Component: plasma membrane (GO:0005886);; Biological Process: G-protein coupled receptor signaling pathway (GO:0007186);; Cellular Component: integral component of membrane (GO:0016021);; Biological Process: detection of chemical stimulus involved in senso…	K04257|2.40403e-177|ecb:100053623|olfactory receptor 9K2-like; K04257 olfactory receptor (A)	--	--	Olfactory receptor-like protein OLF1 OS=Canis familiaris (Dog) PE=3 SV=1	Olfactory receptor {ECO:0000256|RuleBase:RU000688} (Fragment) OS=Mustela putorius furo (European domestic ferret) PE=3 SV=1	PREDICTED: olfactory receptor 9K2-like [Mustela putorius furo]
gene7840	--	--	Molecular Function: receptor signaling protein activity (GO:0005057);; Molecular Function: Rho guanyl-nucleotide exchange factor activity (GO:0005089);; Molecular Function: phospholipid binding (GO:0005543);; Biological Process: regulation of Rho protein signal transduction (GO:0035023);;	K16847|0|mcc:701688|t-lymphoma invasion and metastasis-inducing protein 2-like; K16847 T-lymphoma invasion and metastasis-inducing protein 2 (A)	[T]	Signal transduction mechanisms	Rho guanine nucleotide exchange factor 9 GN=ARHGEF9 OS=Pongo abelii (Sumatran orangutan) PE=2 SV=1	Uncharacterized protein {ECO:0000313|Ensembl:ENSMMUP00000014622} OS=Macaca mulatta (Rhesus macaque) PE=4 SV=1	PREDICTED: T-lymphoma invasion and metastasis-inducing protein 2 isoform 1 [Ceratotherium simum simum]
gene25558	--	--	--	--	--	--	Regulator of microtubule dynamics protein 2 GN=RMDN2 OS=Bos taurus (Bovine) PE=2 SV=2	Uncharacterized protein {ECO:0000313|Ensembl:ENSFCAP00000017036} OS=Felis catus (Cat) PE=4 SV=1	PREDICTED: regulator of microtubule dynamics protein 2 isoform X3 [Panthera tigris altaica]
gene8818	--	--	Molecular Function: calcium activated cation channel activity (GO:0005227);; Molecular Function: voltage-gated ion channel activity (GO:0005244);; Cellular Component: integral component of plasma membrane (GO:0005887);; Biological Process: cation transport (GO:0006812);; Biological Process: ATP transport (GO:0015867);; Biological Process: regulation of ion transmembrane transport (GO:0034765);; M…	--	--	--	Calcium homeostasis modulator protein 2 GN=CALHM2 OS=Bos taurus (Bovine) PE=2 SV=1	Uncharacterized protein {ECO:0000313|Ensembl:ENSCAFP00000015347} OS=Canis familiaris (Dog) PE=4 SV=2	PREDICTED: calcium homeostasis modulator protein 1 [Canis lupus familiaris]
Manis_javanica_newGene_9806	--	--	--	--	--	--	Adrenodoxin GN=FDX1 OS=Ovis aries (Sheep) PE=1 SV=2	--	transposase [Bos taurus]
gene21302	--	--	Cellular Component: Golgi apparatus (GO:0005794);; Biological Process: intracellular protein transport (GO:0006886);; Biological Process: vesicle-mediated transport (GO:0016192);; Cellular Component: clathrin adaptor complex (GO:0030131);; Cellular Component: clathrin-coated vesicle membrane (GO:0030665);;	K12393|0|aml:100467166|AP1M2; adaptor-related protein complex 1, mu 2 subunit; K12393 AP-1 complex subunit mu (A)	[U]	Intracellular trafficking, secretion, and vesicular transport	AP-1 complex subunit mu-2 OS=Bos taurus (Bovine) PE=1 SV=3	Putative uncharacterized protein {ECO:0000313|EMBL:EFB12978.1} (Fragment) OS=Ailuropoda melanoleuca (Giant panda) PE=4 SV=1	PREDICTED: AP-1 complex subunit mu-2 [Ailuropoda melanoleuca]
gene13047	--	--	Cellular Component: endoplasmic reticulum lumen (GO:0005788);;	--	[R]	General function prediction only	Protein O-glucosyltransferase 1 (Precursor) GN=POGLUT1 OS=Bos taurus (Bovine) PE=2 SV=1	Uncharacterized protein {ECO:0000313|Ensembl:ENSFCAP00000003875} OS=Felis catus (Cat) PE=4 SV=1	PREDICTED: KDEL motif-containing protein 1 [Panthera tigris altaica]
gene25486	--	--	Molecular Function: G-protein coupled receptor activity (GO:0004930);; Molecular Function: olfactory receptor activity (GO:0004984);; Cellular Component: plasma membrane (GO:0005886);; Biological Process: G-protein coupled receptor signaling pathway (GO:0007186);; Cellular Component: integral component of membrane (GO:0016021);; Biological Process: detection of chemical stimulus involved in senso…	K04257|1.27175e-96|cfa:100687028|olfactory receptor 8B3-like; K04257 olfactory receptor (A)	--	--	Olfactory receptor-like protein OLF1 OS=Canis familiaris (Dog) PE=3 SV=1	Olfactory receptor {ECO:0000256|RuleBase:RU000688} (Fragment) OS=Canis familiaris (Dog) PE=3 SV=1	PREDICTED: olfactory receptor 8B3-like [Canis lupus familiaris]
gene1053	--	--	Cellular Component: integral component of membrane (GO:0016021);;	K17087|0|tup:102479077|TM9SF3; transmembrane 9 superfamily member 3; K17087 transmembrane 9 superfamily member 3 (A)	[U]	Intracellular trafficking, secretion, and vesicular transport	Transmembrane 9 superfamily member 4 (Precursor) GN=TM9SF4 OS=Pongo abelii (Sumatran orangutan) PE=2 SV=1	Uncharacterized protein {ECO:0000313|Ensembl:ENSPPYP00000002926} OS=Pongo abelii (Sumatran orangutan) PE=4 SV=1	PREDICTED: transmembrane 9 superfamily member 3, partial [Tupaia chinensis]
gene27036	--	--	Molecular Function: acetylcholine-activated cation-selective channel activity (GO:0004889);; Cellular Component: plasma membrane (GO:0005886);; Biological Process: ion transport (GO:0006811);; Cellular Component: integral component of membrane (GO:0016021);; Cellular Component: cell junction (GO:0030054);; Biological Process: regulation of membrane potential (GO:0042391);; Cellular Component: pos…	K04817|0|ecb:100146223|CHRNE; cholinergic receptor, nicotinic, epsilon (muscle); K04817 nicotinic acetylcholine receptor epsilon (A)	[T]	Signal transduction mechanisms	Acetylcholine receptor subunit epsilon (Precursor) GN=CHRNE OS=Bos taurus (Bovine) PE=2 SV=1	Uncharacterized protein {ECO:0000313|Ensembl:ENSECAP00000005782} OS=Equus caballus (Horse) PE=3 SV=1	PREDICTED: acetylcholine receptor subunit epsilon [Odobenus rosmarus divergens]
gene4783	[R]	General function prediction only	Cellular Component: nucleus (GO:0005634);; Cellular Component: plasma membrane (GO:0005886);; Molecular Function: kinase activity (GO:0016301);; Biological Process: phosphorylation (GO:0016310);;	K14830|0|ptg:102972307|PAK1IP1; PAK1 interacting protein 1; K14830 protein MAK11 (A)	[S]	Function unknown	p21-activated protein kinase-interacting protein 1 GN=PAK1IP1 OS=Bos taurus (Bovine) PE=2 SV=1	Putative p21-activated protein kinase-interacting protein 1 {ECO:0000313|EMBL:JAA47004.1} OS=Desmodus rotundus (Vampire bat) PE=2 SV=1	PREDICTED: p21-activated protein kinase-interacting protein 1 [Ceratotherium simum simum]
gene11983	[E]	Amino acid transport and metabolism	Biological Process: Mo-molybdopterin cofactor biosynthetic process (GO:0006777);; Molecular Function: Mo-molybdopterin cofactor sulfurase activity (GO:0008265);; Molecular Function: transferase activity (GO:0016740);; Molecular Function: molybdenum ion binding (GO:0030151);; Molecular Function: pyridoxal phosphate binding (GO:0030170);;	K15631|0|pale:102880788|MOCOS; molybdenum cofactor sulfurase; K15631 molybdenum cofactor sulfurtransferase [EC:2.8.1.9] (A)	[H]	Coenzyme transport and metabolism	Molybdenum cofactor sulfurase {ECO:0000255|HAMAP-Rule:MF_03050} OS=Bos taurus (Bovine) PE=2 SV=3	Uncharacterized protein {ECO:0000313|Ensembl:ENSFCAP00000008161} (Fragment) OS=Felis catus (Cat) PE=3 SV=1	PREDICTED: molybdenum cofactor sulfurase [Ceratotherium simum simum]
gene15188	--	--	Molecular Function: transmembrane signaling receptor activity (GO:0004888);; Biological Process: signal transduction (GO:0007165);; Biological Process: sensory perception of smell (GO:0007608);; Cellular Component: membrane (GO:0016020);;	K04257|1.22307e-140|umr:103680620|olfactory receptor 5V1-like; K04257 olfactory receptor (A)	--	--	Olfactory receptor-like protein OLF2 OS=Canis familiaris (Dog) PE=3 SV=1	Olfactory receptor {ECO:0000256|RuleBase:RU000688} (Fragment) OS=Loxodonta africana (African elephant) PE=3 SV=1	PREDICTED: olfactory receptor 5V1-like [Ursus maritimus]
gene4724	--	--	Molecular Function: RNA binding (GO:0003723);; Molecular Function: endoribonuclease activity (GO:0004521);; Molecular Function: scavenger receptor activity (GO:0005044);; Cellular Component: extracellular region (GO:0005576);; Biological Process: proteolysis (GO:0006508);; Biological Process: immune response (GO:0006955);; Biological Process: female pregnancy (GO:0007565);; Molecular Function: se…	K14648|0|ecb:100056519|ENDOU; endonuclease, polyU-specific; K14648 poly(U)-specific endoribonuclease [EC:3.1.-.-] (A)	[R]	General function prediction only	Poly(U)-specific endoribonuclease (Precursor) GN=ENDOU OS=Bos taurus (Bovine) PE=2 SV=1	Uncharacterized protein {ECO:0000313|Ensembl:ENSECAP00000021628} OS=Equus caballus (Horse) PE=4 SV=1	PREDICTED: poly(U)-specific endoribonuclease isoform X1 [Equus caballus]
gene4631	--	--	Molecular Function: G-protein coupled receptor activity (GO:0004930);; Molecular Function: olfactory receptor activity (GO:0004984);; Cellular Component: plasma membrane (GO:0005886);; Biological Process: G-protein coupled receptor signaling pathway (GO:0007186);; Cellular Component: integral component of membrane (GO:0016021);; Biological Process: detection of chemical stimulus involved in senso…	K04257|7.54878e-170|ecb:100058198|olfactory receptor 8S1-like; K04257 olfactory receptor (A)	--	--	Olfactory receptor 1G1 GN=OR1G1 OS=Gorilla gorilla gorilla (Lowland gorilla) PE=3 SV=1	Olfactory receptor {ECO:0000256|RuleBase:RU000688} OS=Equus caballus (Horse) PE=3 SV=1	PREDICTED: olfactory receptor 8S1-like [Equus caballus]
gene11886	--	--	Molecular Function: receptor binding (GO:0005102);; Cellular Component: cell surface (GO:0009986);; Cellular Component: membrane (GO:0016020);; Biological Process: lymphocyte differentiation (GO:0030098);;	K05454|3.9596e-115|fca:493796|FLT3LG; fms-related tyrosine kinase 3 ligand; K05454 fms-related tyrosine kinase 3 ligand (A)	--	--	--	Uncharacterized protein {ECO:0000313|Ensembl:ENSFCAP00000016376} OS=Felis catus (Cat) PE=2 SV=1	fms-related tyrosine kinase 3 ligand precursor [Felis catus]
gene21841	[R]	General function prediction only	Biological Process: response to retinoic acid (GO:0032526);;	--	[BK]	--	Ganglioside-induced differentiation-associated protein 2 GN=GDAP2 OS=Bos taurus (Bovine) PE=2 SV=1	Ganglioside-induced differentiation-associated protein 2 {ECO:0000313|EMBL:CCP77308.1} (Fragment) OS=Neovison vison (American mink) PE=2 SV=1	hypothetical protein PANDA_013957 [Ailuropoda melanoleuca]
gene15595	--	--	Molecular Function: metal ion binding (GO:0046872);;	--	[F]	Nucleotide transport and metabolism	Cytosolic purine 5&apos;-nucleotidase GN=NT5C2 OS=Pongo abelii (Sumatran orangutan) PE=2 SV=1	Uncharacterized protein {ECO:0000313|Ensembl:ENSSSCP00000012196} (Fragment) OS=Sus scrofa (Pig) PE=4 SV=2	PREDICTED: 5&apos;-nucleotidase domain-containing protein 2 [Sus scrofa]
gene1964	[L]	Replication, recombination and repair	Molecular Function: nucleic acid binding (GO:0003676);; Molecular Function: catalytic activity (GO:0003824);; Biological Process: DNA metabolic process (GO:0006259);;	--	[R]	General function prediction only	--	Pol protein {ECO:0000313|EMBL:BAP46324.1} (Fragment) OS=Chlorocebus sabaeus (Green monkey) PE=4 SV=1	pol polyprotein [Trichosurus vulpecula]
gene25710	--	--	--	K03873|1.98789e-80|oas:101118496|transcription elongation factor B polypeptide 2-like; K03873 transcription elongation factor B, polypeptide 2 (A)	[K]	Transcription	--	Uncharacterized protein {ECO:0000313|Ensembl:ENSOARP00000000332} (Fragment) OS=Ovis aries (Sheep) PE=4 SV=1	PREDICTED: transcription elongation factor B polypeptide 2 [Bubalus bubalis]
gene6471	[J]	Translation, ribosomal structure and biogenesis	Cellular Component: spindle pole (GO:0000922);; Biological Process: inner cell mass cell proliferation (GO:0001833);; Cellular Component: nucleoplasm (GO:0005654);; Cellular Component: nucleolus (GO:0005730);; Cellular Component: cytoplasm (GO:0005737);; Biological Process: rRNA processing (GO:0006364);; Molecular Function: microtubule binding (GO:0008017);; Molecular Function: rRNA binding (GO:0…	K14574|4.15914e-144|ptr:463942|SBDS; Shwachman-Bodian-Diamond syndrome; K14574 ribosome maturation protein SDO1 (A)	[J]	Translation, ribosomal structure and biogenesis	Ribosome maturation protein SBDS GN=SBDS OS=Pongo abelii (Sumatran orangutan) PE=2 SV=1	Shwachman-Bodian-Diamond syndrome protein {ECO:0000313|EMBL:EHH52107.1} OS=Macaca fascicularis (Crab-eating macaque) PE=4 SV=1	PREDICTED: ribosome maturation protein SBDS [Pteropus alecto]
gene6266	[Z]	Cytoskeleton	Cellular Component: male germ cell nucleus (GO:0001673);; Cellular Component: Golgi apparatus (GO:0005794);; Cellular Component: motile cilium (GO:0031514);; Cellular Component: protein complex (GO:0043234);;	--	[Z]	Cytoskeleton	Actin-like protein 7A GN=ACTL7A OS=Bos taurus (Bovine) PE=2 SV=1	Uncharacterized protein {ECO:0000313|Ensembl:ENSCAFP00000004139} OS=Canis familiaris (Dog) PE=3 SV=1	PREDICTED: actin-like protein 7A [Ceratotherium simum simum]
gene14328	--	--	--	K05444|3.7993e-88|bacu:102998754|IL24; interleukin 24; K05444 interleukin 19/20/24 (A)	--	--	--	Uncharacterized protein {ECO:0000313|Ensembl:ENSMLUP00000016162} (Fragment) OS=Myotis lucifugus (Little brown bat) PE=4 SV=1	PREDICTED: interleukin-24 [Balaenoptera acutorostrata scammoni]
gene6673	--	--	Cellular Component: condensed nuclear chromosome (GO:0000794);; Molecular Function: damaged DNA binding (GO:0003684);; Molecular Function: ubiquitin-protein transferase activity (GO:0004842);; Cellular Component: cytoplasm (GO:0005737);; Biological Process: DNA replication (GO:0006260);; Biological Process: DNA repair (GO:0006281);; Biological Process: regulation of gene expression by genetic imp…	K10605|0|ecb:100051990|BRCA1; breast cancer 1, early onset; K10605 breast cancer type 1 susceptibility protein (A)	[LK]	--	Breast cancer type 1 susceptibility protein homolog GN=BRCA1 OS=Canis familiaris (Dog) PE=3 SV=1	Uncharacterized protein {ECO:0000313|Ensembl:ENSMPUP00000009722} OS=Mustela putorius furo (European domestic ferret) PE=4 SV=1	PREDICTED: breast cancer type 1 susceptibility protein homolog isoform 2 [Ceratotherium simum simum]
Manis_javanica_newGene_268	--	--	Cellular Component: integral component of membrane (GO:0016021);;	K14010|2.94149e-22|cfr:102515123|TRAM1; translocation associated membrane protein 1; K14010 translocating chain-associated membrane protein 1 (A)	--	--	Translocating chain-associated membrane protein 1 GN=TRAM1 OS=Canis familiaris (Dog) PE=1 SV=2	--	PREDICTED: translocating chain-associated membrane protein 1 [Camelus ferus]
Manis_javanica_newGene_7556	--	--	--	--	--	--	--	--	PREDICTED: leucine-rich repeat-containing protein 37A2 [Canis lupus familiaris]
gene16569	[IQ]	--	Molecular Function: catalytic activity (GO:0003824);; Biological Process: metabolic process (GO:0008152);;	--	[R]	General function prediction only	--	Uncharacterized protein {ECO:0000313|Ensembl:ENSOARP00000016933} OS=Ovis aries (Sheep) PE=4 SV=1	PREDICTED: disco-interacting protein 2 homolog C isoform X2 [Bos taurus]
gene14922	--	--	Biological Process: vasculogenesis (GO:0001570);; Molecular Function: ion channel activity (GO:0005216);; Cellular Component: connexon complex (GO:0005922);; Biological Process: synaptic transmission (GO:0007268);; Biological Process: visual perception (GO:0007601);; Cellular Component: integral component of membrane (GO:0016021);; Biological Process: cell development (GO:0048468);; Biological Pr…	K07616|0|mcf:102124903|GJC1; gap junction protein, gamma 1, 45kDa; K07616 gap junction protein, alpha 7 (A)	--	--	Gap junction gamma-1 protein GN=GJC1 OS=Sus scrofa (Pig) PE=2 SV=1	Gap junction protein {ECO:0000256|RuleBase:RU000630} OS=Otolemur garnettii (Small-eared galago) PE=3 SV=1	PREDICTED: gap junction gamma-1 protein isoform X1 [Mustela putorius furo]
gene13784	[R]	General function prediction only	Molecular Function: creatine:sodium symporter activity (GO:0005309);; Molecular Function: neurotransmitter:sodium symporter activity (GO:0005328);; Cellular Component: integral component of plasma membrane (GO:0005887);; Biological Process: neurotransmitter transport (GO:0006836);;	K05039|0|rno:50690|Slc6a8, CHOT1, CHT1, CRT, CT1; solute carrier family 6 (neurotransmitter transporter), member 8; K05039 solute carrier family 6 (neurotransmitter transporter, GABA) member 6/8/11/12/13 (A)	[T]	Signal transduction mechanisms	Sodium- and chloride-dependent creatine transporter 1 GN=SLC6A8 OS=Bos taurus (Bovine) PE=2 SV=1	Transporter {ECO:0000256|RuleBase:RU003732} OS=Mustela putorius furo (European domestic ferret) PE=3 SV=1	PREDICTED: sodium- and chloride-dependent creatine transporter 1 isoform X6 [Mustela putorius furo]
gene19350	--	--	Molecular Function: DNA binding (GO:0003677);;	--	[BD]	--	Tigger transposable element-derived protein 5 GN=TIGD5 OS=Bos taurus (Bovine) PE=3 SV=2	Putative uncharacterized protein {ECO:0000313|EMBL:EFB14604.1} (Fragment) OS=Ailuropoda melanoleuca (Giant panda) PE=4 SV=1	PREDICTED: jerky protein homolog-like [Odobenus rosmarus divergens]
gene5651	--	--	Cellular Component: extracellular region (GO:0005576);;	--	--	--	Placenta-specific protein 9 (Precursor) GN=PLAC9 OS=Bos taurus (Bovine) PE=3 SV=1	Uncharacterized protein {ECO:0000313|Ensembl:ENSFCAP00000025490} (Fragment) OS=Felis catus (Cat) PE=4 SV=1	PREDICTED: placenta-specific protein 9 [Ovis aries]
gene21611	[KR]	--	Cellular Component: endoplasmic reticulum membrane (GO:0005789);; Molecular Function: aspartate N-acetyltransferase activity (GO:0017188);; Cellular Component: mitochondrial membrane (GO:0031966);; Biological Process: positive regulation of dopamine uptake involved in synaptic transmission (GO:0051586);;	K18309|1.9464e-154|cfa:612955|NAT8L; N-acetyltransferase 8-like (GCN5-related, putative); K18309 aspartate N-acetyltransferase [EC:2.3.1.17] (A)	[R]	General function prediction only	--	Uncharacterized protein {ECO:0000313|Ensembl:ENSCAFP00000021976} OS=Canis familiaris (Dog) PE=4 SV=1	PREDICTED: N-acetylaspartate synthetase, partial [Leptonychotes weddellii]
gene921	--	--	Biological Process: protein homooligomerization (GO:0051260);;	--	[R]	General function prediction only	BTB/POZ domain-containing protein KCTD4 GN=KCTD4 OS=Bos taurus (Bovine) PE=2 SV=1	Uncharacterized protein {ECO:0000313|Ensembl:ENSOCUP00000011891} OS=Oryctolagus cuniculus (Rabbit) PE=4 SV=1	PREDICTED: BTB/POZ domain-containing protein KCTD4 [Oryctolagus cuniculus]
gene2475	[J]	Translation, ribosomal structure and biogenesis	Molecular Function: structural constituent of ribosome (GO:0003735);; Biological Process: translation (GO:0006412);; Cellular Component: cytosolic small ribosomal subunit (GO:0022627);;	K02995|5.9545e-150|ecb:100065845|RPS8; ribosomal protein S8; K02995 small subunit ribosomal protein S8e (A)	[J]	Translation, ribosomal structure and biogenesis	40S ribosomal protein S8 GN=RPS8 OS=Macaca fascicularis (Crab-eating macaque) PE=2 SV=3	40S ribosomal protein S8 {ECO:0000256|RuleBase:RU000669} (Fragment) OS=Loxodonta africana (African elephant) PE=3 SV=1	PREDICTED: 40S ribosomal protein S8 [Equus caballus]
gene12600	[R]	General function prediction only	Cellular Component: photoreceptor outer segment (GO:0001750);; Molecular Function: GTPase activity (GO:0003924);; Molecular Function: GTP binding (GO:0005525);; Cellular Component: lysosome (GO:0005764);; Cellular Component: Golgi apparatus (GO:0005794);; Biological Process: GTP catabolic process (GO:0006184);; Biological Process: protein targeting (GO:0006605);; Biological Process: small GTPase …	K07885|5.16805e-159|pps:100967857|RAB27A; RAB27A, member RAS oncogene family; K07885 Ras-related protein Rab-27A (A)	[U]	Intracellular trafficking, secretion, and vesicular transport	Ras-related protein Rab-27A GN=RAB27A OS=Canis familiaris (Dog) PE=2 SV=1	Uncharacterized protein {ECO:0000313|Ensembl:ENSGGOP00000014162} OS=Gorilla gorilla gorilla (Lowland gorilla) PE=3 SV=1	PREDICTED: ras-related protein Rab-27A [Dasypus novemcinctus]
gene16787	--	--	--	--	--	--	--	Uncharacterized protein {ECO:0000313|Ensembl:ENSCAFP00000042195} OS=Canis familiaris (Dog) PE=4 SV=1	PREDICTED: cell division cycle-associated protein 4 [Odobenus rosmarus divergens]
gene20303	--	--	Molecular Function: G-protein coupled receptor activity (GO:0004930);; Molecular Function: olfactory receptor activity (GO:0004984);; Cellular Component: plasma membrane (GO:0005886);; Biological Process: G-protein coupled receptor signaling pathway (GO:0007186);; Cellular Component: integral component of membrane (GO:0016021);; Biological Process: detection of chemical stimulus involved in senso…	K04257|1.82149e-165|aml:100470149|olfactory receptor 2H1-like; K04257 olfactory receptor (A)	--	--	Olfactory receptor-like protein OLF3 OS=Canis familiaris (Dog) PE=3 SV=1	Uncharacterized protein {ECO:0000313|Ensembl:ENSBTAP00000048626} (Fragment) OS=Bos taurus (Bovine) PE=4 SV=2	PREDICTED: olfactory receptor 2H1-like [Erinaceus europaeus]
Manis_javanica_newGene_2436	[U]	Intracellular trafficking, secretion, and vesicular transport	Molecular Function: transporter activity (GO:0005215);; Molecular Function: protein binding (GO:0005515);; Biological Process: anterograde axon cargo transport (GO:0008089);; Biological Process: insulin receptor signaling pathway (GO:0008286);; Cellular Component: AP-3 adaptor complex (GO:0030123);; Cellular Component: transport vesicle (GO:0030133);; Biological Process: anterograde synaptic vesi…	K12399|2.9531e-63|pale:102884832|AP3S1; adaptor-related protein complex 3, sigma 1 subunit; K12399 AP-3 complex subunit sigma (A)	--	--	AP-3 complex subunit sigma-1 GN=AP3S1 OS=Bos taurus (Bovine) PE=2 SV=1	--	PREDICTED: AP-3 complex subunit sigma-1-like isoform X1 [Mustela putorius furo]
gene1268	[O]	Posttranslational modification, protein turnover, chaperones	Molecular Function: ATP binding (GO:0005524);; Biological Process: protein folding (GO:0006457);; Biological Process: response to heat (GO:0009408);; Cellular Component: membrane (GO:0016020);; Molecular Function: heat shock protein binding (GO:0031072);; Molecular Function: metal ion binding (GO:0046872);; Molecular Function: unfolded protein binding (GO:0051082);;	K09503|0|bta:360006|DNAJA2; DnaJ (Hsp40) homolog, subfamily A, member 2; K09503 DnaJ homolog subfamily A member 2 (A)	[O]	Posttranslational modification, protein turnover, chaperones	DnaJ homolog subfamily A member 2 (Precursor) GN=DNAJA2 OS=Bos taurus (Bovine) PE=2 SV=1	Uncharacterized protein {ECO:0000313|Ensembl:ENSMODP00000016074} OS=Monodelphis domestica (Gray short-tailed opossum) PE=3 SV=1	dnaJ homolog subfamily A member 2 [Bos taurus]
Manis_javanica_newGene_981	--	--	--	--	--	--	--	--	PREDICTED: DNA repair-scaffolding protein-like [Galeopterus variegatus]
gene12562	[GEPR]	--	Cellular Component: mitochondrion (GO:0005739);; Cellular Component: plasma membrane (GO:0005886);; Molecular Function: secondary active monocarboxylate transmembrane transporter activity (GO:0015355);; Biological Process: organic anion transport (GO:0015711);; Cellular Component: integral component of membrane (GO:0016021);; Biological Process: transmembrane transport (GO:0055085);;	--	[G]	Carbohydrate transport and metabolism	Monocarboxylate transporter 1 GN=SLC16A1 OS=Bos taurus (Bovine) PE=2 SV=2	Uncharacterized protein {ECO:0000313|Ensembl:ENSFCAP00000003981} OS=Felis catus (Cat) PE=4 SV=1	PREDICTED: monocarboxylate transporter 1-like [Ceratotherium simum simum]
gene1564	[FE]	--	Molecular Function: magnesium ion binding (GO:0000287);; Molecular Function: ribose phosphate diphosphokinase activity (GO:0004749);; Biological Process: nucleotide biosynthetic process (GO:0009165);;	--	[EF]	--	Phosphoribosyl pyrophosphate synthase-associated protein 1 GN=PRPSAP1 OS=Bos taurus (Bovine) PE=2 SV=1	Uncharacterized protein {ECO:0000313|Ensembl:ENSMLUP00000012813} (Fragment) OS=Myotis lucifugus (Little brown bat) PE=4 SV=1	PREDICTED: phosphoribosyl pyrophosphate synthase-associated protein 1 isoform X1 [Myotis lucifugus]
gene5866	--	--	Molecular Function: neuropeptide Y receptor activity (GO:0004983);; Cellular Component: plasma membrane (GO:0005886);; Biological Process: G-protein coupled receptor signaling pathway (GO:0007186);; Cellular Component: integral component of membrane (GO:0016021);;	K08379|0|fca:101091781|PROKR1; prokineticin receptor 1; K08379 prokineticin receptor 1 (A)	[R]	General function prediction only	Prokineticin receptor 1 GN=PROKR1 OS=Bos taurus (Bovine) PE=2 SV=1	Uncharacterized protein {ECO:0000313|Ensembl:ENSFCAP00000020096} OS=Felis catus (Cat) PE=3 SV=1	PREDICTED: prokineticin receptor 1 [Felis catus]
gene5965	--	--	Biological Process: negative regulation of transcription from RNA polymerase II promoter (GO:0000122);; Molecular Function: transmembrane signaling receptor activity (GO:0004888);; Cellular Component: extracellular space (GO:0005615);; Cellular Component: integral component of plasma membrane (GO:0005887);; Biological Process: regulation of cell shape (GO:0008360);; Biological Process: negative r…	K06521|0|lve:103078968|SEMA4D; sema domain, immunoglobulin domain (Ig), transmembrane domain (TM) and short cytoplasmic domain, (semaphorin) 4D; K06521 semaphorin 4 (A)	[T]	Signal transduction mechanisms	Semaphorin-4A (Precursor) GN=SEMA4A OS=Bos taurus (Bovine) PE=2 SV=1	Uncharacterized protein {ECO:0000313|Ensembl:ENSOARP00000008343} (Fragment) OS=Ovis aries (Sheep) PE=4 SV=1	PREDICTED: semaphorin-4D [Lipotes vexillifer]
gene22785	--	--	Molecular Function: G-protein coupled receptor activity (GO:0004930);; Molecular Function: olfactory receptor activity (GO:0004984);; Cellular Component: plasma membrane (GO:0005886);; Cellular Component: integral component of membrane (GO:0016021);;	--	--	--	Olfactory receptor 1A1 GN=OR1A1 OS=Pan troglodytes (Chimpanzee) PE=3 SV=1	Olfactory receptor {ECO:0000256|RuleBase:RU000688} (Fragment) OS=Ovis aries (Sheep) PE=3 SV=1	PREDICTED: olfactory receptor 6C2-like [Canis lupus familiaris]
gene13676	--	--	Molecular Function: nucleotide binding (GO:0000166);; Cellular Component: microtubule cytoskeleton (GO:0015630);; Cellular Component: protein complex (GO:0043234);; Cellular Component: cytoskeletal part (GO:0044430);;	K10396|9.7873e-33|aml:100484204|KIF5C; kinesin family member 5C; K10396 kinesin family member 5 (A)	[Z]	Cytoskeleton	Kinesin heavy chain isoform 5A GN=KIF5A OS=Pongo abelii (Sumatran orangutan) PE=2 SV=1	Kinesin-like protein {ECO:0000256|RuleBase:RU000394} OS=Bos taurus (Bovine) PE=3 SV=1	PREDICTED: kinesin heavy chain isoform 5C-like [Tursiops truncatus]
gene11043	--	--	Cellular Component: nucleus (GO:0005634);; Cellular Component: cytosol (GO:0005829);;	--	--	--	Mitogen-activated protein kinase kinase kinase 7 GN=MAP3K7 OS=Pongo abelii (Sumatran orangutan) PE=2 SV=1	Uncharacterized protein {ECO:0000313|Ensembl:ENSFCAP00000025657} (Fragment) OS=Felis catus (Cat) PE=4 SV=1	PREDICTED: MAP3K7 C-terminal-like protein isoform X2 [Felis catus]
gene2111	--	--	--	--	--	--	--	Helicase SRCAP {ECO:0000313|EMBL:EQB77959.1} OS=Camelus ferus (Wild Bactrian camel) PE=4 SV=1	PREDICTED: dispanin subfamily A member 2b [Camelus bactrianus]
gene10230	--	--	Biological Process: nuclear-transcribed mRNA catabolic process, nonsense-mediated decay (GO:0000184);; Biological Process: regulation of protein kinase activity (GO:0045859);;	K18734|0|ptg:102957124|SMG8; SMG8 nonsense mediated mRNA decay factor; K18734 protein SMG8 (A)	[S]	Function unknown	Protein SMG8 GN=SMG8 OS=Bos taurus (Bovine) PE=2 SV=2	Uncharacterized protein {ECO:0000313|Ensembl:ENSFCAP00000012366} OS=Felis catus (Cat) PE=4 SV=1	PREDICTED: protein SMG8 [Panthera tigris altaica]
gene11858	--	--	--	--	[R]	General function prediction only	--	Tubby-like protein {ECO:0000256|RuleBase:RU361125} (Fragment) OS=Felis catus (Cat) PE=3 SV=1	PREDICTED: LOW QUALITY PROTEIN: tubby-related protein 2 [Lipotes vexillifer]
Manis_javanica_newGene_2317	--	--	Cellular Component: extracellular region (GO:0005576);; Biological Process: lipid metabolic process (GO:0006629);; Molecular Function: hydrolase activity (GO:0016787);;	K13618|9.829e-25|umr:103678789|PLA1A; phospholipase A1 member A; K13618 phospholipase A1 member A [EC:3.1.1.-] (A)	--	--	Phospholipase A1 member A (Precursor) GN=PLA1A OS=Pongo abelii (Sumatran orangutan) PE=2 SV=2	--	PREDICTED: phospholipase A1 member A isoform X1 [Ursus maritimus]
gene16141	[R]	General function prediction only	Molecular Function: N-acetyltransferase activity (GO:0008080);;	K14521|0|oas:101103589|NAT10; N-acetyltransferase 10 (GCN5-related); K14521 N-acetyltransferase 10 [EC:2.3.1.-] (A)	[R]	General function prediction only	--	Uncharacterized protein {ECO:0000313|Ensembl:ENSOARP00000019634} OS=Ovis aries (Sheep) PE=4 SV=1	PREDICTED: N-acetyltransferase 10 [Ovis aries]
gene270	--	--	Molecular Function: chromatin binding (GO:0003682);; Molecular Function: protein tyrosine phosphatase activity (GO:0004725);; Cellular Component: nucleus (GO:0005634);; Cellular Component: transcription factor complex (GO:0005667);; Biological Process: double-strand break repair (GO:0006302);; Biological Process: multicellular organismal development (GO:0007275);; Molecular Function: protein tyro…	K17621|0|cfa:610061|EYA3; eyes absent homolog 3 (Drosophila); K17621 eyes absent homolog 3 [EC:3.1.3.48] (A)	[R]	General function prediction only	Eyes absent homolog 2 GN=EYA2 OS=Bos taurus (Bovine) PE=2 SV=1	Uncharacterized protein {ECO:0000313|Ensembl:ENSCAFP00000017584} OS=Canis familiaris (Dog) PE=4 SV=2	PREDICTED: eyes absent homolog 3 isoform X2 [Canis lupus familiaris]
gene15417	--	--	Molecular Function: calcium ion binding (GO:0005509);; Cellular Component: plasma membrane (GO:0005886);; Biological Process: homophilic cell adhesion via plasma membrane adhesion molecules (GO:0007156);; Cellular Component: integral component of membrane (GO:0016021);;	K06802|0|umr:103664871|CDH10; cadherin 10, type 2 (T2-cadherin); K06802 cadherin 10, type 2, T2-cadherin (A)	[S]	Function unknown	Cadherin-6 (Precursor) GN=CDH6 OS=Bos taurus (Bovine) PE=2 SV=1	Uncharacterized protein {ECO:0000313|Ensembl:ENSSSCP00000017797} OS=Sus scrofa (Pig) PE=4 SV=1	PREDICTED: cadherin-10 [Ursus maritimus]
gene20795	--	--	--	--	--	--	XK-related protein 5 GN=XKR5 OS=Pan troglodytes (Chimpanzee) PE=2 SV=1	XK-related protein {ECO:0000256|RuleBase:RU910716} OS=Gorilla gorilla gorilla (Lowland gorilla) PE=3 SV=1	PREDICTED: XK-related protein 5 [Ceratotherium simum simum]
gene7262	--	--	Molecular Function: motor activity (GO:0003774);; Molecular Function: ATP binding (GO:0005524);; Cellular Component: myosin complex (GO:0016459);;	K10357|0|ecb:100069562|MYO5C; myosin VC; K10357 myosin V (A)	[Z]	Cytoskeleton	Myosin-7 GN=MYH7 OS=Equus caballus (Horse) PE=2 SV=1	Uncharacterized protein {ECO:0000313|Ensembl:ENSECAP00000009247} OS=Equus caballus (Horse) PE=4 SV=1	PREDICTED: unconventional myosin-Vc [Ceratotherium simum simum]
gene7186	--	--	--	--	--	--	NACHT, LRR and PYD domains-containing protein 3 GN=NLRP3 OS=Bos taurus (Bovine) PE=2 SV=1	NACHT, LRR and PYD domains-containing protein 12-like protein {ECO:0000313|EMBL:JAA53796.1} OS=Sus scrofa (Pig) PE=2 SV=1	PREDICTED: NACHT, LRR and PYD domains-containing protein 12-like [Physeter catodon]
gene10171	--	--	--	--	--	--	Coiled-coil domain-containing protein 71 GN=CCDC71 OS=Bos taurus (Bovine) PE=2 SV=1	Uncharacterized protein {ECO:0000313|Ensembl:ENSPTRP00000047707} (Fragment) OS=Pan troglodytes (Chimpanzee) PE=4 SV=1	PREDICTED: coiled-coil domain-containing protein 71L [Camelus dromedarius]
gene2038	--	--	Molecular Function: nucleic acid binding (GO:0003676);; Molecular Function: mRNA (nucleoside-2'-O-)-methyltransferase activity (GO:0004483);; Cellular Component: nucleus (GO:0005634);; Cellular Component: cytoplasm (GO:0005737);; Biological Process: 7-methylguanosine mRNA capping (GO:0006370);; Biological Process: mRNA methylation (GO:0080009);;	K14589|0|fca:101082907|CMTR1, FTSJD2; cap methyltransferase 1; K14589 cap1 methyltransferase [EC:2.1.1.57] (A)	[A]	RNA processing and modification	Cap-specific mRNA (nucleoside-2&apos;-O-)-methyltransferase 1 GN=CMTR1 OS=Ailuropoda melanoleuca (Giant panda) PE=3 SV=1	Uncharacterized protein {ECO:0000313|Ensembl:ENSFCAP00000006267} OS=Felis catus (Cat) PE=4 SV=1	PREDICTED: cap-specific mRNA (nucleoside-2&apos;-O-)-methyltransferase 1-like isoform X1 [Mustela putorius furo]
gene162	--	--	--	--	--	--	Coiled-coil domain-containing protein 107 (Precursor) GN=CCDC107 OS=Bos taurus (Bovine) PE=2 SV=1	Uncharacterized protein {ECO:0000313|Ensembl:ENSFCAP00000011813} OS=Felis catus (Cat) PE=4 SV=1	PREDICTED: coiled-coil domain-containing protein 107 [Equus przewalskii]
gene20387	--	--	Cellular Component: mitochondrial inner membrane (GO:0005743);; Biological Process: transport (GO:0006810);; Cellular Component: integral component of membrane (GO:0016021);;	K15117|0|ssc:100628169|SLC25A35; solute carrier family 25, member 35; K15117 solute carrier family 25, member 34/35 (A)	[C]	Energy production and conversion	Solute carrier family 25 member 35 GN=SLC25A35 OS=Bos taurus (Bovine) PE=2 SV=1	Uncharacterized protein {ECO:0000313|Ensembl:ENSSSCP00000026772} OS=Sus scrofa (Pig) PE=3 SV=1	PREDICTED: solute carrier family 25 member 35 [Felis catus]
gene6387	--	--	--	--	--	--	--	Uncharacterized protein {ECO:0000313|Ensembl:ENSAMEP00000010910} (Fragment) OS=Ailuropoda melanoleuca (Giant panda) PE=4 SV=1	PREDICTED: V-set and transmembrane domain-containing protein 4 [Lipotes vexillifer]
gene7247	[E]	Amino acid transport and metabolism	Molecular Function: pyrroline-5-carboxylate reductase activity (GO:0004735);; Cellular Component: mitochondrion (GO:0005739);; Biological Process: cellular response to oxidative stress (GO:0034599);; Molecular Function: identical protein binding (GO:0042802);; Biological Process: oxidation-reduction process (GO:0055114);; Biological Process: L-proline biosynthetic process (GO:0055129);;	K00286|0|bacu:103012704|PYCR1; pyrroline-5-carboxylate reductase 1; K00286 pyrroline-5-carboxylate reductase [EC:1.5.1.2] (A)	[E]	Amino acid transport and metabolism	Pyrroline-5-carboxylate reductase 1, mitochondrial GN=PYCR1 OS=Bos taurus (Bovine) PE=2 SV=1	Pyrroline-5-carboxylate reductase {ECO:0000256|RuleBase:RU003903} OS=Camelus ferus (Wild Bactrian camel) PE=3 SV=1	PREDICTED: pyrroline-5-carboxylate reductase 1, mitochondrial isoform X1 [Balaenoptera acutorostrata scammoni]
gene25713	[RTKL]	--	--	K13596|0|lve:103087212|ACVR2B; activin A receptor, type IIB; K13596 activin receptor type-2B [EC:2.7.11.30] (A)	[T]	Signal transduction mechanisms	Activin receptor type-2B (Precursor) GN=ACVR2B OS=Sus scrofa (Pig) PE=2 SV=1	Activin receptor type-2B {ECO:0000313|EMBL:ELV10529.1} OS=Tupaia chinensis (Chinese tree shrew) PE=4 SV=1	Activin receptor type-2B [Tupaia chinensis]
gene24488	[TZDR]	--	Molecular Function: calcium ion binding (GO:0005509);; Cellular Component: nucleoplasm (GO:0005654);; Cellular Component: endoplasmic reticulum (GO:0005783);; Biological Process: apoptotic process (GO:0006915);; Biological Process: cellular response to DNA damage stimulus (GO:0006974);; Biological Process: endomitotic cell cycle (GO:0007113);; Biological Process: integrin-mediated signaling pathw…	K17259|6.18387e-114|pale:102885297|CIB1; calcium and integrin binding 1 (calmyrin); K17259 calcium and integrin-binding protein 1 (A)	[T]	Signal transduction mechanisms	Calcium and integrin-binding protein 1 GN=CIB1 OS=Ovis aries (Sheep) PE=2 SV=1	Calcium and integrin-binding protein 1 {ECO:0000313|EMBL:ELK18276.1} OS=Pteropus alecto (Black flying fox) PE=4 SV=1	PREDICTED: calcium and integrin-binding protein 1 [Pteropus alecto]
gene15167	[C]	Energy production and conversion	Cellular Component: early endosome (GO:0005769);; Molecular Function: hydrogen ion transmembrane transporter activity (GO:0015078);; Biological Process: ATP hydrolysis coupled proton transport (GO:0015991);; Cellular Component: apical plasma membrane (GO:0016324);; Cellular Component: vacuolar proton-transporting V-type ATPase complex (GO:0016471);; Cellular Component: proton-transporting V-type …	K02146|0|ptg:102969069|ATP6V0D2; ATPase, H+ transporting, lysosomal 38kDa, V0 subunit d2; K02146 V-type H+-transporting ATPase subunit d (A)	[C]	Energy production and conversion	V-type proton ATPase subunit d 2 GN=ATP6V0D2 OS=Pongo abelii (Sumatran orangutan) PE=2 SV=2	Uncharacterized protein {ECO:0000313|Ensembl:ENSCAFP00000012882} OS=Canis familiaris (Dog) PE=4 SV=1	PREDICTED: V-type proton ATPase subunit d 2 [Panthera tigris altaica]
Manis_javanica_newGene_12943	--	--	Cellular Component: chromatin (GO:0000785);; Cellular Component: nucleoplasm (GO:0005654);; Cellular Component: SMC loading complex (GO:0032116);; Biological Process: maintenance of mitotic sister chromatid cohesion (GO:0034088);; Molecular Function: protein N-terminus binding (GO:0047485);;	K11266|3.31821e-21|ssc:100625621|MAU2 chromatid cohesion factor homolog; K11266 MAternally affected uncoordination (A)	--	--	LINE-1 reverse transcriptase homolog OS=Nycticebus coucang (Slow loris) PE=3 SV=1	--	PREDICTED: MAU2 chromatid cohesion factor homolog, partial [Dasypus novemcinctus]
gene13689	--	--	Cellular Component: integral component of plasma membrane (GO:0005887);; Molecular Function: neutral amino acid transmembrane transporter activity (GO:0015175);; Molecular Function: L-amino acid transmembrane transporter activity (GO:0015179);; Biological Process: neutral amino acid transport (GO:0015804);; Biological Process: L-amino acid transport (GO:0015807);; Biological Process: transmembran…	K08228|4.70484e-94|pon:100431420|SLC43A1; solute carrier family 43 (amino acid system L transporter), member 1; K08228 MFS transporter, LAT3 family, solute carrier family 43, member 1 (A)	--	--	Large neutral amino acids transporter small subunit 4 GN=SLC43A2 OS=Pongo abelii (Sumatran orangutan) PE=2 SV=1	Large neutral amino acids transporter small subunit 3 {ECO:0000313|EMBL:EPQ19281.1} OS=Myotis brandtii (Brandt's bat) PE=4 SV=1	Large neutral amino acids transporter small subunit 3 [Myotis brandtii]
Manis_javanica_newGene_10411	[R]	General function prediction only	--	--	--	--	LINE-1 reverse transcriptase homolog OS=Nycticebus coucang (Slow loris) PE=3 SV=1	--	endonuclease/reverse transcriptase [Sus scrofa]
gene23717	--	--	--	--	--	--	--	Uncharacterized protein {ECO:0000313|Ensembl:ENSMPUP00000014442} OS=Mustela putorius furo (European domestic ferret) PE=4 SV=1	PREDICTED: membrane-spanning 4-domains subfamily A member 3 [Mustela putorius furo]
gene13388	--	--	Molecular Function: transferase activity, transferring glycosyl groups (GO:0016757);;	K05286|0|ptg:102971494|PIGB; phosphatidylinositol glycan anchor biosynthesis, class B; K05286 phosphatidylinositol glycan, class B [EC:2.4.1.-] (A)	[MO]	--	GPI mannosyltransferase 3 GN=PIGB OS=Bos taurus (Bovine) PE=2 SV=1	Uncharacterized protein {ECO:0000313|Ensembl:ENSFCAP00000024778} OS=Felis catus (Cat) PE=4 SV=1	PREDICTED: GPI mannosyltransferase 3 [Ceratotherium simum simum]
gene11493	[L]	Replication, recombination and repair	Molecular Function: chromatin binding (GO:0003682);; Molecular Function: RNA binding (GO:0003723);; Molecular Function: ATP binding (GO:0005524);; Molecular Function: ATP-dependent helicase activity (GO:0008026);; Cellular Component: mitochondrial nucleoid (GO:0042645);;	K13185|0|aml:100467715|putative ATP-dependent RNA helicase DHX30-like; K13185 ATP-dependent RNA helicase DHX30 [EC:3.6.4.13] (A)	[A]	RNA processing and modification	Putative ATP-dependent RNA helicase DHX30 GN=DHX30 OS=Pongo abelii (Sumatran orangutan) PE=2 SV=1	Uncharacterized protein {ECO:0000313|Ensembl:ENSMPUP00000014902} OS=Mustela putorius furo (European domestic ferret) PE=4 SV=1	PREDICTED: putative ATP-dependent RNA helicase DHX30 isoform X7 [Mustela putorius furo]
gene26315	--	--	--	--	--	--	Cysteine-rich tail protein 1 GN=CYSRT1 OS=Bos taurus (Bovine) PE=2 SV=1	Uncharacterized protein {ECO:0000313|Ensembl:ENSCJAP00000024079} OS=Callithrix jacchus (White-tufted-ear marmoset) PE=4 SV=1	PREDICTED: UPF0574 protein C9orf169 homolog [Ceratotherium simum simum]
gene14299	[R]	General function prediction only	Molecular Function: nucleotide binding (GO:0000166);; Molecular Function: nucleic acid binding (GO:0003676);;	K03258|0|ngi:103738387|Eif4b; eukaryotic translation initiation factor 4B; K03258 translation initiation factor 4B (A)	[R]	General function prediction only	Eukaryotic translation initiation factor 4H GN=EIF4H OS=Pongo abelii (Sumatran orangutan) PE=2 SV=1	Eukaryotic translation initiation factor 4B {ECO:0000313|EMBL:AFH31404.1} OS=Macaca mulatta (Rhesus macaque) PE=2 SV=1	PREDICTED: eukaryotic translation initiation factor 4B isoform 1 [Trichechus manatus latirostris]
gene14586	--	--	Molecular Function: RNA polymerase II core promoter proximal region sequence-specific DNA binding transcription factor activity involved in positive regulation of transcription (GO:0001077);; Biological Process: neuron migration (GO:0001764);; Cellular Component: nucleus (GO:0005634);; Biological Process: sensory perception of sound (GO:0007605);; Biological Process: midbrain development (GO:0030…	K09360|5.38037e-179|aml:100471036|barH-like 1 homeobox protein-like; K09360 BarH-like (A)	[R]	General function prediction only	Homeobox protein MSX-2 GN=MSX2 OS=Pan paniscus (Pygmy chimpanzee) PE=3 SV=1	Putative uncharacterized protein {ECO:0000313|EMBL:EFB30075.1} (Fragment) OS=Ailuropoda melanoleuca (Giant panda) PE=4 SV=1	PREDICTED: barH-like 1 homeobox protein [Ailuropoda melanoleuca]
gene6311	--	--	Molecular Function: low-density lipoprotein receptor activity (GO:0005041);; Molecular Function: calcium ion binding (GO:0005509);; Cellular Component: integral component of membrane (GO:0016021);;	--	[T]	Signal transduction mechanisms	Low-density lipoprotein receptor (Fragment) GN=LDLR OS=Oryctolagus cuniculus (Rabbit) PE=2 SV=1	Uncharacterized protein {ECO:0000313|Ensembl:ENSCAFP00000008103} (Fragment) OS=Canis familiaris (Dog) PE=4 SV=2	PREDICTED: low-density lipoprotein receptor-related protein 1B [Ursus maritimus]
[truncated: 21,834 more rows]
