# Supplementary material for: Transcriptomic analysis identifies genes and pathways related to myrmecophagy in the Malayan pangolin (Manis javanica)
Source: PeerJ. 2017 Dec 22;5:e4140. doi: 10.7717/peerj.4140 (PMC5742527; doi:10.7717/peerj.4140)
Supplement: File S3 [file peerj-05-4140-s003.xls]

#GO_classify1	GO_classify2	Manis javanica Unigene
#Total_gene		16649
cellular component	extracellular region	1044
cellular component	collagen trimer	60
cellular component	cell	11412
cellular component	nucleoid	38
cellular component	membrane	5980
cellular component	virion	6
cellular component	cell junction	462
cellular component	extracellular matrix	294
cellular component	membrane-enclosed lumen	864
cellular component	macromolecular complex	3413
cellular component	organelle	8014
cellular component	extracellular matrix part	102
cellular component	extracellular region part	661
cellular component	organelle part	4079
cellular component	virion part	8
cellular component	membrane part	4441
cellular component	synapse part	227
cellular component	cell part	11425
cellular component	synapse	321
molecular function	protein binding transcription factor activity	346
molecular function	nucleic acid binding transcription factor activity	769
molecular function	catalytic activity	5347
molecular function	receptor activity	1681
molecular function	guanyl-nucleotide exchange factor activity	197
molecular function	structural molecule activity	435
molecular function	transporter activity	1026
molecular function	binding	9371
molecular function	electron carrier activity	140
molecular function	morphogen activity	2
molecular function	antioxidant activity	58
molecular function	channel regulator activity	41
molecular function	metallochaperone activity	5
molecular function	enzyme regulator activity	597
molecular function	receptor regulator activity	22
molecular function	protein tag	2
molecular function	chemoattractant activity	17
molecular function	translation regulator activity	15
molecular function	chemorepellent activity	5
molecular function	molecular transducer activity	1750
biological process	reproduction	414
biological process	cell killing	13
biological process	immune system process	849
biological process	metabolic process	7173
biological process	cellular process	10494
biological process	reproductive process	604
biological process	biological adhesion	455
biological process	signaling	3161
biological process	multicellular organismal process	3644
biological process	developmental process	2890
biological process	growth	223
biological process	locomotion	593
biological process	single-organism process	9554
biological process	biological phase	27
biological process	hormone secretion	40
biological process	rhythmic process	92
biological process	response to stimulus	4915
biological process	localization	3001
biological process	multi-organism process	718
biological process	biological regulation	7986
biological process	cellular component organization or biogenesis	2667
biological process	cell aggregation	15
