# Supplementary material for: Transcriptomic analysis identifies genes and pathways related to myrmecophagy in the Malayan pangolin (Manis javanica)
Source: PeerJ. 2017 Dec 22;5:e4140. doi: 10.7717/peerj.4140 (PMC5742527; doi:10.7717/peerj.4140)
Supplement: File S5 [file peerj-05-4140-s005.fa]

>Manis_javanica_newGene_4	Manis_javanica_newGene_4.3
GAGAAGGCCAAGAAGGAAGCAGAGGAAAAGGCTCGTCTGGCCGCAGAGGAGAAGCAAAAGGAAACGGAAGCTAAAAGCCAGGCTGAAGAAGGCACATCTGGCAAGGCTGAAAAAAAGACGTCTGGGGAAGCTAAGAATCCCATCAATGGAACGCGTACAAACAAAGGCGACAACCCTCGTGGGAAAAATTCCAAAGCTGAGAAGTCGTCAGGAGAAAAGCCACAGAATGGTGACTTGAAAGATGGTAAAAATAAGACAGACAGGAAGGATCAAGCCAATGTCGGAAGTGATTCAAAGAAAACAGATGGTACAAAGAAGCGTTCTCATGGCTCACCAGCACCAAGCACTAGCTCCACAAGTCGCCTTACCTTGCCAGGGGACTACGGATAAAGCGTCCATCCAGAGGATTCCTCGCAAGAGAACTGACCAGCTCCGAGTCATCAAGCCTCCTCTGCGTCATTTTAAACGCCCTGCTTACGCATCCAGCTCCTATGCACCTTCGGTCCCCAAGAAAACTGATGAGCATCCTGTGAGGTACAAGATGCTGGATCAGAGGATCAAAATGAAAAAGATTCAGAACATCTCACATAACTGGAATAGAAAGTAAGCCAAGGGGAAGAGAGAAAATGGAGAAGCCCACCCTTCTGCCCCTCAGCGCTCACCAGCCACCGCGGGATATGCCTCCAAAACCCTTGGAGGCCTTCGGGGCTGGTGCATTCATGGCTGACTTCACCAAAGCAAAATGGAGGCTGTATGTGATTTTTTCTTTTTTGTTATGTCGTAGTCACTGGATTTGGGGGTCAGTGTAGGCCCCAGCAGTCAGACGGTAGTCTCATGTGGATTTTATTGGTATAGATCTTTGAAAGTGCCATTTGGACCAAAATTAAAATGATGCAGGCTGTTCAGAAAAATGAAATTCCTTCCACTGACAATCTTTTCATCCCTGGAAGTTGACTTGCCCCAGTGAGAATATCGGTTTAATAATCATCATATTTAAGAAATGCACTCCTTAAAACATCATTTCCAATTTAAAATACTTTATAAGATATGTTTAGAGGTACCTTTCTTAAATACGATGATTATTACAGTATTTAAAATTCAAGTAAATAGGTAACTTTCAAAGTAAATGCATTAAAAACAGAAGTTGTAGTTCTGTAGGTAACTATCGTAGAGGGAAAAGAAGACTGAGGAGTTGTGTCGATCCATGTGGACTCAGGCAGACCGCTGTTCCGGTTCCTGTTGCGCGCCCCCAGTCCGAGAGCCCCGTCGCATCTGTAAGGACGTGGGAGTTTGCAGGAGATCGTTTTGGCTCTGCTTCCTCACTTTGACCCACAGTTGACAATACGAGAAATCAATGGGGTTCCCATGCTTCAGAGACTCCAGGTTTGAGATTCTCCCTGGAGTTGTCCATTGGGTCTTGTGGTCCTGGGGCAGGAGGGTAAAATGCCGAACCTAATTTAAATTCCTTATTTGAAGCTTTTTCTCCATAAGACTGGAGATACCTTTAAGTTAAATTTCAGATCCTCTTTCCAGCAGACTAGGTATCTGAGGCCCTTTGGGGTCCTAAATCCCATCATAGCTCTCAGCAGAATAGAAGTCTACAACCCACCTCTCTGCACAATGGCATGTGTAGCCTGTCTGTATCTCTCCTAGAGTTTTTACTTTGGAATTAAAATCACACAAAAGAGTAAGGAGTGGTTAAGGCCAGAAATAGCTTTCGATCCCTTCATATTGATGCAGTGGAAAACCTTAGATTTTTGTCTGGCAGGTCTGCTCTCCAATCCTGTTCCATCAATAACTAGTTGCAGGTCCTTGATCTAATGGCATGATCTTTAAAGGCCTCAGTTTGCTTAACCAGAAAGTGGGGCTCATAATAATAAGAAAAATCACTGTGACTTTTTGTTCTGGAACACCATTGTCCTTCTGAGCCTGCTGCTTGGTGCCTGAGCATAAGGACCCTTCAGCAGACTGGTAGTGTCTATCCCACCTGAATCAGGCTAACACAACAGGTAATTCCTGCCTGTGTATATATAGATGCCTAGGGTTTCCATTTGGCCACATAATGCAACAACCCGTAGAGTTGTGGCCTCTTTCCTAGTATGGATCAGGTCCACAATCTAATGACATAATCTTTAAAAGCCTCAGTTTGCTTAACTAGAAAGTGGGATTCATAGTACCTATTCTGCCAGTTGGAATGAAGATTAAAGATAATGTAGGTTTTGCTCATTACTGTTGAGCTCGGTGAGTACTAGGAGCGCAGCAGACGTAGCTGTAAGCACGCCGCCTCTGGGACCAATCTCCAGCATCCCTGCACAGGATCTGAGCCCTGGTGGTCCCAGCCTTTGGAGTCTGACTATAAAGGGTTTAGTGCCTGCTCCTGCCCTCATTCTCCACCATTCACTTCTGTTGCACCACCGTTATGCAAGTGGAGCCAGCTCCAGAGTTTGGTGCCCATCATGCTACTGAGCAATTTACTTATAATGCGCTTTATGATGGCATTTCAGGGCAATTTAATTACTACACTAAAAGAAAAACCACTGTGGCTTTTTGTTAGGGAACACCATTGTCATTCTTAGCTGCCTGCTTGTTGCCTGAGCAAAAGGATCCTTCTGCAGACCGATAGTGTCTATACCACCTGAATCAGGTTAACCCGACAGGTAATTCCTACCTGTGTGTACACAGATGCCTAGAGCTTCCTGCATAGAACCATTTGGCCACATAATGCATCTGCCTGTGGAGTAGTGGCCTCCTTCCTGCTATGGTCCAGCCCATAAATGATGTTACTTCAGTCACAGGCATTGAGACTTCAGTGTGGCCATGCTGTTTTGACTGGGCTTCTTCATGTTGGAAGCAGTAATCCTGGGAAGAAAGTTGGCTCGGTCTGTATTCTTTTATCCCAATATATCAATTTTCAACTTTTGCTAATATTTTAATTGAGCAAATGTACAAATATTGAGATTCTGCATTGCTTGTAAAATGCCAACCATATTTTTTTGCACGATGGATTGTATAGGAGTTATACAATTATATTCTTACGGCAAATAAAAAGCTACTTTTAAAGGAC
>Manis_javanica_newGene_5	Manis_javanica_newGene_5.1
GGAGTCCACAGTGAACAATATTTGCTAAGTAAAGCAAATATACAGACACTGCATTTTTATTCATTAGTTTTGTTTTCCTCAATTGATATTTTGTGTTTATAAAGAATACAGACTATGAAGATGAAAAGGCACTGAAGAATCCAAAATATAAAGACAGAGCTGGAAAACGTAGAGAGCAGATTGGAAGTGAAGGAACTTTCCAGAGAGATGATGCTCCTGCATCTGTTCACTCTGAAATTACAGATAGCAACAAAGGTCGGAAGATGTTGGAGAAAATGGGTTGGAGAAAAGGAGAGGGCCTTGGGAAGGATGGTGGAGGAATGAAAACTCCGATCCAGCTTCAGCTTCGGCGAACACATGCAGGCTTGGGGACAGGCAAGCCATCCTCAATTGAAGATGTTCACCTTCTCCAGAACAAGAGCAAAAAAAACTGGGAGAAAGCACGAGAGAGGTTTGCTGAAAACTTCCCAGAAACTAAATCTCAAAAAGATGCACCAGGGACCGTGCCTTGGGTCAAAGGGACGGTAGAGTGAAGGTCAGTCATAGAACACAATTCAAGGTTTTCAAAAGAAGAGTTTGGAAACTCTTATTTTATTGTAGAATAAAGAGTCAGTGGCATGAGGGAACTCTGTTACAATTTATCCCCTCATGTTTCATAAGTGTGTACTAAGTGTGGTTTGCAGCTTTTAAAAAACATTTTTAAAAACTAATAAATAGTGACTAAATCAAGTTATGATGTGAGTGGACTAATGGTTCACAAGGCATGGATGAGCTTATTAAACTTTGTTATTTTTTCTTGTCATTTACAAGACCCATATAGGCAACTAGCCATACAAGTAGAATTCATAGGACCACTGATGACTTAAATGTACTTTTGTTTTTTGTCTCCATATATTCATTATTGTAAGATACATAACAAAACTTCAAAAGTTTACAAAAACAATTCTGACTATATGCATCCTTGTTTATGCCCATTAGAACCTACATAAAAAATGTTGAGAAAACATGGGTAGTGGTGCATAATTTTATTCTTGAGATAACCTAGGTAATATTGAAGAACTAATGAACAGGTGACATGTAGAAAATTAGTCTTTCATTGTTTTCTTCTGTGAAGAATCTGTTGATTTGTACTATTAAGCATTTACATTTGGTTTGTTTTATAGCTGAAATATTTAGATATGAACAATTGAGTACAGTATTGAAATATTCCATGTGCTGGCTTTTGTTGTTTCGATAAATCCCATTGCTGGCAATGGAGTTTGGCCAAAGAAATCTGATTTCTACTGCAAAAGGATTACCCAGCCAGGGTCTCAAACTCAAGATATTTATTGACAATGTCCTCACATGCAATAAAAACATAACATCAAAAAGAGTGATTCATTGAACCAATGATGTAAACACGTTGGTCTCCTTTGAACTTGTGACCAGCCAGAATTTTCCTCTTTAAATTGGCAGAGTAGTAACAGAAAGGTAACATCAAATTTTGGAGAACTGCAGTGCAGCTTTCCGAGTACAGGTGTCACTGCTCCACCAGTTATCACTGTTCTTTCCCTTTCTGCTCAAATTTTCTGTTTTTCGCTGGGAAATTAATGCTGGAACTGACCCTTTTCTGGCAGTGAATATAAGCTATAGCTCCCTCATCTGCTGTAAGGAAATGTCTTCAAGATTTAACAATAGGAAAGAAATATTCTGAAAAAAACTATACAGTAGGGAAGATAATTCAGAAGAGAAAGGCTACCTGTTGGAATTTCTGTCTAAATAGTACAGAGAACTTAGGAAGAAATGGGGTGGCAGTTGGGGGGCAAGAAGAATATATTTACTACTAAAGGTGAGATCTGGGACCATATTGTCAAGGCCTACCTGTAGGCTTAACCTGGGATAATCAGAGGCCCTATAATGCCGAATCTGCACAGAGTATTTTTCTGCATCCTTTGTGGCCACCTGCACACATACATGTATGTTAGACTTGGAGGCAACAGGAATGTCCTGCATTACTTTCTCTGTAATAGAAAAAAAAAGTACTCCTGTAAATGTGGTTCTGGTACTGGTGTCCTGTATATAGGCAACAATATAAGGCCCCTGAAGTGGACTTTGCTTCTGGTAGATCTGACTCATTGGGTTAGTATCCAGCTGTCTCTAATACTTCCCATTTTTATTATTAGGTGGTAGAAAATTTTTTTTGTTGTTTTCTTTTATTAAGAAAATGGAAAGTTGGTGATAAAAATTAAAGTATATGTGATATTTGCATTATTAAAACCCTTTGTAGATCTGAAGTCTCTGGGCTATTACTATACAGTGACTAAAACACTGAATGATGTCTGGGTCTGTTTCCATCTGTGAAATAAGAGTAGTATTTATCTCACATGTCTGTATTGAATAGAAAAAGAGGAAATGTATTTAAAAGCATTTTGTAAACTGTAAAAGTAGTACAGATGTGAGCTTCTATTTGTTTAGAA
>Manis_javanica_newGene_6	Manis_javanica_newGene_6.1
CCAGGCCTCCAGGGGCCCCGGCGCACGCCGACCCACACTCACCCCCTCACCCCTGCAGCTCGGTGTCGCGGGAGGCGGGCTGGGAGCCCGAGATCCACGCAGACCCCATCCGGGCTCTTCGCAGACATTTTGTTCGACAAGAATATCCTGCAGAAGCTGGGGTCCTTCATCATGGAGCTAAACATGGACACCTGGCCCAGGAGTCAGAAAAACTGAAGGAGAATTCAGAGAAGTAGAGCAATTGTGAGCCCAGATTCTGCTTCATGCCGGAAAGTGAGTCAGCACATAATCAACAAGCCGGCTGAAAGCAGAGAATCCAGTAGAGGATGCTGGGAAGTCCTGGGGGATGGCAGAGCCTCCAGATGGAAGGATTCCATTGTGTGTGCCAGAAGAAAGTCTAGAGTGGACCCCCGAGGAGAACCACTCATCTCCCAGCTTTGAAGTCAACTTAAAGGACTATATGGTAACAGGTATGCATGGTACCTTTACATCCAAATATTCTGCTTGCCGCTGCTGCTCCTCACGTATATTTCAGACCCCCCCACCCCTTAGCCAGCAGACTCTCAGGCTCCCCAGAACTGTGCTGGAGTTAACACAGCCACCCCACACAAAGTG
>Manis_javanica_newGene_7	Manis_javanica_newGene_7.2
GATAGGTCCCCACAATTTGTTCTCAGGTCTGGCGAAGGGACAAGCTGGCTGCCGCTGAAAAGGGAAATGTCCTGAGAGATGACAAGTGAATTTGTGTCTGAGCCTGGAAAACAATTTTAAATTGGAAGCTGGGGTTCCTACAGGATTTGTCTATCTCTGTTTTCCCACCTGCCTGTTCCTCCCTTGAACCTCTCAACTCACCATCAAAAAGGGCAAAAGGGATCACAGCTCCTACAGGGCCTGACTGCCCTCAAAGTCAGAGCTCAAGGCATCTTGCCCCCTCCTCACTGGTGACAGGCTGTTCCTTCCTGGCACAGGTGCTGGAGGGAGGCCAGGGAGCAGTGAGGTTGCACGGCAGCCTTGGCACAGAGCCCTGGCTGCTGTCTGGGCATGAAGCTGGGCTCTGGTACCAGGAAGGGATTCTAGCTCCCTGAGCCAGAACTGCCTGTGCAGAGACCACTCTGCTGCTCAAGCCCTGGTGGGTCCCACTCCTTCTGTGGGTTCAGGAGCAGAAATGAATCTGGAAGGAATGGCAGGAGCAAGTAGAGGTTGCTGGGGCACAGACGAGCTGTGTCTGCATGTGCAGAAGCAGCCTGTGGGAGTGTGCTTAGGGTGGAGGACAATGGCATGTGTGTCCAGCAAGTGGACAGAACAGACTTTACCCAAATTCCTTGCTCTGCTGTGGGACTAGGGGCCTCAGCCCTAAGGACAACCTCCCTCCATCACCAACCAAGGGCCTTAAATCCAGATGATGCAATGTCTCTAACATGGGGCCCTCCCCACCCCAAAATGAAAGCTCCACCTGGCTGCCCTCAGACCCATCACTATTCAGTAGGGCCTCCTGTTGTCACTTTTTCAACAATATTTTTCAGCCTCTGACCCTAGAGTAATCTCAGCTTCCTTGTACTTAGTTCAGAAGATGTCTGTCATTCAGGATTCTGATGTAGAGGTTTGATAAGAGAGGCTTCAGGCCTTCTGAATTAGTAAACGAACAGGGTCAAAGGATTAAAAAACCAAGAAGCACAAGGAGAGCCACACCCCAAGAGGTGGTGGAGCACTGGCTCCTGTCACCTGAAATCTTCCAGGATATTTAGAAACGTGTCAGTGAGTTCTCACTACATTTACCTTGGATGTCTTGTTTGTTTTCTAAACTAAAGTGTCCTGTAGCACCAACAAAATCAGATCCAGGTCTTACTGAATCTGCTGTAGTTTCTGTGCTTGGCTTGGTGTTGCTTTCTATTTCTATGTCACTTTTCTCAGTCAGTGGAGGTAAAAATGTCACACAGCAAACTTGTCTAGTAATACAGTGTGGGAAGCTGGAGAGACCTCCTTCAGAGCTGTGGAACAGAGACCTCCTTCAGAGCTGTGGAACAGAGACCTCCTTCAGAGCTGTGGGACAGAGACCTCCTTCAGAGCTGTCCTGTTGCACCCCAGCCGAGGCACAGGATACAGAAGTTGGGAATCCATATGCCGACTGAACAGATGTGGGCCATATTGACTGTGTTGACTGACATGTGGGCTGCAGGAGCAAGTGAGCCCCATGAGTCAGGGGTACAGTGTGGAGAGAGGAATTGTTTTCATGAGCCACGGCTGGGAGAGAAGAGCCGAGAACATGAAGATGTGGCTGGCCCGATCCTCACTAAGCACCCCAAGGAACTGAACATAGGGTGAAGTTCTCAGAAATGTGGATAAGGATCTGCATGATCCATGTTGACACGGATCCACCTGATTCACGAAAGTGGCTGGCTGATTTTAACACACAGGCAGTTGTGCTATGAAATTGCTTCATTCCCAGAGGTTTTGTTAATCAGGACATTCTTGTCTTTAACATGAGCATTAGGAGTCATAATGAGAGGAAAAAATAAGTCGCGAAGGAGATGGGGAAAAAGAAAGGGTCCATCAGAATCTAAGGGAC
>Manis_javanica_newGene_8	Manis_javanica_newGene_8.1
CCACACGCCACACGTTACCGACCCCCGTTTCGCCCCCAGATTTGTGAATTGAATGCTGTTTCTTTAAGGGAGACGCGCGGAGATTTCCCTACCGAACAAAATGTCTGCGAAGAGCCCGGATGGGGTCTGCGTGGATCTCGGGCTCCCAGCCCGCCTCCCGCGACACCGAGCTGCAGGGGTGAGGGGCCCTACTGATGGTTCTTCAGAACTCAGGAGTCATGCTACAGTGTTTCTACCTGAGAACTTGGATTGGCTGCAAACCCCAAGGCCCTGAGGACGTGGCCCACCAACTAAGTTAAAGAGAGAATGAGGGACGACGAGCTGCCCGTGACCATGGAAGAGAGCGGCGGGCCGGACGCCGCGGCGGCGCAGGGCAGTCATTGTCCCGGCCTGGCTCCGGCGCCACTTGGCCGCCTGGGGGCGCCGTACTCCGAGGCCTGGGGGTACTTTCNN
>Manis_javanica_newGene_24	Manis_javanica_newGene_24.2
CTGATGTCCATTAAACGATGTTCACAGCATCGCCTGCCATTTGAAATGCTCACTGCTTGAGGAATCAAATGAAATGATTCCCCAGGCTGCCAATTTCCTTCTACGTGCTGCCTATTTTTCTGGCAGGTTCTGTGGACTCTGGTTTCTGTATTTCCCCCTCCTTCCTTGGTCATGTCGCTTACCAACCTGGTGTTTTGTTTGCAACTGCCACTTGGACTGGCCTGAACATTTGTTCTTTCCTCCCCCACCCTGGGTTTTGTGCCACTCAGTGTTTGCTGGGACCAGGGTTTCTTGGAATAAGAGTTGTGGCCACTACCTGCGACCAAGCCCTGGCGAAGCGCTAGCCCCGGTCTCAGTTGCCCATGGATCCTCTCTCCTTGCACAGCTCAGCCTGCACCAGCTGCCACTGTGAAACCAACCTGCTCCTGAGGCTTTGGAAGATGTGGTCCATCTGCCAATTCATTCAACCTGCTCTGGCTTGAGAGCGCCCCCTGCCGGCGGTCCAGCGTCTGTCTCCCGGGTGCAGAGGGTAAGAGATTGTGGACCCACCCACCCCCGGACCCTGCTGAGTGAACAATCCAGAACATCTGCTTCCCGGGGAGAGGCTCTCTCCCACTTTGGTTTTACTTACTCTCTCGCCCGCCTCTCAACCGCCTAATATCTCACACCACTGTCTTGCGATGGCCCTACATCCTTAATGCGCAGCAGCGATGGCTGCTGTTCTGGTTTTATTTCCTATACATCATATAAATGTTTCTACTGTTGTCTCATAGTCTGTGCTGGAAAGGCACCGGGCTCTTAGTCCAGGTTTGCCCCCAAGGGACTGGCTGACCTTGGGCAGGACGACTACCTCTCCAGGACTCAGGTGCTGCTTTAAAAAGAAAAGAATGACAAAAGGACACTGGAGAATGTAATTCAGACCACAGGGTGCTGTTCCCTAAAGCAGGTTGCACAGAGCACTCAGTCTAGGGGATGTTAAGAAGTGTTACGAGAAAGAAATTTCTGCGCTCAAATGGCCTTGATAAATACTAGATTAAAAAAGCAAAGCAAGTTTCTATACTGCAGGATTTTCCAGTGCCTTCAACATGATCACACACTTAAAATCTCTAAGAGGGAAGTATTTAATGCCATGCCCTCTAAAGTTATTTAAATACTAATGTGTTCATAGAGCCCCTTGAGGGACTTGCATGTCACACAATCACTATCAGAAACAGGACAACAGTGGTTTTGTCCGATTTTGTTTTCTCCTGCAGCCGTAGTGCCTTTAGCACTGCCTGGCACACACACTTACTCGATGAATAGCTTTTGAACAAATGAATGAATGTAAACAGTGCCTTAGGCACATTAGAAACTCAACACATTCTCTAAGTTGAGTTTAATTGATTCGCTGCAATCCTTCCAAATATGCATTTCTATAACCAGGGATTTTACACGGCCTCTGCTCAACTGTATTCAATCCGTTAATCTGAATTCTCTGTTAAGCAGAGTTTTGGAGGCAGGGACCTAGTTTTGGTCCAGTAGGTACTCCTATGGTAACGTGGGTTACTGCAGACAGGGTAAGTCAGTAAGTGTAGGCAAAACAACCGGAAGGATGTCTGGTGTTGAGACAGAGCCCAAGCAGGAGAGAAGGTGGCAGACGGTTACTCTGTTTGATGGCCCACCAGTTTCCACTTTCCTGCAAACACTGCAGTGGGTTCCTTGCGATGGGCCCTACATCCTTACAATAAATATGTCTCTACTTGTAACAGTGGGAGGGTTTGTTTTGGCTCCTTAGACCCACATGATCACCACCAAAGTCCCCTGACAGTTCTGGGAATGAGAAGGACCTCTCTTCATCCATCTCTCTCCCAGGGCCACTTGGGTCTGTGCATCTACTCCACCTGCTTCTAACCAGCATCTTCAGCTTCTCCATTTCACATGTGTCCATCGCCACACACACCCTCCTCTTTCTGTCAGTTACCTAGACGACATCACAAGCCACTCCAGAAGTTCGCACAGGAAGCTGCAGATCATCTGAGCAGTTCTGGCCTGGGCCAGGCTCAGCTGATCTTGGCTAGGTTTGCTCAACATCTGTGGTCAGGTGGTCAGCAGGGCTACTGGTCTAGGATGGCCTCACTCACAGTTTTTCAAGAGGCTGGATGCCAACCACAGTAGTGGGGGCACCTGAGCCATGCATCTCTCATCCTTCAGCGTGCTAGACTGGATTTACTCACACAGCAGCTGGAGGGTCCTGAACGGGCTCCACCTCACAGCTCTCTCTTTTGAATCCTCATTTAACCACACTCACCACTCTTTCTATCCTGATGCTCAGGACAGCCTGCCATCAGCCAGGTGGAATTTTCTTTTCCACTGAGTATCAACCATATCCGGGGTTGCCGGTTTTAACAAGTAAAAATACAGGATGCCCTGTTAGTATGGATATTATATAGACAGCAAGAACATTTTTTTTATTGTAAGTATGTTCCAAATATTGCATGGAATATACTGATACTGAAAGACTATTTGTTGAGATTCAAGCTTAACTGGGCATCCTATATTTTATCTGTCAATCCTCTCCTCCCACAGCCCAGCCTCAAGAGAGAAGGGGGGCTGGGGGGGGCACAACCTGCCTCTAGGATGCATCAGTGGCCCTCTGTAGCCAGCAGGGGGCAGGGCTAACCTTTGATGCTGGGGCCATGGGTGTGGGCTCAGTACCTTTTCTTTTCACTGCCTGCCTCCACGTAAGTGGTAAGTGATAAAATGCAGGCAGGGGTTACCCATTATTTGAATGATCCCAGATACTTTGAGAAACATTTCCCCCTCAAACAGGAAGCCAATTAAGGCATCACCATGATCCATATGATTCAGTGTTGCCTCATTAATCTGCATCTATTTTGTGCCAAGTAAGATTCTGCATCTCACTCTATACGCACTTCTTTGCCTAGGCCATCCTGATGTTATTTAAACATTTCGTAGCCTGAGCGTTTTATAGGTATTTCACACTGGTGGCCCATGAGCTGAATTTGGGACTTGGATTTGGGAACTTTGCCCACAAGTGCAAACCCCATAGGTTAGGCCATCAAGAGATAGGCTCTCTCCACACAGGAGCAGGCTCTGCTCCCGTGTCACTCTCCGGCATCTCACATAACTACAGTGGGCAGTCAGTCCAGGCCAGAGCCCTTCACACAGGCTTCGGTCATCCCTTCCCCTAACCTTTGGGGAGGGCTTTCTTCCTGACATGGGCAGCCAGAGCAGGACGAACTCCCCCATCATGCACTCAGTAGGAAACACGGGGCAAATGTGGTCTACTCTCTGGAACATTCTCACTCCACAACCCCCATCCCTCCACTTACACCAGCGGCTTTCTGTCTTGAGCCATTTTAATGGTAAGATTCCAGATTCGGGTTTGGATTTGAGAGGAAACAGGTGTATCAGGTCTGAGGCATAAATCAGTAGGTTTAGCCCACCTGATGAGGGTTTTGTAGATGACATTGGTTCAAAGCCATAGCCAACAATATAATAAACTTTAGGTTTCCATTTGTCTTTTGCATCTTGTTCAAACATCACTGTGGGGAAACTCTTGGAGTGGTAGGGCTGTGAACTGGAGCAGGACATGGGTGTTTCCAGATCTGGGTCCTGTTATGATCATAATGGTGCACTGGTTTCTAACACATCAGGGAACAAAGAAAGTAAAAACCCTCCTCCACAATGTTGAGAGATCCAGAAAAGAGATAATAAGATTTCTTACTACCTAGTACTCACTCAGTGGAGTTAGCTTGGGGGTCGCAGACAAGTGTGGTGGGTTCATGAGAGAAACAGAATCAATAGGAGATTTCTATTTCATATCAATATTTTTATGTGTATCTACATCGTATCTATATCTTATCTATATCTGTATCTATCTATGTATCTATATCAAATCAGAAATATGTCACACATGCATCACAGACATTTCCCTGGGTATATTCATGCCCACAGAGAACCCTTCTTGCCGTCCTCTCTGTATAGTGCTTATTTTTTCTTGTTTTGCTCACCATTTTCCCCCACTATAATGTAAGCCCCATGTGGGCAGGGGTTATTGTTCACTGCTCTATTCCCAGCCCTTAACTAACACTGCCTGGCACAGGTGTGTGGCAAATCTGTATTAAGCAGTGAATGCGTGTGTCCCAACAGCCCTGCATGTGGCACATGTAGTGGCCATGCACATGCTTTAATGTGAGCACTTGCTCAATGTCCATCTTCACTGCAAGTCTGAGAGTCCCACAAGGATGGGACTCATGTGTCAAGTTCACACTCTACTCTCAGAATCTTCCAGAACGCCTGACCCAATGTAAAACGCCTGATTCAGGAACCTCTACCTTTAACATCTCTGACTTGCATGTTCCCAGGACTTATTTCTGCAGAAGCCAGTTCCACTGTTGGAGAGGATTTTGGCAGATCTTCAAGCATTTGAATATAGCTATTACTCAATTTTTAGTTCAAAGCAACAGAAAGGTATGCACGCGTGGCAAGTAGCCCAGGACATGGGGTGGGTCTTCTAGGGTTCTTTCCTCTCTCATAAGAGAAATGGTGTCCACAGGAGCAATAGGCAGGCATGGCAAGGTGGGAAGAGGTGCAGAGGGCCAAAGGGGGCCCGCTGGGACATGGGGTAATGGAGTGGTGTGTGCTGGTGGTCTGATAGAGGAGATTGTGGGGTGAGCCAGGCCTGGCATGTGGGGGTGGGTCCTTCTGGCAGGCCCTTTACCCTGGCTTCACCCAGCTTGGTCTAATAGTGCCCAGCTGTCAGACAATTTTCCCAGGCACCACCATGTCCGCATGTGCT
>Manis_javanica_newGene_35	Manis_javanica_newGene_35.1
GTGCTGCGGAGCACCGGGTCCCAAGGTTCGCTCCCTGAACTCCCTCCCCCTCGCCTGCTCGCTTGCTGTGTCTGTAGGAATGTTACAGATGAGGAAGCAGAAAGGTATAAATTGCTCCCTTTTCCTTTGTTCGGGGCTCAGACTCTTTGGGAGGTTGCTCCCCTCTGAGCCCGCCGGTGTGAAATAAAGTCTCAACACTCCAAGACCTGCGAGTGCCGCTTGATTTTTTCCGTCGGTGATCCAGTCCAGGTTTTTTTTCAGTATTTTCCGTAACATTTGGTTCCCTGACCGGGAAACCCAGCCGCGCTGGCCCTTTGTTGCCACCGGTTTGGGGCAATGGTGGGGCAGTGAAGGAACAGGAGATCGCAACCGAGAAGGCGCGCCCTGCCTGACCTTTCGGCAGGCTCCCACCCGGTCGCCCTCGGCCGGCCCCGCTCCGCCGTTCCCGTCGGACTCAAGGAGGCTTGGCAGGTTGCAGGCACCACCCCAAGAGTCCGTCATTCCTGAGTAAAAGAAGCCTGTCTTCCTGACAAGGAAGCACATCGGCAGGAGGCCCGGCCAGACCTCAGATCCTCTCCGCCTCAGCATCCCGCCATTGCCCTCTGACTACACCTGCGCTCTGGGCATTAGACTCTGTGCTGCCGCACCCCCGGACTGGACTATTCCTCAAAAAAGTTGCTCTTTCTATTGTCTATTAGGTAATCGTGAAGTTGTTTTACTGTGCTTGCCTGTCTCTCCTAGCTGGACCCGAGTCTCAGCCTGCATTTCCAAAGTACCTCTCTGTAATGTTTAATTGTACAAAAGTTACAAAGCGCATCGTGGGCTAAAGGGAGCCACCTCCTTTCCCCAGTGAGATTTCCTAGGCGGAACAGGCTGCCCCTTTACCGATCCCTGCTCTGGTCAGGCTCAGTGTAGCCGGATCAGCTGCAGCAGACACGGCAGCTCCTGTAAAGAGACTTAGGGCCTGATGCCCCAACAGAGGAAGCTGATCGAGATTTAGAGCAGCTTGAAACCACCATGATTCAGCTGCAAGATCAGATTGATTCCCTGGCTAAAGTGGTGTTGCAAGATTGTAGAAGACTGGACCTCCTGTTGAGGTCACAGGGAAGCTTAGCTTATGTACAGCCCTTAAAGAAGATTGTTGTTTTTATACAAATAAGTCTGGCATAGTTAAGAATAATCTAGCCAAAGTAAAAAAAAACCATCCAGCATAGGAATAAAATGTTAGAAAATAAAAAGTCTTAGTTCCGAGAATGATTTGAATAGAATCCATGGCTAACAACTCTTCTAACCGGCCTTGCTGGGCCAGCGATTCTGCTGTTCCTTAAACTATTAGTAGAACTCTGTATATTTAACTGGCTCATTAACTTTATCGAGGAATGCGTTTCCTCCATACAGCCCATGTATATGCGGAGCCACTATGACCCTGTCATAAGCCAAGGAGATGATGCCCCCTAAAACGAAGTGTTTGAAGGGGCATCAGAGGGGGGAATGATAGG
>Manis_javanica_newGene_36	Manis_javanica_newGene_36.3
ATAACCAACACGTTAAAACGCTGGGGCCCTCAAAGCCCTTGGCTCCCTTTCTTGACATTCCATAGGATTTTAATTTGTTCCTTGCTCTCTCTTCTTACGACAATGGAGTTAAAATTTAACATTAAAAAAAATTCGAACTCAAAGTGCCATGGTCTCTAGAAATGTGAGTGATAAAACAATACGAACCAAGAGAAAACAAAAACCCAAATATCTAGAACATATTCTTTCCCTCTTGAGCTCTTGTTTCCCTCGTTTCTCCTGTTATTCATCCATTCTATTTTTCAGCTTGTATTTCTTACATTCTGAGTTGAAATACAGGTGTATATATTTTTATTAATTCATTTAGTATTTCAGTAGACTCCAAAGTACAGTATGGCCCACAGAAGCTGCCTCAAATTATACACTGGGATGCAGAAAGAAAATACTAGAATACTTATTTATATTTTATGTCATCTTTTTATATCGCTATTTTTCTGTTTTATAACACCTGCATCAGTATATTTCATGTATGCAACTGATGAACTTGCACAGACGAGGGGTCGTGCTCAAACATCGTGTGCTGATGGGCTGAACAATGAAGCCAGTTTGGAGAACGTGGATTTGCTTCATGCTTCTCGGAGCGCAAACGCCGCTGGTGTGCAACTGGACTTGCAGTGACCGTGCGTCCCGAGGACCCTCTCCAGCGCGTCCAGAGAGCGAGGCATCCCTCGCAGAAGGCTTCTCTCCTTCCCCGGGCGCGGGGCTGGCTGCCGGCTGATGCCCCACTGCTTCCTTCCCCCCGCTGGTCTCGTTTGCCTGTCGCCTCGCCCAGACGATGCCAGGCTGGAAACGCAGGTGCGCCTTCGGTCGCCCGAGACTCTGTGTGGGGCCGGCCCTCGCCTCGTCTGTGAATCAGACGGTCCCTCTGCTGGCGCTTCACCCTGTCCGTCCCCGCCTGGTTCTCTGCTTGCAGCCCTCCTTCCCTCTGCCAGGATGCCCCCCAGCCACACCCTGGGCTCCACCTTCAGCCTGTGCCAGGGACATACTGTCTGCCTTTTGTTTCACCCAGAATGCTCTTTCTGTGGCATCTTGATAAGCCGCCCCACAATGAACCACAGGACAAATAATAATACTTGCTCGTTTTTGGCAGCTTGAGCTCTTACCTTGCCTGGATTTATGGGAACTGGACTTTTCAGAGGCTGCTGAGTGGCACACGGATCCCCAGCTGGTGAAGCAGGGGGCGCAGGCCCCAGGCTGGGCTCCCACACTGCCCAGCAGAGCTCGGGGGGCCTCGCAGGGTCTCCCTGGCTTCTTGAGCTGCTAGGAAGACAGCCAAGTAGCGAAGAGAACACTCCAGAGGAAGCGGGGGGGCAGGCAGGCAAGGGCATGGGGGCCCCCAGTCTTGGGCGCAGGCCCCATCTGTGCGCGGACGGCTTGGGGCTCCTTCAGGCATCGCCAGGGCTCATGCCCCAAGGGTCTTCAGTGCTACTCTAAGGCCACGAGCACAGAGAGTGGCCACGGGGTAGCCCACGAGCACAGCTGCCCAGCAGAATTCGCCACGTTGAAGGAAAAGTCCCGTGTACAGTACGGTGGGCCCTACCTAGTGAGTGCCTGACAGGTGGCTCGTAAAAATTCTAACTGTAATTCCATTTGCTTTCAATTAATTTATCCCTTTATTTAAATAGCCACGTGTGGCTGGGGCTGCTTCACTGCACAATCAACGTCGGAGAGCTGGAAGAAAACCCTGAGTTCCTCTGACACTCATTTTCACCTAAACAATAAAGAAACTATCTTTACCAGCATTTAACGCTAGCAGTGGCCCTGGGCCCTCACCATCTGTCCCGCGATGGCCCCGACACGGGAATGTGTGGTATCCTGGCTGCAAGGGCCGGCCAGAGGGATGACAGCGGCTCCTCGGTGGCTTTTGTTCAAAATCTTTTAAATAGTCTTGTTGTGTCTGTTTTATTGGATTTACAAATGATCTGGGTCCCAAGAAAACTGATCGTTGCAAAGTGGAACAACGACTTAACGAGGCTCCTGTGGGACTGCAGCTTGGAGAGTACTTGGCTGCAGCCATCCAGGCCGACCGGCCAGCAAAGGGGCTTCTGGTGGCGACGCCGCGGGCTGAAACGGTGACAGCCGCCTAGGGAGTGACACGGTCACGAGATTCAAAGTGATAAACCGTTTGAATCATGACTGCCAAAGATGACCCTCACCTAAGGCTACGTCATGTTTTGGAATATCAGCTGATAGCAGTATGAGGTCATCAAGATGAACAAGGCACTTAAGGATTAAACGTTTGAAAATTAAGACAAAGTTTTTCCACTTCTAAGATCCTAAATGCAGTACATTATAAAATTTCACTCAATGTTTGATACATTTCCAGAAGCTTCTTTGGAGCTTTCAAATTTGGCATCAATTTAAGTCAAATCCTATAGAGGAAGCACTTCCAAGTGTGATTTCAGTACTGAGACACAGAAAATAGTAGGGTTGGTGCCAAACTAAAATGCATGCCTTTGTTATGAAATGCTGATGGAATGCACTCGGCACTCACAGGGCGGAAGGAAGTGGGTCAGAACACGGCACCCCGTGCGGGAAACCGGCTGCGCAGTTGGGCAAAAGTGTAGGTGCTCCTTTTCTAACTTTTCATTTTAAAATAATTTCAGATTTACGGAAAAGTTGCAAAATAAGTACAGAGGTTCCCACATGCCCTCCACCTTGATCCCTCCAGTGTTAACACTCACGCAACCACAGTATGATGACTGAAACCAGGAAACCAACACTGACCCACGCTACTGACCGATCCGCAGGCCTGGCCAGGACTTCTCGGTTTTCCCACCACCGGCTTCCTCCCAGCGGAGCCCAGCAGGAGCCCACACTGCGTTTAGTCGGGGTCCCCTCTGCTCTGGGACTGCTCCTCAGCCTTGCCTTGGCTCCATGACCTTGGTACTTCCGGAGAGTTCTGGCCACATATATGGTAGGAGGTCTCTCCTTAGGGTTTGTCTGCTCTTCCCTCGGGAGCAGGTCGAGGTCATGGGCCTTTGCAGGGAGGCCACCGAGGGAGTGCCGGGGGCCCCTCACCTCAGGAGTACCTGAGATCAGCTTGACCCACTGATGGATGCTGGCCTCGACCTCCTGGCTAAGGTTCTGTCTGCCAGTTTCTCCTGCAAAATTACTGCTCCTTTTCCTATTAATATGGACCTTTGGGGGACACCTTGAGCCTTTGCAAATATCTTGTTTCTAATCAAGCTGTGTGTGTGTCTAGTATGTGTTTGCTGTATTCTGTCTTGATAATTAAGTTTTGAAAAGATCTATTTTCTCCTGTG
>Manis_javanica_newGene_37	Manis_javanica_newGene_37.1
GGGGGAGGGTCACGTGGCAGCGGAGGCTGACTGAAGGGTTGCAGCCGCCAGCCAGGGAACATCACAGAGGCTGGGAGCCACCCAGGGCTGGGGGAGGTAGGAAGGACCCCTGCAGCCATCAGGGGCTCGGCGCTGCTGACAGTTTTTTTCTTTCAAAGAAAGGTTAATCAAACCAGGTGCCCAGGGCCCGCAGCCGATCCGGCAGCCCAAAAGGCCAGAGGAGAAGCCCTCTCCCTGCGGGCAGCATCAGCAATCCAGGGACAGGGACGCGACATCTCCTGCAGCGAGCAGAGCCCCAGGAAGCCCGGAGAGTGCTCACTGCCCTGCCTTCGGGCCACAGCGGTGCAGACCACCCGAGGACAGGCATCCTGCTCCTCCGGGCCCCACCCCTGGCTCCGTGTGCCCAGCACCACGGCCCAAATGGCAGAGCAGCCAGAAATCGCCTGTTGAGCTGAGGGAAGGTTCAGGCAAGTCCTGAGCTGCCCCCTGGCACACGCATGGTGGCAGTGACCGCGTTTCTCTTCTTCCTGGCACACCATCCAGAGCGGATGCTGAGCCTGCTGTCAACTCCTGGCTTCTCAAATCCAACCTCACCCTCTGCGCCGCTCTGCGAATAGACCGGACTCCCAAGCGTGTCTCTTTCCCCGCGGGCACGGCACCAAACATGGCCGGAGGAGGGCACGGCGCTGTGGCAGGAGGAGGGGCTCCTGGCTGGGTTCTCTCGACCCCACTGCCTGGAAATCCCCCCATGTGCACCTGCCATGGGGGATTCCTGGGGCTGCCCAGTCACTCCCACAGTGACACCGCAGCCCCGGCTGGGACCTGGGGACCATCTAGGTGAGACCCTCCCGCTCTGGGCCTCCTGCTGGTGGACGTGCCTGGACCCCTCTGCCCGCCGGCCTCGCTTGCTGTCATTGCAGGACACGTGCCCTGCTCCCCGAGCTGGTGGGCTGCCATGGCTCAGGCCCTGGCCACTGTGCCATCAGTGTGCTGTGGCCACAGCTGCCCCCAGGCCCCCGAATGCAGCCCGGGCAAGGGGTGCCTTCTCCAGGTCGCCATTCCTTGGTCTCCTCCCCCAGCCCCCGGGTCTTCTCCTTCAGCACCCCCTCCTTCCATGGATTTTTTAGATTAAACGTCCCTT
>Manis_javanica_newGene_38	Manis_javanica_newGene_38.1
CTCCATGAGTGCTGGGGGAATTGTGGAAAGGGAGTGACATGAAGTGGCTTCTGCCTCGCCACAGAAGTCCACGGCTGCCCGCCCCTCAACGTGGGACTTTCTGCCTGACATCAGCATAAAAGGCCCTCAGGTGCTTCCTAAAACTCCAAGCCTGCGGTGACCTGCCCTGTCCTCCCTGGAAGAGAGATGGAGCCTCTCCCAGGCCGAGCGCCTCCCTCCGCCCGGGGCCCCGCGGCTGTGTGCACAGGCCTCCCCGGAGCTCCAGCCTCCAGCAGGGCTCAGACCCCCTGCGTCCTTCTCACGGCCTCCGGAGGTAGCTGACTGACCCAAGGACTTCATCTCGTTCCTGCTTCTCAAGGAGGCTGTGCGCTTGCCACCAGGAGACTCGGCGGGAATAGTGGTCATTCCTTCCTTCCCGGCCGCAAAGCCTTCATCCTCGCCAGGGCGGCTCTGATTACGGGTGTCCACTTAGCCGTCCCTGAAGTGCGCTGGTGTCCCCTGGTGGGAGGGGCGCCACAGGGCGCCCAGCTCTCCTCTACCTCCCCCCACCTATTCCCACTGAGTTTGATGACAAAGCCCAGCCTCTGCCTCCCCTGAAGGCTGGGGCAGCCACCTTCCTCTTCTCCCCACCTTCCTCTTAGCTCCACCCCCATCCTCCTCCACACAGCTCTCCCTGGCACCGTGTCATCCAACAACGCAGATCTCAGGGGCACTCAGGTCAGAGAGCCTTGCGCAGGCAGTCCGTACAGCAACGTCAGCCCAGGTGATTCCCAGGTGCCATGCCACACGCAGATACCCAGGACTGCAAATGATTCCCAGTGGTGGTGACAAGGGCCCTCGCCCTGCTCCCTGTGCCCGGCCTCTGCTCCTTCCGTCCTCCCTTCCCACACCCTTGGCGGGCTGTCTACTAGGGTGAAGGGTCCTCCCACCTCTGGGAACAGGCACCGCGGTGCTGAGGAGTTAGAAGACGCTCAGCCTCCACAACTCTCAAGAGGATGCCACTCTCCTCCCTCCCCAGTGCTTGAGAGACACGTGGATGAGACTGGGAAAGACTGACAGGGAGTCGGGGAGGCCTGCGGTGACGTGGAGCAAGCCACTCAATCTGTCTGAGCCTTAGTTTCTTCATCTGTCAAATGAGGGGTGTGTGCCCATGGCTAGGCCCTACTTCGCAGCCCTCTAAGGCTGCAAGTCTGTGTGGCTGCTTCGGCATGAGTGACTCCCGGCCCGTGTCCCCAGGGGGAAGAGAGCAGGTGTGCCAGCGCTCCGGTGCTTCCGCGCCCCTTCTCCCAGTACAGCGCCTCCATGCTGCCCCCCTTTCCTGGTAGGCCCTCCACCCGGTCGGTCCCCAGGTGAGCCAGGGGCTTTGAGCATCTGTGCAGCACCTCCCAGGCGCCTGCGGAGGCCAGAACTCTCCCCGCACGGCGCAGGCCTCCCCCTCCCCCCGAGGACTAGCCGAGCGGCTGGACCCGGCGACGGAGCCTTAACCCCATCTTTGCGGCACCAGCGACGCTGCGGACAGCTCCCCCCGGTGTCTCTCCGGAGCCCAGGGAGATGGGGCGGCTGGGCCGGGGATGGAGCGTCGGAGACCGCTGGGCTCCCGGGTCCCTGCGCCGAGGCTGTGTGACAGCAAGGAGAGGGCACGGCGGGCAGGCTCGCGTGTGCCAGCAAACTGCTGGGTCCCCCAGCCTCAGGCGAGAGGACTTGCGGGGTGGAGGAACGCTCCCCTTTCTGGCGTCCCCTGGGACAGCCTGACCTAGGCGCCACCCGCCACCCCGGGCAGCATCTCGCAGGGGCTGCCTCGGCTCCCCCGGGCCGGCGCCCCTGACCAGGCGGGCCAGGAAGCGTCGGTCCCCGCCCCGCTCCT
>Manis_javanica_newGene_43	Manis_javanica_newGene_43.1
NCTCTCGGCCCGAGGCGCCACGGGGGAGCAGGACTGCGCTGCGCGGCGCGCGCCGGCCGGCAGGGCGAGGAAACCCGGGCCGGAGAGACAGATCCTGATGATGGTGAGGATGGCAGTGGTGAGGATCGTGATGATGGTGATGACGACAGCCAACTTGGATTTCTTACTATTGTCAGTCATGATGTTCTCTATATTCATGACCTTCCATCACTACCATAACAGAACCTAAGGCTCAGCCCTGTCTCCAGAGGAAGCCACATGATCCAGGCCTGGCCAATGAGAGCAACTCATGGCCCAGCCACAATGATTGGTTGGGCAAGGAGGAATAAGCTGAACCAATGAGAGTCAGCCCTGGATCTTTGGGGAAGCAAGTATCCATTTCCTGAGTTTGCTGAGCTGTTGGGATGAAATCAGACCTGTCATCTTTCTACTGCCTGAGAATGAAGCCAACATAGAAATATAGAACTGAAGAATGAAAGAGAGATCCTAAGAACATCATTTATCCATCTGCTGCCAGACCTATGGCCTGGACTTTTAAGCAACTTAAGTCAGTAAAGTCTTTGTTTTCTTTGGCCAATTCAAATTGAGTGTCTGCTACTCACAATTGAAGGAATCTTAGTAACCAGTGTCTCCCTGTCCCCAAAATTCTTTAGGTTCATTTTGAATTATGATGTTTCCTTTTCTTGCCTTCTCTACTCACTAAAACAGGTCTTCTCCCTCCAGATCTGCCTCCATGAGGCCTCCCCAGATTGCTCCCCACCATCACCACGAATGAACTTCTATTTATGTGTGGTTCCATATGCTGCCTTCTGTTATTACTAGTTTCATGTCTTTCCCCCTCCTGCTTCTTCTCTTTGCTTAACTAACACCAGCATTCAGATGATTTGAAACAAGATGAGATGCCCTTTTTATATGTTCTTATAGCACCATTCATTTTCCCTTCAGGGATCTTACATTTGCAAATGTATTTCTGCCATGTAGCACACAGCATGGAGGCAGTAGAGTGGGTTAAAAAAAGAACCCTAGAGGGCGGAGCCAAAATCGCTGCGTGAGTAGAGCAGTGGAAATCTCCTC
>Manis_javanica_newGene_45	Manis_javanica_newGene_45.1
CTGGCCCTGGCCTTGGCAGCAGCTCCAGCCCAGAAAGGCTGCGCCCACACTCCCAGGCTGTTCTCCAGCCTGCAGGAGCTGAGACAACAAGGTCCAGGGGCCACCAGAAGGGAGGAAGCAGCAGGGCACTGCTGAGCAGAGGAAATGTCCAGCTCCCGAACGCTGGGCCTCCTGGAGAGCCCTACCCTCGGGGGCCTGGTCGCCGGCGCTGCTGTGGCTTTTCTGCTGCTTGTGCTCCTGCTGGGCTCCTGCCTGTACCGCGGACAGCAGGACCCTGATGTGCAGAGGGGCCGTCCGGCCGCCAGGAGACACCGCGTCCGGTGGGCCCAGCCTAGGCTCTTCCCGGGCAGGGGCCACCAGGGGCACCTCCACCGTTTCCATCAGCCTGGCCATGTGTCTCATGTGCACCACGCAGGCCTCCAGCACCACCAGCGCCTGCACCAGGCCCACCGAGGCCACCACTGACGCCACCTGCCCTACCAGCTCCAGGACCAGCGCACCGGATGCTCCTGTGTCGAAGGGCGCCCCTCTCTGCAGGGGACACAGGAAGTGATGGAGCAGCGCACGCTCATGCACAGCAGATGTTCTGGCTCTCTCGGAAGTGCTTGTCCTCTGACTTCCTCAGGCCTCTGGCCAGTGGGGTAGCCGCTTGGAGAAGGCAGGATGAGGCTGCATGGTCTGTTCACTGGTGCCTTAGCACAACAAAATAAAACCACTAAGAAACTTTTGTGAAGAGGCTCTTGACACAACTCAGGTGGGAAGTGGGGAACTGCCAG
>Manis_javanica_newGene_51	Manis_javanica_newGene_51.1
NNAGCTTTCTTTCGCCGTCCTGCGCGCCGGCCCTCTGCTTTGTGCGGGAGATGGTGTAGCCCCGCCGCCCAAGCAGAAGCGCGCCGGTCTTGCGTCCCCGTGTGGCGTCCCGCCCCTGAAGGAGAGCCCTTCGGCAGGCGCTCCCCGCTCTCCCCGCCGCCGGAAAAGCCTCGGCGCCGCCGGCACCATGAGTGAACAGAGTATCTGTCAGGCAAGAGCTGCTGTGATGGTTTATGATGATGCCAATAAGAAGTGGGTGCCAGCTGGTGGCTCAACTGGGTTCAGCAGAGTTCATATATATCACCATACAGGCAACAACACATTCAGAGTGGTGGGCAGGAAGATTCAGGACCATCAGGTCGTGATAAATTGTGCCATTCCTAAAGGGTTGAAGTACAATCAAGCTACGCAGACTTTCCACCAATGGCGAGATGCTAGACAGGTGTATGGTCTCAACTTTGGCAGCAAAGAGGATGCCAATGTCTTCGCAAGTGCCATGATGCATGCCTTAGAAGTGTTGAATTCACAGGAAACAGGTA
>Manis_javanica_newGene_52	Manis_javanica_newGene_52.1
AGCCTGCAGTGGCCAAACACAGGGGACATACAACACCTCATCTTTGTACTGAAGACAAAAGCTTTGCATGTTTTACTGTTTTTCTCTTTCACAGTGCCTGGAAGGCTGGATAAGTCCAACCCACTGAGCTGGCTGCTTTCCTACCTGCCTCTCCTGTGTCCTGGGATCACTAATTTGCAACAACAGCTTCCATTGTCATCCACATCTGGGGCTTTGGGGTGTAAGTGTATCTTCTTACAGCAGAGAACAGAAGATGGTGCTATTTTGGTTTGTCTCATTTGCAATGGGACCAGAGAACAGAAGATGCTGCTATTTTGGTTTGTCTCATTTACAATGGGCCATTCTTTGGGGCTCATGGACAGTTTGGGGCTGCCCAGGGGAGGTGGAAATCTGAGCAGCGGTGGGCCCAGGCCAGGGAGTAATGTGCCACCAAGGGACAACAGGAGCAGGTAGGGCTAAAATTCTGAACCTCTTCCCAGCT
>Manis_javanica_newGene_55	Manis_javanica_newGene_55.2
CGGCGGAAACGCGACGTGCCCACTGGTTTGCACCCCTCAGTTCCTCATCTGGAAATCCAGGACCCGCCCTAACGGCAATTTTATACACTAGTTGCTGTGTTTTGTTGTTGTTGTTTTTTACCTAAGGTGTGGACAGGTCAAGTATTGAAGTGTTGAAGCAAGCGGCGAATTTAATCCTTGAACGTTTATCTTGCAAACTGTAGAGTCATGCCCTTTCTTATTCTCCTGGGTTAAAATAATGTCTGATCTTTCTGATCATTTTAGAAGGCCTTTAAACGAATGTCCATGGCAGTATCTACAGGGGTGAGATCGGAGGGGCGTCTGTAGATTGCATAGCCCAAAATTCTGCATCTTGCAAGCTATTGCTAATTTTTCATCCGCACTTTAATGTTTTATCCTGCAGTTCCGCAATGACCGCCAGCCTCTAGAAGAACAAGATGCATGAAATCACTAAGGCTTTAAATTAAAAATGGTCCACGTGTTTGTCTGTCGGGGCAGCAGAGAAACAGACTTGGGAGGCTGTAGATTGCTGTGCCAAGAAGTGTTGGTAAGCAGAAACCTATGGGCCCCAGACCTCCGTTTTAAGTGGAAACTCAAGGCCCTTCACGCTCAGCAGGAAAAAGGCCACCCTTTCCCAGATACTGAGATTTTACAAGAGTAGGTCTTGTGCTTTGTTTTGTTTTGCTTTGCTTATTGAAATATAACTGACATATAACATTAGTTTCAGGTGTAAACATAATGATTTGGTGTTTGTATATATTACAAAATGATCACCACAATTAGTCCAGCTAATATCCCAGTAGGTTTTGTTTTGATTAGATATTTACAGGACAGTTCTCTGTGTGGCTCCCTAGAATTAAGAAATTTGAGAACTCCATGACACTGGATTTAGTTTAAAAATGAATTATGTATATGACTTTTCAAACGAAAACTAAAGTGTCTCAAAGTTGACATATCC
>Manis_javanica_newGene_61	Manis_javanica_newGene_61.1
TAGCTTTAATATATGAATTACATTAATACCTCACATTACATATATGAAGCCAAATTACACTAACTTAGTTGTTTACAACTCAAATCTTACTCCCAGTACACATTCCAATAAATTTATTCTGTAAAAACAATACATTTTTTTGTTTTTGATTTATTTTTACAGTAAACCTTTCAACTACAAACCTCGAATACACAAGATGATGTTCCCAGGACAAGCATAACAGGATTGATCAAACCCAAACTAACTGAAAGTGTTCTCACAATATAAGCTGCCATAAAAATAAATAAAATTCTCTATTAATCACAAGAGCAACAATAATGTACACATAATAATAGTGTGTGGATGAATATTAACTATTCTAGTACTAGTTTCAAACGAAAACAACTGTTCACTTTAAAAGTCAATGCCTTTTGTGGTTTTCCATAGGGCGGCTGCTGAATCCAGCTTTCAAATGTAAAGAACCCACCTTGNTTTTCCATAGGGCGGCTGCTGAATCCAGCTTTCAAATGTAAAGAACCCACCTTGTGTGATCAGCTCAAATTGTATTGGCACTGGGGGGAAAAATAAACCACTGCCTTTATTTTGGAATAACACAAAAAGTCACTAACTTCACATGTAGAAACCGAGTTTATGTACGTAACAAAATGAGTTTTGAGAAGTATATGCTGCCAACTAGCTATTTCTAATAGGGAAGGTATTTTTACAGTATGATCAAACTACACATGGCCTCAAAACTGAAGGGNGTATTTTTACAGTATGATCAAACTACACATGGCCTCAAAACTGAAGGGCAATTTTATCTTCAATACGCCAACATTACATATCTAGGAAGTGGTTCCTGGGTTCTGTCATGGAGAGGGTGTCCCTTAAGCATTATGAGGGGGCGTTTAAAAAATGCTAACATATTTGACTGAGTGTTTGGTGATGGTGGAGTGAAGGCAGGAGAATGAAGAACATAACTGCCTTGATAAAAGGATCCTAGACAGGGAGAAGTCTGTGCAAAAATCTTTGTAATTCTTACTGGTTAAGGGCAACTTCATGCAACCAAGTAACATGAAACTAAATCAATAACCTTAAAAAAGGCTAAAATGTCTTTTTCCCCCAAAACACAACAGAGAGGAATGTGAATAATGTACATACAAACCGGGGTTCTGTCAATGACAAGGCCGTGTTGGTTCTTACCGAGTCCAAGAACATCAGACAAGCAAATGTGCAGCCCTCTCGGGGTTCCCCTTGCCGCGCAGCGCTCATCACGGTGGTCGGGCCCCTTCACGCTCCGCCGCGGGTCGGGGGCTGCACTCCGCGTCGTGTCAGCGTCTCCGCCCCCGGAGCTGCTCATTCCCCTCTTCCCTGCGGTCCTTGTCTTCATCTCCGGGCGATTCCCGGGAGTGGTCAGAGGGCTTGTTTGAGGAGCGTGACTCTGTCCCTTCGGAACCAGCTTCCCCGTTCCTTCCCTTGCCGTTTCCGNNNNNNNNNNNCCGTCTCCTGGTCTGTCACCTCCGTCCTCACCGCCTGCCTCGGCCCGTCTCCACCTCCTCTCTCCGTTTCTGAAGAGCTCTGGTGCCGAGGGGCCTGGGATCCAGGAAACTGTACTCCCGGGATATTCTCTATTTCCCGCAGTCCTGCATTAAATCCTTGNATGAAAGCATTCATAACATCAAAACATTTAACATATTTGTCATCTGTAAAACTTACCCTTTGTACCTTTGTAATCCATCCTTCACACCGCTTCCTACCTACTCTTTCTGCTCCCGGGCAACTAACCTGCTTTCTGTCACTATAGGCTGGTTTGCAATGTCCAGAGTTCAATATAAATGGAGCCCTCCAATAGGTACTGTTTTCGTGTACGGATTTTTTCACGCAGCACAATTATTTTGAGATTCAGTGACCTCGTAACATGTATGAAGAGTTAATTTCTTTTTTACTTTTTAGTTATTCCACTTCTGGGTATAGCTCAATTTGTTTATTCTTTCATCTGTTCTTGGATATTCATTTGGGTAGTTCCCACTTGTCGACTATTAAAAATAAAACTACTTGCTATGAATATTTGTGTAGCAGGCTTTGTACAAACATAGGCTTTCCTTTTCTTACATAAATACCTAGGAGTGGAATGACTGAATTGTATGATAGGTATATGTTTAACTTTCTGAATACCTGCCAAAGTATTATAGTTGGGCCCTGTTGCATTCCCCCTAGCAATGTGTGAGCCTTCTAGTTGCTCCACACCCTGGAGGTCAACACTTGTTACAGTGCATCTCTTACATTTTAGCCATTCTAATAGATACGTAGTAGGATCTCATTGTGGTTTTGATTTGCATTTCCCCAAAGACTAATGACTTTTTTGTGTACTTATTCACCATTTATTTTTCAACTTTCTATTTTCATTGATTTCTGCTCTGATCTTTATTTACTTTCTTCTTGCCTAGGGTTAACTTTTCTTTTNTTTCTGCTCTGATCTTTATTTACTTTCTTCTTGCCTAGGGTTAACTTTTCTTTTCCCAGTTTCTAATGGTGAAAGCTGATATACTGATTTGAAATCTTTTTTTTTTTTTCTAATGGAAGCATTCATGCTATGAATATGTGAGCTGATTTGGCAACATACCCACATATTTTGAGATATTGTGATTTCATTTTTATTAAGTTGAAAATAGTTCTAAATTCCCTTTTG
>Manis_javanica_newGene_71	Manis_javanica_newGene_71.1
CTCCAGATGTCGATATCATTATCTGATATAACTCACTTCCGACAAGCCTTTTCTTTTTAGCTGATTTTATTTTGAGTATCAAATATTTAGGTTTAGGGAACATTTGCTTTCAGAGTTAAGACTCCTTCAATTCCGTTCATACATAGAGGTAATTTCATTGCCGTCATTTCATCTTCCTTTGCGGGCTGAATTCTTACTAAATACAACAGACTATGTTGGATTTGTTACTAAGTCAAATTTGTTGAAGTGAGTCTTTCTCACATTTTCTTTAATGAACTCTCAGGTGGAAAGTTTCCTCTAAATGACCGGGCTTAAGATTATATTATTATCACTTTCTCATTACCTTATAGTTTAACCTTCTTTAAATGACACGAGATTGCCTTAAATAGTAATAAGTAGCGAATTCCACACAAAAAAACTGTAAAGGCCACTAATGTTTAGCCAGATCTTACAGTGAGTTGAAAATGTATCAATCCAGGGAGAATTAATTTCCAACCCCCCAAATAAATCCACTATCTCTCCATAGGTTGCTGACAACGCTTCCTATGACTGTGAAGTTGGGAAATCCAAATTCTTGACTGATGGGTAGGCAGCCCTCTCCTTCAGGCCCCTTCACCCATTTACAGATGAACCAGGCACCGTGCTTGGCACTCGAAACTCAGAGATAAACACACCAAGGGCCTCAGCCGGGGCGTGCCTATGAGCTCACACTTCAGGGAGCTGGCCAACCAGGAACAGGTAAACAAGTGTATAAGAACGGTGACTGCCGATGCCGTGGGGGCGGGCATGGAGATAATAAACAGGCCAGTGCGATGGACACGATCCGGAGAGTGTGGGAAGTCCTCTTGGAGCAGGTCAGCGCAGGAACTACTCCCTTCCCACGGGGTGTGTGCCTCGCCCGCGCCGTCCAAGGGGAGGCCCATGGATCCTGCGCTCAGGATGTGGAGAGCTGCAAATAGCACGACAGCTGCAGCTGGAGGGAGCTGCCCGGGACGCGTGCCAGCTGCTGCCACGGCGGGAGCCAGGCCGGCCACCGGCCTCCTCGCGCCCTGGTGAGCAGCCTCGCAGAGCCCTCGGGGCCTCAGGCCAACTCACGAGTGCAGCTCGCCGCTTTTGTTTTTCTCCGTTGTGCCCACGTGATGACGGAGGGCAGGCGCGGAAGAAGGGGACGTGGGCCCTCGCATGCTCTGCACTTCTGCTCAGGACAGCCTCGGAGGCCAGCAGCCGGCATTCCCTCTTGCGTGCAAGGTGGGGGGAACCCGACTCTCCGAGGCGAGCAGACTCGCAGGGAGCCAGGAATCCAGTCCGGCCCTCTGTGTTCTGGGCGCACGGCCTTGGCTTCAGGGTCTGTTCCGTCTTTCTACATTATCTCAAAATATTTTTCTCCTGAGTCTTCTGCTAGCTACAAGTCTCATTCTCCGCTGGCCACATTCCTAACTTGCAAATATAAACATTATTTATAAAGCACCTTGGGAAAGGCGTCCTTAAAGAAGGACGCCCAAAAGGAAATTGAAAGAGCCCCCTGGATCCGCCACGCAGCGCCAGACCAGGGAGGGAGCCCGGGCTGTGCCCGGCCCCGGGCAGTGTCCCCGGAAGGGACGTGGGCGACGGGAGGTCCGGGCAGCAGCGCGCAGCCGGCGCCCACCCACCCCGAAGGCTGGGGCTCGCGGAGCGCTGCGCCGCTGCAGGCAGGAGGCGCCCCTGGCAGCGCCCGGCTGGGAGGCAGCCGCCGGACCCCTCGGGGACCTACTCTTCCCCAAACCCTCGCACTGCTGCCTTCGAGGCCCTGTCTGCGCTGGAGGGAGTTCTGGCCGCCTTGGCAGGGTGGCTGCAGCCCGGGTGTGGGGCGTGCGGTGGGTGTGGGTCAGAGCCGTCCGCTTCCTGCATCCATCCCGGGGCTGCGTGCCTGGTGCCTGGGAAGGAGAAAAACGGCCCTCCTAAGGGAAGGGAGCCGAACAAAAACACACACCTACTGAGACTGGCCCAGATTCTGCCCTGCCGGCCGGCCTTGGCCCTGGGGGAGCTTCTCGGGGCAGTGTTAGCTCCTCTCTATGCTTTAATATGCAAAGGAGAGTCAAGACACAATTCAGGAAGGAGTTTACGGCGCCGTAATGGGCACAGGACACGTACAAATGGCTGTGACAGTATGTTGTATTTTCATCTTTGTTTCTTTTTGTTTTATTTTTTCTTCATGCAACAAAAATTGCTAATATTTATCATCTACATGTTAAGAATTCAGCTGGTATTTAATGTATGTTAAATAAACCCATACAGGTTGATAGGTCAACTCTGGAGATTTTATGAACTAAGATTTGCAGTGAATGGCAAGCGCCGTTATATTCTTACTCCTTTTCAATTACGTTTTAAACTTGCTTTAGCTAATATGTCTGTTTGCTCCAGGTGGGTGTTTTGTTTCGGGTTTCCTTCCTGCTGACTAAGAGTGCTTTACGTCTGTCAGAAACTCCCCCGAGAGAGAAAGAGCTTAATGTGGAATATTAGCCCCTCTGCCTGTTGTATCCATAAAGCCGCTCTCCCAGGGGCATCAGAAATTGCTTTTGTGCCATGTTTAGAGAGCCCTTGGCATCCAGAAACAAAGAAAAGCAAATAAACTATTGCCCCAAAGAGCCAGGCTGGTGAAGTCCAAAGACCTGCAGAAGCGCTGAGTTTTAAGATACTGGTTATATTTTAAAAAACAATTTAAGTTCAGGCTGTGGAGCCGCACTGCTTTGTGAGTGCTCTCAGGGGGCCACTGGCAAGCTAGGCGTCCTTGGGCACGTATTTAGTCCCCTGTACCTCATTTTCCCCATTTGTGAAATGGGCACAGGTAATCTTGCTGACTTCGTAATGCTTCACTGGCATGTGTAAGGATAAAATGATCCATGTAAAATGCCTGGTAGGGCGCTTGGCACTTGGTTAGAACTCAATAAATCACTAGCTATTACTTTTAAAAATAATAACAAGTTATGTAATAAATCATTAGCTTATAATAATTACTGTTATATTATAATAATTATATCTTGCCTTCTCCAACTTGGACGTCCACCTGCATGCAGAATGGAGTATCGGGGCTTCATTCCTAATGATTTGAACTGGATGTTAGCGGTTTCCAATCACTTGGGTTCACCAAGATACTGATGTCTGTGTCTCACCCTAAGGGACTCCAATTTAATTGATGCATTACCATAGAAGCTCACATTATTTAATTTTACTCTATACATTTGCTGAGAAAATGGATATTAAATTAAAATGCTGATAGTTTTGGATTGATTTGATCAATTCATTTAATAAAAATTTGATTTCTCAAGCTCCTATAGCTACAGCCTCAAAAAAATTGAATTTCTTGGGGACCAGCTAGGATCGTAAGTGGAATTTAGAATATGAATTACTATAGGAGTACACATTATTTAATTCCGTCCTGCACATTCGCTAACCAACTGGATGTTAAGTCAAAATGCTGATGCTTGGAATGAGATTACTGCCATCTCATCCATTTGATCTGGGGAACTCGGAAGGCATATGGGTTGTCATTGGACTTGCACACCACTGTCTCTGTATTAGTCACCTCTTTAAAAAATTAATGAATGTGTTGGTCCACTTAGCACTTTGCTCATACTGATCCATCAGATGGATTATGAGTGAGGTAGCCCTCACAGCCTCTATCAACTTCTGGTCATCATTTTCCATTACAGGCACGACATGCTAGATTAGAAAAAGTCCTTGAACCTCATTCCCTAGAAGTTCTGCATCTGGTGGTGGTCCTGGGCATTGTGAGCCACTTGAACTAGCTGAGCAGAGCAAACCGTTCCGGATATATCCATAGCTGGACAAAACAGAATTCCACAACCACTTGTCTCGAAGTGTTTATGTTTAAAACATAAAATAGTTATCAAGTTGAAAATCGGACAATTTCATGTGTGCGGGCTAATTCCCTCACTGCAGAACTATTAGTAAGGGACAAAGTCGTAACATCATTAGAAAACGGAGGGCATAAGAGGGGTATTTCAAAAGTTCGTGAGAAAAGGAATTTTGACAACAGTTTGGGTAAAATAAAATTAGCTCAGAGTGGTCAAAAGGGTAAAAAGGGAAGGAGTATTAATAAGTGCCTATTATGTCCGAGGCTCTTTCTGTGCATAATGTCCTTTAAGCATTACAACAACCCTTCAAGGTAGAATCAGTCCCCACTCATTGGCAGAGTAATTGAGGTTCTGAGAGATTAAGAAACGTGCTCAAGGCTGCACAACGTGATGTCACAAAAGTGGGATTTGAACCCGTCAGTCTGCCCCAGACTCCAGGAGCTCTCCACTTCACGTCGTGGTGACGCACAGGCCTCGTCGGCCTGGGACTGAGGGATTTCCCAGAAGGAGGGACGCTCCATTTCAAACCCAAGACAGCCCCCAGGAAAGCAGGACCAGTTAGTTATTCTTGGCAGCCAAGGGTTACTGGTCCCTTAGTCAGCCAGTCAGATTCCAGGCCCTGGGTCTGCCCCTGGTGGGAAGGACACGCAGGAGGCCGGGATCCTTCACTTACCTCAGAAAATGATCTCCAACCCTACGGCCTCCCCAGGGGAGAAAGCAAGTCAATGGCCCTTCTAGCCGAGTTACTATAGCCTCAGATCATGGAGGTCAAGGGTCAGCAACCTCTTCCCCTGAAGGGCCATTTTTTATTCTGTGGGTCACAGGGTCGGTATCACAACTGCTCAGCTCTGTCACTGGAGTGGGAAGCAGACGTGGACAGTACAAAAATGAATAGGAGGCGCTGTGTTCCAAGACAATTTTAGTGATTTTAGTTACCAAAACCAGAGGGGAGGGGGATGGATTTGATCTATGGATGGTTTGCCAAACCCTGATGTAGATTATTAATAAGGAATCCTTTGCACAGATAATGCATTTTTGAAGAATTGTTTCTGGAAGTTAGTTTAATCGGGGTAAGTCCAGTGGGCGGTTGGGAGCTTCTAGAACTACCCTATTCATCAGTTAACCTTGTCTACCATTCCCTACTATTCGGGGACTCTGGGATTTGACTTTCCCAGTCCTGCCCCCAAATCACAGGGTGTGTGGGTGTGTGAAGGCAGCAGTATGCTATCTCTCATTACACATCATGGCCCCCTCTTGTCTGTAGGGAGATATTAGTCACATTCATTTCTCTATTGTCTTTTCAACCACTTCTTTGATTGCCAAACACTATTTAAAAAGTAATTCCTATTACACCATGCATACACTTACCATGTATTCATTTGATTCAATACAGCAATTCTTTATTGTGTGCTGGATAAATATTACTAGATTTTTCTATACTGGAAAGCAAATACCACCTGAGCACTAGTGCAGCCTCTATGATGCCAACGTTCATCCACGTGTGCTGCCATCCACTCACTGGGGACTCACGGATCACTCACCATTCAAGGTGCAGTGGGGGGCCACTTAAGACCTTATGTCCCAATCATGGATATAACCCCAGAGGGGAAGTGTACAAACCAACATATCCTCAAATGCAAAAGGAACAGTGGGTGTGGTTTGAAGACCTGCAGGGAAGGGGTGTGGGGGCTGCAAATTGGGGGAAAATAGCAACTGGCAAGGCCTGGGCTCAGGAATAAGCCAAGCACAGAGGGGGCCAATGAATAATTTGGCTCAGGAGTAGAAGAGGCACTCAGCCTTTGTAGACAGCATGGCGGGGGGAAGGCATGATTGTTAGTAGGCAGAAGGCCCTGCACATTCTAAGCAGGAGATGGACAGTGATAAAAAGGGTGCTTTAGGCACATGTCCTACTGGTGTCTAGGGCATTCGGAGCTAGGACACTGGGTCAGAGTGTGGCAGTTGAAATGGACAGTAAGGGACAAGGTCCAAACAAAATTGCACAGGAATCAAGGCGGTTAGTGTGTCACTAATGGTGGTAGTGTCACTAATTCCAGAAAATTGGGACGAGGTGACAGTCATGAAGATGGCTTCAAGTTTTAGCTGAAAATTTCAGATATTTTCATGCTCCTTGGATAAAACTGTTCTCTGGGTGAGCAGGTGAGAGATCCGGGCTCCCTGTGCCGACTTCGTGGAGAACTTCCTGCAGAGGTGGTAGCTGAACCAGGCAGGTAGGGTCTCCTGCTTTGTTTGCTCTCCGTTTGCCCACCCATCTCTGCGCAAACTCTCTCCTGCTGGGTACTAGAAGTAGTGTTTTTCCTGATGCAATGTGGCTGCCCAGGACAAACACTTGCAGGCAGCATCCACACTGGATACTTACTTCTCAGCTAAAACTAGGCTCCTCAACTCACGGCTTTTGAGTAAACTGGTGAAATGTCCGAGTTACCAGCTCTGGCTAGGTCAGGTTCTGACCACAGGTTATCATTACTCAGGAGCCCATATCAAGCAAGTCACTGAATTGGTGATGGGCTGGACTTGGGAGAACTGAATCAAACTGCTTATCACCCTAAGAGAGAGCCATTTAAAGATGGTATTAACAACAATTAAGAATACATCAACACGCATCAGATAAATATCGAGATGATGAACGCATTAAGGCAGGCACTATTTTGGTTTGAGAATAAACTCAGAATCAAGTATTCTCCTGAAAACATTTCATAGTTGTTTAACTTATCAATTTAACCGACTGACTTCAATTTTCCAACCTTACATGTGTAAGGATGGCATTAATATTGCAGATTACAGTGATACCCAGAAGAGGAGAATAGAGTAATAAATAATGTAGCTTCTTTATGCTTCAGTTATTTCCCTAAATTACTTATGAAACAGCAACAAATACTATTGGTGCTATTGGGAAAGTTGACATTATCCACTTCTTAATGGAGTCATTAAAAAAAGAGAAGGAAGGCTGCAACCGAGCAGATTGTTATTGTATTAAATACGGATTCTGGTTATCTCGAGAAGCTTCATGTTTGCTTTGGCTGAGGGAGATCAAAAGCCACTAACCAAGAGAATGATGTCTGTTGTAGCCAAAATGAATAATTTGTATTTCTGTTTTTCCTATGCAAGCATATGAGAAGAACATATTTTATATTTGTACATTTTGGGGAAACATATAGACTTATAACCATCATCATAGGAAACACATCCCCTGTGCTACTGAATGTTCCATTCCTGGACTGGAAGTGCTACGTGAGCAAGGAATATGGACATGAGCGACCCTGTGAAATTTCAGTACTGTTACAGATTTTGGTACAGTCCAGACAAAAAGAACCACACCTGAATTGTCTCGGTTATGTAAAAATTTGCTTTATAACCTATTTCCAGAACATGTGATTCAAATATCATAGTAGGTGATCAAATAATAAACCCATTGACAGGAAAACTTTCTTTGAGCCTTAATGATATTTTTTTTCTCATCTCACTAGTGGTGGAAATGTCTCCCACTCTCCAAAAACTCCAAGATTTTCCCTCTTTATCCAAAAGAGGAGAGTTTTCTGGAAGCAGAACCCCTATCCCCTGATGTAAACATGATCAAATGCATTTCCAGAGAGGCCTTTACCAAGAGTTCAGAGTCCTTTTTATGAAGTATTGATTCTCTGCACTCTAACAATTATGCCTGCTAGACAAGATGTTTGCTATAAACTTCGTAAGCTTCTGTATTTTGAGAAATCAATCGTGGGTGTTAAGACTGGAAATAGAAGAAATTAACAAAATGTCATGTAAATGTAAATAAAGTCTTTGACAGTGGTTGGCACATAGTATGTGCTCCAGTATGTGCTCCATAAATATTATAAATGTTAGCTGTTGTAATTTCATGATTCCAGAATATTCA
>Manis_javanica_newGene_72	Manis_javanica_newGene_72.1
ACAAGATGCCGTGACTTTCATTTGATTTTTTTCTAGCTGACTCATCCGCATCTTCTCACCTAGTTCCTTAAAAACATGCATTTTGAAGGTGCTGGCCGAGGTGAGAGGCAGAAATTTTAGCCATGGGGCAAAGTCTGTGTTTGCAACGTGAAGGGCTGTGTCCTGGACAGAGCTTGAGAACTGGCTCCTGGTGGGAATCACAACCATAATCAGAGTTAACATTTATTGGCTATCTAGTACACGCCAGTCTGAGCCCCAAGTTTTCCTGTGGAGTGACTCATGGAAGCCCTGCCAACTCCTTGAGGTCGCTGCGACGTGCCTTCTCTATTTTAGAGCTGAGGAAACAGGCTCAGAGAGGTCAGGTACTTTTCCCAAGGTCGTGGAGCAGAGAGTCTCTGCTGGAATTTGAAACAAGCCATCTCTCTCTAGAGCCCTTGCTCTTGTCTTTTTCCCCACAAACATGATTTTAAAAACATGAATAATATCAGCACGTGACAATTACACAGTTGGTTTTTCTTTAATGGCGCAAGTGATTTTCACATTCATTACCTCTTTTGCTCAGGAGACATGATGGTAACTAGAATCCCGGAGGTGTCTTTTCATAAAGATTAGCTTGGGAAACAGTCTTTATTTAAGACCCACGCATATATACTCTCTTTTCCAATGAATGCCACGTTAGCAGAGAGGCCTCCTGGAGCAAATTTGGTGCCCCAAGAGATCACTCCAGTTTATTTGCCTTCTCCCAGAGATGAATTTAGGTGGTGGAGTGTTCTAGGTTTTTTACTAATGCTTTTCTTTTTCAACACTTTTCCTGAGCATGATGAAATTGATACCCTTTGAAGTTAATTACACCTCTGGCATCGCATCGCGTGAAACATCTTACTCATGGCTGTGTTTGGGGAAGCTCAGTGCATGGCAGGAGCAACATATTTATCTTGGAACTGAGACTTGAGAAGCGAGTTCCTCCCTTGAACGTGGCCTGAGACAGAACACCTCCCCATCTGGGATTGCAACCTCAGAAAACGACTCCCAGCGCCGGGGCGCGACAG
>Manis_javanica_newGene_73	Manis_javanica_newGene_73.1
GGAGTGGTATTTAAAATATTTAACAGGCGGGCCCGACCAATCAGAGCCCGGCCTCCAGCGCCAGCTCCCGGAGGCCCCCTGCTGGGCCATATGTTTCCCCCTTTGGTTGCCGGATGGTGGGAGGTGTGGGGGGCCCAGGGGAGGGGCCGGGGCTGTGGCTGTTGACCAACCGGCGCAGAAGTGTTTCCGCACGAACACGTGGTGTGGCGGTGACATTTCCCAGCAGCTGCCCTCGGGTCGTGGTGGGGTGGGGAGAAGGGCCGGTGGTCCTGCTCGCCTCCCCCATGTCTCGCGCTTATGCCTGGTCGCACCCAGCTCACTGGCGACCTGCAGTTGTTCCCGTTCCCCGTGCAGAGCCAGCTGGGCGCCCTTTTGCCTGCAGCAAGTCATGAGCAGGTCTGACCTCGGGGGAACCAGCAGCTCTTGCTTTGTCCGGAGGAATCTTTTCTCTTGCCTTCTCGCTCTCTGCTTCCAGGACGCCGAGCGGCTGGAGCGCACCGGTGGAACGGATGCCGCATCTCCTCAGGAATCCGGGGCTCTTCCTCTGTAAAGGGGAGGGGCCCGGGCTCCCAGAACCGCCGACAGATGTCTGCGGAAAAGGGCCTGCACACCTGCCAAACCGCCAGCTTCCTCTCTCATTCTCAAGGGCTCTGGGTAACACGAGCATCTGAAAAATGCGGCGTGCACGCTGCGGTTTCCACTTTCCCCCAAGACCGGCAATCTCATCTCCTGGGAGTGAAAAACCAGGCAGCTGAGTCTCCTAAGATGGGAGGCACGTGAGGCAATATATACATGGTGTCCAGCAGCCTCCCTGCGTAAGGCCAGCCCGGGACAACACGTGGGGGCTGGTTTTGAAGTTCAGAGTCTGGAAACTTCTGTTTCGAGGAGTTGGTAACCGCTTGTCTGGATATAGACCTCAGCTTTGAAAACTATTTTGAATCTTCGTGTTAGAGGCTTCCGTCCAATGTCTCATGACTTCCTGCTGGCACTGAAGGGATGTGCGCACAGGCAAAGCTTACCAGTGGGACGTCTGGAGATTCTGCAGCCATCTGAACCCTGCGAGGTCAG
>Manis_javanica_newGene_74	Manis_javanica_newGene_74.1
GTGAAAAAATGGTCAATGATGATCTTAAGATACATCGATTGGAACAAACATCCTGATTTCAGAGACATTAAAATGTGAAAGATTGTGCATCTTAGTCTTATACACAATACACAATGATTTCCCTGAGACTAGGGTTTTGTGCAACATTCTATCAGGAGCCACTGGGCAAGACAGCTCTACTTCAGCAGGGATGTTTTGGGCTTGCTCCAATGGTAGAACATGGGTGATAGGGTAGAAAGTGCAGGTGGAAGGCACATTTGGAGGGAGAAAGGATTTCCAGCTGCTGCCATTGATCTATTTCCAGGAAGACTGGCCGGAAAGACTGGCCTTGAAAGGAAGTGACGTTTCTTTACTCTGTGCAACCCAGGCTCTGACTGGCCAAAGAATACAATGGTCCAGTACTGGAGAGAATGACAGACATAAGGAGAAGGGGAAAACACCTATGCCACCTGGCTTTCAATTGCTGAGAAGGAGCCTCTGGCTGCCCAGTCAGTTCCCACAGAGGATAATGGTTGATCTCCCCCGCTTTCTCCATGCTTGGAAAATGGTGTAACTTGTGGTCATACTGCAAGGTGGCATGTAACCAAGAGGGAGCAAGAAATCTGGCTGTGAAACCTTTTGCCCAACCCTCAGGGTGGAGAAGAATGGACAGGATGACTTGCAACAGGAAATGGACCCAGCTTGTACCTGGGACTGCAGAGCTGTCATCAACACGATATTCCAGTTCAGGAGGCGGAAATCAGTGTTTGGGTTCAAGTCCTTCCTTGACTGTCCCAGCTCACTGCCCCCTTCTCCTCTGTCCTGTTCGAGGGAACACTACTCAAGTCATTTGTCCACTTCATGACACCTCTCTTACTGTTCCTTTCTTGTGCTTGTAACAACGACGCTGCAGACTCATTTAGGACAAGGCTTGCACCTTGTTTATCTTTGCTTTCCTCACTGCCCCTACTCCTCCCCATAATTCAGTGCCTTTGGGGGCCAGCCAGCAGCAGTGCAAAGTCTGAAGTGGGCCTGGGTTAAATAAACATAGGCAGCACCCTGGAATGTTTACAGCACTAGCCCCGAAGGCACTCAAGTTTAAATAAAAACCAAGCAAACATTGGCAAAGAATGGGTCCTAATAATAATCAAGCAAGGCCTGCTAACCTGATGAAAGGAACACAGGTAATCTGTGCCTTCTGATAGAAGTGCACACCTAAGAAGAATTCCTGTCAAAATCAAACCTGAATCTGATCAGACTTGTAGATATAACTAACAATATGCCAGAAAGAAAGGAGATAGGGGAACATGTTAAATGATACCACAGGAATTCAATTAGCAAGGTCTAGACTGTAGGAAACCCTACAGGACAAAGCAACCCAGTTTCTTCAGTGAATGAACTGCAAGGAAAATAAACCATTTGGAGAACAAACCTATAGATTAAAAGAGACTTAGGTGATAAGTCAACCGGTGGCAATATATATTTTGCTTGGTTCCTTATTCAAATAAACTGTTAGTATTAAATTTGAGTCCATCAGGGGGATTTGAACACTGACTTGATTAGAGAATTATTATGATTATTTTAGGTGTGATAATGATATTGTGGCTATGTTTTTGAAAGAGTCCTTATCTTTTAGAGGTGCA
>Manis_javanica_newGene_75	Manis_javanica_newGene_75.1
ACCAAATATAAAATAACTCTACATTCATATTCTATAATTTATTTTGAATACTACTACTACTACTAATTTATCGGTAAAAAGATAATCTTACCTTAAATATGTGATTTTGGGGGGTACATTTTGCTGCATTCTTATTGAGTTCTTTGTATTTTTCTGGGTCTAATACTTGTTCTAGGGAAAGAGAAGTCCAGTTTTATCATGAAATGAGAGGGGATTTTAGTATTCCAAATACTCTATAAAGTGAGTTATATCTAAAAATTTATGTAAAGAAGTAATTTTTCTCTAAAGAGGCAATTTCTTGTGGAAATACCCCCAAATGTATAATTGCTATCCGATTGGGTCGGTATATTTGTATATTTGACCTCTACCTATTATAATCTTTGACTCTCAGTTGCATCCATTTTACCATTTCCCAAGTTAATTCCTGTTGAGAAATAAGAACTGGGTCAATGGATGTTCTTTGGGAAACAGATCCGAACCCAAGGATTTCACTTGGTGCTGTGAAATGCAAGATAAGCAATTCGATTTGGACAAAATATGAGTCTTCAGCCAGGCAACTAATGAATATGCAGGAAGAATTAAAATGCACTGGACTGTGGACAGTCCTTCTAACAAGTGGGTAATTGCTGTGCTTAACACAACTTCAGACTGCTGCATGGGAGCTTAATTTGACAGAACATAGGCACGAGAGGAAGTGGCCATTAACACCAATACTGTCAGAACAACCCATCGGAGCAGTTGGGGTTCTAAAACTGGCTACACTGATAGGACACAAATTCAGATGTCATGATATTGTCCACCAGAGCTCAAGATTTACTTAGAGAACCTGAAAGAGAAGACATTCCCCTCTCCATCATTTTTACTTATTAATTTTTCCGGGTGGACGGTTGGGGTAGGGGGAAAGTGAACAGGTTGGACCTGGGCCTGTGCAAGCCGCAGGAATGACTGTGAGCAGTCCGCTTTTGCTTGAACCAATGTTTCCCCTCACTGAACTGACATTTAGTGATGGAAACCTGGAATACACGCCATGATTTGGGTGTCTTTACTTTAGGGTAAAGGTGCAAACAAGGAAATGAGTGCAGGGGGCTCAGGCATCAGTAAAGGCAAAGAACAAATGTAAAAAAAGCTTCTCCAACTCGTCTTTTTGCCAGGCTGCATCTCTCAAGCCAAAGCGTTCCTTCTTAATGACATTCCCATGTTCGCCCCAACCCCACCCCAGTAATTCTCCAGCAAGATCTTCAACAAGCACACTGGGATGCCAGCACTTCCTTTTGTGATCAGTGGTAAGCTTTCTCTCGTACCACAGACACGTACAGATTTGTTCACTCTCCTTTTATGATATTATTTTAGATATTGAGCTGTTAGAGGTTGTGTTTGGAAACATTTTTTGGATAAGAACTTTAATGCCGGGATCAAAAAGCATAAGCTATGCTTTTTAGTAACTGAAACCAGTGTCTAATTTTTCATATCCAAAAATCTATAGAAATTACTATCAGCCTGGCCTTTTTTACCTTAAGTCACCAAGAAAGTTTTCTTTCTTAAGTTCCCTTTGTCACCTGTAGTAGGCCCAGCCCTTGGGTAGATTTGCAAACTACCCAAAAGAACATAATTATCATCCGTTAGTGGGGACTCGTGCATCTCAGTGAACCATGTTAAATTGTCACGCTGCCAGGAATCCTAGGGATCTTCTCCTATAGTCATTGTCTCAGCCAAGGTCTTCTTCAAGGACATGTTTTCATTTCATTACCATATTAGGTGGCTAAGATTTTTATGGCCAACTTACTAAACTTCTGACTATCTTAGAATTGAATTTGCTCAATACAGTGGCCAGGAAAACCCGCAGATGACCGTGTGTACCAATACATATCAAATAAATGGCATGTGCTGACTTGGAAGTACTGACGCACACATACTCTGTGCTGGAATGCCTTCCCCAGGAGTGGGCCACGTGCACAGAACGGTTTACAACACATGGTTGTCTGAAGAGGCATCTTTCAAGCAGCATACACTGAAGCATCTCCCACCACTGAATGGACAAACATAGAAGGCAGAGCTGGCTGGGATTCTAACGGCAGAGAGGCAAGGCGTTTGTTAAGGAGGAGAGGATGCTGTCTAAAATATCACCAAGGAAACTTGTGTTCATTTGTTCTTGATGGATACACTGTACTACACATGACCCCACGAAGGCAAGAAACTTGGAAATGGGCTTCGCCACAGATGTGCTTAAAAGAGGTGAGGTGCAACCGGTGTCTGGACAACTGGCCTCCATAATGAGCAGAAGGCATACACCGGCATTTCTGAACAGCAGCTCACTCGGAAGGAAATAGCGGGCTGCAGCCATGCATTCTCAAGTCACGCAGTAAAGTTGAAGGGTGCCCCTTCAGACACGGGACTGTGCTTTTGCAGTGGCCACCAGAAGTGGATGGAAAAGGTGCAGAGTGTTCGGATTTTTGGCTGGCTGGCTGGCTGGTTCCTTGGTCTCACCACAGTAGCCCCGAGCCCATCAGGTCTGGGCGACACAGTTCCACACAGCATGAACGCCTGCGTCTAGATAACAGTACTCCTTTCTTCCCATGGAATGTTTGGAGAACCGGACATTTCATTTGCTTATTCTTTTATTAATTTGGCCAACAACCTTTATTGAGCATCTAGAACATACCAAGCACTGTGCTCAGGGCTGGAGATACAAATGTGAGGGGCATCCAGATCTGGCCTTCAGGAGCCTCCAGCCCATAATCTCCTTAGGTTCTCTGTGTGGCTTACAGCTAATTTGCCCAACTGCACCACCCGTTCTGGACATCAGAGCCAGAGACAGGTGATTCCTTGAACTCCTCCATAACCAGTTCACACTGAAAATGCTGTGTCTAAGAGAGATCCCTGTGACCCATTTCAAAGATTTCATTTAAAAATACACGTGGAGAACAAAAGTAAAACAGTGGACTTTCAATTCCAAAATGAGGTGATGTTACTGGGCCCCGTATGAGTTTGTATTATCTGCAACAGCGGAGCAGAAATGCTGAGGTGAAGGGATTACTTGTTGGGGACCCTTCAGTCCAGCTGTCTTACAATCATAACCCCTCTTCTCCGTTTTGAGAAGCTTAAACAAGGCTGTCCCCCTTCAAGAGGCAAGGATGCGAATCCAGCTGTGACTCTGTGCAATCAGGTAGATTTGTTTTTTACAAGGGGGAGAAACCTTGCAGGTCATCAGAATGGAGACAGCGTGGGTATGGAGGCCAAGTCCAGGCTTGGAATGACCCCTCTGATACTTACTGTGTGTGGTGACCGGTCACCTTACCTCTTTAGGGCCCCAGCTTCCTCTTGTAAAATGAAGGCATTGTGCTAGCTGACATCTGAAGGCCCTTCCACTTCTAACCATTCTATGATTCTGCAATAAAGGTGGCTCTGTGCAGTATGTTTTGTGGTTTTAATGCA
>Manis_javanica_newGene_76	Manis_javanica_newGene_76.1
GGGCTCACCCACGGTCTGCTTGTGCCCTGTGGTCCTGGGCAGGTGGTTAGAAAGGATTCTGGGAGGAGCTCCATGGGGTCCTCTCTGTCCATCATACTCTCACTGTACACATTGGAACTCCGCATCTTCAAAACTCCCCCTTTTAGAGGCCAAGTGCTCTTTAGCAGATGCGGCCAAACAGAGAGTGCTGTTCATGGAGGACCATGAAGTCAGGATCACCAAGAGCAGGGCCGCGACACACTGGGGTGCTGTAACCCAAGCTGAGGGGTGTGCTGGCTGCTCTGGCTAATTAAAGAATCAAGGTTTCTCAGGGATGGACAGTTCCCGACCTTATGTCAGCTGATTTTCAGCAGTTGATTTTTTGAAAGCTCTTTCCTATATGTTACTGAACTGAAATCTGTTCCCCTTTAAAGTCTGTTTTTTGGCTTGAATTCTTCCTTTCAGAGCCACTCACTGCAGAATCCTTCTACCTGCAAGAACTCCAGGCCCCTGAGAACGGCCATCAGATGCCTGCTCAGTCTTCTCTTTTTTGGATTCAGTCTCCTGAAGTCTTTCAAGCATTTCTTGCATGTCATGTTTCCAGATGTTCACCACCTCAGTTGCTCTTTCTGAACACCTCCCAAGCAGTCAAAGACCTCTGAAAGGGTGCTCCCCAGACCTGGCCCTGCCTCTGGCCAGGGAAGACTAAGAGGGAACCATTTTTCCTTGTATTTCAGCACTTTCTCTAGGTAGTGGAGCCTAAAATCAGCATGCCAGGGGTCTCTTGCTTTGGCCTTTCCACTTTTTTGGGGGTAAAATTACCCTGAGTTCCCATTAGGGAATTACTTTCCCCCCCATTCTGAGAAGTCTTGAGGGCTCATCGGTCAAGGTTCTCCCTGTCCCCTCCCACTGGGGGGACAGTGGCTCATAGGAGCCAATTTTGGCCATTTAGCCTCTGCTCCCTGGGGTTCTGAGCCTAGGAGAGAGTGGTCTCCCAGAAGACCATGGAGCAGAGAAGTTCAGATGTGGGGAGACAGAGTCCGTCCATTCATTCCTGCTAGTGAGTCCATCCGTCCATTCTTCTTGCCAAGCCTGGCCCTTCAGCACCCAACAACTACTCCATACTTTTCCAGCCAAGTCCTTTTCCAGTTACTTAAAAGTCAGAGTCTATTTCAATTGCTTGCAACTGAAGAATTCTGACCCAGTCAGGTTGCCTTGTCCTGCGCCAACCCAACGGGGGCTCGCTGTGGGTCACACTCCCAAATCCGGTTCACAGGTGATCTATGTTTCTATTCATAGCACCTCTGACACCAAATACGTGGGTTTGTTTTTCCCCACACCAACCAATTCTCCAACTTTTCAGATACCCACTGGGTGTTCTACAATTCAACTCAATTCTGAAACTCATTCTCCAGGATTAGGACAGGCCCCATGGGTGAAGGGCTCGGTCCTGCCAGACTGCCCCCACTTCAGACACCAGCTGCAGGCCCAGGGCCTCCCCTACCTCTGAGCTGCCAGCTGTATATTCAGGGGTTCCTACAACTCCCTCCCCTGCAGGTTCGATAATTGGCTGTAACGTCTCACAGAACTCAGGGAAGCACGAGCCCCAGTTTATCCTGAGGACAGTATAGAGGGTGCAAATGAACAGTCAGATGGAAAAGACGCGCAGAACAAGGTACTGAGGCAGGGGCGGGGGTAGGGGGTGCTTCCACATCCTCTCTGGACATGCCACCCTCCCAGCACCTTGATGCGCTGACCGACCTGGAGGGTCTCTGAACCCAGTACAGGCTTCTTATAGAAGTTTCCTTATGAAACGGTGACCGATGACAGCATTGGCTGTTGGTGACTGACTCAGTCCCCAGCCCCGCTCCCCTCCTAGGAGGTCAGGGGGTGGAGCTGAAAGTTCCAAAGTTCTGGTCACATGCTTGGTTCCCCTGGCGGCCAGCTCTGATCCAGAAGCCATCAAGGGCCCCCCAAAGGTTACTTCTTCAACACAAACTCAGGTATGGTTGCAGGGGGGCTTATTATAAATAACAGAAGTGTCCCTCTCACCCCTCTCTCAGAAATGCCAAGGGTTTTAGAAGCTATTGTGCCAAGAACCAGGAATAAAGACCAAATCACATTCCTTATGACATCACAGTACCACATGGTGCTGCCATTGAATTGCATGTCCCCCCCAGTTCCACACTTAGAAAGTTCAAAGCCTTTGAGGATCATAGGTCTCTCGTTTGTTCCCTTGTATCAGGCAATAACCGCCTGCCTGCTGATTTGGCTCTTACCTCCAAAGTCCATTCAAGTGATTGGCAAAAATGCTAAGCAACTAATTATAGCTCATGTGAATTGGCGACTCACTGACTCTGCGTCACACTTCAAGGCAAGAACAGTCAGTGTTCACAGAGACTTCCTAACTGGCCAGTTAGTGATGGGCCTGAGGTTCAAACCCAAGTCTGTCACCAGAAGCCAGGGAGAAATAAAGGATTCCCGCAGTATTCACACCCCTCTAGTGATGTGGGAAAGAAGTTGCGTGTCTTCGAACATTCCTGAAGACCTGGGAGAGAAGGGGTAAAGAAGCACAGAGAACCAGCCCCGGGCCACAGGATGCTCAGTCGCAGACTCTACATACTGATGAACAGAGTGGGATGGCTAGGAACTGAGGTCACTGGGTGTTGAGGTGAAGGCTTAAAGGCATCAGATTTCCAGTGAGACAAAGACGTGGGTGGGGAGGCCTCCTCCCAGCCCGCCTTCCCCCAGCATCCCAAGTACCAGCGTCCTGAGGCACCCCACATGCGTGTGCCGGCATCCACGGCGCCCTCTTTCCGATTCAGAGCTCCAGGGGAAGGCTTTTCCTCCTTTTTCTCACGGTGCCTCCTGGCCTCCACACCCGCCTGGCTGCCACAGCGACAGCCCTCAGGGAGGAAATTAACAACAGAAGGAATCTGACATGCCCAGAGAAAAGACACACATTGTGGGAAAACGAGTAAAGCTCAAGTGCAAATCCCAAATGCCACCAGATGCACTGCAGGAGACACAGGAAGAATCTTTTGCTCAACTACCAAGCCCGGCCAAGAGGTCCAAGCGGCCTTTACGACCTCCAGCTGCGTCTCCATGGTTGCCAAACCTTTTTCTGTTTCCCCTGAAAATGTGTTCCCGTCTCTGCTCAGTGACTAACTCCTCCACGAATGTGACCCAGTTTGTTTGGCAAGATGTGATTTTTTTTTTTTAACTCCTGCTGCTTTTCCTGGTCACGACTTTCTCGCAGGCATTTAGCGACTCCCCCCGGCACCCGTCTGGCCCTGCTGCCCGGCTGGATTGATGGCTTTCTCCCCAGCTGTTCCGTTCCAGCCCGCCCTCCTCTTGTTGGCAAATCCATATTCCATTTGCTTTTCTGCAGCATCTTGATATCTCCGGAGTCTCCTGAAAATAGGTACATAAACACTAATCTCCAAGGGAAGTTGCAAAGCAGAGGCCACAGATTTGTACCGCTGTACCACTCGATAATCTGCTCTGGAAGGCAGCTGGACACAAAGCACAATGGTGGCCACTGGGCACAAAGGCTTTTTATCATTTACAAAGCACTTCTGACTCACCCGGCCTCATTTAATGTACGTGATCCCCGACAATGCAGGCATAAGCGGCCCTTCCATTTTCTAGACAGGAAACCAAGGCTCATAGCGGTGAGGGCCAGGACTTGAACTTGCCCTTTTTAAAACTGCTTTGTAATTTACATTACATTCAATAAAACACACAAGTCTTCAGTGTTGTTTACTGGATTTTGACAAATGTGTGTGCTTGTGTCACTACCAGCTGAGGAGAATATAGAACATTTCCATTATCCAGAAAACCCAGTAAACCTTTA
>Manis_javanica_newGene_89	Manis_javanica_newGene_89.1
GGGGCTCAGGGTTTGGGGAGTCCCGCGCACCCATATCCGGGGATGTGTCCTTCGGACTGGAGACCCGGGAAGGACGTGGAGCTACATCATCAAATGAGCAGGCAAAGCAGGGTTGAGGCGCGGCTCGAGCCCACGATGCCATGCGAGCATGTGAGGGGCCTGAGCTCAGGCGTCAGGATGAAGTTGGCTTACGTGAGACTTGTGGGAGCCCCAAATCAGCCTTTCAAAGCTGATGCTTACTGTTCGGAGCAGCCCTGGCTATTTGTTCGAGTTCAACATATGCGGGAAGAAAAGGGAAATCACATATATTAAAAGCACCTGCCGTCTAAGTAGGAAGGCACTGTAGAGAGAACCAAGGCCTATTAAACAGCCACCACCAGTGGTTTATGCTGTGTGGGGTGATGATCCTCAGACGCGAGAGACTGAACAGCACCGGGCTGTTTGGAGGCCGATTCCGGGCATGCAGTGCAGTTACCGCCCCACGAGGAGTCCTGCAGGCTTTGCCGGAGTGGGAGGCCCTGGCTGAGGGGTGGGCGGAGGGAGGAGGGGGCAGCCGGCGCGGTCCTGGGGAGGAAGGAGCGAGCGCCGGCCGCAGCGGGCTGCGTGGACTGGACTGGACGAGACAGGCTGCAGTCCCGCGGAGGTTGGCTGCTAAATCTTGTTTTAAACTGAATATAAAAAGGTCATCTAAACTGATGGAGACAATTATTCCCAATACCTTTTCTCTAAAAAACAAGGATGCTGTGAAGAAATTTCAAAGAAAGATTTACTTTTCAAAGGAGCTGAAGGTGGTCTAGGCCAAGAAACCTGGACTTTTCCCTCTGTAGTGCAGCCTTCTCTGGCTGTCCGTAGGTTTAACAACAGGCAGACCCACGACGTTGTCTTGGAGCCCTGTGACCTGAGCTGGGGCTGAAGGTCTGGCACAAAACTGTGAGTCCCCCAGCAGGGAGATGTAAGGATGATATCCCCAAGATCAAACCAAGGTATGGG
>Manis_javanica_newGene_90	Manis_javanica_newGene_90.1
NNGGTCCCCACGCGGGGAGCGGCGCCCCGACGTGCGGCTGGCGGAGCCAAACCGAGGCCAGGTCGTTGGGGCGCGGTGGCGGCAACTTAGGACCGCAGAGATGCAGTATCCTTGAATCCTTGACCAGAAAGCTCCTTGAGGCCAGGTCTTGTCTTTCTCTTGGGGTGTTCCCAACAAACAAATTCTCAGCAGAAGCCACACAAAAAGTAAACACTATGGAAGTCTTATTGATTTGGTCGAGCTGTTTCTTAAGGGCTGAATGTTTGTGTCCCCACAAATTCATGTTGAGCTCCTAAACCCTCCGCCCCACCACCCTGTGATGGTATTAGGAGGTAGGGCTTTTGGGAGGTAATTAGATCATGACCCCCATGAATAGAATTAGTGCCCTTATGAAAGAAACCCCCCATTTTGCTCTCTGGCTCCTTCTTCAATGTGAGGACACAGCTAAAAGACAGCCATCTACAAATCTGGAAGCAGGCCCTCACCAGACACCGGATCTGCCAGCACCCCGATCTTGGACTTCCCAGCCTCCAGAACCATGAGAAATAAATTTCTGTTGCTTA
>Manis_javanica_newGene_100	Manis_javanica_newGene_100.1
GAGAAAATGGATTGTTCAGCCTGTGCCGGGAACAGCAAAAAGATTTCCCAGGAAGAGGGCACCATCTTGCGGTCAGTGGGATGAGCTGGCAGGGGAAAAAGTCCGAGAATCCAAGTGTCGGAGGACAGTGGTTCTCGGCGCTGCGGTTCCCGGGTCGGGCCGCAGCCCTGGAGACGCCAGGATAACTGATCGGAGGGAACGGCACACACGAGGGCGGCTGCTCGGGGGAGGAAGCGCGAGACGAGGACGGAGCTGAAGGGCGAGACGAAAGGCGGCCTGGCGCGGCCAGATGACGTCAGGCGCCACACAGCATAAAGGGGCGGCCCTGCGCGGACAGATGGCGTCAGGCTCCCGACCTGAGGACAGCCCCCCGGGGCGCCCCGAGGCTCCGAGGAGAAGGACCCCTCGGCTGCCGGAGGGGTGGGCAGGGACGGTTTTTGGAAGCCGGGGGGCCGGGGCGGGGAGCGCGGCGGGGCGGAGAGAAGCCAGCGGCCCCACCTCTCCCGCGGTCAGAAACCACCGCCGGCTGCAAAACGCTCGTGTTTGTGGGTGGGGTGTATGTATTTAAGCTATCAGACATTACAGTTCAGAAGTGAAATATTTAATTCATTTAAAAGTAATAAGCTCATTACGTATTATGTAAGTGGCATTATGAAAAAAGTAACTGTTTTCCAAAACAAAAGCAATTTAGGAACAAGGGTAGCACTGTTTTAAATTTTTGCCAGTGTCTGGCTTCATGGAATACAGCTAGATTATCATCCTGGCTTATGCACCCAACGGCTGTGAAGTCAGCATCGTGTAGCCTCTGGAAAAGTCAGCCGTATACCTAGGAGAGCCGGAGAGTGGGACGAGTGAGCAATGTCTGCTAGTGGTGGTGGGAAAGATGGTTCTGACCTCAGAGACTCACTGATGGAAGAGGCTCAGGCCCTCAGGGGGCCCCTGGGTCACACTGCGATGAGGTTGAGCTTTTTGCTAATGAGATAAAGGGTTCCCACGAGGTCGCTGGAGCCCAGGGGTAAGAGCTGGTATAGGGAACGGGAATGGGGAGCGGGCTCTGAGCATGGGGAAGGCTGGGGCAAAGCTGGACAGGCATTTGAGTACAGCAGGTGGCCAATCTACCCAATGAGACCGCTTTCTCTCTCTAGCTGCCATGGACCAATACTTGGTTCTCCTCAAGCCTCTTACCTCCTCTGAATGCTTCTGGCTCCTTTCCCTTTTTCTCACCAAGTTCTTTCGTGGGCCCATTACAAATGGTAATGATAAAACAACACCGAATATTATACAAAATACTTTGACAGATAGCTTCTTCACATTGTTGTCTTGATTTCCACAACCACACATGCCGTCTGATGCTGACAATTCCTGAATGTGTGTACCCACCCCTGACTTCCCCCAGTCGTCTGTCCTGCACTTCCAACTGCCTATTGAATCTCTCCTCTTGAATGTTCTTTAAACTCAGGATGTCTAAAGTGGCACTGATCCCAACCCAGTCTTTCATGTCCACAATATCTTCTTGCAATGATATCATCCAGGCAGTCGCGCAGCTGCAGTACAGTGTGAACTGACAAGGGCCAGTGGTGCTGGGAACAGAAAAGGCGGGACAGATATTAGAATCATGTGGATGTGTGACTGAGAACTGGCTCAGGTGAGTATCAGGGCAGGACAGGGCTTGGCAGATGGTCAGTCCCTGGGAAGGAGGGGCAACTGCAACACTGCCCATAGGAACAGTGAGCAGACATCCTCCCAGTGCCGCAGGCCTGCCCTGAGTGTTTCTACAGTAGCCAAACCAGGTTTGGAGTCTCCCCAGTTCACACGATCCACCCTGGGCTGAGAATGGACTTGGGAGTCTTACTGAATGAGGTTGGCCTTTGGGAATGCAGTATTTGCTAGTTCTCAGTTCTCTTGTTTATTCTTTAATTTATTGAATAAACACTGTTTAAGAGCTTCTTATGGTGAGGCATTCTGCTAGATACCACGTGGGATCTAATAACATAAATGCTAAAAAAAAAGTGGTTGTTTTGATAGAAGAATCTATATGTTGACTATTATTCCTCAAGGAAAGCTAACCAGTTGATGTCAATAAAAACTAGAATCTCCAAGACTGACTTGGAGAAGGAATGGGACTCTCCTGGCTGGAGGTGCCGGGCCTCCCCCGCCACTGTCACCTTCTCCGTAGTTTGGCTCAGGCAAGGCTGAGCCAGACCTGCTGAGTTTCCCCAAATATTAGCTAAGACAAAGACTTCATTCATGTTTGGGGATCCAGATAATAAACTCAGAAAATACTTGGGATCTAGATGATCTGGCTAATAACAGTCAATTTGATCATTTCCAGCATGCATCTGCCCTCTGAGCTCCACCTCCACATTCCAGACTCATCTCCGTCACCTACCACAAAGGGTTACTCTCATAAACACCAGGATAGCCCCAAGAGCTTCCCTGGCAAGAGCATGGGCCAAAAGGGACCCCCTGTCCATCGGTGGTAGACATTGTTAGAGCTTGCCCGTATCCTGTCATCTCCTTCCAAGCTTCCAGGTCATCCCACTTCCCAGCCCCTGGTAGTTAGGCAAGGGCATGAGACAAGTTCTGAGCAATTGGTTGTGAGCAGAAGGATGTACCAGGTCACTTCCAAGGTGCAGCACTCACTAGCTTGTTTGCAATCATCCAGCTCCCTCTTCTTGCCAGGGAAAACCTGGCAACACTGTTAGGACAGACACAGCCAAGGTGAAAGCGGCCTGCGATGCTCAGTCCCCACGTGCACAGCCCCGGGGAATGTTGCATGAGCAAGAATGAAATCACATTCTGAGAAGCCATGGAGATTCTTGGTGGTGTTGGTTACTGTAGCATAACCTAGTCTATCTCGACTATGTAAGAGCCCATCCCCAGGCCAGCTCTTTGACTTCGGTTTCTTGTCTGAGAACCTGCCTTTTCCCTGAGAATTGACAATAAGGATGGCTTCTCTTCCAGTTTATCTCCAGATCTGTGTGGTATGTCCCTGGGGGCCTGAGCAATATCAGCGTATCTCTATATCTACCCATGTGTGTAACTCCTTCCCAGCCTCGTACATTCCTTAACTTTAAATACTTCTTACTTTGTTTTTGTGTTCTTGGTCACAGTGGAAACATTGGTGGGCAGGCTTAAATTTATCCTGTGCCTTTGAACCCATTCTCACCAGCACTTAGGTGGCCAGGAAAGCTGCTTCGCATTATTTAAAGGTTGGAGTTCAGCTGTTAGTTGTTTGAAGCTTTAAGTAGATGCAAGTTATGAAAACCATCTGCTCAGCTATGAAGTCTGCAGCCAGAGAAAACCATGTTCAGAGATGAAATCAATCCGACCAAAGAAGAAAAAACAGTGTAAAATCAGGCAGCGGTAGAGCACCTGCTTGTACAGATTGTAAGAAACCGGTCACTTCATTCTCCAGAGGCAACCTGGCGGGAGGGCTGGGTGGGCAACGACAGCACTGACACGGGGCCCACGCTGCGCTAAGCAGACATGACCTTGGGCACGTAAGCTTGAACAAGTCACTGAACATACTCTTTGGGCCTCATCTGTCAAGTTTTTCTGTGAAACTCTTGACATTTTATAATTTGATTAAATAGTGTGCAGATATAAATGGCCAGTAAGCACATGTAAATGCTCAATATCGTTACTCAGAGAATTGCAAATCAAACTAACGAGATACCGCTTCACACCACTAGGGTGGCTAGAATTAAAGAGGCAGATAACAAGTACTGACAAGGATGTGGAGAAACCAGAGCCCTCACACATCACTGAGGAAAGGTGAATGGTGTAGCTTTGGAAAACAATTTGGCAGTTTGTACAGAAAGTTCCTTGTGGATAAAATGAGAGTTCCTGTGATTCTCACCTGGTCATGGTTGACTAGCTCACTGCACACCTGTGGGCAATACATGGCTGTTGACTCTATAAAAAGAGCTCCGCCCAGTGCTCTGGGCATGACACGGTGGCAGGGCTGCAAGGCTGCAGGAGAGCAGAGCAGAGGCTGGAGTGGTGGCAGCGCCGAGGACAGAGGCCCAGAGGACGGCTGTGTGGGATGACTGTGTAGAGAGGCCCAGAGGACGGCTGTGTGGACAGAGGGGCCCAGGGGCAGAGACCGGCGTGCTGCATGTAGACTCACTTTGAACAGGATTTTGGTGACTGACCTGCCACCTGGAAATAAAGTTAGGTATAATCCTT
>Manis_javanica_newGene_104	Manis_javanica_newGene_104.1
AATTGTTGATTACAGTTGGAAGGGGAACGATTGCCACCAGCTCTAGATTTATATTTCTAAATCCTGACTAGATAATGAAAACTACAGTATTTTAGATGGTTAAAATTTTTTAATTTCGAGGCAACTGGTCTTTTTGCACTGACATGAAAACTCACCTTCAGTTAGTGATGCTCATTCGATTTCGGCCAAGTTGTGCACCTTGAAACAGTTACCAAGACTTAAACCTTAAATGGCATTTTACTTCTACGTTGACGTCACTGTGACAGGCTAGGCGCACATGCATTTGACAGCCTTCCCTTTCCAAGAAAGAAATCCCCGCTTGTATTAAAAACTCCGTGGCACACTGCCGATGGCCGAAAACTCAAACGCGCTCAAGTCAATCTGCCCATTTCCTGGCCAGAGAACGCGGACCGGGGCCGCTTCGGGGCCTTCTGGGCTCCCATGGAAAAGGCGGCTGAAGGCAGGCCAGGCCGCTGCCCTCCACGCATTCAGAGTCCGGGCGCCGCGCGCCATTCCCAGGGCTGCTGCGAGCCCCTGGCCGGAAGGGCCCACGGGGTAGAGCAGCGCTGCAGCGCGCGGCGGCGGGAG
>Manis_javanica_newGene_105	Manis_javanica_newGene_105.3
CTCCCGCCGCCGCGCGCTGCAGCGCTGCTCTACCCCGTGGGCCCTTCCGGCCAGGGGCTCGCAGCAGCCCTGGGAATGGCGCGCGGCGCCCGGACTCTGAATGCGTGGAGGGCAGCGGCCTGGCCTGCCTTCAGCCGCCTTTTCCATGGGAGCCCAGAAGGCCCCGAAGCGGCCCCGGTCCGCGTTCTCTGGCCAGGAAATGGGCAGATTGACTTGAGCGCGTTTGAGTTTTCGGCCATCGGCAGTGTGCCACGGAGTTTTTAATACAAGCGGGGATTTCTTTCTTGGAAAGGGAAGGCTGTCAAATGCATGTGCGCCTAGCCTGTCACAGTGACGTCAACGTAGAAGNGAAGGCTGTCAAATGCATGTGCGCCTAGCCTGTCACAGTGACGTCAACGTAGAAGTAAAATGCCATTTAAGGTTTAAGTCTTGGTAACTGTTTCAAGGTGCACAACTTGGCCGAAATCGAATGAGCATCACTAACTGAAGGTGAAATGTGGATATCTGAAGCAGACTGCTGCTTGCCAAACATTACCTGGGAGCACAAAAATGACCTAAGGTAGCGTATACTGAACTAGAAGTTCTGTCAAAGTAGTTATTTGTAACACATTTTATCTTTCTAGATGGGGGTGCCTGCTCTAGAG
>Manis_javanica_newGene_106	Manis_javanica_newGene_106.1
CCCAGCACCTGTCGGCCTCACACCGTTCCCAAAAGGAAGGGGTGAGAGGAAACAGCAGATCCTGTCCTCGGACCGTGGTTCCTCAGGTCTCGGGGACCCGGGCCTGCGAAGCCGACAGACCGATGCGAAGTGTGAATGCAGCGGGGGAGGGTGCACTCCTCGCCCCCAGATGAAAAGACAGGAAAGCTGGGGACAGGGGCATCCGTGTTCCCCCTCGGCGAGGGCGGGAGGACGCGAGCTTCTTCCCAAGGGTCTGTCATTCCTTCACTTACCAGGAGCAGCAAGGAGCATCCGAGGTCGGGTAAGGATAGGAAGACGGCAGGATTCATGGTAACGCTGGGATCCACGGCTAGGACAGGCGTGGGCGGCTGGGATGGGGCAGGGCTGGGTTAAGTTAGGAAAGGGCTGGGCTCCGGGAGCCGGCGGCAGCAGAGAATTCTCCCGTCGGCGGCACCTCGTCCTCTAGACCCGGAGCTCCAGCGGCGAACACCCGGGACAACTTCCAGAGAGGCCTCTCATACCCTCACTTCCGGGTCCTGCCACCCTCGGGCCACGTCGGGAAATGTAGTCCCGCA
>Manis_javanica_newGene_109	Manis_javanica_newGene_109.1
CCCGGCTGCCCGTCCCTCCTATACTGAGGCTGAGTATTCGCGGGGGGCCTGGAGACAGATTCCCCCTATAGGATTTAGGTAGGGTGGTGGAGCTTCCTACACCCCCGCCGCCCCCTCTATCCTGTCCACCGCCGCGTCCTCTCAGGTACTGGGCTGCAAACCTGCGAGCCTGCGATTCCTCTCCGGCCTGCACCTCACGGCTCCGAACCCAGCAGTATTTTAGGCACAGAGGTGGCATGGCAAACAGAAGAAGCTCCAACTCATCGAGAAACATACATGCAAAAGCTAGAACATACTGACAATCCATACTGAGTGGCAACTGAGTGAAGTCCAGCTGCAGTTGTTCAAAGGGTCCAGAGGAGGAAGAAGCAGAATGGACTTTATCCACATGTGCCACAATTTTCTATAGATCCTGCTGCCGCTGCCTGAAAGTTTGCAGGAAATCAGCAGGGGCATTTCCCTAATTCAGATTCTGTCCAAGTTCTGGCCAAATCAGTATGGGCAGAAGTCACATCTACCACCTCCAGGCCTGGCCCTTTAAACTTCTTGCATGATCTGGGGCTGAAGATAACCAGCCGAGAACTCCAAGGCCCTAAGGACGATGAAGCGCCAGATGGGAGGTACCTGAGCCCTCCATTGACTGGGAGGAACAGAACCCCAGTGCTGCCGCTCTCCACCCTCACCTTGACTGTGACTTGAGCAGAAATCAAACTCTTATTCTTAAGAAACAATGTAACTGTAAGGTTGTCTGTTATAGTAATAGACCTGCCCCAGCTGACTCACTAAGTAAAAACGAAAGCTCTGTTTAATGAAAAACTACATTTGACCTTGAAGAATAGGCAGCCTGGTGAAGGGATTTTTCTAAAAAGGTGTAACATAACATAAAAAGAAGACAAGAAGCAGTCTTCCCGAACTGCCACTGCACCGAGCAGCTTTGACATTTAACAGCACTTAACTATCAAGTGGCATTGACTGGTGGAGAATACAGGAAGCAGCAGCAGTTTTTGAAGGGAGGAGGAAATGGCCGTAAGGCCTGGCAGTCTTAACGGTACCAAGTGGGAGGGGTGGCAGCTGCTGGTGGACACGGCACTCCTGGTTCCAGGAAGAAACAGTGAAGGCTAGTGGAAGGGTCAGGACTAACAGAAGTGGTCATAGTGTCTGGGGAATGTTCAGTATTAGACAACCAGATTTGATCATGAGTCCATGTAGGACACTTAGTGATTTTGAGCAATACTTGGGATATCTCAAAGGTAACAGAACCAGCAAACATGGATTCCTTCTACAAGGTATTGGAAACTTGGAAGACTGGGGAAGAGTACTCCCACTGCAGACCAATGCAGGAAGAAAAGGAGGCTCATGGGGCTTCAGCTGTGCTTTTTGGAAACAGTATTTCTTCTCTTCACAGCAGGCTGGGTAGTCAGGCAGTTTGGGCCATCCACAGGCATACCTCCCCAGGCCCCCTGTGTCACTTCTCGGGGTGGCAAGCTAAGTTGGGAAGTCAGGAAGCCCTGGGCATTTGTATTTTCCACAGTGGCCTCAGTGGGTATCTGGGTGAAGGCTCTCACATTTGGTCAGGTAACCAGAGATGGACTCACAGGTTTTCTGTTTACAAGGCAAGGGTCCTGATTCATTTTGTGGCCACCTCAAATTTTTCCCTCTAATTGGAAGAAAAGTACATTAGATTTGAGAAACACTGCTGTATGTAAGCTGTGGCTCCTGTGTTAAAATGGAAAAAAATATATGGGGGATGGGAGAGATTTCTGGAGGATGCAAGGAAGGCAAAGAATAAAGCTTAGGGAGCTGAGAGGGAGGGATTCCTTAGCATCTGCTTCTTCCCGATAATCATGTGGGCAAAGCTGGGGTGGGTACAGGGAGAGCGCGAATGCCATAAAGATTAGGCCCGGAAAGCTGAGGCTGGAGAGACCACGTCTATGGGCTGTACATGTGTGCATACGTAACTGTGAGTACACACACAGGTGGCTATGGGTGACTCTGCTGTTTGAAGTTTTCATCTGACTTTAAACCACACCATTTTATTTTACTTCCATAACATATAAAGGGACTTTCCTAGAATATCCCCTCTCACTAAGAAAAGTGGGCCTATTTCCTCCTTTACTCCTCTCCTGTGCAACCTGACTGTTCTAGTCCAATAGCACCCTCTCCTAGAAACACAAGCAAAACCTGACATTTTCTACATTCCAGGTTATTTTTCTCAGCCTTCATGTACCAAGAACGTGTTTTTGTTGAGCTTATCTGCTACCAGGCAAGCCACTCGTGGCTTATTGTGACTTGAGGTGCTCCTCCTCCTAGATGACCTACCTAGATATCTGTCAAATATCTTTTGCAACATACCTGCAGAGATGTGGCAAACAGTAGAAATTTCAGGCATTGTAGGATGCTGAAAGAATAAAGAAATTACTAACCCATGA
>Manis_javanica_newGene_110	Manis_javanica_newGene_110.1
CTTCCTGACAGCACCCCAGCTGGCCCTTCTTTCACGTGGGCAATAAGGACAGCAGTTCACATTCAGGGGGGTTGGTAGGGCCATGCCTCACGAGAAGGTGAGTGCAGACCATCTCGGGGATGGGGAGAATGATGTCCAGAGTAGAGGGGTTCGGAAGGGAAGGAAACAGGAGAGGTTCGGAGGAGGAAGACCCTTGAATTTGCAGACATCATCACTATTCCTAAATAGTGGTCATATAGGCTTTGTGGGCAACCCCATGCTGGCAGTGGGGGGAAAGAGGAGCACCTCCCATCTCAGATGTCTGGTTGGGTGACTGCCTCGGAAGAGAAGGAAGTTTAGGGACACGTTTGACAGGAGACCAGCACCCACACCCATCACATGAAGCTTTGTCCATCTGCATTTACACCCTCTGCACTGGCTGCAAGAGGAAGAAGAAACCCGGAGCTTGCACCCTGTTTAGTAACGAGGGAGCAAACTTATCACGGTCCAAAAAATCTGCTAGGTCAGTGTGCAGCCGCACCATGAAGATCGGAGGAACACCATGTTCTTCCGACTTCCTCTTATGTATGTTTCTGGGACTCACCCAGCATAAATACAGTCTTCTGCCCAAAACAACCCTCCCAGACCAGTTCTCCAGTAAACAACTTTGCATTTTGCTCCTGCCTGAAGTGGCTGGCTTCCCAGAAAGGCTCAACCTGGAAGAGCACCAGGCTTAGACCTAGCTGGCTCAGCCCAGGCCGCAGGACCACCACCCAAGTTGTAGGTGTTCAGGCGACTATAAATGAGTCCTTAGAATTCTCTACTAGACCCAACTAGACCCCAGGCTCTTCTACCCACGTAGATTCACTAGGAGTGAATCTGGAATCATCCCTGTACTCCTGGGGATCCTCACGTTGTTCCCCAGGTTTACAATAAGCTGGACTCACACATGCCTTCTGAAGTGTTCAAACCTAATTTGCTTGCAGGGCCTTGAAGCAGGGGGTTGACCAGAACACGATGGGGCCGATCTGCAGGCAGCTGCTGCCGACCTTCTGTCATGTCATGATGCCTCCCGGTGGGCAACTGAGAAACACCCTTTCAATCTGGGATCCCCAGTTTTCTGTAATCTCTAACTTTTCTGGAATCCCTTTATTAACACAAGCTAAGAAGATACAGGCTCAAGTAAAACCTGAGCTGTACTCACGGATGATCTTTTGAAATTATTCAATAAGAAAAGCAGTTCTCCCCCAGCTAATGTGGGATCTTCTGCTATATAAACAATGACCTAGAAGCTTAGGAGAGAACTTGATAGAAATAACACATTTATATAGCAGAAGGGAGAAGCAAGCACTGGAGAAGATCCCAGAGAACTTAACCAGTTATAAAAGCTATAGTATTTACATAGGAATTTTCTCAAAAGACAATGCTTCAAAGGCTCTGCAAGGAAGGAGGTGAGCAGGGCAAAATGGCTGCATACCAGAATCAAGAAGTAAAGCCCAGAAATAGCTCTGCTCTCATGAGGGCAAAGNCCAGAATCAAGAAGTAAAGCCCAGAAATAGCTCTGCTCTCATGAGGGCAAAGCAGAAATGTCCCTGAAAAGGGGGGCAACAGGAGAGGCAGAAAGAAGGCCGCCCAGCAGGAGGGAAGCTGAAAGCGAAGCAGAGGTGAAGCCAGGTAAGGGAGTCGCCTCGGTCCTTCCTGACTCTGGCTACCCTGCGCATTGAGGCCGCCACTCACACGTAAGCCCTCTGAAGGTTCTGCAGTAAAAATGGCCATGACGGGCAGAATGATCAAAACCACGGAACCCATGGGCCTGGGCGGCAGCGGGCCGTGGACACCACTTGTTCCCCTTCTGATAGGAACATGGTTACTCTGTGGTCACTGCCTATGTAGAGATGGAAGGTATGAGAGGACAGGACACCTGAGACAAGAAAGAGAGGACAGTGATGGGTGGCTGACTCAGTCTCCC
>Manis_javanica_newGene_118	Manis_javanica_newGene_118.2
GCTTCGCTTTCTCAGTTTCGCTTCCTTTTTGCTGACAAGTGTGTGAACGGAGTCCTGGGTACTCGTTGGCATGTCTCTGCGCACGTTTGTGTTAAACTATAATAATTTGCTTCCGTTTGGATTAATTTTTTTTTCTTGTCCCTCTTCATTTCCGTACCCCCAGAATCTCGGCTAGTGGCCCTAAATCAACTTACCTCCAGTTAAGCCCCGCGCCGCTCCCCCGGACCTAAATTGCAGTCCCTCCAGGTTGTACTAAGACTAATGGAGGAGTCGTCACTTATTTTCCTAATCTGTAAAATCGAAGGTAAAGCTGCCCTCTGTTTCAAACCCTCCGCTAGCTTTCCACTTCCCCCAAAGTAAAAAAGAAATTCCTCCGTTCGCCTGCTAGGCACTGGGCGATCTGACCCGCCTCCTTCGCCGCCTCTGTCTCGCAGCTAACAGGAAAGTTTCCGAAGCCTTGGGATTTTTTTTTCTTGTTTTATTACCTGCCGAATCATCAAAGCCTAAAACAGTGCATGACACACAGTGGCTAATCAATAAATATGTGTTGAATGAATGAATAGCCTACTGAAAACAAAACTTGGATGCTCAACTAAGAGACCGATATAAAGATCTCCATTAAGTCTGCAGTGCCAGATACATGTAATGCAAAGATAAACAGAAAAATCAGCTATTCCCCGAAGATCCAGGTCGTTATACTTTGCCCAAGACATCTCACAACTACCGAGTAGGAAGAGGAGAAAGGAAGAGGGAAAGCCTGAGCAACGTAGAGGTAAAAGATGAAGCTGATGACACAGAATGAAAGACAGTGACCTATGAGATGATTACAGGCATGCAAGATATGGAAACAACCTAAGTGTCTATCAAGATGAATAGATAAAGAAGATGTGGTACATACATGATGGAATATTATTCAGCTATAAGAAGAAAACAATCCTACTGTTCACAACAATATGGATGGAGCTATAGGGCATTATGCACAGTGAAATAAGCCAGGTGGAGAAAGACAAGTACAAAATGATTTCACTCATGTATGGAGTATAACAACAAAGCAAAAACTGAAGGAACGAAATAGCAGCAGACTCACAGAACCCAAGAATGGACTAGCGGTTACCAAAAGGGAG
>Manis_javanica_newGene_125	Manis_javanica_newGene_125.2
GGGGCGCCCCCGAGAGAGGCCGCCGCGCCCTGAGCCCGGCCTACTGGCACTACTGAGCTAAAAGAATTGATTATTGATTGGGTGATTGGGGTCGCAGATGCGCCGGGCGAGCCGGACGGGCGGGCCGCGAAGAGGAGGAGCTGGCTGGGCTGCGTGGGCGGTGGGACAACGCGGGCTCACTTACTAGCGGCCGCGAGGGCGCGGAAAGGAGACCGTGATCTCACCCTGACGGCCAGGGAGACGCAGCCGTGGGGCATGAAACGCTTCTTGCGAACGAGGAAACGGTGAGTTGGCAGACGCCGCCCGTGGCCTCACGATTCTAGTCGCAGCGCCGGGCCCTCATCCCTGGAGGAAGGCGCCGCGCGCTCTGCAATCCGCCCTAACATCTGTCCGTCCAACCATTGACGCATCCATCAGTGTCCATGAGCTGCACATCGCAGCGACAGCTCGTCACTCACAACACGGGCTATGCGGAGTGCTTACAGCGAGTGTGCCGCGTTGCCCGAACACAAACCATATTCCGGCCAGGCTTGGCACAGTCTTGAACTTCCATCTCTACGGTGTTCTTAAGCCACACGCAACCTCTTTAATATCAGGACTTCAAAAAGTGACTAATTTAGCAGGCCATTCTAGGGATGGAACAGATGGAAAGAGACAATGTCAACCTCACCCTCGCATTCCACCAAGTTCTCTTAACCCTTTTCTGTGGACTGGGTGTGTCGCAGGAGAGACGAAAAGGAAGCTTCCCAAACCCGCACTAAGCACACTATAAACCCAGAAGTTACCTGAATATTGGGGCTTAAACCCGCTTTAGCAGGGCCGAGTCTGGGGCTCTCCAGGTCTCCAAGCAAATCTTAGCCGGAATGGCTCAAGCTAAAACTTTGCCAGGCCCCGCCTGGCTGCTGCGTGACACACGATTACAGTGAGGAGCAAGAGGGGAGAAGAAAACGCGGATCCAGTGAAAACTAGGGGCTCAGTTTTAGGAGAAATGGTGTCTGGGTGGCAGTTTGTAATTCTGTTACTTACAGAGGGAAAAGGGACCGGGCTATATGTTTGGGGAGTCAGAGTTTTGCGGGGAGTTCCTGGGGGACATTCTCAGCGCTGACCTAGGCTGTGGTTGCATGTTTCCCCGCTTTTGCTTCTTGCTTTGCCCCCCACACCTCGTCGACCCTCACCACCTGGACCACGCCGGACACTGTGTAGAAGACCAACATCTTCACATTTGTCCTTGATCAGTCTGGCTGGGTCAAAAGGCCCTCCGTGTCCTCCCTCAAAGAACTTGAGGGGCAGGGCGTACGGAGGACCTACTCTTCCGACATCTGCGGGGCGGCTGTACCCGGCACTTTACCTGACTTTATTTCTACTGCAAAAATTTCTGTCCGGGTGCGTAGTGAGTTCTGCAGCTCCGAGTCGACTAAACAAAACCTGTGCGTTTCTTAGTTCCGCGATTCGCGAGTTAGAAGGGACACAGGAACTGCTCTGCCGGCGAGCGCCGAAGGTCTGCGCGGGTCCGGAAGAGGCCAGACACCGCCGCGCGGCGCTCGCTGGGGCGCCTTCCTACGGGAAGGAGGGACCGCGCTCCAGGGAGCGGCCGAACTGTTTTTACGCTAGACTAGAGGGCAAAAAAGCCCGCACCCCGCGCAGGAGCTAGAATTCTGTAGAAGACATGCTGTGTAGAAATCTTTTTTACCCCACTTTGAACTGTTGCAGATACCTTTAAAAAGCAACAACAGGCTTCTGCCGATACGAGCTCTTAGTAACTTCGGCGAGTGAGTCAGGCAAAAAGTAAACTCCTAAGCCAGTTAGATACTCCCAACCTCTGGAAGGTGCCTCGTTACTGGAAATTCTTCAAACTACTAAAATTAAAAGTGAAGGTGGGCTGAGGGGCAGTGGAGCAACACAACGATATGCCTATAGGGGAAATTGGCAGCTCCCACTATGGCCAGGTGGCTCTCCCACGGCTGGGTGGTAACGTTTCTGAGCCCAGAAAATTCCCAGGGACCATGAAAATAACTCCTGACTGGCCCCCAAGATTGCGCCTTGGGCCCAGTGGAACCCAGCTCCTCCTCTGAGGTGGGGGCTAAGTCTATTGCATAAATGCTCCCCAGTGCCGCTTCTTCAGGGGTTAGAAGTCTGATCCCAGCCTTACGAACTCAAGTTGCCCTAGGCCCCACTCCTTGGGCCTACCTATGTGCGTCTGTCTCACCCCGGGAGCATCCCTGAGCTTTGCTAACCTGAGCCTCACCACAGCGAGTTAGAAAAAAAAAATTCAAACGAGGCGTGAATCAGAGCAGTGTGCTGGAGGCAGGGAGCTGGCCCGCAACACGTCGGGCACAGAAGTCAGACAGGACATGTCAGGGAAGGAGCAGTCCGGCCACCGCCTGGAGGCAGCCGAGGTTGTGTTCAAAGTGCGATTGAGGGCAGTGGATGACAGCCCAGCTGATCAGAGCGAGGCTGAGGTGTGGCCTTATTTGGGACGGTCACTGAAGGAAAAGACTTAAGGAAAGGCGTCCTTGAAGCTGCGGGTCCCAGATGGGTAGCCAGGGTAGACTTGAACCCAGGGGCCTAAGCCCAGACCTCAGAGAGTTTTCTCTGTGGCCTCAGAGAGGCACAGGCCACCTATAGGGAAAGGGCGTGCCAGGCAGAACATTCTGGGAGCCTGCACCCCACTTAAAGGTATGAGGACATCTGCCCTGGCAGCGGTCCTTTGGGGAGTGCCAAGTGTTCTGCTTGTGTCTGCAAGGAACGCTGGCGCTCAGGTCTGCCCCCCTTCCACGTTCCTCTCACCACAGTCTGGGCTAGGCAGGATTGGAAGAGCCCTGGGTGCAGAGAAGCTGACTGCCACCACCTGCGTCGCTTAGCCAGTAACTGGGCCGCGGACCTCAGCTCCTGACAAAGCGCAAAGGACTTGGACCCTGGGGGCAGGCCCTCGCCAAGCGATAAATTGTTTGCTAAAAGTGCATTTACA
>Manis_javanica_newGene_127	Manis_javanica_newGene_127.3
ACCGGAGTTCCTTGTTTGTGAGCCCCTCGTGTGTTGTGGTCAGCTCACCTGAACTGCATGGACTGAGAGCATGGGAGAATAGATGCCCATGAAAAATGAAGTACGTTACTGAGAGTGAGGAAGTGATGCTGGGCAGGTTTCCAATATTTGGAGAAGAGAGAGAACTCAAAGCACAGGCTTCTATAGAGATACTGGGACTTCAGGAACCAATTATCCTTCAGCGTCAAACACCCATTGGCCAGTGAAAGGTCCAGCATACCACCCGGTCCAGTGGCTGCCTGAGGAGCAGAGGCGGGTAGACGGAGCACTCACAGTGACGGGGGCAAGGAGAGAAGTGAAGGGAGGGAACAGGAGGGAGTGATGTGCCACGAGTCACTGAAACAGACCTTCTCCGTCTCTCCTCCTGCCCGTGTCCCCAGCCTCTCACTTCCCTGTTCCCCGTCAGTGACCTGACTCTCACTGTAGGGGTTCCCCTGATGCAGTTTCCTGATTTGATAGCATGTATTTTACTATGTAAACATAGCCCCCTAAGATTATGGAGCCCAAAGCAGCATTTCTATCTCCATGTACATGAAGAAAGATAAAATAGTCCAGAAACTTCTGTGCTCAAAAGTTGGGCTGTTCCCTGATTTTACACAAGCAGACTGACATACTAGCTCTGTAATCTTGGTCATCGTGATACAGTAACACTTGTACATTCATTTGAAAAACGTCAGGGAAATTCTTCAGTATACTGACATAAAGGTGTGCCTTCATTCCATCGTGAAATTGGGACTTGTATGTGTCATAAATAGAGGTACAAATGAACTAAAGAAATTGTTTCTTAACAATTAGACATTTTGAAACTGAAAGTCTACAGGGTCCCACATCACTGCTTCATGACATGAAGAGAACTTGCTCACTGGATGAGCATTTTCTAAGTACCACGCTGCCTAACTAATTCATCTTATGGAGCATGGATTGATTACATATGCACTTAAAATGACTCTGTTTTAAGTGAAATACAGCCTATAATATAGAGGTTTTTGAGATTGGCCTTCTAGTCCTGAGGATTTCCCCCTGAGATGAGCAGTGGAAGGTGGTTTACCCTACCAGTGATTCTCTAGTGCTTCCAGGGAAGCAAAAATCATACGTAATGAAAGCAAAGACATCAGTGCCAGTCCAGGGCAAACCCATCACCCCACCCAAACCAGAAAAGCAGGAGCCTAATGCCATGGAATGTGCTTCCTCTCCCTGCCAGCCAGCAGGTGGACTGAGAGCTGCCTGGTGTGTTCCTGGAACTCAGAGCCAATGGAATTGGGGGAACGGGTCACACCAACACTGCCAGAAACTAGAGCAGTCACTACCAGTACAAGAGAATTTATCACTTTAAAGAAAATAATTATCATAAAGATTATTGGTCTACTAACATTCTACCCTCCAGCACAGAGTGAAGAATAGATGCTCTAGAGGAAAAGAGTGGGAGTCACTTATGTTGGAAGAAAGGAGACTCAGAATTTTGGAGACGGAAAGTCCTAACCTTTCTATTTCCTGAAGAGGACAGAGGCACAGAGAGATTCAGAGACTTAACCTAAGATTACACAGCATAGTCAGTCCAAGTATCCAGATCGCTGACCTTCCAGGTCAGTGTGTTTGTACTTGGGATAGAACTTTTTATTTTTAATAAAAACATGTAACATTTCAGAGAATTTAGAAATTTTAGCAAAAAACCCCACAAAAACCCCATAATCACAACTTTCCAAAAACTATTACCATTTTCATTTTCTTCCAACATGTCTTCATCTTCATGTTTAATACAACCATAATCATTAACCATACATGTTTTCCTTTTTTGCAAAACTAAAATTGTTTTCTCACAATTTCAGTAAATTTTTTGTGTCCATTCATATTTATTTATTGAATGTCTACATGCACCAGGTATTGTTCCAAATAAAACAATGTCCCTGCCCTACAGAATTAACATTCTAGTGGGACAGACAGAAACTCAAT
>Manis_javanica_newGene_130	Manis_javanica_newGene_130.1
CAGATCTGGTAGCTCAGCGAGGAGAAAGATTGGAATTACTGATAGATAAAACAGAAAATCTCATGGATTCATCTGTCACCTTCAAAACAACCAGCAGAAATCTTGCCCGAGCCATGTGTATGAAGAATCTCAAGCTCACTATCATTGTCATCATAGTATCAGTCGTGTTCATCTATATCATTGTGTCACCTCTCTGTGGTGGATTTACGTGGCCAAGCTGTGTGAAGAAATAAAAATAAGAGAAAGTTCTCCTTAACCAAGGATATGAGAGAATGAGGAGTTAAAAGCAATCCTTGTGATTCAAGCCTTTTAATACTGACAGATGGTATCTGCCAGTCTCTTCAACCCTCTTCTTTTTATTTTTTTAAATCTTGTTCTATGCCTCCAGATTTATCTTTGCCCTGTTAACCAATTTACTCCAGTGCACTTCGGATTGAACCATTTATTGTGGCGATAGTCTTAAAAAGGCTTTTTGTTTGTTTCTTGGGTTTGTTAACTAGTGTCATCTGCTTAGAGAAACATTTTTGTTTGTCATTGCACAAAGCTAGCACCAAGATAGAAACCACCAGTCTTAAGAGCTAAATTGTGGATGAACTTTGTATGTGCACACAGAAGTATTCAGGAGAGATAAAACTGTTAACATCTCATCTTAATGTCTTTTGTTATTGAAGAGTTTTAGGTGCTTGAAAACAATATAAATGGAGAATCGTTATTTGGGGAATTGTAATTGAGTTGCTGGTGCTGCTTATTTCTAAGAGCCCAAACAGGTAAGTATTCAACATTTTATCTCAGTCAGATGGGGAACATTTCACTAGTCCCTTAGAAGCACACAGAATTATCCTTGTTCTAATATTCACTTTCAGGAAGAAAGTTTTGACCATTTACAACCTGTGGAACTTGATTTCCTCTGTTTCCCCATTGCAGTTGAGTTGAGGAGATGATGGTTTAAATATTGTTGAAGGTTGTGTTTTTTTTATAAATTTCTTTTTCTTTGGTGGGTATTAAGGTATTGGAGGAGGTGGAGAGGCAAATTCCTCTGGCTCACCAAAGGAAAAGAAGAGAAACACAGGATGTGCTAACATTTTAGATGTATGAGGAGAGGTAGTGAGGGAAATTTTTTCCAGTCTGGGCAAGGCCCAAACAGAACATAGTTAACAGTCAACTTCAAGGTTTGTATTTGACTGCTGTTGAATACTAGTTTGAGCATCCTTTTGTGGTTGAATAAATTCTCTAATCTGCCTAATCTGAAGACTTCTTTTGTGAAACTTGAGAGTAGACAGTATGATGTATAGAAGAAATGTAAGACAGTTTAACATCTGTTTAACTGCAGTGTGAGAAAACTGGAGTATAATCATGCTGCTTCAGCAACTGTAGCATCTGTTAGCTAGTATGTACTTTTGGTGTGTATCTGAATGGAGAACATTTGCTACCCTAGATGTAATTGCATTTATTTATGAATAAATGCCAGTAAATGGAAATTATATTACATTTGACTATTTTCCCAATGAAAGAATAACTTAGTCTATAAAACCTACCCACCTGTTTAGCCTAGTCATGTGCCTTGAATACATAATCTGGCTCATGTTACCTGTTCTTCCATCCAAACCTTTCAATTCATACTACCTGGTTGATTTATTTGACATATATTTTAGGCCCTGTGGAACTTTTCCTGATGATCATGCATAGTGAAAATATTTTTCAGTCTTTTTTATCAACACTAATGCTTTTTAATTACATTAGCATTTCCTATTGGAAAACACGTTTGTTCCAAGAAAACATTTGGCATTCCTGAATAAGAATTCCCAAATGTCTTTAATCCAAAGAAAAGAACTTCAAGTTTATTTCCCTTTCTTATACACACCTGACTAAAAATGATGTGCATGTTTTAGGGATAAGTTACTCAACCGTCCCTTGGTCTATTTATGTATAAGAATGCTTTTGAAAGCACATATCTTGTTTTAAATGATGCACATACTGAAGGCACTAATAAAATTTAAGAGTAATGCAGTAAGTTTTTGTTTTAGAATTTC
>Manis_javanica_newGene_134	Manis_javanica_newGene_134.2
GATGCTCCACTGAGCAAATGTGACACTGACGGGAGCACTCAGGAGCTCAGAAGGCTGTAGGTGACAGGAAACTCAGACGGACTGGTTACCCGGACACATCGTGGAGAAGTCTGGTTCGCGTGGGCTCGCCCTCCTCTCACCCCGCTCCACCTACTTTGTTCCCTGGAGCTCCACTGCCCCATGTGCACAAGATGCATTTATTTCTTTTGATGGTGGATGAGGGAGACGTCGGAGTTGTCCTGAATTCCTCCTGAGAGAAGGAAGAGAAGAGCATGCCGTCCTCTGGAGGGGCACACAAGAATCATGTCGGGGAAATAAGAATGTCTAAGGCTGTCATTCTGTCTGCATGAATGCTCAAGCCCGAGGTCAGGGAGCTTCAGCATGGATGGGAGGACTGGATCCCATGTGCACCACAGGGAAAGCACCTCCACCCACGCTACCCCCCCTTCCAGCACTCATCCCCCAGTATCCACTGTCTGGGACTTGACAGCAGCAAGGGCTTGAATGCCCAGAGAAACCGAAGGGTCTTGAAGCATTTGGTTCCTCTCCTCCCATGGACTCTTGACAAAGCATATAGAAAGTTCTGGAGCGGACCTTATAAATATGGCTCTGTCAGTGGGTCCCAAACTAGTATTCAGAACAGTGTGTGTGAGATGGGTAGTGAGGCTCCATGAAGAAGTGTTCTGCCCTCAAGTAAATTTGGAACAATAGGTTAGATAGTCAATTGTTTTTTCACAATAGAGGACTTCTAGAACATTTATGTTTAAAGTATGTGAAACTTGGGGTCAAAGAGGAGGAGTATAAGCATACAATAGTGACCAGCTTATTGTACTTCGGGAGCCCTGGTGGTGGTGGTATGTGTGAGTCACACCTAAGCAGCTCTGAAGACTTGTATTGCAGCACCAGTTTGGGAAACGCTGACCTCGCTGGTATTTTCACAGATTTTGGAATTTGAGTGTGTATATCTGACTTAGTAGAAGGGCAGACCCATAATGACCTGTCATACAATTAAATGCCTTCTTCCTCCACACCACACAGCCTCTCGGCTAGTGGGCTGGCATCACCTTTACAGATGAAGCTGAAGCTTCAGACACTATGGCTGCGTATTGTGGACAGAATAGAGCTGGGACTTGTGCATCCTCCTTCAAGGAGATGACTTGGAGACCTCTTGCAAGGGCCTGACAGAATTCACTTCTCCAAGGTCAATGTAAGCCATTGTGTTTGGCATCTGCAGTATTTAGTAGCCGATCCAAATGTTTTAGCAAGAACAGTGTAAATAGCTTCCAGCATCTGCCATGGCAAAGAGTACTTTGCAGATGGGTTTGTAAAATGGCACCACACTTTTAAGAAGCTGCCAACTGGGTATAACATCTGTCAACTTCAAAGCCATGACAGGATCTCAACTATGCTACTTGTCAGGAGGAGTGAAGAATCGGGTATATAAGGTGTTAGTCCGGGGAGAGGAAAACCTGGGGCAAAATACCTCTAAAAACCGAAATCAGTCAAAGGGAGAAATAAAGTTTAAAATCCATTTATTGCTTACAAGCTGCAATCTGGGCCCTTCTCTCCTGCTCAAGCAGCAACAACGCCGGCCCCCCCTCACCTCTCGGGTACAGATAAGCCCTCTGCTGCCCAGGTGATTGCCCATTGATATGGAGATGAACTCTCCACCCCTGAGGAAAGCTGCAAATGCTCTAAAGCCGTACTTCTTTCCACCTCTGAACACCTGTTCATATGCAGGTGTACCAAAGGCAGGCGAGATATTCTGGAAATAGTACAATTTTACCCACTTAAGGCAAATGGCAGGAAGTGATTGTCTTAAGGTGTGTAGGAGAAGATGTTGGGAAAGAATTGAGGATTCCTGGTTCCTAGTTCAGATACACCAAGACTTTTTGAATATGAGGGCACCAGGAAGAAAGCAAATTCGTGTCCATGCAGTGGTGGAGCAGGACTTAGGAGTAAGCTCCTGGCCGACTCATTACCCCTCTTTCCCTTCAGCTCTCCTGAGACGGCCCGCCAGGGTTCCCTTATACCAGTATGCTGACCAATCACACGAGTCCTCAGCATCTCAAGGAAGAGGAGAGAGTGGTGCGCTCAAGAATATTTGTCAGAAGTGCCATCACTTGATTACATCCTGATTTACCCAGGGGCCAGGAATCCTTTCTTAGGGATGGTCTTTATTTTCAGAACTTTCCCCCCAGGTAATTCCGTAGAGTTAACCAGGGTGCTTTGCCTTCCAGAATCATTTCTTGTCCCTGTACACAGCATGGGACCTGCAGATATTCCCTCCTCTAGGTGTTCTTAGGCTTACAGGGTCTGGGACTTACTAGAGAGTAACAAGGAAAGCTGTGCCATTTTGCATTGTCATCAGCAATAAGAGAGAGTGCCTGTTCCACATCCTTACCAGCATTTGTTGTCCATGTTTTGGGGTTTTCATGATTCTGATAGTTGTATAATGGTATTGCATGTTAATTTGCGGTTCCCTAATGTCCTGTGAGGAGCACCTTTTCATATGTTCATTTACTATCTGTGTAACCTTGTTTGGTGAGGTGTCCAGGTCTTTGGCCCTTTCTTTAGTTGGGTCATTCATTTTCACATCGTTGAGTTTTAAGTGGTCTTTGCATAATTTGTTTAACAGTCCTATGTCAGTTATGTCTTTTCAAATACTTTCTTCCAGTCTATGACTTGTTTTCTCATTGTTTTGACAGTGTCTTTTGTAGAGCAGAAGTTTATTTAATGAAGGTTATTCTTTCACCAATATCATAATGTCTTGACTACTGTAGCTTTGTATTAAGTCAGTGCCAAGTAATCAGTCCTCCAACTTTGTTCTTCTCTTTCAATATTGTGTTGTCCCTTCGATGTCTTTTTGCTTCTCCATATATATTTTAAAGCCAGTTTGACAACAACTTGGTGGAATTTTTATTGGGTTTCCAATGAACCTAAAGAGCAGGTTGATAAGAACTGCCATCTTGACAGTATTAAGTCTTCCTATCCATGAACAGGGAATATCTCTTCATTTATTTGGTTCTTACTTGATTTCTTTCATCTTATAGTTTTCTTCATATAGATCTTCTATGTATTTTATTAAGCATTAAGTATTTTATGTTATTTTTGTGGTAATATAAATGGTATTGTTTTTCATTTCAAATTTCAGTTGTTCATTGCTGGTATATTGGAAAATGATTGACTTTTGTATGTTAATCATAACCTGCAGTTTTGCTACAAGTGCTTTAGTAGTTCCAGGAGTTTTTTGTTGTTTATTTTTTGGAATATTATACATACATGATCATGTCATCTGTGAAAAAAAAGTTTAATTTCTTCTCTTTCAATCTATATACATTTTACTTCCCCCCTTTTTTTTGTGTGTGTGTCTTACTATATTATCTAGAGATTCCAGTATGTTACTGAAGAGGAGTGGTGAGGGGACATTTTTACCTTGTTCGTGATCTTAACAGGAAAGCCTCTGTTCTCTCAGTTGAGTATGACTTTACTTGTAGGTTTTGTGGTAGATTTTTAAAATGAAGTTGAGACAATTCCCCTCTAATCCTAGTTGCTGAGAGCTTTGTCATGAATGGATGTTGATTTTTGTCACATGCTTTTTCTGCATCTGTTGATATCATTATGTAGTTTTTATACATTAGCCTGTTAATGTGATGTATTACATTATATTTTTGAATATTGAACCAATATTGCATAACTGGAAAAAATCCCACTGTATAATTCTTGTTATACATTGTTGGATAATTTGTTAATATTTTCTTGAAGATTTTTGATTCTATGTTCATGAGAGAGAGCAGTCTGTAGTTTTCTTTTCTTATAAAGACTTTTTCTGGTTTTTGGTATTAGGGTGATGCTTGCCTTATAGAATTCCTCACTACTATTCCCATCTGTTGCAGGCAGTGTTTGTCCTTCCATTAAGGTGATCTTTCATCTGTACAGAATATCCAGGTCCCTGATCTCTTAGTATAGCTTCACATCTGTAGTTCAGTTTCAGACCATTCAGTGCCTTCTGTTCTATTGTGTTGGAAGCTCTGTATGTGGGGAATGTAGCAGAGGTTTCCCCATTCTTCCTTCGCAGCAATTTGATTCCATTTGGAGATGTGTGAAGTAAGTTCCTGACCCTAGTTTCTAGGAGTAGAGAATGTGACCTAAACTAAGTTAATAAGAGGGGTATTCCGCCTCCTTGGTTAGAAGGTGGCGCAGAGTTAGGCATACAACCCTAAGCTGATCCCATCAGGGCTTGTGTTGGAAGTGCCAGAACAAATCCAGCTTTTTCTAGATGATGAATGTATCAGGAGCCACTGACTGTCTTCTTAGAACGAGGAGAGATGTGGGGCATAGGATGAAACCAGTACCACAGAAGGCAGTGCGGAGTGATAAATATTTAGTGTTTGGGGACGTTGTTGAGCTGTAGGATCAAGTATCACCTGATACCTCAAACTGCCCAGGTATTTTCAGCTACATGAATCTATAAATTTCCTTTTATTGTTTAAGCCACTATGAATTGGGGTTTCTGTTTAATTTTAATTAAAAGAATTCTGGTACATAGAGTAGTAACTGATTTATGACAATATATGTAGGAATTGAATAATCCTTTTGTACATACCTGTGTTAAAGTTTTCATTACAGAAATGATCAAACATACATAAAAGTAGAATAATATGAATATATAGGCTTCAACAATTGTCAACATTTTATCAACTTGTTTCATTTATCCTTTCCAGTTTGTTTTGTTTTGGGAGGTTTGTTTGTTATGGAGTAGTTTAAAGCAGACCTCAGACATTATTACATTTCTCCCATAAATAGTTCAGTCTATAAGAGAAAAAATTCTTGACAATCTCTGCTGTAAGCCATCTTTGAGAAAGAATTCTCATTCAACAGAAGTGCTGTCTCCCGGGGGAGGCGAGATTAATTGAGAACATGGGAGCTGCCTTTTCCTCCTTCAGAGGATAACCAGAACTTGTCAGACTTCTCAAGATTACTTTATAAGAGGACCCACTTGCAGTTTTCCCTGGGGTATTCATTTATGAAAAGGATAGGCCACCCATATGGGTCACTGTGAGGGTGGTTCAGAAGGGATGCTCATGCCTGTAATGATCACCACAGCGACTTATTAATACGTTAAAACGACACCATTCACTGCTGTACTTTTAACGAGCCCCAGAGTGATTTGCTAATTAAAAGTTCAGTGGCGACAGTTAATTCTTGGTTTCCTGGAAGCCACTACAGGACAAAATAATAGTTACCCTGTAACATAATTATATAGAGCATTTCTCCAGGAGCTCAAATTACCTTTATTTACCTACTTGTATTGACTTTGATTTTTTTTGTTGAAGCAATGTGTAAATAAATACAAGAAACA
>Manis_javanica_newGene_135	Manis_javanica_newGene_135.1
CAGAGATTTTTAATAGCCATTTAAAGGTACACAAATGTCGAGTGAACTTATGAAAAGATGACCGACATCATTAGCCATCAGACAAATGCAAATCAAAACTGTAGTGAGACGCCCCTTCATCCCCACCAGCGTGACTACAATCAAAAAGCCGGATTGAAAACAAGTGTCGACAAGGATGTGGAAAAACGAGCCCTCGCACGCTGCTGGTGGGCCTGTAAAATGGCGCACGCCCTGTGGAAAAGTCTGGCAGCTCCTCAAATGGTTAAACAGAGAGTTACCGCAGGACCCGGGAATCCTACTCCTAGGTGTACACCCAAAAGAACTGAAAACTTATGTCCACACAGATATTTGTACACGCATGTTCACACAGCAGTATTCATAGGAGCAAAGGAGTGGGAACAACCCAAATGCCCATCAAGAAATGAATGGATAAACAAAACGTGGCTGGTCTACCCACACAGTGGAATACCATTTGCCCGTACAAAGTGCAGAGTCCTGATGTCTGCCGCAGCACGGGTGGACCCGGAAGACGCTGTGCTGGGTGAAGGGGTGCCCGAGGGAGGGCAGGACGGGGAGTGACCACTGATGATGGTGAGGTTCCCTTTTAGGCTGTTGAAAACGTTCTCACGTTAGACTGTGGTGATGGTGGAATGACTCTAAATATAATTGCTGAACTGTACACTTTAAACGGGTCACGTTTTAAATGGATGACATGGTATCTCAAATTTGTAAAACACATCATTTTTGTTTTAGAAACACTTGGGAAAAACGTTAACATTGTCTGCTGGATGGTGTTTAGGAGTTAGTGAATTTTGTTGGGAGTGGTAGTGGTATTTGGGCAGGTTTGACAAATCCTGACCTGCTGCAGATGGAAAATGCTTTTCAGAGAACTCTGCAAGGCCCAGAATACAGGCAAACCCAGAAAAGGCAAGAACCTTCTGGACGGGCTGCTCCACAGGTAAGTGTGTGCACAGAGGCGAGGAGGATTTTCTCACGGGGTAGCTGCCTGCAAGCCAGCAGGTCAGGCCAACGCCCTCGGGTGGGAGCTCGCACAGGAGGGGCTGGAGCGGCTCTACACAGAAGAACTGAGGCCCAGGGGCCTTCCTCAGGCCTTCAGACCCTCACGGTGCTCCTTGCCTGGAGTGGAGGCTCAGTGGCCACAGGAAAACTGGGTCGGGGGAGGCAAGGCAGCATCACAGGCTTGAGAACCTTCTGGGAGTGACAACAGCCAGAGTGGCAATTTTATCACATTTATTCAAGGTCCACAGTTGAACAGGTACCCAAAGATATTAACATTCAATAACTACTTCAGCAATTATTGACTCTGAATCAGAAGACAGAAGACACACGCGGATTCTTAAAACATGCCAAGCAGACAAAGCTCCTGTATGAGGAGAGTTTCTGCCCCAGCACTTCCGAGGGGACTGGCGATCCGTGATCCTTCATCTTAGGAGAGACCTTTGACCAAGTTGATTCTGTACGCAAGCATGGTTGGTCCGCGTCCCCCCAAGATGTCCACACCCTAATCTCTGCAACCTGCAAACATTACCTTTACGGCAAAGGTGACTCTTCAGATGTGATTAAAGATCTTGAGACGGGGAGATTATTTTGGATTATCAGTGGTGGGGGGGCTAGTGTAATCATAATGGTCTTTTTAAGGAGGTCAGAGGGTCGGAGGAAGAGGAGGAGGTCATATGGGGACAGAGATTGGAGGGACCCACTTTGGTGGTGGAGGAAGAGGCCACAAGCCAAGGAGTACAAGCTGCCACTGGAAACCAAGGAAGGACGGAAACAGATGCATCCCTCCGCGCTTCCAGAAGGAATCGGCCCTGCGGACACCTTGACTTGGCTCAGTGAGATTGATTTTGGACTTCTCATGTCTGGAACATCAGAAACGTTCGAACTTAAGAAATGTTTGTGTTGTCTTAAGCTAGCGGTCCTCTGTTAGAGCATGGGTACGAAACTCAGGTCAGGTAAGTCACATCCATGACACTGGCCTGGAAATTGGGCCTGGAGGGAAGGGGGGACACTTGAGGGATGGAGAGGCCCTGACTGGTGAGAAGCAGCAGACGGGAGGGAGGGAAGGAAGACCTAACAACGGAGTTGAACTCCACACCTAACATGGCTGTTGGGGAGGGGACCACGAATTAGTCTTAAAGTACCACCAAAAGCTATGAAATGGCCACTGGGCACCCAATAAGTCTCTCTCTGGCCACAAGACAAGAGGCTTTGTCCACTGCACCCAACAGCTGTCACCAGATCTGATTCAGGCAAAAATGGGTCCTGAGGGTGAAGCAGGGCACTTCAGTTCATCGGTCACTGAGCGCCTCTTCCTCTGGACTGGGTGTGAGCTACGTCCAAAAGCTACAACGATGGAAAACACAAGGTTCTTGCCCTTAAAGACTTTTTGTTATGTACATAGTTCCCCAACCCTGGCACTCCTGACATTTGGGACCAGGTAACTGTCGTGGGGACCGTCCTGTGCACCCTAAGGCTTTTAGCTGCATCCCTGGTCTCTAGCCACTAGAGGCCGGGAGCACCCACCCTCCTGCAAGTCGTAACAACCAACACTGTTTTCAGACACCCAATGTCCTCTGGGGGGCAGATCTGCTCCCACATTGAGCACCCCTGGTAGGCAGAGAGAACAGGGAGACACATGATTGAGTCTAAGTCGGCCTGGTCAGCGAGGCTCTGAGGATAGGCAACTCCGGTGATGGGAGGGGGCGGAGGACAGGTGGGGTGGTGGGTCCCAGGGGCAAAGGGCATGGTGTGTGCACAGCTGGGAGAGTGAGGGTGCACGTGCATGCACCTGTCCCTCTGCGGTCAGGGGGAAGGTGAGATTCTGGGCGCGAAGAGCACAGGCCACAGCCCCGGCAACTGGCAGCGGCACTTCAGGAGGAATGCCACCCAGATGTTTTCTGCTGGATGCAGCACACCCATCTGCCACACGTCTTTTCTGAACTGCGGGGTCAGCTAGCTTTACCCGGGTGAGTAAGAATTGCATACTGATTGGGTTTTAACTTCCACTTTGAGAGAATGAAGGGGAGGGATGAGATGCCTTCTCAGGACTAGTTCCAGGGCTTTAATATTTTACATATTTTGTCATTTCTAGAAACTTCATTGAGGTATAATTTACTTATCACAAAATCAAACCCTTTATAACTTTTAGTAAATGTACTGAAATAGTCTAATTGTGGAACATTTTCATTTCCCCAGTCATTTTATTGTTCCTAAAGCTACTGGCCTGAGTGAGAAAGNTTTTCATTTCCCCAGTCATTTTATTGTTCCTAAAGCTACTGGCCTGAGTGAGAAAGGAGAGTAGCAGGGCCCCTCCGACCTCGGCAGCCCACATGCTATCCACTTCTCGGGGCTGCTTTTCCCCTGCCCTTGGGAGGGCACTGCGGCTTCTGGGACCTCAGCTTCTGGGACCCCANCCTGCCCTTGGGAGGGCACTGCGGCTTCTGGGACCTCAGCTTCTGGGACCCCAGCTTCTGGGACCCCTCACCAGCCACATTCCTCAGGGACCTCCGGCTTTCCTTGTAAGTCACGCAGACAGTCTTTGAGATTCACATGCAGGTGGGGGTAGGACAAACACAAACACCTTCCCTCTGGGCAGAAGGACGGAGCCC
>Manis_javanica_newGene_136	Manis_javanica_newGene_136.1
CCTAGCGGGAGTCGGGCCGGGGAAGCCTGGCCGGCCGTCCGGCCAGGTGAGCGTCCTACGCAGGTTCTCATGTATCCTTAGGACCGCTGCTCCCGTTCTGCGTACTCCGGGAGGGGAAATGAGGACCGAGCTTACTCAGCAGTTAAATCTAGACTCTGGCGTTTGAAGAGCTTGCCCTAGAAAAGTACTTCATTGCCGTGCCCCTTGTTTGCTGCCCAGAAGCCTCCTCTGAGAATGGGGCTGGAAACCCTGAGAGGAAAGTATTAGATGTGACTCCGCTGGCAGGAAAAGCTTCATAAGCCTTTAGTTACCATAGAAAATGAGGCCCCATTCATACAACTGTCACGCAGTTTAGGAGCCACAGCACTTTGTGAAATTCTTGAGTTTCCTGGGGAAGAAGCCATAAATTCATACAAGTGTCCTGACTGTGACCAAAGCTTCAGTGATAATTCACACCTTGTTTTGCACCAGAAAACGCATTCAGGTGACAATAAGTATAAATGTAGTGACTGCGAAGATTTTTAATCACAGCGCCAACCTGAGGACACACAGGAGAATCCGTCCTGGCGAGAAGCCTGCTAAGTGCGCAGGTGCAGCAGCAGCAGCCTCTGCCAGCCCTCCCGCCTGTCTCGGCACGTGAATGTCCACGTAAAGGAGAACCCTGCCATGTGGCATATGTGGGACAGGTTTTATGTGGCTCCCAGGATTGGCACAGCATCAGAAAACCCACACTGCCAAAAAAGCCCACGAATGTACTCACTGTTAAATATTTTAGTCAGAAAACAAATCTTGTTTTGCGTAAGAAAACACACCAGCTACCTAGTACTATAACAGTCAGTGTGTGAAATGTCCCAGGCAACCCTCATGCCTCGCCCTCCCCAAGAAGGGCCACGAGAATGACTCTGAATGCTGCAGCAACTGTGGGAAAAGCTGCTTTTGTTCTCAAAATTCAAACCCTTAAAATGTCCTAAGTGAGCCATGACCTTTGTATCTCTGAACTTATTTCCCATCAGAGCATTCATAGAAGGGAGAAGCCCCATAAGTGCAAAGCGCGTGCAAAAAGTTTTATTTTGGACTCACAGCTTGCATGTCACCAGAAGAGCCGCGCAGGGGAGGAACCACGTGAACGTACTGTGTGTGGGAAAAGTTTCCAGCTGAATATACATCTTGTTAATCATCAGTGAACCCATATGAAAAATGCCATGTAAATATAGCAAGTTTTCATTAATGCTTCTGCTTTTCAGTATCTGTACTGAAAATTGGGTAACAATTACCATTTATATTACCAGGCACTTTACATACATTCTATGCAGTATACCACTTAATTTTCATCCCAATCTTTATTTAGGTGGTATGATTTCTATTTTATAATGGATGAAGCATAGTCAATGGCACAGCTAGTGAATGAAGCCAGGATTCTAACACAGTAACTCAATTACTGTTGAAAATCCATTTGTATGTGCCAATGGTACAGACCTTCTTAAAAGTTCAGTTTTGGTTAAAATGAAGGTTATTGCTAGAGTTCTTTTAATTTTGTTTACATGGTTTCTCAGTTTAGAAGGAGGAGAATTTATTTATTGCCAGTTCTGCAGGTATAGTATCTAGG
>Manis_javanica_newGene_139	Manis_javanica_newGene_139.1
GCGTACCGTGGAGCCCGCTTGGACAGTGACAGCTTGTAGCAGTTCTCAGACAATCCCAGGTCCGCCTCCGGACCCACACTTGGCTTGTCCCACGCGCAGGTGTGGAGGCCTGCTTGCTTCAGGACCACTAGGGCTGAGCTGCCATCCCACTCCTTTCCGAAGAATTGGAGCTCAGAAGAGAGACAGCAGGAGTGGAGTCAGACCCAGAGCCTGGGAGGTGTCTGATGCGCAGTGGCCGGCCCTGACACCCACGGCCACCACGGAAGGCCCCAGGGAGTGAAGGGTGCCCCCAGCTGACAGCCAGCAGGGACACAGCGACCTGAACCTTAGAGTCACAACTTGATTCTTCCAACACCCTGGATGAGCCTGCAAACAGCCACCCCAGAGCCTCCTGTGAGAGCCCAGGTGGCTAACACCTTGACTTTGAGACCCAGGATGCCTGCCCTGGAGAGCTGTGAGATCCTGCATGTGGGTGCTTCTAAGCCCCTGAGGGTGCGGTGACCGTTAAGGCAGCATAGAAAATGAATTCAGCGGATGCGGAGATTGGGCGAGCAAGGTTCTCCTTCCAGCCTATAGCATTGTCGTGAAGCAGACTGAACATGGAGGACCCTCCTGAATGCACCCCCTTTCCTCTGGCTCTCCACAGAGCTCTCAGATGGGTGTGTATCTGCACTGCAGATACCTTTAATTCCTGGCTCTAGTTGTCATGTGGCCCTTGGGCCAATTACTCCTGCCTCCAGGGCCTCAGTTTCCTCATCTGCAAAGTGGAGCTAAGCCTGCCTGCCACAAAGATTGGTGAGGGTTCGTTAGGATACTGTTGGCAGAGCACATAGCACCATGTTTGAGATAACCCAAGCACTCAATGGAGTGTTGC
>Manis_javanica_newGene_140	Manis_javanica_newGene_140.1
TGGTCATAATATGAACTTTGTTGCACTTAAATAAATGATTGACAGATGACAGTAAAGGAGCCAAGGTTTTAATACATACATGGACTATTGGAGCAAGTGGCATGTAGAAACATAAGGACAAGAACACATCCTAAAAGAGACCTTAATCAACAGCAGTGTCGCCTTGCTTCCTTTTAAAAAATCAACTATCCTCAACTCTCAGTCCACCAGGTACAAGTCAGCAGCGGTGGCCGCCAGCATCATCAGGCGCTCCTACCTGCTGACCCCCACCCAGGGTCTGGTGGGCTGGATCGACCACATCCTCCAGATGGGGTGCAGCACACCTCAAGCCCTACGCCTTGCAGCAGCCGTGGCATGAGCAGTACCTGCTAGACGTCTTCTTGTTCCTGCTGCTGGTCACCCTGGTCNTCTTGTTCCTGCTGCTGGTCACCCTGGTCGCCGCGTGGCTCTGTGGGAAGCTGCTGGGCATGGTGGCCAGGTGGCTGTGTGGGGCCAGGAAGCTGAAGGAGGCCTGAGGCCATATGTGGCTCACCATTTCTCANN
>Manis_javanica_newGene_141	Manis_javanica_newGene_141.1
ACTCAGCCCTCGAGTCATTTGGACCAGTGTCCCTGAGAGCTAAAGCCTGGAAGCCCACCTTCCCTGGCATGGCCCTCTGGGAGGCCCTGAGCCTGAACATCCCAGCCTCCATGGCCAGGATCTTCTCAGCCTCTTTCCGTCATCCTGCCTCCACGNCCCAGCCTCCATGGCCAGGATCTTCTCAGCCTCTTTCCGTCATCCTGCCTCCACGCTTTGTCCTGGAATGACTCCTAAGACAGGCACTTTGCTAATACTTCTCTGTTCTGCTTCTCTGCCCACTCTCCTCAAAGCTCGGGAAGCTACATGTATCCCTTTGACAAAGAAAGTAAGTTTTCACACTGTTATCTCCACCCTTTCCCTGGCCAAGAGACTTCTGTCCTCATGCCCAGAATCTGGCCACTAATGGTTGTAGGGAAGCTGGGAATGTCTCTGCATTGCCGCTGGTAAGGACTCAGAGAGCTGGGAGTGGGCGTTGGGTCAGCTGATCTGTAGTGTCTGATACATGATGAAGAGCCGTGAATCCCTCCGCAATGCTTGACCCATGAAAGCAGAATTTCTTGCTATTTCCTGTGATTTTGTCCTGGCCTATGTAGCAAATCAGCAAGTGGTCCTGGACATACTAAAAAAGAAAACTTTAGTCTCTTGGTTTGAGTCTCTGGCTGGGCCTGAGGCAGCCCCTGGCACAGACTTGGCCTCAATGGGTTTCCTAGTGTGAAGGGGACATACCGGCAGGGAAAGAAGGTGATGATGTTTGTCACAGAGCCCCAGCCCTCGAATCCTGTGCAGGTGAGAATGGGGAGCGGGATTGTGGCTGTCGATCCCAGGACAGTACGGGGAGGCCTCTGTGCTGTCCCTCATGGGACTACTGTCTAGACCAGTGGGCACTGAGCCTTTGGTGCTATAAGAAGGTTAAAGTGCCCCTATTTCCAAGTCTGTAGAAAATGTGATTTACACATGGATTCTCCTTTCAATCAGCATGGCTCTGAGATCTTCTGTGCCAAAGACTTTGGGGTAATAATTAGAGGGTATCAGCATCAAAATGTCCCCACATGGAGAATGAAGACTTTAGGATATCTAATATCCACAAACCACACTGTAACTCCATGCTGCTCACATGGTAAGATCAATAAGAAGAACAAATAAAACTAACACTTTCCCATATAGGGAAAACTCAACATCTAATATAGCAGTTTTTTTCCTGAGCTCCTATTACAAAGCTTTGTGGAGAGGTAGTGAGTCCAGAAAAACAGTGCAGACAAGAGGAAAAGGGGACAGAAGGCCCTTGGATGGGCAGAACTATACCCAGAAAGAGAAAATCTGCATCCCATATGGAAATCCCGAGCAAGAGTCCTGGCAGAGCAAAGCTTTGACCAAGGGAAAGGGACACAAAAGCNNNNNNNNNNCAAAAGCATGAGGGACCCACAGCATCCACCTTGGAAAAGGCTCTGTGTCTGAGCGAGAGGAGGGTAGATGGGAAGGGGGAGCACTCTGGATAATGGGTGATGAACAACAGAAAGGCAGCCGGAGAAAGTGTGGGATCTAGTAGGACAACAGGAATCCAGAAGGCTGGATATTACAAATCCCTCAGCCCATCGCCAAACACAAAAGCTATACATTAACGAGTCTGCAGNTCAGCCCATCGCCAAACACAAAAGCTATACATTAACGAGTCTGCAGTTGTAGATCATTCGCTATAGGACTCTGCGTGTCCTTAAAGGTCTGTATCTGTCTCTCTGGATGACTGGATATCTGTATCATGTGTGATGAATGGGAACATGAATGAAATAGTGACCCTTTCC
>Manis_javanica_newGene_142	Manis_javanica_newGene_142.1
CCATTCATCACACATGATACAGATATCCAGTCATCCAGAGAGACAGATACAGACCTTTAAGGACACGCAGAGTCCTATAGCGAATGATCTACAACTGCAGACTCGTTAATGTATAGCTTTTGTGTTTGGCGATGGGCTGANCTGCAGACTCGTTAATGTATAGCTTTTGTGTTTGGCGATGGGCTGAGGGATTTGTAATATCCAGCCTTCTGGATTCCTGTTGTCCTACTAGATCCCACACTTTCTCCGGCTGCCTTTCTGTTGTTCATCACCCATTATCCAGAGNCCCACACTTTCTCCGGCTGCCTTTCTGTTGTTCATCACCCATTATCCAGAGTGCTCCCCCTTCCCATCTACCCTCCTCTCGCTCAGACACAGAGCCTTTTCCAAGGTGGATGCTGTGGGTCCCTCATGCTTTTGNNNNNNNNNNGCTTTTGTGTCCCTTTCCCTTGGTCAAAGCTTTGCTCTGCCAGGACTCTTGCTCGGGATTTCCATATGGGATGCAGATTTTCTCTTTCTGGGTATAGTTCTGCCCATCCAAGGGCCTTCTGTCCCCTTTTCCTCTTGTCTGCACTGTTTTTCTGGACTCACTACCTCTCCACAAAGCTTTGTAATAGGAGCTCAGGAAAAAAACTGCTATATTAGATGTTGAGTTTTCCCTATATGGGAAAGTGTTAGTTTTATTTGTTCTTCTTATTGATCTTACCATGTGAGCAGCATGGAGTTACAGTGTGGTTTGTGGATATTAGATATCCTAAAGTCTTCATTCTCCATGTGGGGACATTTTGATGCTGATACCCTCTAATTATTACCCCAAAGTCTTTGGCACAGAAGATCTCAGAGCCATGCTGATTGAAAGGAGAATCCATGTGTAAATCACATTTTCTACAGACTTGGAAATAGGGGCACTTTAACCTTCTTATAGCACCAAAGGCTCAGTGCCCACTGGTCTAGACAGTAGTCCCATGAGGGACAGCACAGAGGCCTCCCCGTACTGTCCTGGGATCGACAGCCACAATCCCGCTCCCCATTCTCACCTGCACAGGATTCGAGGGCTGGGGCTCTGTGACAAACATCATCACCTTCTTTCCCTGCCGGTATGTCCCCTTCACACTAGGAAACCCATTGAGGCCAAGTCTGTGCCAGGGGCTGCCTCAGGCCCAGCCAGAGACTCAAACCAAGAGACTAAAGTTTTCTTTTTTAGTATGTCCAGGACCACTTGCTGATTTGCTACATAGGCCAGGACAAAATCACAGGAAATAGCAAGAAATTCTGCTTTCATGGGTCAAGCATTGCGGAGGGATTCACGGCTCTTCATCATGTATCAGACACTACAGATCAGCTGACCCAACGCCCACTCCCAGCTCTCTGAGTCCTTACCAGCGGCAATGCAGAGACATTCCCAGCTTCCCTACAACCATTAGTGGCCAGATTCTGGGCATGAGGACAGAAGTCTCTTGGCCAGGGAAAGGGTGGAGATAACAGTGTGAAAACTTACTTTCTTTGTCAAAGGGATACATGTAGCTTCCCGAGCTTTGAGGAGAGTGGGCAGAGAAGCAGAACAGAGAAGTATTAGCAAAGTGCCTGTCTTAGGAGTCATTCCAGGACAAAGCGTGGAGGCAGGATGACGGAAAGAGGCTGAGAAGATCCTGGCCATGGAGGCTGGGATGTTCAGGCTCAGGGCCTCCCAGAGGGCCATGCCAGGGAAGGTGGGCTTCCAGGCTTTAGCTCTCAGGGACACTGGTCCAAATGACTCGAGGGCTGAGT
>Manis_javanica_newGene_147	Manis_javanica_newGene_147.1
TGACTATCATGCTGGCTGCGTCCCACACCAGTGGAGCTTTCTGTACCATTTTCATCACAGTCTCCTGACTAAATATGCGGTGGAAAAGACAAGAGGGAAACCCAAGAACTGTGTATTCGGAGTGTTTCCAACTCTTGTTGGCAGAGAGATCAGCTGGCGGTTTACGGAGGGAGCCAGGTTCCCCTGCGCTTCGCATATTGAGGCCACACCACAAGGGAACTCGCCATAAACTTCATAGGGAGACGATGGCTTTGCTACAGGGACTGTCCCCTGCACCTACTCCCTTGTCATTTGAATAGACAATATCTGCATCACTGGGATCAACCACCTCTACTACTTATCTTCACACCAGCTGGCCAGAGTGAGAGGATGGTCACTTATCAAAAAGCTTCAACAAATAGAAACCAAAACCAGAAATCAAAACAGAAACAGAAAAACAAGTGTGCACAGTGAAGTTGGAGAGCTCGGATCCAGGTGAAGGGCCCCCCCCAGTAAGATGGCAAACTCCGGCTTCTCTTCGGGGGTCCTCGGTTCCCACCGGCGCCACCTGAAGCCTAATCACCTCTCGCCCCCCTCCCAATCCCAGCACCTAGCCAACAGCCACCAGCCC
>Manis_javanica_newGene_151	Manis_javanica_newGene_151.1
ATCAACACGACTGCCCTCTCCTCACCGCACAGTACTGATTTCTTGTTTCACTTGAGACTCACAGCATTCCTACAAGAGAGGTTCCTTCTTACCTCTAGTTCCAAGTCAACTTTCTGTCAGTGTTATCGCTGAATTGCGCTACTCCCAGCATTCATAAGTTGAAATCCTAACTCCCAAGACCTCAGGACAAGACTGTATTGGGAGAGAGGGCCTTTAAAGACGTGATCAAGGTAAAATGAGGTCATATGGGGGGGCCCTACTCCAATATGACTGTTGTCATTGTAAGAAGAAGAGATCAGACACAGACATGCACAGAGAGATGCCCATCCAAGGACACAAAGACGAGAGCCAACTACAAGTCAGAAAGACAGGCCGTCAGAAGATGCCAGCCCTGCCCACTCCTTAGTATCAGTATTTTAGTCTCTAGCATCATGAGAAAATTAATTTCTGTTGTTTAGGCCACCCAGTCTTAAACCACCAAATACCCAGTGGTATTTTTATGGCAGCCCTAGCAAACTAGTACAGTCACTATGGTTTTTTTTTTTAAGTTTTATGTAATAATGGAATTGTACAGTGTATATGTTGGCTTTCTTTGCTCAGATTTAGCCTTGATGTTTTAGAGATTCATTCTTCTTGTATGTATCTGTAGACCAGTAGCTGATGATTACTTTTCATTGCTGGATTGTATTTCATTGTTTGGCTATACCGCATTTTGATTATCCATTCATCAGATATCAGACATTTATGTTATTTCTAGC
>Manis_javanica_newGene_159	Manis_javanica_newGene_159.1
CCCCTCCGCTGGGCTGAGAGTGCCTGGCTTTGGAGCCCGCAGCCGGGTCTGCACTGGGCCATAAGCCCCGTGCCCACGGTGGTGGCCGGCATACGTGCAGTTGTGCCATGGCTTCACGGCCCTGTCACGGCTCCTAAGGTAGATCTTCTGTCAAGGTGGGGTCCCACCCTATTAAAGTCTGTTTCCTCATCTGCCAAGGGGTTGATACTACCACCCCGGGGCCCACCACGGGGCTGGGGCTGCTCCCCCTTCCTGCGTGGCAGCTGGCAGGCACACTCCTGGGCCAGGAGGCACCCCCTCTTCAGGCTGTGGCCGCCTGCGGGCACACCCCCTGCCCCATCCCGCAGGCTGCGCCTGCCTCCCGGGCTGGGTTCAGCTCACCAAGCGTGCCAGACCCTGGCTTGGAGCTTTACCTGTGAGCTTCTGTGCTGCCCAGCTCCTTCCTTGAGGCTTGAGGCTGGTCCTGGTGGCCGTGTGCCGGCACCTCGGCCAAGCCCTCTGTTGCCCACTCTGGACGTGCCCCTGGGTCTGTATGAGGCCGAGATGGGACGATGGGGCCCGTTTTCACCTGTGCTTTCCCTCTATCCTGCGGACTGACCTGGGGACAGAGCTGTGCCTAGTCGCAAGGCCAGCCAGGGCTCCTCATGTATGGAGGGGGAGATGCAGACTCTCGGGGCTCCCAGGAGGCCTGGGCGGCCAGGGACCCTACGTGGCCTCTGGTCCCTCGGAGCTCTGGAATCCACATCACTCCACCTCCCATGCTGATGGCAGTGCTGGCAGGCCGGCCGGGCCCCACCTGCTGGAACGCCTGCTCCACCAGTGGCCCCAGCCCACGCGCTCACACCTGAGCTCTGGCCGTGCAGCCTGTGTGTGGCAGAGGCACCTGTGTGCAGTCTTCCCTGGAGATGCCAGCGTCACCCCCGTGTTTCTCATGGAAGAAAGCGGAGTTTTGTGTAATTTTCCTGTGTCTGCCTGCCCACGCCTGGGAAGGAACCTGGATGCTGCCTTTAGACCAGGCTGTGTGACCTGGGAGTCACGTCCCTCTGTGTCCTCGGGTCCCCCCACACGGGGTAGGCGGGGCTCTCCATGTCCTCACTGTGGTCTGGTGGCCACGCTGGGGCTGGCCTTCATGTCCTTCTCCTGTGACAGCTGACAAGCTTTCACTCTTTTTAACCAATTAACTAAAACCTGCGGCCTTTAAACTAGTTAGTCAGTCACCTGATATTTGTAATCCTCCTGTTTGTAATTAGCTGCTGCTTACAAGGTGGGAGTGGCATCCGGCCCCTCGGCCCTCAGGGGCATTGCTAATGCAGGCACTCATTCTCCAGCCGGCATGGGGGCTCTGGCCTACCCACGTGGGTGCCCACAGCTGGTCTCTGAGAAGACACGGGCAGGCCAGGGTCTGGTCCCCTCCCAGCAGGTGGAGCTGTGCAACCATCTCTTCAAGCCCCAGTTTCCTCACCTGTGAAAGGGACCATTCGCCCTCTGTCGGTATGTGTGGGGGTCAAGCAGGATGCCTGCAGGGAGGCCTTGTGCAGGGTGGACACTCACGTGCTCTCGGCTCACCTGGCGAGGCCGGTGCCAG
>Manis_javanica_newGene_160	Manis_javanica_newGene_160.1
CTCACAGCTGCCCTGTGTGGGGCTCGGATGAGGCCCTGAGTTCCTCCTGCCCGCAGACCAGAAGATCCCCCTCTTCTGCAGGCTGAGGACGGGCTGGGCCTCTGGGCCCAGGTGCCAGGGAGGATGGCAGCGGAGGGAACTGGGGGGGAGCAGTCTGAGCAAAGAGGCCTGCGAAGATTCAGAGAGGCGTCAGTCCGCGTGGGCCGCCACTCCAAAATGCCGCAGGAATCGGTGTCTCGTAGCGGGAGGCCGCCCTCCACAGCGAGCTCCGTGACCCCTGCCTGGTGTGCACCTGGGCAGAGTGACAGAGTGGTGACATTCCTTTTTTTCTCAGAACAGCTCCAAGCACAGAACAATGAGCAGACAGCGCAGATGCCCCAGGTGCAGCCTCCCCGCTGGCAACACCCCCAGGGGGGCAGCTGTTCCAGGTGGTGCACCTCCACGGCCACGTCACCACCAGAGCCCATTTCCACTGGGGTCACCTCGTGCTGCACCTCTTGTGGGCCTGGGAAAATCTGCCCCTGCAGCGTCACACAGCGCGGCCTCCTGCCCTGAACACCCTCCGGCTCTGCCTGCTCACGCCCCACCTCCTGCTCCCCAGGCCCCAGGTGAGCTCCCACTGATTCCTGCCTTAAAGATGGGGACACTGAGGTTGCAAGGGAAGTCATCCACACCAGAGGCTGCTGGGAAACCACCAGGGCTGGGGCAGCTGAGAGGGTCCTGACAGAGCAGGTGAGGGTTGCTGCGTGTCCTGGTGCTGAAGCCACTCTCTGGACCCTGAGCCAGGACCAGGCCCGCTGGGCGAGGATGCTGACCAGGTGTTGTCCCCTGCTCACTGGCTGCTGTTTATAGGCAAGGTGCCAAGGAGCTGCCAGGGGAATCCAGAAGGGGAATGATTTATGCACGCGGCATCGGGGCCTGCAATTCCCCCAGACTAGCAATAGCTTAAGGGATTTGGTCTGACTGGCTATAGGAAGGTCCCGGGCCCGCTGCGGAGTCTTCAGGGACTTGGCCCTCGCGTGACCTTCTCCCCTGCCCGGCACCCCACCCAGCACTGTCCCCAGCCTCCTGCAGGGCAGCTCAGCTTCTTTGCAGGAGTAGCTCCAGGGCTGCCTCCTGCCAAGTGCTGTGGGCTGTCACCCTGGGCTGTGGTGGTCCTGATGCCCAGGAGAGTGTCTGGCTCAAGGCACTGAGATGGCTTCCCTCCCATGCTACTTCCTGGCTGTCTGAAGGGTGGCACTCACCCCAGAGTGTCTGGGGAGCTGGAAGGCCCCTTGCACAGCCCTCCTGCCTTAAAGATGGGGACACTGAGGTTGCAAGGGAAGACACAGCCAGGGCAACATCCGGCCTGACCCTGGGACCAGAGTCCCCCCCAACTTTGGGCTGTTACATGCACTGTCATGGACCACTGGTGCCCTCCAGCCATGAGCAGGGCCAGCCCATAGGGCCATGCTTCCAACTCTCCCACGTCCAATTGCCAACAGGGTGTCGTTGAGCTCCAACTGCCAGAGGGACATGGCTGAGCCCTCAGCTTGCTTGCAGATAGTGGTGAGATACATTCCTCATGTCCATCTCCTCCTCGCACCACTTGGCTCCAGCAGGCAAGGGAAGTACAGCTCTTTGATGCTGTGTACCAATGCCGACACCTCGGGCTTCAGGGCCTTTGCACATGCTGTTCCTTGGCATAAAAAGCATCTCATTCTCCATCCCTCACCTTAGCCATCCCCTTCTCCAGAGAGCCCTCCCCACACTCAGTCCTTATGGTCTGGGTTGTTTTGACACATCTCCCTGCTCCCACAGGGGTGTGGGACCCAGGAATGGCCAGTGCCAATAGGAAGGGTCCTGTGCAGCTGTAGGTCCGGCAATGGCCCCACTCTGGACCAATCAGCATCAATGCACTTTGGCTGTCCCTAGATCCAGCCATGCCTGAAGATGTGAACTTCCC
>Manis_javanica_newGene_161	Manis_javanica_newGene_161.2
CAGAGCCTTCAGGACCTGACCTAGCAGAGAGGTTGCCAAGGAAACAGTGGAGATGTGGCCATGGCACTGACTCCTGTCACTTGCTACTAGACTGCAGTGTGGACGTCAAGGGCCATGGAGTGCACATGTGTGTGTGTGTGTGCATGCCGGTACATGTGTGCACAAGTGTGTCAGTATATGTGTGTGCATGTCAGTACACATGTGCGTGCATGCCAGCATGTGTGTGTGCACATGTGTATGCGCATGTCAGTATGCTGTGCCCGTGTGCATGCCAGTGCATGTGTGCCCATGTGTGCATGTCAGTACATGTGTGCATGCATGTCAACATGTGTGTGCCCGTGTGTATGCACATGCCAGTATGCTGTGCCCGTGTGTGCATGCCAGTGCATGTGTGTACCCGTGTGCATGTCAGTACACGTGTGCACGTGTGTGCACATGCTCACGTGTGGCTGGTGACATAGCTCCCTGATCCTGTGCATTATGGGGATCCTGCAGCGGTCACAGGCCCCTTCCCTCTCAGCAGGTCAGGGCGTCTGGGCTTGACTGCCATCTTTCCCCGTGGGCAGAGCCAAGGGAGACACGAGGATGAGCTGAAGCTTTCAGGGGCAGGCCCGGCTCGAGCTCGGGACCTTCCCAGGGCAGGAGGCACTGGCAGAGATGCCCATGGGCCCTTCTGCTTCCAGTGAGGGCCTGGGTCTGGCTGCGTGGTGCAAGTGTCAGGAGTCAGAGCCAGATGAAGGCCCCGTGCCGGCTCCCTCCCAGGCCAAGGCCCCTGGAACTGTCTGGAGGCAATGCGCTGGGGCTTTGAGCTCAGGACTCAGCTCAGGAGCCGCCTCCTCCAGGAAGCCTTCCAGATCCCTCTTTGTGGCCCTATCCTTCACCCTCTTGGTCTCCCTCTGCCCTGGGAGCTGCTGGAGGGCACCCACCTGCCTCCTGGCTCCAGCGTCCAGCCAGCAGGAGGTGAGTCATTACATCCCGCTTCCTTCCACTGTGCACCCCCGCACCCTGAGTGCCACCCCTCTGAGAACTCAGTGGGAGCTGCAGGTGCGGAGACCAGACAGAGCCTCCAGGTACCTGACGAGAAGGCTGCGCCCAGACATGCTGGGCCAAGAAAAGAAACGGGTAGGGGTTTTATTTTTACAGCTTCTTATAAAGAAAACAAGAGCATCAATATGTTAAAAATAAGCTATTTTTACTTTAAAAGGACAAAAACAGCCCAAACCAACACAGAGCTAATGGAAAGATCTTGGCTGTAGGTACTGAAGGCC
>Manis_javanica_newGene_170	Manis_javanica_newGene_170.1
GCGGGCCGCAGCTTCCCAAGCGGTCAGTGCAGCGCGGCCGGCGACGGTCTGGCCCACTACCGCCACCCCCTCGGGGCCGCGACTCCCGCTAAGTGGCCTCCAGAACTCCCTGCCACTTGGGGCTCCCCTTCTACTTCTGAGAATTCGCAGATCCATACCTGAGCCTGTCCTCCTGAGAGAAAGAAGGAATGAGGAGGAGAGAAAAATGCCTCCTGGTCCTTGTCTTGGGGTCCTCTTATTTGGTTTCCCACAAAAGCTAGAAGTAGGAGAATCTGAAGTTCTAAGACATGGCAAAACAGAAGACAGGAGCCTGGATCCCTGAATCAAGCACATGGAGGAAAGGCTCCAGATGACTTTGAACACCCACACTTGACTGTTTTGTGAACAAGAAATTTATTTATTTCAATTATGTTAAGCTGCTGGTACTGCAGGGTTTATTTGTTACAGCAGCTAGCATTACTATCACCAAAGCAGATGCTGGCAGTGGGGGAAATCAGGCCATAGAGAACCATGAAGGTGCACTGTAAAGAGTTTACCTTTGAGGAAAATGAAGTCACTGCAGAGTTGTGAACCAGGAGTGTCATGATCTGACTTAGTTCAAAGGGTATGCAAGACACTGTTTTAAGTACTCTATGTATTAACTCTGTCTAGAACTTGCCCCTGAACTCAGGATTTATATATCCAATTGACTCCTTATCATCTCAATGTAGAGGTCTGAGAGGCATCTCAAAAGTTAGCATATTCCAAATAAAATTCCTGATTTGCCCCCATAATGCTGTCCCTTCCCTCCTCCCCATCTCAGTAAATGGCACCCCCATTCTTTCAGCTCATGCAAAACCTTACACTCATTCTTGATTTCTCCCTCTCTCTCTCTGTCTCTCTTCCCACCTACCACATATACACACACTCCACATCATACCCATTAGAAAATTCTATTAGTTCAGAAATTTATAACAATAAGGATAGCACAGTACTAAATTTGAAGCCCTTTAAAATTGTCTAGTTCACTAAGAATGGACTAACAGTTATCAAAAAGAAAGGGATTGGGGAGGATGGGTGGGAAGGGAGGGATAAGGTAGGGGGGAAAGAAAGGGGGCATTACGAATAGCATGTATAACGTGGCGGGGCACAGGGAGGGCTGTGCAACACAGAGAAGATAAGTAGTGATTCTACAATATCTTACTACGTTGATGGACAGTGACTGTAATGGGGTTTGTGGTGGGGACTTGGTAATGGGGGGAGTCTAGTAAACATAATGTTCCTCATGTAATTGTAGATTAATTATACCAAAAAAATTGTCTGGTTCAGAAAATTATAAAAAGCAACTGAAAAAAGAATAAGGTACTCGAAGTATAAAACATTGTTTACATGAAATCCAGAAAATCACTAAACATGTTTCAAAAAATACTTTTTAACTTTATCTTACAAGTCACCTCTACCTTTAGTGAGTTTGCTGGATATCAATACATAAAACTGGGAAGCAAAAACAAATTCATATTGTATAAAATACAATGATATATACAATGCATGTAATAAATCCCTTACATTTAATATAAAGAAAAAATATGCAATTTTTATTAATCAACTTATTTCCCTTTGCTTCATATATATTTGCAAAACATTTTAAGAATATCAGCTTGAGGGGACACCAGAATATAGGAAGATCAGGCCTATACTTTGCAAATCTGTACTCTGAAAGAGCAATGCGAAAGTAAAGGGGAGGAAGGATATGGTCACAATAGATCAGCCAGGAGCAGAGCCAAACTCTACTTTGAAAGCTTGAATGAGATGATTGGCATATCTCAGATCAAAACTAACTGAAAAATTATACATATTTGTATTGTAGTATTGTATGTAACATCAAATATACTGGAAACAATTCAAATATCCACCTATAGGGTACAGATCAAATAAACTACAGTTTGTGCAAACATTGCAATATTGTACATCTGCAAAAAAAGAAGACAGAAAAAGGATACCTATTGTGTAGTAATGTGGAAAAATACCCAAAAATATATTGTTAATGTAAAAAGCAAGGTGCAAAACAGTGTATGTAATAGCTAAAATGTGGAAGTAACTCAAGTATCCATCAATAAATGAATGGATAAGCAAAATGTAGTATATATGTACAATGGAATATTATTCAGCCTTAAAAAGAAAGGAAATTGAGACATGCTACAACATGGGTGAACCTTAAGGACATTATGCTAATTGAAATAAGCCAGTCAGAAAAATACAAATACTGTATGATTCCACTTATATGGGGCCCTAGAACAGTCAAAATCACAAAGACAGAAAGTAGAATGGTGGTTGTCAAGGGCTTGGGGGAGAGAGAAATGAGGAATTGTTTAATTGGTATAGACTTTCTGTTTCAATATGAAAAGGGTTCTAGAGTTGGATGTTGGTGACGGTTGCACAATATTATGAATGTACTTAATGCCTTGGAACTATACCCTTATATATGGTTATAATGGTAAATTTTATGTATATTTGCCACAATTTTTTTAAATTGAGAAAAAGAAGAGCACAATTGAAAAAAAAATGGAATTTTAAGGTAACTCATCATTCTTTGGCTGTTCTGAACTTATTTCCTGGAAACTAGCTTTTAAAAATGAAGAGGTAGATCTGAACTAAGTATACGAATCAGAGGTAACTGTTTTTAAATGTAGAAAAGAATAAACTCACTTATTGAAAGATAGCTCTGAATGGAACTGAAAATTTTATAAAGTAGAAACGAAATTACAGAAATGTATGCTAAGATAGTACTTCTCAGCTAATGTTAAAAGGATCAGTTTCCTGATTTATACATTTTACTGTTGGAATTTTTCATGCAACAAATATTGGTATTATGACATATTCCTGGAACAGCATGGGTCTCTGAAATCAGACTCCCCAGGTTCAAATCTTAACTTTACCACTTACAAAATCTGTAAATTTAGGTAAATTCCTTAAACTCTCTGTGCCTCAATTTCCTCTTCTGTAAAATGGAGATAATATTGTTACCTGCTACCTATGTTTGCAGTGTGTATTAAGAGAGATGATACAGGTAAAAAAAAGAAAACCCAAGTGTCACCATCTTTGATAAAAAGAGAAAATAAAAGAAACGAGTGCTTCTTTCTTTCTTGTATATGCATATACTATTTTTGGATGAATAAACAAGATATTAAATTTAATTGATTCTAGGGAAGGCACTGAATGGCTGGAATCAGGAATTAAAGGGAAATGTTTCATTGTATACGGTTTTGTACTTTTTGGGTTTTGAACCATGAGAATGC
>Manis_javanica_newGene_175	Manis_javanica_newGene_175.1
GCAGATGTCCTCGTGTGTCCCCTTCGGCCAGTGGAGCGCTTCCGAGATCTGCGTCCTGACGAAGTGGCCGATTTGTTTCAGGCCACCCAGAGGGTCGGGACAGTGGTGGAGAAGCATTTCCAGGGGACTTCTCTCACCTTGTCCATGCAGGATGGCCCCGAAGCCGGACAGACTGTGAAG
>Manis_javanica_newGene_179	Manis_javanica_newGene_179.1
AGAAGAGTTGCTTTTTCCTGGCAGCTTGGGATTAGTGGGGAGGGTCTCAGAGTAGCTGATGTCAGCCCTGGGTTCCTCCACGGACCCTGAGCAAGACCCGGCCCCTCTCTGGCCTCAACTCCAGCATCTGTAAAACGGTGGGGCTGGGCTGGACGGTCTGGTGCCCTCCACGGTCTTCTGGCTTCGGGGCAGAAAGAGGGCCCGGGTGCTGTGTAGAATCGATGGACTGTTTCCGCCCTTTCCCGGTGTGATGCGATCAAATCTAGCTGCTGAGTCTTTCTCCTTGAGCGTTTCTGGCTCTACTATTCTGTTTTAGACCCTCAAACCAAGGCCTCTCAGGGGTCCTCTGCCTCTGCTCAGGCTCCTGGGAGACCTTGTCACCCAGCCACCTGGGGCCGCCATCCTGCAAGTGACCGATGGGACAGCGGGTGCTCGGTCCTTTGCCTGTGAACACTAAGCTGCCCTCTTTCGCTTTTCACGATATTCAAGGTTTGTTGTCGTTTTCCCCCAGGCCAGTCACAGGAAGAGTCATACGGACTTTGCCGCCGGCATGTCACGGCGCGAGCCAGGGGCCCTCGGTCGCCGGGGACGGCGGCCGCCCTCTCAATTTTTCAAGGAGAAAAAAAAGACTCAGTCATTTGCCTGGAAGATTGACAAGACCATGGGTTTGCAATCAGTTGATCTCAAAATTAACATCAATCAAAATGAAAATTGATCTCAGTGATGTGTTCGGGTGAGTCGACGCCTGGTGTCCCGGTGTTTTAAGACACCAGGTCATGTTGAAGAGCAGCCGTGTGCCTGCCGTTCAGTCACTAACCCAAACGTTCTAACCTGCGGTCATCCAAGCCCGCGGAAGATCCCACTGGCTTTACTGAGCGATTGAACCGGCAGCTTCCCCTCTGGAGCGAGGACAGCGGGCTCTGAGGGCTGGTACGAAACAGAAGGTTCTACTAGACGGCAGGGGTGGGGGCGAGTGTTCAGCAAAAGAACAGGGCCTGTTCCGGGCAAGGCCGCGTCCTCAGAGGGGTGAGCCGGGGGCTCCGCAATGCCGATCGCCTTGTCTTCTCTTAGGGGAGGTGGGGCCGACTCGAGTGACAGACTGTTTCATCGATGCTGACCATGAAATCCCGTTTCCATTCCTGGGGAGGGCTGAAACTGCAGTCAAGTTTCGGGTTAAGCCCCGGTGTGGTGACTCGGCTCCGCAGAGGTGACCCGCGTCGGGCCTCTAATGCAGGGAGCGATCGTCCTCGCCTGGCCTCTTGCTTTGCAGCAACTGATACTGTTGGTGTATTTGTGGCGTGAGGCCCTTGGCCTCCCAGCCTCACACACGCCCCCCAAGGCTGGGCCTTGGGGCCTTGCAGGGGTGCTAACTGCTCTGTGTGTGCCCACAAGATGCAGGCTTTATGGACTCCAACAATTCTGGCCACTTTCTGAATCTGGAATGATTAGTTGCCTATGGACTGGGGAGCTGAGGGATTTTCATTTTTACCTTCTTTTGGAATAAATGACAGCGTCAACTTTCAGAGAGGCAGTGAGCCCTCGGGGGGTTCTCGCTACCCAAGGGCAGGGACCTGGGTCCCCGCCCGGACTTGGTGCTGGCTCCTGTGTGCACAAAGCCCCGCTGCTGGGAGGGGAGGAGCCGGAGGTGTACGCGCGCTTGGTCCTGGATCGGCCTGTGATGTCCGGTCCCCACGGGGTCCTCAGTGTGTCTAGGGCGGGCGTCTCCACGCAGCACTGAACTCATGGATATGACTCGGCCGCCGCTAGCGCGGGGGACGGAGTGTTGCTGCAGGGGACTGAGACGTGCCGGGGAGCCTTCGCTGCCCCGCGCCGCTCGGTCCAGGGCCCTGACACGGGCAGGGAAGGAAACGAGTGGGAAGCAGGGGATTCTGGAGCCAGGGCCGGGTGAGAGTGGCACTAGGTGTCCGGAAACTCCACAGCCCCTCAGCTGGCGGCCGCAGAGGGCACATCATGGGGAGCAGAGGCGGCTGGCTGCCCTGGGGTGGGGCCGGTCGCCTGCAGCCACTGCTCAGACACGCCTTTGGAACGCCCGTGGTCACCTGTGCAAACAGTGAGCGTCTGGGCCTGGGTGGCAGGCAGGGACGGCATGTTTACACCCGCCTGGGCGGGGCCAGGTGGCCAGGTTGGCTTCACCAGGCACATGCGCCTTGCTCTTTGGAGGGGATGTTTCGGGAAACAGGCTCAGAACCCCAGTGGCAGGCTTGCTGTGTGAACCGTGCCCAGCATGGACAAGGGCTTCACATGACAGAGCCAGGCTGAGCCCCCAGCAAGGTGAATCCTCAGGATTTGGTGGCAATGTGGGATATTTGTGTGATTTGTTTTTAAAGATTTATTTGCAAGGCAGATCATGCGAAATCTGCCAACATCAGCAATGGAGGA
>Manis_javanica_newGene_180	Manis_javanica_newGene_180.2
ACAGCCGCGTCCTTGGTCCTGAGTTTACCTGTTGCGGCCAGAGTTCTAAACCTGAAACAACCCTCTCGCGGCCTTCGCAGGGAGAGTTAGATCACTTACTAACTAAAGGGCGCGCCTAATACGTCCGGGGTCTCGCCGAGTGACCAGCCCCCACGCCCTCGCTTGTGAAATGGGCACGGGGATGCCCAAGGCCTGCATGGGGCAGGGTGTGTGGAGAAGCACTGCTGCGTTTGAGCAGCGAATGACCTGGCAGAGTGGAGCGGCTGGGGAAGCGGGCCCCACGCCCTCTCTGCTCAGACAGCTGACCCCGGATCAGGATGGGCAGATCCGAGCCCCTGTTCTTGGCTGAAGCAATCATGCATGGCAACATCCCATCTAACAAATAGAAAGGACCTTTGAGGATCTGTGCAAATGGAAAACTTACACGCAGAAGGGAACGGAAAAGAAATTTGTGGCAAAGAGCGGATTGTTTCAGGTTCGGTCACCTTCCTTTGGAGGAAGCGTTGTTGGTGGGAGGGGGGCGTCCATCAGGCAGATTATCTGATTAGTGCAGAACATGAAATTCCAGATTGATTAAAGGTCACTCTGGAATAGGCCGGAACAGCAACAGGGTCTTGGCTCGCCTCTGTGGGGTTTTATCACAAGTGACTCCATTTTGGGCCCATTGTTTCTTATTTAACATTTCTGAATCTGTGTAACAGCGGATGAAGTCAGGAGTGTCCTCAAGGCCCGTAGACAGGAAGACTTGCTGAGGCTACAGAACTTGGAAGAGGGGAGCCAGGGTTGGACCCTGGTGTCAGCCTGCTAACCCCAGTGGCTCTTGCATCCTGAGACATGGTGGGTGCGCCCACTGCCAGCACCCCCTTCTATCCATTACGAATCACCCAAACCCTGATGACACTCTCCCCGGTGCTTCCTGCTCAAGAACCCTGGAGAGTGGAGCCAGCAGCTTCCCAGTCTTCCTCCTGGCTGGGGCAGAACATCTGGGGTCTTGATCTCATTACACCACAGCCAGGAGGGTTTCAGGCAGAGCAAGGAACAGAGGAGAAGCAGGGTGAAGAGCCTAGAAGCCGGACCTGGAAGGAGGAGATTGAGAAGTGGGCCGAGGCCCAAAGAACCACCTGCAGAATAGTTCATTCAATTCAGCGCTCATCTATTGAACTCCTACTGGGTGCCAAACCTTCTAGGCACTGGGGATTTAGTTAAACAAAAATGCAGACATCCCTACCCTCATAGAACTTAAACCTTCTAGTGCAGGGGAGGGACAGTGAACAAGGTACATAACATTCATACCATGCTGGAAGTGTCGGGTACTGCTGGGAAAAACTAAAATTGGGGAGACGGATAGGAAGGGTCTAGGAGGTGGGGACAAATTTACATAAGGGGCAGGGAAGGCCTTACTGAGAAGATGACTTTGAAGGAAGTGAGGGAAGAGCATCTAGGCAGTGGCTCCACCTGTGCAAGGGCCCTGGGTGAGTGGGTTTGAATCGTCCATGTTGTTAATAAATCGCTGGCATGGCATCTGGAAGCCAGCAGGGGGAGCTCTCGCCCACCAACCCTCAGTTGCAGACCCATCTGAAGAGAGGAACCTTGGAAGGGAGGGGATCGGACTAAGCTCCTTTACTCCGCAGCAGGAGGGAGAGTTCTGCACCCACACGCACACCCCCAAACAGCGAGAGACTGTCACCAAGGTAACGCCACGGGACTCCCAGTTTCCTCAAAGGACTTTCTGTGAGAACAGCCCTCCCAACTCGGCCCTCTGCTCAAGAAGAATGGTCCTCTCCTTTGTATCCCGGCTTACCTAGGCTTTGCCTGTTAGCCTGCTTGCAGTCTTCTGCTATCCGCCCCCCACCAAAATAAACATTTTTGCT
>Manis_javanica_newGene_181	Manis_javanica_newGene_181.4
TGCCATACCGATCAGTTACACTCAAGTCAAAGCTCTCTTGTACCCCGTCTGTAGGCGATAACGCCCCCGGCCTCCGCTCGAGACCCGGAGTTCAAACAATGGTGACTTCGCAGACCCCGCCGCCGCCCGGACCAGCCGAGGAACCGCCCGGGCACCGTCCTCGCGTTCTCCCCAGGTGGACCCAAGCTCATTTAAATTTGAAACAGGTGGTTCTCTGAGAATATCAATGTTTTTCAAGTCAAAGGAACACCTTAACCAAGTATTACCTATTTTTTAAGACTTTACAACCTTTGGAATTGTTTCCATGTGATCGTTATGCCAGCAGTTTCTGGGGGTGGGGGGGGGTTGTTTGTTTTTTAGTTTATCTCATTGAAATGGTTCTTTGCCGCCATTGTTCTAACACAGCTTTCTGGGAATAGTGACACGACAATCCTCAGCCACCGTTTCTCCCCCAAGGTGTCTCTTTTCTTTGACTAATGACATGGCCCCATGTCGCTTCCCTCGTGTGTAGCTAAAGCCATATTTCCCAGTCTGTGGTCCAGCCCCAGGGTTCCAGGAGAAAGCTCACAGGAGAAATTTATTTTGAAAAGAGCTTCCTCCGTCTGCCTTGACTGGAATTGGAATTTTAAAGTGATGTACGTGTTAATTTTTTTGTTTGCCGACTTTTTTTCCCTCTCCTTTCACATTGTTGCCCTTTAACAAGGCTCTTGTGTTAATAAAATCATAGTCTCCAAGAATTCCACATTTTGTAGAAAGTTAGAACGAGATCAGTCTGAGATAGGCCAGTTCGCGGCCGATGCAATCAATGCCGTTAGGCATCGGTAACAGAACAGCCCTGCGTGCGCGCCGGCCGGGCCCCTGGCCCAGAGCTGTGACGTGGTTCTGAGAGCCTAGAGGAAACAACAGTGGGGGTGACCTCAAATGAATACGTTTCTGGTGAAAAGAGCGCACGTTACAAGCACGTCTTCAGGAAAGTACGGTGTCTGGGTTTTTGCCGGCCTTCGAATGCTGCTATGTGTTTCGGACTTCTTGCGCGTACTGAGCTCTTTGTTTTCGATGGAACAGCACGAGGGGGGAAGTCCTTAAACTTAGTGCTTTCTCTGGTCTTCATTTCTCTCAGGGTGGCCAGTATTTTGACTGATCTGTCCTGCTGAGAGCTATCTGAGATGTGCACAGCTATTCTAGACAAGCGATTCTAGTTTCTCTTGTCTCGGGCATAAGATTAGATAACTTGATGTTAAATGTCTTGATGCATAAAAGTTACAACATGGCTTCTTTTAGGATCTGATTTTCAGTCGAGGTCTTGGGCATCCATCCGTCAGAACGCTGTGAAAAGCAGACGTCACTCCGATGGGGCTGGGCACCTGCTGCCCGCGGGCTTCACGGAGACCCGCTGACAGTGTGTGTGCTTCCTGCGTCCTGGTGGGGAGGGGGTTTCTTGGGCTAAGAGCAAGTTCTAAATTGAAAGGCTGCCCCCACGGAAAGTGGAAAAGCCTATTTTGCGCGAAGAAACGCTTCCTGAGAAACTTGACAAGTATCTATCCATTTTACCATTATGAAATTTATAATTTAAACAAGTTTAGATGCCTTCTTCTGAGGGAAAAAGGGTGCTTTTTATTGTATAAAGCAGCGTCTTACGTATTTTGATATACCATTGTTTGAACTTCCATCTTTAGCTGATAGATTCTCAAATATCCTTGATTTTTTGGATGTTCAGTATGTTTGTGAGAGATTTCTGGGAAGGCTCTCTTTTGCCCTAGGGAAAAAGCAAAATACCAGTGTTCGGGTGATTGTGTAAAGTTCAACGTATAAGAACATCTTTTTTGTCTAGTTTTTATTTCTGCTCTTTATTGAAGACAAACATTCACCAAAAAGGGGGAAAAAAAACTTTTGAGAGAAACTAATTTTCTTTGACATGAGTATTATTTAATATTTTGGCCTATTAAAGTTTTCCTAGTTAGTACTCAGATTCCCTGTGCTAATCATTCACTTATATATTATTATATAGATACACTGCTTATTCTGTACCAAACCGATTTCAAAAGTACTACATTAAAAATAAACTGGTGACTGTTTTTCTTCATAAAGTTCTGAGTTTGGCATCTTCACTCTTTCCAAAACGTAACTGTGCATCAGAAATGTCACTATTCTGAGTGTCTTTTTAGTGTGGCTTTAGTATGGCTTCCTTTTAATATTGTACATACATTGTATCTTTGTTTTATGGTAATAAGTAATAAAAATGTAGACTTCATATTTTGTACAAAATGTCCTATGTACAGAATAAAAAAAGTTCATAGAAACATCAAGAATAGGTAAGTGGCACAATTATTTTTCTTTAGAAAATATCTGTAACTTTATGCTTTAGTGAAATGTTAAGTACCTACATATTTTTTAACATTTTGTAATTCAAACCTTTTGGTTTTGACATTGTTTATGAAGAGAAACTTCATACACTTGCCATTTAATATGCTCTTTTATCTAGTTTTAAAAACTCTAAAAATGGTGTATTATATGGACTAAATAAAGAACATGTGAATTTTATTGCTCATCATGAAACTAAATTTAGCCACATTGCTAGGCAAGCTGGTTCTGATCATTGTTATCAAGTTACCCGTTAGGTCGAGCACAGCCACGCCAGGGACGCAGTGCGAGGCGGGGACCAGGAGTCTGTGGGCACCTCTGCTACTTGCTCCAGCCCAGGCTTTTCCAAGCATTTTGTAAACTCCATGTTTGCTGCCCTAGTGGAGGCGACTTTATTGACACCGCTCATTTTCTGAGTAGGCAAATGTGAATCAGAATACAGTTTACAGAAAGGTAGCTAGTGGAGCCCTAAGCAGGATGTTCACAATGATCCTGAGAGGAAATTAATGCCTTGAGAACAGTAGAATCAATGAGCGTACGTGAACTTGGCATCTTCCCAACTCTCCCCTCATGGGGAGCGCATGCCCCTCATGATGCTGTTCTGAAAAGTCCAGGAGGGTAGGTCTGGGATAAAGCTACTCCCCTGAGGCACTGCGACAGGCCTCGCCTCTCCTGGGGGCTGGGCTGGTTGTGACCCTGCCGCTTCGCTTCCTTATCCATCCAGGGTTCCCGGCGCCCTGCCCGTGGACGGGGTGCAGACGTCACTCTTGGAGCAGCAGTGCCCTGGAGAGGCCTTGTGGCCTCCAGCGTCTGTGACCTGAGCATCGGGTAACTCCGTGGAGTGTTGGGAGAACCACACACACCCCACTTCCACCCAGGAGCAGACGTGCCGGTCAGAAGACACTGGATCTGGCGCAGCTCCTGAAACTGCTGACTCCTCAAACTAGCTGCCCCTCGCCCCCCAGCTGGGGGCCGGGGAAGCTCGGGGGCTGGGTAACGTCCCGCCGCGCCAGAGCGCTTGAGGGAACTTCCAGAACTGACGCCCTCTGAGACTTGAGTCCGTTCGTTCTGCTCCTGGCTCAGGGTAGCAAGAGGCCCAGGAGCAAAACCGAAGCGGCTTCGTCTCCCTGTGAGAAGTGGGCAATGAACCACCAATCACGGCGCTCGCGGAGGCTGCGGCGCACGGCCCTCCCGGGTTTCCTTGGCTCTCAGCACCCGCCGAGGTATCCGCCCTGGCGTCCTCACCGACAGATGAGGAAAGCAAGGCACACAGGCCGCCACTTGCCCAAGGTCGCTAGCACTGAGCGGAGCCGGGTTCCAGCCCGAGACCCCGCCGCTGCCTCACCCCACGGGATGCCCAGATCGCCTAGCGGGAGGCGGGGACACTGATGGGGGCCCAGGATCCCTGGCAAACCCGCGGGACCCACGGCTGAGGGTGGCCGTGCGCGCAGGAGGGCGGGCCCGAGCGCTGCATTCCTGAACCAGAACTACCTGAAAAACACTCAACCATGACGTGCCAGATTTCAACACTTCCGCTCTGCTGCATGGACCTATAAGTTTACCCAAAATTCAGCTCTTTAATAAATGTGATTTCACATAAGGCTTTGTTTGAGGGAAAAGAACAGATTGCACTATCAAACAGTTGGAAATCCGCTAGGATTCACTCCTTTGTAGAGAAGGACCCGCTAGGATTCACTCCCATGCCCAGGGCTGAAGGGTGTGCCCGCTAAGCGTCTCCCCACACCGGTTCTCTTAACAGCTTTCTGCTCTTTACAAACCCGCTCTGTAGATGGCACAGAACTTGGCAGGAGGGGGGTAAGAAACTAACTCAGCTCTCTCTCTCTCCCCAGGTTGTGCTGATGTATCCAGCTCAGGTGGCGCCTGTGGGGCTTTTAGATACATTCAGTGAAATAAGTGTCAGCTCCAGCTGAACGAGGCTTTATGGTTTGTTTATCGGATGGTGTGTGACTGATTATGGGCCAGCGGCAGGAGTGTTTTGACCCATCTTTTTTTCCCTCTTTTATTGAGATATAATCAACATAACAGTCGTGCGTAAGTTTAGGAGCTGCGGCATACTGACGTGGCATGCATGCGCTGTTAGGGGGTTACCACAGTAAGTTTAGTTAACATCCATCTCCTTGGTTAGTGACCAAAAAAAAATGTCTTTAATACCGATAGTAAACGCATCCAGTAACAGACCTTTGGGCGGACACCCAGCACAACTGTGGTGGAGAAAGAGCAGCAGTGATGATTTCTGCTGGGAAACCTTGAGGCTGCTTCTTCCAGAATTGTCTCTTCATGAGCTTCAACAAAACTGGAGGGAAAGCCTGCTACTTAGAATGAAATAGGGAATGAAGCCCAAACACTAGAGCAGGTCAGTGTAAACCAGCATGATGGGCAGAGAAGAGAAAGAGGATTACGCGGAGCCCATGCTGGGCCTGATGGCTTCCTGACTTGATGGAAGGGCTCTTGCCAGGTTCCGGATGCCCCCGAGACCACCTCAGGTCGGTAACTCCCAGGAAGGACTCTGAGACGTGAGCAAAGCTACTGTACTCGTGGTCACACTTAGTGACAGTGAAGGGCAACAGATGAAAATCAGTACAGGGGAAGATGGCCCCGGGAGACGAGGGTCGGTGTTTTACTAGGGGTTGGTCCCACCCCTCCAAAGGTAGAGCTAACACAGTGCAGACGAAGACCCCCCACCCGTTATCAGACAGGCTCTTACCAGGCAGAACATTCCTCGGGCTTAGAGGTCACCAGCCAGAACCCTCTGTGGGCAGGGTGAAGCCCCAGCACAGCCATTCATGCAGAGAGGCCTGTTACCTGGTGAAGAGCCGGAGGCTGGCAGTCCACACGGGGCCTCTGCCCAGGAGCTCTTCCCACTGCGTGGCCATGAGCAAGCAGTGAGAGCACGGGACTTCCAGCTAGATGGGAGGCCTGCTTTCCAGTCAATCCATCTGAGAAAGCAGTGGCTTCCAGAGACAACAACAAGCAGCTGTGTGAGAGACAGAACCTGCAGAACGTGGGCCATTCTCGGTAACTGAGAGGGAACAGCTCACCACCTGGAAATAGCCAAGAGGTGGCTGAATCTCGCATCGGCAGTAAATAAGTGCAGGAAATATATCTTGCTGTACATTTTCCCCTTCAACTCGGAGTCCGATTGTGGGGTAAATGTGCTCATTGCTCCACTGGTGTCCAGTGTGGTCCAGCTGGCACAGGAGGTGTTGGTACTGAGTAGTGGAATAGGTTAGCAGACTCTTCCTACATTATCCAGCAGCTGGAGAGGACAGGCAAGGAGCCTACAGGGCAGGAATCTCAGGCAAAAGAAAGTCCATGACTTACTTCATTCATTCATCCATAACACCGTGGGCCCACTGTCCGCACCAGAGGTAGGCGAGGAGCCGTAACTTAAGCTCCCCCTCTCCTTGCATGTTTCCCGCAGCCTGTAGACTGGCACAACTTCATCTCCTAGCAAGTTGCTTGGTGGTGAGGAGCCTCTGGACCACGGAGGCTCAGCAAACAGCAGTGCCCAGCCAGAACCACATCGCCCAAGCCCTGGCCCCATGCCTACATCCACGTGGTACCACAGTGAGACCCTGAGTCTCCACCTGAGCAGACCCCGGGGCCAGCGGCGGGTCTCCAGTGACCGTGCACGCATCCCTACCGCCAGCCTGCGCGACAAAAGTGCCTCCACATCTTCATCAAGCAACAAAAAAGGGCAACGGAGCTGGTTCCTCAGAAAACTGATGCAGTTAAAGCACTATCCTTTAACAGCCATGCTTTTCCTCCACTTTCAGTACTGAAATATACCTCCATGAAATGAAG
>Manis_javanica_newGene_189	Manis_javanica_newGene_189.1
CAGCAGGCAGGCAGGGGCAGCAAGATGATGTCACAGACGCAGGTCCTCACGTTCCTGTTGCTCTGGGTCACAGGGGCCTGCGGGGACATCGTGATGACCCAGTCTCCAGCTTCCTTGGCTGTGTCTCCAGGACAGAGGGTCACCATTAACTGCAAGGCCAGTCAGAGTGTTAGCAACTACGTAGCCTGGTACCAGCAGAAGCCTGGGCAGGCTCCAAAACTGCTCATCTACTCGGCTTCCACACGTGCATCTGGGGTCCCCGACCGNCTCCAAAACTGCTCATCTACTCGGCTTCCACACGTGCATCTGGGGTCCCCGACCGGTTCAGTGGCAGTGGGTCTGGGACAGATTTCACTTTCACCATCAGCAGTGCCCAGGCTGAGGATCTGGCAACTTATTACTGCCAGCAGTATAATTACTAT
>Manis_javanica_newGene_190	Manis_javanica_newGene_190.1
GGAACGTCCCAGAAAGGCTGGGCTGGGCGCCCCGAGCCCGCACACCCAGGAGGCAGGAGGCATGTCATGGGGACCGAGGGGCTCCCCGTTCGGGTGCTCCGCTCCTGCCCAGAGGCCATAGGAGCTGACGTCTGAGGCTGCAAGGTCACCGTATGTCCCTGCTATGGGAAGGGGACCGAACTGGGTCCTCCTGGGGCTGCTTGCATCTCCTTGGCCAGGCCCAGTATCCAGAGTGGATGGTGCCAGATACGCCCAGAGTCTCAGGCTCCTGTGCAGCTTCCCCTCTGCCTGCAGAGAACAGCTCGCCACGGGACACGTGCCCGGGACAGAGGCACGCACCGGTGTTGGGACATCCTTAAATGAAAAGAGTACCTGTCGTTTATCTGAAATACAGATTTAAGTGGGCA
>Manis_javanica_newGene_194	Manis_javanica_newGene_194.1
GCGCCCTTGGTCGATGTGGCCCTCGCCACGCAAGCGCTGGTCCTGAGGCAGATCTCACACTCGGGCTGCGCGGAATGCCCTGGTGCCCTTTGAAGATTTCCTGCTGTTTGGTGTGCTATTCAAGACCACCATGAATGACCCTGCCAAGGCCTCGCAGCCCATCAGCTTCGAGATCTCCATTGGTGTGTGGCCTAGCTGAACCCCTGAGGGTCATGGGGTTGAGAGTGGTCACTCTTATTCTGGACTTAGGCCCCTGGAAGGTACAGTTGACCATAAGGCAGGTCATACTGGTCGCCAGGAGGAGCAGCTGGACAGAGGGCCCAGGGTCAGGGAAGAAGCCGAGGGCGCCATGGCGGAGGCACAGCCACTGCTGGAGTCAGAGTCACAGGAGCAGCTAGGAACCCCTGCTCAGTGGCCAGAGCCCATGGACGGCAGTGGCTTTGGCCAGGGAAGGTTGGTGAGAGACCTGAATGAAGAAGAGGTGTGAGCCATGCTGGGATCTAGGGGCCAAGCATTCTAGCAGAGGGAGCAGCAAGTACAAAGACCCCCAGGGCAGTGCCAAAGTGGAGCTCTTCTGTGGCTGGGTCCAGGCAAGCAAGCCAAAGCCTGCACCCCAGAGCTCCCGCCTGACCTGCTGCCTGAGCCCTTGGGTGGGCTGCCCCACCACCTCTACC
>Manis_javanica_newGene_201	Manis_javanica_newGene_201.1
GAGTCACTTCCAAAAATAGGCAAAAGAAAGAAAGACTTAGACAATTCCCTTGAGAGCTGGCAACAGTTGGTAGGACCCTAACTACAAATGTAGTGCAACACACATTTCTGTCCAGCCATATTTTGGGACCCCCAACCTGAGGGTGGAGCTGCCTGTGTACACAAGAACGGACAACCTGTATGTCCCAGGCAAACAGAATGTGGATCCAAGTTTCCAGGACACTGAACAACACAAACAACAAGGAAACAGCTGTCCCTGGGAGAGAAAAGAGCAACAAACAATGAAGACCCCAAAACCAAATCTGTAAGAGTCTGGATTTGGAAAGTGACATGAGATTTTACTTTCCTTTCTCAGCCTGCCACCTCTGACATCAGGAGACCGACTGGCAAATGCTGCACTGATTTTGCTGCCTCTGCTAGAATGTTAGTAAAGAAACTCTGTTCTGGGACTATAACCAGATGGGCACTCCAAATAAAACTATTTGGGGATCAAAGATGGTGGTGTAAGAGGAGAGACAGAGGCTTCCTCCTAAAACTGGATACAATTAGAAAATTTAATTGGTGCAAATAATTCTGAGAGAGCAACAGGAAAGAAGACTGCATCAGACTGCACACACCTGGAGAAAAGAGCAGACCTCTCTG
>Manis_javanica_newGene_202	Manis_javanica_newGene_202.2
GTTGTCGCAGCTCTAATGGGGAGGTGAGGACACGGGTAGGAGCTAGTGGGCAGTTAGCTCGGGTTCCAGAGGCAGGTTCCAGAGCCTGTGAGGAAGGGTTTTGTTGAGTTTGGAAAAGAGAAAGACAGCTGCTCCCCAAGAGCCCGGCCGACTCGCCTGTGCTCCCAGCCCCAGGTCCCCGGCTTGGAGAATGGGCCTTGGCAACGCAATGCTGGCTGGAAACACTCAGGCGCCGGCCCAGGCATTTTGCTTTCTTTTCCCCAGGATTGGAGGAGATTGAGAATGATCAAGAAACTGAATTTATGAATGCAAACATCCACAGTGACCATATGAAAAACCCCAAAAAAGTCAAGAGCAATTCATGTCTTGTGAAACATACTGCTTGTGGGTAAAAGTGCAGTATTTCCAGATTGTCTCACCTGGCCTTAGTGTATCTCTGTATCAATAGATGCTTCTAAGAGGTGAAGAGAAGTGGCCCACCTCCATATCAATAGGTGATTATAAGGGGAAGTGAGGGCATATCTGGACCAGAGAGGTTGGCTGGGGTCCCTTTTTCAGCCAGGTCACGAGAGACGCAGGTGAGCAAAAGTGGACAACTGTTTGTAGGCAACAAATGAGTTTCTTCCACCGTATTTCTCCCTTTGGCTGATTTCTGCTTCAAAGGTAATTTGCACCGGGCCGGGAACATATTTTCGCCCCAGAGTTACACCTGGTAGTAGTCAGCAGGACCTCTGAATCTGAAATCTCTATTCATGAGTGTGACACATGGGCAGGCTGCACCTAGAGATGGTGGGGAGATACCTGGAAATTCCCCTGTGGATGTTGGGGAGGCCCCTGCGGTGGGCTGTGACAACTGACTGACTCACCCTTACCTCTGTCACTGGTGGAGGGTGCAGCTTTACCTGGGAACCCACTGTCCATGGGGCTTCCACTTGGAGAACCCCTAGTGGGGAATTGGTCTAGGGTAAAGCACCTACTAGATGGGTGGGGCCTTCCCCAGAATTGGGGAAGAATGGAGACACCAGAAGCTGTGGAATTAGCCCTCTGTGAGATAAAAGACTGCTTAGAGGCCCTGAGTGGCCATGTAGCAGCTAGATTGTGGGATGTTTGTTTCTCAAGATAGTGGAAAGGGTTATCTAGAAGAAAGACACACTTCAGCAAGAGAGAGATACACTTTGGCATCACTTGGAGGAGCTGGGCGATGACCTACGGGATGCCCTTAAGAAAGAGAGACAGTTATTGAGAAGACAGGTTATGCTCCTGGAAGATATGTTAGCAGCGAGGGAGGAGGCAGAAGGGGAATCTGTGCCGCAGGAGGCCATCGGGGAGGCGCGGGGAAAGAGTGGTGCCTTCAGCCCTGGAGATGGTAGGGGAGATGTATAAATTGCCTGGGGGATACAAGGGAATTGGAGAAACTCTACAAGAGTTAGAGAATGTGGGCACCTTAAAGCCCACTCATAGTCCTTTTAATAGCCCATGAAAAAGCCAGATGGCTCTTGGTGTATGACTGCGGATTACAGGGAATTGAATAAAGTGACACCCCCTTTGCATGCTGCTGTCCCCTCTATAGGAGCCCTATGGACACCCTCAGTCGTGAACAAGGGACATATCATTATGTTGTGGAAACTGCTAATGCTTTTTTCTGTATTGATACAGCACAGGAAAGTCAGGGACAGTTTGCCTTCACGTGGGAAGGCCGGCAGTGGAGTATTTGAACTACTTAGAAGTAACTTTGCACCTTTGTGTTTTGGAGCTGAAAACAAGGAATAGAATTTTCAGGAAAGGACAACAGGTTTTCATTTGATATATTACTTTCTAATCACTAGAGCTCTACAAAAGCTTAGAGGGTTATCTGTGAGCAATCACAAAGGGTGCCTTTCCAGTACAATGTACAGCCCCCAGAAATGTATCTGAGAAGGGAAGACAAGAGAGGTTCACTTTTTAGTACAAGCGATCATACTCAACACTTGGACCATGCAAAGTTTGTCTGGAAATACTGGTAATGATGATTTTGATAATGCTGCTGCTGCTGTTGATAGTGACGATGATAGTAAATTATGCCAGTCATGTTAGTTCACATTTGAAAAGTTGAGTACAGTACATTCACTTTCTTGCTCTTTGTTACTCTTTTATTCAAAGTAATACCCTTTTATGTTCAGGAGGCAGACTGAAAAGCAGAGGCTCAGCTAATGCTGTCAATTTAGATCTGTAACTCTAAGAGACAGGGTGCTCTGAAGCTAAATGTAATTCTTGGTCTTCAGTATCCTGGCAAAGGTTAGAGCAGACAGCTGTTCCTGCACAACTCTGTTGAAAGCTGTAGGATGTTCGCTGAAAAGTCGTGATCTGCTCTGCTCTGCTGTCTCAACAAGATGACTGGAATGGATGAGTTTATAACACAGCTTTACATCTTTGCAATGTTCTGTTTCTATTAGATTTGGGTACTTCTACCATTTGGGGTGGGTTTTTAAACAGTGAGTAGACATTAGGTCTCCTGGATTTGGAATCAGACAAGACCAAGTGTGCCACTTGACGTGTGTGCCTGTGTATAAGTCCTCCTCTGTAATAATAAAATATCAGCAATGTCTCCTACACTGGGTTGGTTGAGGATTGAGGTAACTATATGCATAACAGATTTAGCAAAATAAATAGCAAATAAGAAGCGCTGAAAAGATATTAGTTGTTATGATTAAGTGTAATTTGATAACTGGATAGCTATCCTGTAAGAGTTCAACTACAGTTTTGTAGTTGAACACAACATAGCTAAGACTTTGGGTTGGTGGTTTACCAGCAGTAAATTATGCTTTATTGAACAATATCATCTATTACACAAAATTCGTGATAAAGATATCAAATAAATACTTGTAAGAAATGCTATGTGTTGGGATACAGAGACTGTTTCCTTTTAATCTGTGACATTTTACTTTATTACTTGCTTTGAGACATGGGAAGGTGAAAATGAAGAGACATTGTGAAATTGGACCAAAACAAATATGGTTTTGCATTCTGGAGCAGGAGATTCTTGGAAGGTGATGACTGGAAGATAGCTCCCTTCCTTCTACCACCAACTCTCGTGTGTGTATTCTTCCTGAGTCAGATGCATGCTGCTGCCCACGGGAGCCTGTGTACCAGTGAGCCCATCGATTCTTGTTATTTAATAATGGAAATATTGTCAGTAATTTTCTGATTGTGAAAATGATCCTTACATATATGAAGACTGAAACAACACAGAAGACAGTGAGCTGCTCTGCCAGGTAAAAACGCACACACAAACACACACACAAATGCCAGACAGAGAGACAGTTCAATTCATTGTTAATTTCCAGATTGTGTTATTAAATACAAAGGAAACAAGTTCAATCTGGG
>Manis_javanica_newGene_206	Manis_javanica_newGene_206.4
CCCGAGCGGGGCGCTGCCTGGGAGAGCGCGCGGACCTCTTTCCGGGAGCGGCCCCGCCCTGTGGGAGTGGCCTGGAAAAAGAAAGGGCTCTCTTGGGGTGGCCGCTGGTTGAAGTTTCTAACGGGATAAAGGCTGTGCGTCGTGCCGGGCAAAGCTCGCGTTGCCCGCTCAATTCCTGAGTTAAAGAAGCCCAGGAAGATTGGGAGAACCGGGCAGATCCCAGTTAGCCCTTCTCCCCTTCCCCTCAAGACGCCGGCGTTCGCGGCGCCCAGCCTTACAGCCTCCTTGACAATGGAAAGGTTCCCGTTCTCGCCGTGTCCAGTGGGCTTGACCCAAAAGTCCAAAATTACAATGGAAAATGAGGTTCAATAATTGAAGTATTGGATTGTCTACCCCCGTACATGGTATGCTGGATTCAGAACTGCCTCCCTTCAACAGGAATTCTGGATGCACCAAGAAGGTACTTATGTGCCACTATAGAAATGCTGGGCCAAGGCAGACCAATTCCAGGGACAGGAACCTAACAGAGCGACCACTCAGTGAAGAATCCCTGGTCTAGTCCCCAGGGTGCAAACCCAATCCTCTTCTCACTAAAAACTACACTTTGGGCATTTGAAATAAAAACTTTTAATTAAAAAATAGTTTTTTAAAACTTTGGCAATGGAAGGCGGAGAAAGACAAGTACCAAATGATTTCCCTCATTTGTGGAGTATAACAACGAAGCAAAACTGAAGGAAGAAAACAGCAACAGACTCACAGACCTCAAGAAGGGACTAGC
>Manis_javanica_newGene_219	Manis_javanica_newGene_219.1
TCGAGGGCGTGGGCTAGGTGCAGACCAGCAGTACTGACCTATCTCCCCACCCTTTCACCTAACACCCAAAGGTGTGTAATGGCACGAAGGTGGCGTTCCCAAGTCAGGTAATCTTTTATGGCACCGTTTGGACTCCGATCCAAGGCAGACGAGCAGGCAAACCTTTGAAATACCTGGCACTGATTTGGGCGGCGAGGGTCACGGGTCAAGGCAAGACTTGTACCGGGTCCACACGGCCCTACGCTCCCTCCTAGCCTTTGGGCGACGGAAACACGCTGGCCCATGGAACTCCCGCTGCCCTTTGCCCTCAACTCTCCCGCAACCCTGCCCCGACTACCAACCAGACCCGCCTAGGCACACTGTGCCTTCATCCCCTTCAGCTCGTCCCGCAGCGAGCCGGTAGCGGTCCAAGCGCCCAGAGAGTGCGCAGGAGACGCACGCGGGGAGCCAGCAGGTGACCCCGCCGCAAGGTAGGCCCAGGCTCTTCCCAGACGCAGTCGCCGGCCGACGACAACGCCTGGGGCGCGCGCTCCGAGGACTGGAGGTGGACTGACTCCTCTCGCTCCCCGTAGCCACACACCCCTCGCGCGTCAGCCTCCCCCTCCCGCCGCTGCGGCCGCCGAACAACCTGTGTGGGCGCCGCTGGTTGCAGATCTCCAAGGCTTTCCCGGACTCCGAACACGCTCTAAGGTGCCAGGTCATTTGAACGCAGGTTTCCTCGTTGGGAAACGCAAGTCACCAGCGTTGCTTTGAGCGTCCGTAGAACAAAACATGTTACTAACAGCAGGACCGGTCCCTGTGGGTACTTCGGGGAATGGTTCAAATCGGATCACTCTCTGATCTCGAGG
>Manis_javanica_newGene_220	Manis_javanica_newGene_220.2
GCCAGGATGCCATGCTGGGCTGTGTGGATACCATACAGCCAGTCTCGCCTGTGTCAGCCAAACTGCCGCAGCCCCTCACCCACGGCCAAGAAGAGAAACTGCCTGGAGTGCTCAAAGAGGGCAAACCTGAATGGGAGCCTGGTCCTCACGTCCTGGATATAATTCTTTAGGAGAACGTGTAACAGCCCTAAGCCTTGCCTCCCCTCACACACAGACAGCACCGAAGGGCATGATCTGTTCTTTTAAGACCCTGAACAAATGTACCCGTGACACACGGCTCTGACGTGCCGATTGATGCAGTCCCGGTTGTAAAAGGATGCTAACATAAGATAGACAATTCCCAATCGCCTACTTCCTAGATTTCACAAAAAAGCAAAAATGACGAAGAGTTAGAAAGTTGGAAAAGAGCTGAGATCAGGAAAGGACACAGAGCGGTCCCCTGCTCTACCCGCTTGAGGGCTGTCGGACAAGGCGGGAAAGCAGGGTAAGTCGAAGACCGTAGCGTATCGTCCTGCGGAGCAAGAAGGGCACATGAGCCATGGATGAAGATCTGACCGCTTCTAACAAAGCCCCGCTAGGACGCTAAGAGCTAAGAAAGAGGAGGCCTGGGAAAATGATAAGAATGAAGAGGGAAATGTTATGGTGCTTAATGAAAAACACGATTAAAGTTTTTACGGGTTAAGGAAAGTAGGATGTATAGTGTCTGTAAAAAACAATGTGAGGAATGGAGATGCATTTTTATTGAAGGAAAAAAGTAAGTTTGTTCTAGAGGAAAATGATTGTTCTGGAGTAAGAATGGAAAAAAGGACAAAACCCAAACAGATACAACAAGGTGCAAAAAGTTCATGAAAAGGAGTCTTATGAAAGGAATTTTATGTGTGGACAAGCTGTCCAAGGTTGAAATAGATTTAAGTTAAAAAAGGGGGGGAGATTTTTATTCTTAAAAGTATACTGATACACTGCAAGATTAGAATTCGGTATTCTCTTTGTTAAAAAGACAAAATTTTCTTAAACTATTCCTCTGCTCATAGTAAGAAAATATAAACAAAGTTTGTTTGCCTTTAATATGGGTCAGCTTGGGAGACAAAGACTCTGTGTCTTAGGAAAATGTTTCCTGTGCTTAACATAGTCTTCATCAAATCCTTGAATACTAAACAAAAACAAAAACTGAGTTTTCTCTATTAAAAGACCTAAATTTTGCTGGCAACTATGTAAGCTTTTATATTTGCCCATGAAATCTTGCATTTGATTAAACAGAGAACTAAATATGCTTCACAATGACCTAGGATCCTATTTGACCAAATGTTTGAAACTTTTTTAGTGAATTCCTAGAAATCTAAGATGTCTTGATACACTGTTATCATTTATAATTGTTCTCTTACCTTCTGAAATTGCTG
>Manis_javanica_newGene_222	Manis_javanica_newGene_222.1
CCCCTATTCAATGTACTGCTTTTTTCTTTAAAAACTCCTCTCCTGGTTAAACTTAAATATCCACCCACTCTGTACCTCACCTGAACAGCTGGACATGGCTGGTGAAAAACACAAATTTTGAAGCCCAGTTTATGCTCACCAGACAAGCTTTCCTTCTATCTCTTCCTACACTGTTTCTTTCTTCTACCCAAATTTCCATCCTACCAAATCCTCATTCATATTCTGCTTTGCTTCTAGATAGTATTTACAAAGTACTTATTACTCTTACCTCCTTATTCTGCTATGAATTTCAGTCCACGTGTCCTTCTCTCCTGTGACACCAACATGCTATGCTACACCTATTTTAACAAAACACAATCCATGCTTGGCCACATAAATCTCTCCATTTATTCTTCCATTTCTTGTTTCCTTCCACAGCTTGTATGTTGGAAGTATTACCTTTGGTCACAGACTCCCAGTTCTCCACCTCGCGTTCTCTTCTCAGCTGTCTCTGTTAGGTGTCCCCCTTATGGTTCCAAGGAGACTGTTCTTGTCAAGGTCACCAGTGACCTCCTTGTTTCATCCTAGTAGTTACATCTCTGTTCCTTTATTTTTTTACTTCCCTGAAGCCCTCACAGAATTCAAGTCTCTCTTCTCTGAACACTTTCACGGACACATCCTCAGGGTTTCTGCTGCCACAGTGGCCGCTCCCTCTGTCTTCCTGTTTGACTCCTTGTTCTGGATCAAACTCTGTATTACGGAGCACTCCAGGACTCTGGGTCCCCTGCTCTTGTGTCACTGAATANGAGCACTCCAGGACTCTGGGTCCCCTGCTCTTGTGTCACTGAATAGACTTCGCTAAGTTGCCTCATTCAGTCATTTGGATTCAAATGCCGTGACTCCCAATATCTCCTTATGACCTTTCCCTAAATCTCCAGACTAGAAAATACATNGACTCCCAATATCTCCTTATGACCTTTCCCTAAATCTCCAGACTAGAAAATACATGTGCCTGTTTCATATTTCCATATGGAGTTCTAATGTCATTTCAAAAAAAATGGCAGAAAGAGAAATACCTATTTTTACTCTAAAACTGTTCCCAGTCCTCAATCATGCTCATCTCATTATACAAAATAAATCATACTTAAGTACAATCACAAAGTGTTTGCTATATGCCAGTGCCATTCTACTTGCATTATAGATTTTAAATTACTTTGTGGCTTTCTTTGTTAACCAACACAGAAGGTAAGACACGGTTAAATAACATGTCCAAGATTCCACATTCTGTGATAAGCAGTAAACCAGAATTCAGACCCAGGAACACTAGCCATAGAGAATGTGCTGTGCTTTTTCTTAAATCAGTATGCCAGCCTGCCTATGAATGTGTATATCTTGTTTTCTACTAACTTCATCAAGTCAAAACTCTTTCACAAACATTTCATGTACTATAGATTCGAACCTCAAAATGTATTCTTGATCTGTCCATGGGTTATCACATTCTCTAATACCAGTAAATCAAGCTACTGTTCTCTCTCACA
>Manis_javanica_newGene_224	Manis_javanica_newGene_224.1
TATAGGCTTTGAAATTTCTGAAAACCAGAAGAGGCAGGCTGCAATGACTGTGAGAAAAGTCCCTAAACAAAAAGGTGTCAACTCTGCCCGCTCGGTTCCTCCTTCCTACCCGCCACCACAGGACCCGTTAAACCAAGGCCAGTACCTGGTCCCTGATGGCATCGCTCAGTCGCAGGTCTTTGAGTTCACTGAACCCAAGCGCAGCCAGTCACCATTCTGGCAAAACTTCAGCAGGTTAACCCCCTTCAAAAAATAATACCTACAGGGAGGCAGATAATTTTAAAATAAAGTAAATAATATTATATTTATAGATGGACATTTTTTCGGAGAAGCACTGTTGAAATTTATATATGTATGCATATGTATATACATATACATATGCATATATATGTATGTATGTGTGTGTGTGTATACATACATACACAAACACACACCCTTACCCTTGATTGTACACACACAGACACACACACACACCCTTACCCTTGAGTACATACACACACACCACAGAGAAGGACCAAAAATGTTTTATGTTGTTTTGGGGAAATGAAATCTATAATTGATAAGAACAGATATCAGTAATTTCCAGACGTGTTGATCCCTTCTTAAAATTTTTCTGTTCTAACCGTGTCCCCCTCCCCTTTATTTTCAGAAACTGACATTTCTATTTGTTCCTTTTCTCATTGTGATCTCTTTGCTCCCCTGTGAGTGACTAATTGACTTATCATTATTACCATAGATGTGTTTGTGGGGTTTTTTTTCTTTTCTGATGATACTGATACTGATGACTTTTGGATTTAATTTGATGTGGTTGAAGTTTGGGAGTTTGGAATTTCTTTTTCCCTTTGTTCACTGCATAAAGGGCAGATCCCCTTTCTCTTCTTCCTAAGCTGACCATCTACAAATGTTCTACAGCCCTGCAGTTGCCCCAGACAGCCTTTTCTCTGCATCTTCTGTCCCCACTCATGCCAGTCTGGACATGCTCTGTTGTGCCCTATGACATAACTGCTCAATATTTCTATTGCTTTTTGTAGAGGGGTCAAAACTAAACAGAAGCAAGGGAGTGTCAGAGTATAATGATGCTAGAGAGGACTTCTGTTCAGGGAACATTCTGCATTTGGGCTGTTTCTTCTCCTAGGACTGGGAGGTCCCATGCTGTAGCACTGTGGGTCATGACAGTTTTGTATCTGGGGTTGTTTGGGCAAATTATCTCTTCTTCAAGCTGCCTTGGTTATGGTGTTCCTTCTAGGCCTGTCCCTCCCCTAACCTAAAAGATCTGAACCGGGAGCAAAAAGGCTGAGACTCTACCTTCTGGGGGAGTGACTCAACTGCCTCTACCACCAATTAGAATAAAGGTGGGGCTCCTCACTGCAATCAGTTTGGGGGCCTGTTTATCCCTGCTTCCATTTGCAGATTGTTTAGGCAGCATTATTGATAGGAATCTATGGAGGGGTCAAGACAGAGCCCACCTGATCGTCATCAGCTGCCTTCAAGTTATTGACCTGGACGGGATCCAAGGCTGACAATAACCTATTATAGGAAAGAACAGGGATGGGCATGGCAAGAGACAGCCTTAGCCCAATATACGTACCTGCAGTTCCCACCACTCAAGTTATGTGAAACTTCCCCTGTTAGCAGATTGCATGGACAATCTTCCATGGCTCCTTCCTTCCCTTTTCCCTGTCTTCCTTCTTTCTTCTCCCCTGGCACAGGAAGACTGCTGGGATTGGCATAGTTAAAGCATTTCTAGCACTCAAAGAATGTCATTTCTAACATTCTCCCATCTCAGGACATTTGTAACAAGTAAGCAAGGAAGTCAAGGGGGACCTTCCCTGTGGAGAAAGTATCTGAGATAGAGATCCAACCCTCAGGTTCATTTTTTGCAGGCTTTACACTGGGGAAAAAGTAACTTCTCACAGAAAAATGCAGGCTCTCTGTGGGTATAGGAGTACCTACCTGTTCTTCCTTCCCACATGGCCCCTTGGTGAATAGACCTTGAACAGCAAGGTGAAAGGAATACAAAGGAGTGAGGATAGGCCCTGATATAGAGAGCGACTTTAGCAAAGAATCTAGAGATTTTGAGTCTGTCCTGGACTCCATGGGAGAAAACTTCATCATAAAAGGACCTCAGCTTTCTAAGCAGCAACCATGGCTACATGGGGTCCTCAGCATAGTTGGCTTGATTGCTGCTCTGTGCCTCCTGACCCAGACCAGGTCCTGCCCAGCTTGGGAATTTTCCCTCTGTGGAAATCCAATTACAAGCTATTAAAATTTCTATCCCATCACACCCCAATCAGACTTGTGGAGTAGGCCAAAGGTAAGTCTGAGCTGTGCAGAGGGCTAGGACTCAGAACTGGCCACCACTACTCAGCAAATGACCCACCTACTTATGCCCTCTTGGGAAAGAACCTGGTACCCAGTGCCTGAGCTAAAATAGCCTCCCTGTCAAACAATGTATTTCAATGGCTGTGTAGGTGTTCCTTGAGTATACATCCTTTTCCTAATTTTCATTCCTTCCCACTAGGCTTGACCTTGACATGTTTCTCCAGGGACTGGCAGCACACCAAGAGAGGGTGCTTGGAGAAGTCCCTGGACCTATTAATATCTCTTAGCCAAGCTCACTTCTCTCCCCTCAACCCCACTCCACTGGGCCTGTCCCCAGACCTTCAAGATCAGGGATATCACCTCCTGCCACCAACCTCTCATCTATATGCCAATGACTTGTGAAAAAAAGAAATCAGTTCACCATTGGTTACAGTGTTCCCCCAGCCTATGGCAGCAACCTCAAGGGGAGCTCCATTACCTGGACTTGCGGTCCAAGCCTATTCTTGTGTTCCCATAGCAGTGCTATCCCAAAGAATTATTTAAATTGCCTCTATTTCTGCATGGCTCTGAGCTCCCCTTTTGTCAACTCAGTGAGGCCTGGATTTGCTCATCAAAGGCTTTGCTAGTGTATTCTATGGGCCCTGCTGTGGGATGGTCCTAAAATAGAAAACCAGCCCCTCTGTCTCTTTCCTTCTCTCCCTTTCTCTCTATGTGTATATCTCTAAGGAAAGAAACAAAGGAGTTATAACAATTGTAGTGTGAAGCCAAATAGTGATCTTTTAGTGCTTTGAGGATGGGGTAGGCTGGGGTGGATGGATGGGCAACAGTGATTTTGATTACCCCTTCTGCTCTGCATATGCCAG
>Manis_javanica_newGene_225	Manis_javanica_newGene_225.1
TGTTACTTCCAGCAGCCAACGAGCTGTGGGACTATGAAAATTTGGTTGGTGACATTAAGAAGACATTCCTCCAACATCTGGAATGCCCTTCATAGTGTCCTTGATGTCCCAAGGGCTTGGCAATGGTCACATGAAGCCCATGGCCTTAGGACTTCTGCTACATGTCACCAAGGCAGAATCTCTGGAGCCCTTGTCTGATCCAAGCACAGAAATTAGCCTCCGGGAAGGCAACCAGGATCTTCAATCCCAGCTGGCAAAGTGCAAGCAGGACCTGCGAGACCTCAGGGAGAAATTCCTTATGACCAGAGCTACTGCCTGCTCCTTGGCCAACCAGCTGAAGAAACACAGCGATTCCTCCAGGGCCATGGTCACCACGGGAATGCATCACCCTGACTGAAGGTCAGGAGCAAGACCTGGCCCAGCTGAAGCATAAGTTACAGGAAGTGGGAAAGGTGTCTGTCCTCCTCAAACAGCACTTCCAGGACGTCCTCAGCCGTGATGACCCGGACAACTACCAGGGACAGGCCTTGAAACCATTAAGATGAGGAGTATAAGCACACAGAAGGAACAGTAACTCCCAGGAAGTTGAGGAGGAGGAAGTCCTACAGGGCTCACAGGACTGTGAGCTGGATGGAGCCTGTGAAAGCTCCCATTCTGAAGGGGATAAAACTACAACTGGTCTCCTAGATGATCAGAATGATCATGAGGGAGAAGACGGACAATGGCCAGTGTGCCCCAGGTAACTCGTAAGACTTGTGGGCTATGAATTTCAGTGGTGACAGCTGTGGTCCTCTAGACCCAGGAGAAAACAGAGAGGGCCGCATATAAGGATTTCATCCACTCAGCCAATAGCCAAATATCTCCTTTAACA
>Manis_javanica_newGene_230	Manis_javanica_newGene_230.2
GGAGAAAATGGGGAGAGACCAGAGTGCTGAAGCCAGAGGCAGTTGGCAGCATCCCTCCATCACCATCCCACCAGGGCCCAGAGAGGGCGGCGTGATAGGTGGGCCTACTGCTCTGTCCTGTTCAGCAGCCCTGCAGTGCACAGCTGAGAGCCCAGCCCACGGCCCTATGCCCGACCACCCACACCTTGGTGCAGTGCATCTATAGGACACCCCATGTGCGGAAGATCTGAGGCTCCTGGGCCTGATCTCCAGGAGGAAGGTGGGCAGCTGCCTCCCTGGGGAGACGACTTCTGCATCAGCAGATTGCAGACCGCAGCCCAATGGATGGCAGAGAAGACTGCTGGTTTGCTGGGCCAGAGCTGGTCGGCAGTTGTTGCGCAAGCAGGAAGCAACACTTCAGGACGTCCTTCCACCCACATCTCTGACCTACTGTGCAGCTGCTGGAACCAACAGGAAATGCTTCTTTCTCTTGCAATGTCCCTCCAGTGCCTTCTACCTAGAAAGCTTAACATTGTGCTCCCTGTAAAGGCGAAATGCTTAAACAAATCCTGTCCATTATCACTGAGACGATATTAAAAGGTGGAGTTGAAGCTGAGAAGCAATAAATTAGTCACTGACACATCAGTCCTTTGTGATAATTATTTTTTTTCTCTCTTTGAAGGTTTGTGCAGTCTTTGTCCTCAGTTTCCCCTTCATGTGGGTCTGGTTTCATCCCTTAGGTACTAGGCACACAGCTGGCTCTTTCACTCCAGGAGCTCATGTCCTTTGCTTCCGAGAAAACTTCTTATTTTCATCATATCTTCTCTCTTTTCTCTTTTCTTTCTTATTATTCAAATAGTATATTTCTTGGACTGTGTCTCTACTTTTCTTTTCCTTTTATATTCTGTTTGTTTTTGCTCTGCCTTGTGGAACATTTCTTTATCTTTCAGGCCTCCTGTGCAGTATTGGATTTTTGCTTTCATGTTTTTAATTTCTGAGAGCTCTTTTTTGGTCTCTGAATGTT
>Manis_javanica_newGene_232	Manis_javanica_newGene_232.1
GAAGGTGTCTGTTTGCCAGTGGCAGTCCATTTGGGCCAGTGACACTTAGTGATGGGCGACTCTTTACACCAGGTCAAGGCAACAATGTGTATATTTTTCCAGGCGTGGCTTTAGCCGTTATTCTCTGTAACACCCGGCATATTAGTGACCATGTTTTCCTAGAAGCTGCAAAGGCATTGACAAGTCAATTGACAGATAAAGAGCTAGCCCAAGGGAGACTTTACCCACCACTAGCTAATATTCAGGAAGTTTCTATTAACATTGCTATTAAAGTTACAGAATATCTTTATGCTAATAAAATGGCTTTCCGATACCCAGAACCTGAGGACAAGGCCAAATATATCAGAGAAAAAATATGGCGAAGTGAATATGATTCTCTGCTGCCAGACGTATATGAGTGGCCAGAATCTGCATCAGGCCCTCCCCAGATAATGGAGTAGAAGTATGACCACCGATACATACTTCCCATGCTTCAGAAGCTCCCTTTTTTCAGACAAAAAGAGATAATGTTCTCAAATTAGCAGTTTTTCCTGTGCTTTATTCTCCCTGACCACTTTGCTTGGCTCATTTTTGTCCCATGAATCTACATCCAGGAGGTAAATGTGTTGGCTACATTGATAATGCCCCACCAGCACCTTGCAGTCAGATAACCATAATGCTTTCATTCTGATTTGTAATTCATACCACATCAAAGAGATGTTAAAATGTATTTGTGAATGTCTTTATTTGTGCTTCTGTTCACACTTGCCAAAGTATTTGCTATTTACTATCATAGTAATAATCTCTCACCCACCTCTTTTAGAGCTACTAAAATAGAAATTTACTTCTGTGGGTAGAATACAGAATTTTGAGAAGCAGCCATGTTTAACCAAATTTTAAGGACAGATTGTCAGTATTTAAAGTGTTCTTTCATTTCTGCTTCATTTTATTATCTTCATGCTCTGAAATTCCTTTCCAGTAGATAAGTCTAGAGAAATATGAAAAATCTACCCTATTATTTATTTTCTGGAACTAAATTAAAGCTTAACTAAAACATTGTGGGAGAAAAATGGGAACTACTGCAGCATTTACACAAAATAGTCATTTTTTTAACACTATATAAAATCATAGTGAAATTTTTTTATTTAAGATAATATCTTAAATTTAATTGCTTCAATTATGCTATTTTATTGCCAGAGAAGCAATACCCCTATTCCAATATTAATACTCTTTATTACTTGAGATAATTTTGGAATGCTCCTATGATACATTCTTTCAAATATCATTAGTGACAACTCTTTCTCTATTGAAGATGGACTAAATTTTTTGAAACTACCCAAATAAATTTAGAGCTAAGTGAAGATGAATAATGTTCTGTTCACACTAGGAAATGCTACTTTTAATCCCAGATTTTTTAAATGGGTAATAATTGACTATTGAAACCAGTCTTCTTCTGTGGCTTACATATTAGAGAGTTATAAAGGAAAATCCAAAAGCATTTTGAGAAGAAGTAGTATTTCTTTGTAGAAGCCTAACAGTTGCTTTGTGGGAACAAAACTCAAATGCTCATTAGAATATTAACTACAAAATACTCATAGCTGTGTGTCACATGCACACGATTCGGTATTTCCCTTGGGGTTCCATGACACGCTGTCAGCTGTGAGATTCTGCAGGGAGAAAAGGGCTTCCTCTTTAAGTTCATCTTTCCTTCTACCTACAGGCAGAGATTGAGTCATAATAATTCTGAATATAACTCAGTGTTTTAGGAATGCTCAAAATGGCATTGCCATTTGGGGTATGAGAAAATGCAATTGGTTAATCCAGTTAACAAATGAGTAAAGTCAGAAGTCTATTCTGTAAATCTGTTTTGTAAAATAAGTAATGAGGTCACAATTTCTTTTAATCAAAGATGAAAGTTTATGTTTTTCATGTTGACTTTGTCAAAACAAAATTGCCCTCAAAAATATTCTTTGTGACATCTTGATTTCAGTTGAACATTCCAAGTATAAAAATTACAAACCTGTTTTTGCTTCGTGGTTTTTGAAGGCAGGAACATATGGCGAATTAAAGTAATTTTACTAAGATGTTTGCTCATCAAATATGTCTGATACAGTCCTCATGGAAATTATAAATATTTTAGGGAAAGCAAAGCCACATGGCATATAGCCTTATTTAAATAAGACAAACCTTACACATTTTTAAAAAGATACCTATTCTCATTATGTATTATTTGCCAACCAGTATTTTAAAGAGTAACAATTATTGGATGTAAATAAAAGAACAATATTAAATATTTACACTAAGAATACAGGCAGGAACTCATCAGCATGGCGTGCGGAGAGTGGCATAATGGCATCAAACTGGAAAAGAAACTAAAACATTTGGACCTTCTTTGGAAACTTTTACCTAGTGGGAAGGTAATTATTTTGAAAAACAGTAATGGAGAGTCATTTTCATTCTTCTGAGTAGAAAAGAAATTCTGTGGATTAGCCTGTCAAGTTATTTGGTGGTGAAAAGTGAGAATACATGTTTTTCTAATTCAGCATCACCACCTGCAGTATGAAACAAATTGGATAATTAGGGTAAAGTTTATTGACTAAAATGGGACAAGTTTGGTTAAAGTCTTTTAAGAGATGAATTTTTAAGCAGGAAATTGCCTCAAAATCACTTCTTTAAAATGCAGATACCTCTGCCCTCCCCTTCCAGGCCCACTGGACCATCAGGGGCAGAGGCAGGGCAGGTGTATTCCTCAGTGATTCTGATGCACCTGCTTCCCCTGCTCTTCCAATCTCTGACAGCAGACGTCTGAATCTTGTGCAGAGCTCGCCAATTGTCTCTGCTGATGCAGTGGGTCAGGAGTGGGGCCCGAGATTCTGATTTTCTTACAAGCTCAGGTGCTGCCCATGCTGGGGCAGAGAAGGCTCTGGGTGGTGTAGCTGCAGAGTGCTGACTGGTGTGCAGCCTTAGGTTTACTGCTCTTGTAAGTGTCTATAGGAAAATGGCAAACTACGTTCTTATATGGAATTTATTTCATTGATTTTTGTTACATAGTTTTTATAGGATGTTTATATGAAAAATTAACACAGAACTCTTAAGCAGATTTTTCAGAAAATACCTCACTAGAACATTGTTCAATTCTAAATTATAGATTTTGGATATATTTACTAAGTAAAGCCTAGCAACCCGTTTTCATTTATAGAAGGTTATCCATCAAAATGGTGTTTGTTCTTTTTGTCTTATGACTTGACGTACCCCATCCTTTCTTTTCTTCCTCTAAGTTGAGTAAGATTCTACATTCTTTTGCAAAGGAATTGCTGATGAATTAAGACCAAAGATGATAATTCTTAAGGGGTGTGGTGCATTATTTATTGCTCTCAGATAACTGAGGAAGCCCAGAGGGTATGGTAAGAGAGTGGGAAAACTGTTGCCTTAGCTAAAATACTTCATTCCAAATGCTCCTGTAGCTTGCTTCCAAGCCCATCCAGTATTCCTCAGAGATAAATGCATACTCGAACAGCTCCAGGGTTCTGCTGAATTCACCAAAACGGAATCAGCTCTGTTGAGCATACATAATACTTGAGAACATTAATACAAATCTTAAAACTCTCTACTGGGATTCCATTTAAAGGGACTGTCCTATAAATGAAATAGCACTGATGTATTTCAAGCCAAGACAAAACCACACAGTGAGGCATGAGCTCATTATTGACTTAATAGAAAATGGCACAGATTCATTGTCTACTTTGGCTCTCAACTATTTTGTGACTTGTACTCTGATATGCATCTTAATGTTAAGTCTTCAGACAAGCTGAATGAAGTAACATACTTAACATTTAAAATTTCAAGATACTAACTACAGAAAACGTGTACCTCATCAGAAATCGGGTTAAGATGATTTAATGTAAGCAGAGAAAAAGCTTAATGCTTTGTTTCAAACTTTAATAAATTAAACTGGACCTCATTAGGACAGGATTCTTTTTGCATAATTCCCTTAATCCTTGCCAGAAGTTACTCAGATAAACTAGTGATTAGATCTTAAAACAACAATTATTTTCCTTTCCTAGATAAGGAAAATGATGCCCCTCAAAGAGAAAAGTAGGTCAGGGAAATGTGTTCAGAGTTCAGTTGCATAAAATACACAAATTAAGTGAAACGGTTGGGATTATTTGTATCTTTCTATAACAGGCTTTTGCTGGTAAACTGACTATTTAATTTTGTTTTTTCCAAATAAAAATTATTTGCCACTTTGGGAAGCTATCTCTACATTGAGCACACTTTTTAAAGTTTTCAGACTAGGGAAATTTGTGGGTTTATATTCTCCAGTTCTCAGTAAGTCCTTTTATGTTCTAGAAAAATGACTTTCTTAATTTTAAGTGTATATTCTAGCAAATAACTGATTTCCTACATAGTCATAAATTATCACCAACACATTAGGCAAGTACAGTTACCGGACAACGATAAACTAAATTTTATGAAGAGCACCTAGTCTGTGTTGGGCATTGTTCTCAGCAGCTTACATGCATCAGCACATTTAATCCTTACAATTACCTTATATCACTGTACCTGTTTTACAGAGGATACAGGCACAGAGGGGCTAAATGCTTTCCTTGCCCAAGGTCTCTCAGGTGGTGAGTGGCAGAGCCACTCTCAAGGAAGGAGGGCCCTTATAATGGGTGATTTTTTCTGGATCTTAAATATCTTCAAGAATTGCTATTTCAGACACTGAGAAATGACTGGTGGTTACCATGAGGAAGTAAAGGGGGTGAGTGGGTGGAGAGGGTAAGGGGGACAAAAGAATTCTCAATCATAATGTAAGTTGTTTTCAGGGATGGTAGGACATCATAGAGAATACAGCCAATGATTCTGTAACATCCTCCTATGATGACAGATAGTAACTATACTAGTAGGTGCGAGGATTTAATAATGTGGGTAAACATTGGACCACTGTGTTGTATACTTAAAGTAATAATGTAAGTGATACTTACATAAAAAAAAAATTTTTTTTAAGAATTGCAATTGCAGATGAAAAAGTCTTCACCTATTCTTGAGTTTTAGGTGCTTTTTAATGTTTTACCAGTTCACTTGATTTATATCTTGTTCCTATTTATAATTCAAGTTCAAAGTAAACCTATTTTATTCATTAGTCTTCAGCACTTTAAATACTGGATATAAACATAAAAGACTCAATTTTGAATTTTATAAATTAATACCAAAGATTCTCAGTAGCCAGTTCACTAATACCTTTGGATTTGGTAATCTTCACAGAATCCACAACTGCTATGACTTCAGTGAACATCAATAGGACTTACAAATCTTGTGACTCTGCAGACATTGGTGTGAATCTGAATTATGTATTTTAAATGATATCTATTGTATATGTGCATATATATAACTTCTTCCATAGAAAGGTGAGAACAGAAAGTAGTAATACAAAATACATGTGTAGAATAAGGAATTTCTGAGAAGACCTATTTTAGCTAAATATTTAGTAAAGTAAAATGTCTGCATATTATTCTACTATACTTCGTCTAATCACCTTTAAAATTAACAGAAATTAAAACCATATTTTTGTAACTGATACTGTGTTCTTCTTGGTAACATCCCCATTACTCATTGACTTCACAGAAGCCCCGAGTTGGAAAGCATTGCTTAGCCTTTCTTACCTTTGTATTTAAGATAAACAGGAAATAAGTAATCTTGTGGTAATCGTGTGCGGGAATACTAGTTTAAGGGGAATGCCTTGTGCAGAGTCTGTCATACTGGATCAACTTACTAAATGGTTCCAGGAATCAGTCTAAAAACTTCATAATGTGAGTTGTTTTTTTTGATCTATAAATTATAACGAGATGTGTATTTTCTTAGTAAAATTTTCC
>Manis_javanica_newGene_241	Manis_javanica_newGene_241.5
CGGAGGCGCCTGGCTTGGGGTCCCTGGGCCTTCGCCTTGGGGCTGCCCTTCAGCTGAACCTTGCGGGCCAAACGGGCGGCTGCAGGCTGGGTGGGTCGGGCTCTGGAGGCCCCTCTCGTGCTCTGAGCGGAAGAAGCCGAACACCGGAAAACCTGAATAGATGGAAAGGGCTTGAGAGCGGAGAGATTTTATTCCCTCAAAGTTGCTCCCAAAATTAAAGCCACGGTTGCCCCTTCAGGAGCACCTGCACATCCTCAGGACATTGAGTTTACCAAATTACCAAACGGCTTAGTGATTGCTTCTCTGGAAAACTATGCTCCTTTGTCAAGAATTGGTTTGTTCATTAAAGCAGGCAGTAGATACGAGGACTCCAATAATTTGGGAACCTCTCATATGCTTCGTCTTGCATCCAGTTTGACTACAAAAGGAGCTTCATCTTTCAAGATAACCTGAGGAATTGAAGCAGTTGGTGGTAAATTAAGTGTGACTTCAACAAGGGAAAACATGGCTTACACTGTGGAATGCCTGCGGGATGATATTGATATCCTAATGGAGTTCCCTTCCACGGCACCAGAATTTCGTCGTTGGAAAGTAGCTGCTATTCAGTCTCAGCTAAGGATTGACAAAGCTGTTGCTATTCAGAATCCACACGCTCGTATATCACTGTTTTAGACCTGGATCTCTGTGTCATTTTTACCATATGCACTGTATACTTACCTGGATTGCTGCCTTCTTCCACATTACTGCACTGAGAAAAGAGTACCAGACAACCTATCCAAATGTTTATATGCAAGTGCTGTTCTTCATATCAAAGGTCACTGAGCCCCGGGAAGATGCAAGTTTTCAGCAGGAAATCAATCAAGACACTGACGGGAGGAAGAGAGAAGCCTCCTGGGAGGAAAATCTTCTAGAATGAGATGGAACATCATGGTATGCTCCTGGGATCTGAGGGTACCCAGGAGTCTGTGGAGAATAAAAAGGAACCAGAGTTTTTCCAGATTCCATCCCTTCCTAAGGCACTACCTGAATTTTCAGATGGTTTAATTCAAATCTCCCCTGAGGTAGAAGTTGGAGGTCCTGGTTTTTCATGCATTTGGTTGCCACAATCTAGAACCATTTGAAACTGGAGTTAAGANNNNNNAAGAGACTCAGATTGGGAGGGAACTATTTTAACAAGATGAAATTAGAGCCATAGGATTGTAATAGATAGCCTATCATATGCCAAAAACAGCACACATTTTGTAAATGTTTATTTTGAACATGTTACCTTAAGAATTATATTTATTTTTATATTCTCTATACACTTATTTTAAATAGTTTGGAAAGAGTCATGGTTTGAAAAGATGCTATTCTTACGAAGTTTTGTGATAAACAATTGTCACTTAACAGTGTTGTTGCCAACACTATACATACATAAAGTTTTGTTTCCATTTTGCAGGAGAGGTTTCTGTGTTTTTATCTCTTATATTTACATAATATATCATTTATGCTTACAGCGAGGTGGGTAGTTCTCTCAAGTTCCTATAAATACATATTTTTATGTTTAGTCTTCATTATTAATTTGTAAGAATTCAGTTGTACTTTTTTAAAACTTGCCTTGAAGACTTGTTTGTATGTTGTTTTAGACTATGAAAGAGGGTCATGCAGAGCATCTGTGGGGAAATGTAATAAAGCTGGGG
>Manis_javanica_newGene_242	Manis_javanica_newGene_242.4
GTCCAAAGCGGCTGGTCGCAGGCGGAAAGGTGCTGTGCTCACCCGGCCGAGGGGTGCCCGGGTAGCCTGGGGCGCAGGGCTTTCAAGGACGGACGTGGGCTCCGCAGGGAGCTGGCCCAGTGCCTTGGCTTCGTGGGAGGGGACGTTAGAGGAGGTCCTGATGGGAAAGGAAAGCCGGGGAAAAGAGGCTTTCCTCAATAAATATTTTACACCTGCCCTAAGGCCTGCAGTGTGCGAGAAACTGTGTTACCGTCCAAAACAACACTATGCGCAAACAGTGGCATCTCCATTTCACAGATTAAAAAACTGACGCTTAGAGAAGTTAATGATGTTGTCCAAGGCCTTACAGTCTTTCGAAGAACTAAAATGACATCCAAGTGTTTTTGACTCTGTGACCTGGGTTCTTTTCCCTTCAATATAGCAACGATGTAATCACCGTTTATCACAGCCAAGACGTCTGAAGGAAAGAAAGTTCTCAGGATGACTTGATTGCATACTACTATAAAAGGGTCAAGATCTGCAATGTCCCCCTCCTGCCTTTCTGCCCTCTTCATACCTGAAGATGGCAATGAGCAGCCTGGCTCTCAGTGTGTGAATACATGCATGGAAGGTGAGTCAGGATCAGTAACACTGAGGCTCAAAGGTGAAGGCTGTGCGGTTGGAAAAGAGGGCGCTGGAAAGCCTTAAATATAAAATTAGAGTTGCCAGAAAAGAAGATGATGCCACAGCTGATTGTCAGGGAGCCCATCTCTCCTGAAGCTGCAGTGAGGATTCCCATCAGTTGGCTACTTTGCAGTCAACAAAGGGCTCCTGCTGACGCTGCTCCCGTTTGCTTTTTTCAGCAGTCCTCTAGGATGTGGGCATCATTGTCCCATGTTGTGCAGACGGGAAAAGCGAGGCTCAGGACTGGGTGGCTTGCCCAGGGCTGGCCAGGAAGAGGCTGCACCTGGCCTTGAGGAGAGGCAGCGTGCCTGGAAAGCCCATGCCCTTCCTGACACACCACACTGTTCTTTGTCACATGCTGCCTGCCCGTCTCTGCATGAAGGTCACACTGGGGCAGAAGCCCATCCTGACATTCCTGGGGCTGAGTGGAGGCCTCAGGAGAGGAGGAGGAGGAAAATGAAATCGACCCTTTAGATTTAAGCCAGCTGGATTTAAGAGCAGAGGAGCAGCCTTGTCTTTGGAAAAGGAGACCAGCAGCCAAGTTCTCCCATCTGTGTCTCCACGTCGGCAGGAAAGGACTGTATCTGTCCCAAAGTACCTAATGTTGGCAAACAGAGCAGAGAACCCTGCCTGGTCCAGTGCCTGCACCAGGTGCATCACCATCTCTTAGGAGTTCTTGGAAATGAAAATTCTTGGTCCTGGCCTCAGACCTGCTGAGTCAGTAATGCTGGGGGTGGGACCCAGCTTTCTGTGTTGTCACAGGCCCCCCAGACGATTCTGATGCACAATAAAGTTTGCTTAAATAGCAGTGAAAGTGGTTATATTGGTTGCCCATGAAGACTTCGGTGAAAATGGGAAATAATTGTGATGTGCCCCCAGGCACCTGCCTCAGAAGATGGGATTCAGGGATGACCTCTCTGGCATCCAGGGTCACCTTCCTGGAACCAGACACTCCAGACTCTGTTTGAGGTAGAAATGAAGGAAAGTTATATTTATTTGTTTGTAGAATGAAAAAACACTGGAAAGAAATATGACAAAATAATTACTTTAAAACATGAGTGATGG
>Manis_javanica_newGene_246	Manis_javanica_newGene_246.1
GGCGACAACCCAGAGGAAGATAAACCGAGGAGGCAGACTTCGGGGGGCCTGCTGAGAGATGCCAGGCAGAGGGCTTCTTTCTGTCAAATAGGATATTTTCCTGCCTCGTGGACAAGGGCATTGTGAGGACTGAGTCAGATGACAGGCTCTGCAAGGGATTGCACTCTGGCCTGAAGGATTTGGAAGATTAACAAAACGAGCTCTGACTGCGGTCGGATCCCGAGACGCTGTCCAGGTGAAAGATGCACATCGCCCTGCGGTGAGCGCCACGGAGGAAGCTGTGAAGGATGAGCCGTCTCCCTCCGCAGCACTGGGCCAGGGAGGCATAAAATCACACTCACCAGGAACTGTTCTTCATTTTCTGCCATGAAATTTGGGAGGATCATCTTCAATCAGTGTCGTTCCCAGGAGGAGAAGGAACCGGTTTTTAGGTTCACTCTGATTTCACGCAAAAAGAAAGCTTTGATGAGGCCAGCTCTCGGCATCTCTGTCCGCCTCATTCACACTGCCCCACCTGAACCGCCCATCACCTCCACCCCTCGGGCACAAAGCGCAGCCCACCCTATTTGGGTGAGGTGGTCATTCCTGTCCACCCAGTTTCCCCTTTGTTTCCTGGAGGTGCTCCTTTTCCCACACTTCCCTCAGCTATTGGGGCTCCTTGAGGTGCCTTGTTTCTGCCTCTTGCTGCACATATGACATCTAAGGGGCTCTGGAACAACCCCTCACATACCAGGCACCACTGTGGGCCTTGCTCCTGAGCCCTGTCGCTCTCACAGATGTCCCCTCCCTCCCTTATTTCCTTTTTGCCTCACTTTTAGGGCCTGGGGAACTGTAAACTGTACTCTAGCCCATGATTCCAAGATGACACTTTGCTAAACCACCTTAAGGTCCTTGACCTGAGACCCTGTCCATTTTATTCAAATCTTTGGGACTTCTTTCTCAGGGCTTTTTCAGCAGGATGGCCACCTGTCTGACCCTGTCCATGACAATGGACGTACAATCTAAGACGTTCTGCAAGCCAGCCATTCTTAATCCTTGCCACTGCGGTCCTACTACTTGAAGCCACTCTCACGGGTCATCAGCATTGTTGTACTAACCACCACCTGATCCAGCTGCCCATGTTTTATTCCCCTCCCTTTGCCCCTCCAGAGTCTATTCTTAGAGCATCAGCAGAGAGGGACTCATAAAACTTAAGTGAGAGCTGTTCAAAGCCAGCTGATGGCTCCCTCTCCCTGGGAGGAAAAGCTTTGGCATTCCAGGCCCTGCCTCACCCCACCCCACACTATCTCTGACCTCACCTCCCTCCTAATCTACTTCTTGATTCCCCTTTGCTGTCTTCCAATATACAGGCAGACCTCTACTTTAGAAGAATGCCCTTCTCCGAGAAATCCATGCACGTTTTCATTCTTTCTTCATTCTCTTCCTTTCCTTTCCCCTTCAAAACATTCCCTTTTCATCTGGATCTCCAGTAAACATTCAATTTTAAATTGTAAATTTTACCTATTGCATACTGACATCTATCATTCTTATGGCCCTTCCTCACTTTACTGTTTTCTTCACAGTACTTATCATTTTCTGATGTACAATATATTTTAGTTTCTTTTTGTCTGTTTCCTCCCAATCAAGTTTAAGCATCATGAGGATGGGAGTCTGATCTGTATCCCAACACCTAATACATGTCCTGGCACATAGTGGGCCCTCCGTGACTAACTGAATCCAGGTCTGGGGCCGAGTCACCTCCCCAACCATCCCCTTGTAGTTTTATTCCTCACTGTAATGCACATGGCCCTCAACTGGCCCCACAGGTTGCTCTTAGCAGGAAGATGATAAAGGTATAGCCCCTTCTTCAGAGAATAATTCTATCCAGACTTTTTCCAGTATTTATTTATACCTAACTCCAACTAGATTTTTCATTACCATGTATATCACTGACTTCAAGGGACTCCTCAGAGTGCGGATGACCTTGTACACACCTGCTCTTCATACAAGGGGCAGCACGGAGATGAAAGATGGCCCTGTTATCATTACAAGTTGTCAAGAAACCTCATTGGCTTGATCAATCCAGACAACCTTCATTCAGAGGGAAGAGACAAATAAGTCACATCACTTATTTGACAAGGTGTCAAAAACACAATTAGGTGTTTGGCTGAAATGAAATTTTCTAACATTTGGGTTGGTTTTATGTAGAAACATGTCTTCCCTCCAAGACTACAAAGTACATATATACCGAATTACTTAGTTCCTTAGAGAATAAGCCCAAATTTGCCTTATTTAATTGTCTGAAAACCAGAAAATATGATTTGTGTGTGGCCATGGGGGAAACTCCTAACCATTTCTCTGTGCTAGTGTTTGTGAATTTTCATAGTTAGAGTCAGAAAGGCTGCTCTTGAGGGTGAGAAACTAATATTTATTGGGTGGCTACCCTGGCCGAGCACTTTGCATGCATACTGTTTCTTATTTCTCAGAATAGCCCGATAAGATAGGTTTTATCATCACATTTTACTGATGAGAAAACTGAGGTGCAGAAAGGTTCAGTAAGTCAAAAGACCTGAGATTTGAACCAAGTGCTGGTTGATTCCAAGTCCAGTTCCCTTTAGTGTTGCAATCTGTATCCTTCGTCTCATTTTTCTCTTCTATGACAGTTTTGTGATCAGTTGGATAAGAGCTGGGTTAAAAATAGCCAAATATTCAGAAGGAACAAAAGCAGATTAAATGTCCAGTTCCTTCTCCTAGATCCTTGGAGTGTGTCTGCTTTCTAGCTACGTACATAGGCATTGAGGGTCCAGTGAATCTTTAGTTAATATCCAAGTTCAATCATTACTTGTTTAATACTATATTAAGACTCATCCAATTGCTAGAGAGAGAGATCCACCTTAAACTGTTTTAAGGAATAAAGGAAATGTATTGGCCTCCTAAAAAGTCTCATGTGTAGCACCAACTTCAACAATGGTGGAATATGGGTGCTAAAACATGGCACCAGAAAAATGTGTCTCTTTATCACGTCTCTTTTCTTTCATATCAGCACTTTGTCATCACACTCCTTCTTTGAGTTGGCAAGCTGGTCTCAATTAACCACTTGCAATCCCAGACGAAAGAGACATTTTCTCTCCTAGCATTTTCAGAAAAGCCCAGGAGCTGAGGCTCACTGGCCTGGCTAGGGCCATCCACCTATCCTAAACTCACAAAATGGCCAGGGTAACAGAACAAGTGGGCTAGCCAGATGTGGGTTATGAAATGGAACTGGCTCTGCTAGTACAACATGTACTAAATGTTGGGGAAATGGGTTCTCAAAGGTAAATTAGAGTATTATGACCTAAATAATGGCAAATAGATACTGGAAAGGCAAAAACAAAAGTTGGTGGCTACCAAATCAGCTCTGTGATATAGGGCAACCTGCATATCCTCTATATGTATGTTTCCTCATCTGTAAAACAAACATACTGTGTATCTCACAGCATTTGTTGAATATTCAGTGATACAATGTTTGAAATTGCTTAGCACAATGCTTGATTCTTTGTTAAGTCTTCCAAATAGCATTTTATTATTTTATATTATAATGCCTCAGTCCTCATGACTCTTTTCCTACATGCAACTGAATTGCCTTATTTTCCTCATGCTTCCTGCTCCTTATTTAAATGACCTGGACTTTCTCAGTCTTTGAATTTTTGATGGCCAGATGGTCCACAGGAAGCTGGAACTTTCAGACAGGCTGCTACAAAAGCTGTTGGAAGCCATCATTTTTCAACAGGGTTGTGTGTGTATGATTTGTGTAGACACAGTGTGAGGCAGAGGTACACATCTCATCATCTTATTAATCCTTGAACATGTTGCTATTTGGCCAGAATCTTCTTTCCCTAGGGACAAGGAGGAAAAAGGAGACTACAACTGTAGACAGATAACAGGTTGTGTTTTGATACACATGAGAGATCTGGGGGGAGAGTAACCCCATCTGTAGAAAACAGTCCTTAAAATCTGGTCCCAGTAGCGATTAACTGGTTGGGGAATATCTCTGAGGGAAGTCATATTAAATGCTGTGGAGTTAAGTTTCTGGGGACAGCTTTTCTCTTCCCTTTCTTCAAATCTGTTCTGTAAATATTTCAGGATAAGGGCTGAAAGCTGATTTTGCCTCCCTGGTGATGGATATCATTGTTTTAGAAAACACAGTTTATAAGCAAGATTCTTTGGAATGCTTAAAAAATACCAGCCAGCTTCTCACTAATGGGACAGGAACAGCAAAGGACAAAGAAACTTCAGGTAGGAGGTAACCATGACAAGGGCAGATCTGTCTTAATTTGGTTCTGATACATTCTTTATCTGAACATATACATTTTTTTTCAGGAGGAGGTGTGTGGCAACGAACCTTCACTCATTAAACCAGTGTCTAGAGATGTATGCATGAACAAAACAGATAATGTCGCTGCTGTCAGGATCCTATAATCTAGTCAGGGAGATAGAAATTCAATAAATTATGCAAGAAAAATATCAGATGATTAATAAGCCAATGAGTTGACCTAGGTGTATGGGATGGAGTGCATAGGTGCGATGCTGCACCATGTGGTTGAGGCAGGTGAGCTGATGTCCTGCTAGATCCTATTTATAAGCCAGTACCTGCGTCCTCCAGAGGGTAGAGGATAATTTAGTGGCCAGGGGCTTAAATCTGCAGCCTTTTCAGGAGAATTGTCCTTGGCTGGTTGGAGATGCCTGTGAGGCAGACAAAGACTGATTGATTCAGTGGCATAAAAGCCTGGCTCCTTATTTCAAGGCAGACCACCTATAAAGAATGATGTATGTTCCAGATCCCCCCAACCCACCACTACAATCCATAGATTAGTCCAAAGCTAGACATTACCTAAAACCATATCTAAGACCTTGTCTCTGTTCTATTTTTCTCTCTCCCTCCATTTCTCTTGCCCTTTATAGGTGTTTCCTAAACATAACACATGTGGTCCCAATCCCTTCTCTCAGAGTCTCTTTCCAGGAAACCCAACCAAGACAGTAGTCAAAGAAGGCTTCTTTCAAGTTATCATATTCAAGCTGGGGAATGAGTGGTGAGAAGAAGGCAGGAATGCAAACATCTGGTGGAACAAACTTGGTAGGTTTATAGAACCAAGAGGTAGTCTTGGGTGGAG
>Manis_javanica_newGene_247	Manis_javanica_newGene_247.1
GTTCATCAAAGAAAAGAGGGTCAGAGAGAGAATGAGGCAGGAGGAAAAGAAGAAGGAAAGCAATAAAGAAGAAATCTTCTGTTCCATCCTTTGCTTTGAAGACTTGCAACATGTAACCATCTGTGAAATACTCTTGCGTCTTCCCATAAAATATTTCAGCAGCCCTCAATGTCGTGTTGGGACACAGGACAACAGCATCCTGACACCTTCTCAGTACCTGTTGATATTCGCAGAAATTGGACTTGTGTATTTCCATGATTCCTGAAGTCAATCAGCAGTTCCTAC
>Manis_javanica_newGene_250	Manis_javanica_newGene_250.1
AGTGCCCACACCTGCTCCACACCCGCACCACACGCTGCTGGAAGCTCCTGCAGAAAACGTGGTCCCTTGGGACACATGCCCATCCCAACCCTCAGAATGACCAAGAAATCAGGCCTCAGAATGGGAGGAGTTGAAGAAAAACCCCTGATGATATGATGGGGTACAGGCAATTTGGGATTGTCAGGTCTGGATTGTAGATGAGAAGAAGTGGAGCCAAAGGCAGGGAAACCAACGAGGAGTCAAGTATCAGCCCCACCGCATGCTCTCTGCAAATGCGATGCGAAGCCTGCATGCTATGGAGAATGAAGGACCTGGGGGACATGTGGGGAAGGACAGAATCTCCCCTGGAAAGGAGTCAGCTGAAGGGGAAATGGAGCTGCAGAGAGAAGCACCCATGAGAAGTGACTGTACCAGCTGGTGGTAGAGCCTAGGTCTCCCCAGTGGCCCCCATCTCCTGGACCCAGAGTAAGAAGGAGCCTCTCATGGGGTAAGTGTAAAAGGGCGGCTCCTGACCCCCTTCTCAGTGAGGCTGGGGTTGAAGGAGACGGGGGTCAGGGCCATGCTGTCTGCCAAGTACGCAGGACTCAGGGGAGGAGACCCCCGGCCAGAGAGCTGGGAGAATGCCCTCCCTGCCCCCTGCTCCTCCTCCAAGGAGCCCTGCAGCCTTCCCAGACTTGGGAACCTCTTTGTCCTTGGAGCTCTCTGCAGGCCCTTCTCTGGTCTCTCTCGTGCCCTGTCACCTTGCCAGGGGCATTTCCTTCCGTCTCAGCCTGACTGACTGCCCTCCTCCAGGGCAAGGACCATGTCAGGTTCAGTCCCTCCTCCCCTTGAAAAATAAGGGACACACTTGGGTTGCTGCAGGGACAGGTGAAATGGATAGACCCTGTCCCAAACCCAAAGCATTGGTAAATTGGTCAGGGGATAAGACATCCACGATAGAGGCTAAAAATGAGGGTGCTGGGCCGGCTATTTGGAGTCAGGAATCCTGGCTCAGCAACTAGCTCCGTACCCTTGGAAAATTCCCTTCCCACGGAGCCTTGGGGATGCATGGGGATCAGCACAATTAAAATATTCAGTAAATGACTGTTCTTATCACAGTCAGAATCACTATGAATTTTTCTAGATGCAAAGGAAGAAAACTATAGCTACAGAGGACATAGAGGCAAATATCCCCCCTGGTCAAAGGCTGCATTCAAGCCGTGTCCCTGTGGCAGAGATCCTCCCAGAGTAGCATGGGTCTGCCCCCCACCCCATCTATTTCCTGTTTCCACACCAAGGAGAGATGCTGTCTTTGCAGCAATATACCGAGTCCAGTGGAGTGTGCTGGAAATAGTCCTCGACTCCAGTGGTTCAAGCTGGGCCGGGACTCTGCAGCCACACCTCCCCTCCCTGGTCCGGCCTCACCAGCTGTTCTGAAGTTAAATGGACAGGGTGGGATCCCAACTGCAGTCCACTCAGATGTCCTCTTTTCCATTTTTGCTGTATCTGCAAACAATTATAATATTTTAAAATTTAAGAATGGTCATTGTTAATACCTAAATATAAGTAGCTACTTTAATGGAAAACTATAAGGCTGTCCATAATGAGGAGATAAAGGTAAGAATAAATACAGCACAAATGAAATACTTTACCTTGGTACTTGCAGGGCTCTGGGCCTAAGTCCTGCGGGAGATAAGCAGAGGCTCGAAAAGTATCAGAGACAGGATAGCACCGAACTGAGGCTTCCTCCTCCCTGGTAAATAGAACACTGAAAGCAAACTGATGGGGAATAACTTGAGTCACTCTGTGTTGCCAAGTTAGTGCAGAGGCCATGTGCAAAATCACTCCTTCCCTGTGCTTAGAAAACCAAAAGTGGTCAAGTGGAAGTGCTTTGGACCAAGTCTCATGCCAGGGAGTACAGGGGACTGGAGTTAGCAGCTTGGCTCCTGGTGGCAGAGGAGTGCCTTTCTGGGACAACTCTCCCTGGCTGCTTACAGAAACCTCCAGTTGGCCAGGCCAAGGGTTTTCTCCCGCAGGGTTGGTGGGAACCATCAGAGGATGGAGTAGACAGGCTGTGGACACCCCCAGGGTGGTGTCCCATGTTGGAATTGTTCCCAAGCCACATGCAGTTTGCAGAGTTCCTACAGGAGAATTCTGTATTAGAGGGAGGCAGTTCTCTGGCTGGGAGTACTCCAGGGAGGGACTGTCCCACTGAGCAGCCTTTGGACTGACCTGCCCCCAGGGGCAGAGCAAGGGAAAACACTGTTCAGACTGGGGCCTGATTTTAGAATTCTGCAAGAGGCACAGGACACACTATTTTTTTAAGGAACTATGTGTTTTTCCCACTCTTTCCCACCCCTGGGGAAAGACTGCCCACCCCACTTTGCCCCTCAGAGATCTCTGAAAGTGCAAGTCATCAGTATCAAGGCCACCCCATTGGGCATCGAGCAAAGTGAAAAGATCTCAGGGGGTGATCCTGAGATCCCAGCAGCGCAGCAGGAGTGGAGGGGGCTCCTCCTGCTCACTCAGAGGTTCCCACCCAAGCCAAGTCTTGAGAGAAAAATCCAACAGCTACACAGCCATTCAATCATCCACCAAATGGCATTTTCTGGGGCCCATCATCATACACAAAGGCCTCAGCAAGGGCCAGGGACTTCCTCAAATTAGCAAATTTGGGCAGTGTCCTCAGGCGACTGGAGATCTAGCCAGTCAGACCCACATAGAAATAGCTCTGACACTAGTGAGATTGAGGACTAAATCCAGTCATTCAATCAACACTTACTGGATGTCTACAGTGCTGGAAACTGCATTCAATGGTGAGTACACTTGCGAAGGGGCCCTTCCCTCACAGTCTACAAGTGGAGGTGGTCATACACAAAAACTACATCCCAAGTGCAGTAAAGGATTAGAAAGAGGGCAGGGGATGCATGAGGACATGGACCAGGGGTGTCCTGATGTCTGAGGAAGTCGGGGAGGGCTTCTCAGAAGAGGTGGCCATTTGAGCAGACAGTAAGCACACAAAAGGAGATGGTCAGAGGGCATGAGGAGGAGCAGCGTGGTACCTGGGGGCCCTGAGGTGGTAGGCCTGGGGCTTCCTGGAGGGATGGGAGTGGCCCGAAGGGAAGAGGCTAGCTGGGACTTTGATGAGGGTGTTAGAATTTAGTCAGAGGACAGTGGGGGCCCACTCAGGATTTTAAGCATAGGAAGGATATGACCATGTTTGCATTCTGAAAAATCACTCTGGGAGGATGTCTGGGAATGATGGGTGGGAAGAGGTGGGGAGTGGAAACAAGAAGACAAGGTAAGAGGTCAAGCAAATGTTTGATGTGATAATGTAAAATGTTAAGTACCATGAATGTACTTTTGGCTGGGCATACCAAGCATAAGGGTGGGGGTGTGGAGGCAACTTATTGGATGACTCCATTCATTACAACACCTAGACTCGGCAGCTCTACAGAGACAGGAGGTGGTCTGCCCGTGGTGGGCTAAGAGGGGTTAGATAGTAAGATTTCAGTGGTTGCACAGCTTTGTGAATGTATTAAAAACCATTTCCTCGCACAACTTTAGGTGGGTAATTAGATCTCAGTCAAGCTTTTATAAAGAGAAAAGGGAGGCTGTGGCTTGGTGCAGAAGGCTCCAATGCCAGGCTTAGGACAGCAGCACAGCCAGGAGAGTGCCAGCAGTCTTTCTCTGGTCCAAGAACTTGAGGGTGGGGTTGAGGCCCCTCCGATGCCCCTTCTCCTGCCCGGGGCGGACTCCCTGCCAATGGCCCCTGGCTGGGCCCAGCGCCCTGTCTCCCAGCCTGAGGTGCAGTGCTGCATCTCTGGTCAGTTGGGAGTCTGAGATGAAGCACTGTAGCTCAGGAAGGGAGAAGTTGCTCTGCAATGGCCAGCCTGGAAGCGGTAAGTGGCGGTGGTGTTTGGGGACACCAGGGAGGATGGGAGTGTTTTTGGTCTCTGTACTGTCAGCTGCTTGTGCTAAGGAAGTTCCTGGACTTAAGTCCTATCCAGGCCACTGTTTGCCTTGTGATTCTGGGCAAGTCCTGACTCCTCTATGCACTCCAGCTCATTCATCTGAAAAATGAAGTGTTGGGGCATTCAGTGGGGGCCATCACCCAGTATCCTGCCTCTGATTTCTCTTCCTGAGCCTACGGTGGGCACTGCTGATCAGCCAACGCATCTATTATTGAAGCATTCAGAATCCTTCTCGACACTAAGTCCTGGAGAGCTACTACTAATGATTCGGAGCTGAAACCCATTCATTGTTTGTGGATTACACAATTCCTAAAAATCGCTATGTCACTAAAGATGAGGTCCTAGACTTTGAATCAGGCTTTTCACTCTTTGAGCCCCTAACCTGGGCTCCAGGCTATTGCCTAAACCAGTCCAGGCATCTCATAAATGTCTGACCTCTCTCAAAGGCTACAAACAAGCAGAGAACAACAGAGGAAAATCACTGGATTAAACAATTTTATTTAACCTCCCAACAAGCTTGGGAAGTGGGCAATGTTATGGACCTGTTTTACAGATGAGAAAACTGAGGCTCAGTAAAACAACTCCTCCAAGGTCTCACACTGACTATATTGAGCTAGGGTTGCAGCCTAACCTGTCTGCCTTCAGATCCATGTTCTTACCCACTGCGTGTGATTTCACAACCTGGAGGTGAGGGAGGAGGAGGCAAACAATAAATCCCACTCTGGTCTTGCCTTTACACCTTGGGTCACTTTTAGCAAAGACAGGCCCAGACACTCTCATCACTCCTACAGACCCCTTTCCTCCCCTCCCCCTGCAGTGGTATTTACCTCAGCTTATCGGTAGGTACCATACTATCCCATTTTACAGTTATTGAAAGCTGAGGTCAGATGGCTTGCCGGAGATCATCAGTGAGGAAGTTCCCAAACAGAGACTGGGAAGTGGATCTGCCCGGCTGGTTTCGCGTGAAGCCCTCCCTCTGCCTGGAGACTCAGGGACACACTCGACCCATGAAATCATGGGGGAGGCGGGGCTGGGATGCCACATGGCTCCTGATTGACAGCATGACGTTGACTAGAAGGTACTTTCCAGGACACTTGGGGTTCCAGTCACTCCTTATCCAGGAGCCATCAGCCGCTGTGATGCATGGCACCCACACTGGCTTCTGCAGATGGGGCTGGATGCAGAAGAAGGCTCCAGCAGGTCCTTAGGGACGTGGCCAGGCCTTGGCGCTAACTCTCTCCCCTTGTCCTCACGGTCCAGTTTTCCCAGGAATCCCTTAGATGCTAAGATGGGGATTCCTGGAAATACTGTTCTTGAGGTCACGGTCTAACAGCTGGATTCAAGTCCTTCCCAGCCCACAGCTGTCCCTGTGGGGCCTCGGCTCAAGCACGGGCTAAGGGTTGGGGAGAAGGCCACACACTGGAGGCAAGAGGGCTTGCACACTGTGTTCTTGACCTTTAAGTTGCCTTTTTTCCCATTTTGTCCATTTCATGACATCACCATGAGGCTAAATGTGGGAGCTTCTCCACTGCTGTACTTGAGAAATTTGTCCCAGCTCTCAGCTGAGCGGCAGTTGGACCAGGACACCATAAAGCATGTTTCTTCTGTGTCCACTCCACCTTTGCCCCACTTCCCAGCATGCTTTGTGTAGGGGCCACAATATCAGATCCACCACACACATAAATTTATTTTAACCATTTATTAAATCAGTTAGGTAAACTAAAAGTCTTAGTTCAATTTGGAATGCAGCTACAGAAAAGTGAAAACGTTTTCATCGAGGTAAAGAACACAAAAAAGCTCAGAGCACCCTCTTGTGGTGACACCTGCCTCTCCCCACTCCAGAAACACTGGCGCTGAGCCCCACCCATTAACTCATTAGCAATGATGCCTCCATCACTTGCCAAGGTACCTTCACTTCCCCAGCCTGGCTTTGTCCTCAAAGCTCCCTGAAGCTCAGTGTGGTGGGTGAAGCTCGGAGGGAGGCATGAAGGGACCAAGGTCTCCCAGATGGCAAAAGGCAGAGCCAGGATTGATTCCACGTTCAGTAGCCTATGGCAATTACTTAGCCAAAAGCAAAAACTACAAAAATAAAAAATAAAAAGAAGACTCACTCTGAATAAACATGGGGAATGCCAATGATGGGAAGCCAAAGAGCTGAAGTGGTCCAGGTGCCACACTGGAACTTTCCTCAAAATCTTCCCTAGTGCTTCTTATGTTGCTGGTAGAGACAACAGGTGCCATGGCCCTAGAATCCTCACTTTGGGTCTGATCCCCACATCCCCAGGCTATCTTCCGAACAGGCCACCGTAAAGACATTTATGAAGTATGAGATCTCCCTCTATCTCACAGAGAGACTGGAGCTGATCTGACTTGCTCATAATAATAATAATAATAATAATAGTTTCCACTCATTGACTATTTACAATTTGTCAGGCACTGTGCTAAACACTTTCACAGGCATTATCTCAACCCTCACAAGTCAGGCAGACTCCATTATGTATTACACTTCACAGTTAAGGAAACCAAGGCTCAGAGAGGTGAAGAGATATAGACTAAGGTCACACAGCTAATAAGTTGTGAAGCTGGGGTCAAATCAAGTCTGTTTATGCTTTTAACCTGCCCTTCCCCCTCCCTCCCATTGGCCTGGCCTGGCGGTCAGGTTGTCTCCATGTGACCTCCCCTGGGGGAGAGAGTAAAACCAGCCTTCAGTGAGACCCAGCTGGACCCTCCTGTGCTCTGTGACTGTAATAAAGTGCTGGACCCT
>Manis_javanica_newGene_251	Manis_javanica_newGene_251.1
CAAGGGTCCAGCACTTTATTACAGTCACAGAGCACAGGAGGGTCCAGCTGGGTCTCACTGAAGGCTGGTTTTACTCTCTCCCCCAGGGGAGGTCACATGGAGACAACCTGACCGCCAGGCCAGGCCAATGGGAGGGAGGGGGAAGGGCAGGTTAAAAGCATAAACAGACTTGATTTGACCCCAGCTTCACAACTTATTAGCTGTGTGACCTTAGTCTATATCTCTTCACCTCTCTGAGCCTTGGTTTCCTTAACTGTGAAGTGTAATACATAATGGAGTCTGCCTGACTTGTGAGGGTTGAGATAATGCCTGTGAAAGTGTTTAGCACAGTGCCTGACAAATTGTAAATAGTCAATGAGTGGAAACTATTATTATTATTATTATTATTATGAGCAAGTCAGATCAGCTCCAGTCTCTCTGTGAGATAGAGGGAGATCTCATACTTCATAAATGTCTTTACGGTGGCCTGTTCGGAAGATAGCCTGGGGATGTGGGGATCAGACCCAAAGTGAGGATTCTAGGGCCATGGCACCTGTTGTCTCTACCAGCAACATAAGAAGCACTAGGGAAGATTTTGAGGAAAGTTCCAGTGTGGCACCTGGACCACTTCAGCTCTTTGGCTTCCCATCATTGGCATTCCCCATGTTTATTCAGAGTGAGTCTTCTTTTTATTTTTTATTTTTGTAGTTTTTGCTTTTGGCTAAGTAATTGCCATAGGCTACTGAACGTGGAATCAATCCTGGCTCTGCCTTTTGCCATCTGGGAGACCTTGGTCCCTTCATGCCTCCCTCCGAGCTTCACCCACCACACTGAGCTTCAGGGAGCTTTGAGGACAAAGCCAGGCTGGGGAAGTGAAGGTACCTTGGCAAGTGATGGAGGCATCATTGCTAATGAGTTAATGGGTGGGGCTCAGCGCCAGTGTTTCTGGAGTGGGGAGAGGCAGGTGTCACCACAAGAGGGTGCTCTGAGCTTTTTTGTGTTCTTTACCTCGATGAAAACGTTTTCACTTTTCTGTAGCTGCATTCCAAATTGAACTAAGACTTTTAGTTTACCTAACTGATTTAATAAATGGTTAAAATAAATTTATGTGTGTGGTGGATCTGATATTGTGGCCCCTACACAAAGCATGCTGGGAAGTGGGGCAAAGGTGGAGTGGACACAGAAGAAACATGCTTTATGGTGTCCTGGTCCAACTGCCGCTCAGCTGAGAGCTGGGACAAATTTCTCAAGTACAGCAGTGGAGAAGCTCCCACATTTAGCCTCATGGTGATGTCATGAAATGGACAAAATGGGAAAAAAGGCAACTTAAAGGTCAAGAACACAGTGTGCAAGCCCTCTTGCCTCCAGTGTGTGGCCTTCTCCCCAACCCTTAGCCCGTGCTTGAGCCGAGGCCCCACAGGGACAGCTGTGGGCTGGGAAGGACTTGAATCCAGCTGTTAGACCGTGACCTCAAGAACAGTATTTCCAGGAATCCCCATCTTAGCATCTAAGGGATTCCTGGGAAAACTGGACCGTGAGGACAAGGGGAGAGAGTTAGCGCCAAGGCCTGGCCACGTCCCTAAGGACCTGCTGGAGCCTTCTTCTGCATCCAGCCCCATCTGCAGAAGCCAGTGTGGGTGCCATGCATCACAGCGGCTGATGGCTCCTGGATAAGGAGTGACTGGAACCCCAAGTGTCCTGGAAAGTACCTTCTAGTCAACGTCATGCTGTCAATCAGGAGCCATGTGGCATCCCAGCCCCGCCTCCCCCATGATTTCATGGGTCGAGTGTGTCCCTGAGTCTCCAGGCAGAGGGAGGGCTTCACGCGAAACCAGCCGGGCAGATCCACTTCCCAGTCTCTGTTTGGGAACTTCCTCACTGATGATCTCCGGCAAGCCATCTGACCTCAGCTTTCAATAACTGTAAAATGGGATAGTATGGTACCTACCGATAAGCTGAGGTAAATACCACTGCAGGGGGAGGGGAGGAAAGGGGTCTGTAGGAGTGATGAGAGTGTCTGGGCCTGTCTTTGCTAAAAGTGACCCAAGGTGTAAAGGCAAGACCAGAGTGGGATTTATTGTTTGCCTCCTCCTCCCTCACCTCCAGGTTGTGAAATCACACGCAGTGGGTAAGAACATGGATCTGAAGGCAGACAGGTTAGGCTGCAACCCTAGCTCAATATAGTCAGTGTGAGACCTTGGAGGAGTTGTTTTACTGAGCCTCAGTTTTCTCATCTGTAAAACAGGTCCATAACATTGCCCACTTCCCAAGCTTGTTGGGAGGTTAAATAAAATTGTTTAATCCAGTGATTTTCCTCTGTTGTTCTCTGCTTGTTTGTAGCCTTTGAGAGAGGTCAGACATTTATGAGATGCCTGGACTGGTTTAGGCAATAGCCTGGAGCCCAGGTTAGGGGCTCAAAGAGTGAAAAGCCTGATTCAAAGTCTAGGACCTCATCTTTAGTGACATAGCGATTTTTAGGAATTGTGTAATCCACAAACAATGAATGGGTTTCAGCTCCGAATCATTAGTAGTAGCTCTCCAGGACTTAGTGTCGAGAAGGATTCTGAATGCTTCAATAATAGATGCGTTGGCTGATCAGCAGTGCCCACCGTAGGCTCAGGAAGAGAAATCAGAGGCAGGATACTGGGTGATGGCCCCCACTGAATGCCCCAACACTTCATTTTTCAGATGAATGAGCTGGAGTGCATAGAGGAGTCAGGACTTGCCCAGAATCACAAGGCAAACAGTGGCCTGGATAGGACTTAAGTCCAGGAACTTCCTTAGCACAAGCAGCTGACAGTACAGAGACCAAAAACACTCCCATCCTCCCTGGTGTCCCCAAACACCACCGCCACTTACCGCTTCCAGGCTGGCCATTGCAGAGCAACTTCTCCCTTCCTGAGCTACAGTGCTTCATCTCAGACTCCCAACTGACCAGAGATGCAGCACTGCACCTCAGGCTGGGAGACAGGGCGCTGGGCCCAGCCAGGGGCCATTGGCAGGGAGTCCGCCCCGGGCAGGAGAAGGGGCATCGGAGGGGCCTCAACCCCACCCTCAAGTTCTTGGACCAGAGAAAGACTGCTGGCACTCTCCTGGCTGTGCTGCTGTCCTAAGCCTGGCATTGGAGCCTTCTGCACCAAGCCACAGCCTCCCTTTTCTCTTTATAAAAGCTTGACTGAGATCTAATTACCCACCTAAAGTTGTGCGAGGAAATGGTTTTTAATACATTCACAAAGCTGTGCAACCACTGAAATCTTACTATCTAACCCCTCTTAGCCCACCACGGGCAGACCACCTCCTGTCTCTGTAGAGCTGCCGAGTCTAGGTGTTGTAATGAATGGAGTCATCCAATAAGTTGCCTCCACACCCCCACCCTTATGCTTGGTATGCCCAGCCAAAAGTACATTCATGGTACTTAACATTTTACATTATCACATCAAACATTTGCTTGACCTCTTACCTTGTCTTCTTGTTTCCACTCCCCACCTCTTCCCACCCATCATTCCCAGACATCCTCCCAGAGTGATTTTTCAGAATGCAAACATGGTCATATCCTTCCTATGCTTAAAATCCTGAGTGGGCCCCCACTGTCCTCTGACTAAATTCTAACACCCTCATCAAAGTCCCAGCTAGCCTCTTCCCTTCGGGCCACTCCCATCCCTCCAGGAAGCCCCAGGCCTACCACCTCAGGGCCCCCAGGTACCACGCTGCTCCTCCTCATGCCCTCTGACCATCTCCTTTTGTGTGCTTACTGTCTGCTCAAATGGCCACCTCTTCTGAGAAGCCCTCCCCGACTTCCTCAGACATCAGGACACCCCTGGTCCATGTCCTCATGCATCCCCTGCCCTCTTTCTAATCCTTTACTGCACTTGGGATGTAGTTTTTGTGTATGACCACCTCCACTTGTAGACTGTGAGGGAAGGGCCCCTTCGCAAGTGTACTCACCATTGAATGCAGTTTCCAGCACTGTAGACATCCAGTAAGTGTTGATTGAATGACTGGATTTAGTCCTCAATCTCACTAGTGTCAGAGCTATTTCTATGTGGGTCTGACTGGCTAGATCTCCAGTCGCCTGAGGACACTGCCCAAATTTGCTAATTTGAGGAAGTCCCTGGCCCTTGCTGAGGCCTTTGTGTATGATGATGGGCCCCAGAAAATGCCATTTGGTGGATGATTGAATGGCTGTGTAGCTGTTGGATTTTTCTCTCAAGACTTGGCTTGGGTGGGAACCTCTGAGTGAGCAGGAGGAGCCCCCTCCACTCCTGCTGCGCTGCTGGGATCTCAGGATCACCCCCTGAGATCTTTTCACTTTGCTCGATGCCCAATGGGGTGGCCTTGATACTGATGACTTGCACTTTCAGAGATCTCTGAGGGGCAAAGTGGGGTGGGCAGTCTTTCCCCAGGGGTGGGAAAGAGTGGGAAAAACACATAGTTCCTTAAAAAAATAGTGTGTCCTGTGCCTCTTGCAGAATTCTAAAATCAGGCCCCAGTCTGAACAGTGTTTTCCCTTGCTCTGCCCCTGGGGGCAGGTCAGTCCAAAGGCTGCTCAGTGGGACAGTCCCTCCCTGGAGTACTCCCAGCCAGAGAACTGCCTCCCTCTAATACAGAATTCTCCTGTAGGAACTCTGCAAACTGCATGTGGCTTGGGAACAATTCCAACATGGGACACCACCCTGGGGGTGTCCACAGCCTGTCTACTCCATCCTCTGATGGTTCCCACCAACCCTGCGGGAGAAAACCCTTGGCCTGGCCAACTGGAGGTTTCTGTAAGCAGCCAGGGAGAGTTGTCCCAGAAAGGCACTCCTCTGCCACCAGGAGCCAAGCTGCTAACTCCAGTCCCCTGTACTCCCTGGCATGAGACTTGGTCCAAAGCACTTCCACTTGACCACTTTTGGTTTTCTAAGCACAGGGAAGGAGTGATTTTGCACATGGCCTCTGCACTAACTTGGCAACACAGAGTGACTCAAGTTATTCCCCATCAGTTTGCTTTCAGTGTTCTATTTACCAGGGAGGAGGAAGCCTCAGTTCGGTGCTATCCTGTCTCTGATACTTTTCGAGCCTCTGCTTATCTCCCGCAGGACTTAGGCCCAGAGCCCTGCAAGTACCAAGATACAGCAAAAATGGAAAAGAGGACATCTGAGTGGACTGCAGTTGGGATCCCACCCTGTCCATTTAACTTCAGAACAGCTGGTGAGGCCGGACCAGGGAGGGGAGGTGTGGCTGCAGAGTCCCGGCCCAGCTTGAACCACTGGAGTCGAGGACTATTTCCAGCACACTCCACTGGACTCGGTATATTGCTGCAAAGACAGCATCTCTCCTTGGTGTGGAAACAGGAAATAGATGGGGTGGGGGGCAGACCCATGCTACTCTGGGAGGATCTCTGCCACAGGGACACGGCTTGAATGCAGCCTTTGACCAGGGGGGATATTTGCCTCTATGTCCTCTGTAGCTATAGTTTTCTTCCTTTGCATCTAGAAAAATTCATAGTGATTCTGACTGTGATAAGAACAGTCATTTACTGAATATTTTAATTGTGCTGATCCCCATGCATCCCCAAGGCTCCGTGGGAAGGGAATTTTCCAAGGGTACGGAGCTAGTTGCTGAGCCAGGATTCCTGACTCCAAATAGCCGGCCCAGCACCCTCATTTTTAGCCTCTATCGTGGATGTCTTATCCCCTGACCAATTTACCAATGCTTTGGGTTTGGGACAGGGTCTATCCATTTCACCTGTCCCTGCAGCAACCCAAGTGTGTCCCTTATTTTTCAAGGGGAGGAGGGACTGAACCTGACATGGTCCTTGCCCTGGAGGAGGGCAGTCAGTCAGGCTGAGACGGAAGGAAATGCCCCTGGCAAGGTGACAGGGCACGAGAGAGACCAGAGAAGGGCCTGCAGAGAGCTCCAAGGACAAAGAGGTTCCCAAGTCTGGGAAGGCTGCAGGGCTCCTTGGAGGAGGAGCAGGGGGCAGGGAGGGCATTCTCCCAGCTCTCTGGCCGGGGGTCTCCTCCCCTGAGTCCTGCGTACTTGGCAGACAGCATGGCCCTGACCCCCGTCTCCTTCAACCCCAGCCTCACTGAGAAGGGGGTCAGGAGCCGCCCTTTTACACTTACCCCATGAGAGGCTCCTTCTTACTCTGGGTCCAGGAGATGGGGGCCACTGGGGAGACCTAGGCTCTACCACCAGCTGGTACAGTCACTTCTCATGGGTGCTTCTCTCTGCAGCTCCATTTCCCCTTCTGTCAAAGGAGGCAGTTGAACAGGTGGCCTCAGAATCTTACCTGGGCAGCCTGCCGGCTGTGTTCCCCTCCCTGCTCCCCACTGTCTTCAGGAAATGTCGCTGAGGCGGGGAACCTCTGTCTCCTGTCCGGAAGCTCCGAACTCTGGGAGGCTGAGAAGGAGAAAATAAACAGTGGCTGTCTGGGTTTTCTCACCAGACCTGAGCCAGGCCTATCTCTCCTTCCCTTATATGGCCAGGCTGCCCGGGCAGGGAGACCAGCCCTGCGCTCCCCCACCCTCCACCACTGCTGAGGGCCTGGGGCCACTGCCGCACACCTGGGACTCTGGTGCTGCAGAGGCTGGGGCAGGGCTGACAGGGGAGGTGGGCCCTAAGACATGTCCCCGTAGTCACATGTACAGCCTGGCATCTGGGTGCTTGGGGTAGAGTGGGTAGGGAGGGTTTATACTGGGATACAGGGCTGGGGAGGAGGGTCCCTCCAGTCCTGACTTGACCCCAGCTCACGGTGTGACCCTGGCCGAGCCCTTTCCCTCTGTCAGCCTTTTCCTCCTCATGTCAAATGAAGATATGGAAAGAATTAATCCTCAGTTAGCCCCAGGAGGTGGGTCCTTTGGAATTCCCATTTCACAGAAGGGAAAACAGGTCAGAGAGGCTAACTGGGCCACAGCTATTCAGCTGAAAAGGGAGTAAGACAGGACCTCTACCTCCAGGGTCTGTGCTCCGAATGGGCCCATTGCTGAGGCTCCCCTTGATGATGCTATTCAACCACTCACATGTGCCATGTGGAGAAGGGATTCTGCCTGCCGGACCTGCTCACCTGGAAGACCAAGGCCTCAGGGCCCAGTGACCCCGCCCAAAGGAGATTGCTCAGTCAGACAACAGGGCCAGAGGCTGTAAGTCATTCATCTCGGTGTCCCTGGCACCCCATACAGGACTTGGCACAGACTCGGGGCTCAGGAAAGGAGAGGTGTGGAATCACTGAATAAATGAAACTCAGTAGTCACATCTGTGCTATGGGCACAATCTCCTAACTCCCATGTACATCCTAAGGATTAAACAAAACAATGGGGGAGAAAGCACTGAGGTGCCACCTTTTACGACAGCATCGCCTTTCTGTGTACCGGCTCCTTCTTCCCTCTGCATGCCTGCCTGTGTCTCTTCCCCAGGCTGTGGTCTCCTAAGTCGACCAGTCCCCACTCAGCCCTGCTGTGGGACTGAGGGTTGACAGTGGCTCTGCTTGGGCCCTGAGCTCTGGGCTCTGGCAGCAGTGACCGTGGGAGAGGCTGCAAGAGGGGAGGGCAGGACGGGGGCTGTGTGGGCAGGGATTGCTGGGAATCGCTCCAAAATGAGCCTTGCACAAGCGTGAACATCCTGTGTGCTATGGAGCCAGCCCTGGAACCTCCTCCAGTGTATCCATCATTGTGGCATCCTCTCGGATCTGGCCCTCTTCCTGGGGCCTGGGGGCGGGTGGAGGGGGCTGAGGACTGACTGTCCGCGTGGCCAAGAGACCACAGCTGGCCAGTCTGCGGGCCTGTTCAGTGTCGGAGCCAGCCAGGCAGGGGTGGGTGGGGAGTGCTTGCAGCCCTCCTAATCCAATTTTTTAGACCCAGTCTCCAAGGTTCTTTGGCCAGCAAGGGCGGGCTGGGTGCTGGGGCACACATTTGAGCACATGTGCAGGGTGTGCAGAGGTGAACAGGTATGTTGCCTTATGTAAGCTAGGACTGGGCCTTGTCACATGTCTGGATTGACAGCTCCTTGCTGGAGCCCTGCTTCCTTTGCTCACCTCCAAGTCTCCCTCCACTTTTTCCATCCTCGTGAAATATGGCACCAGAAGTACCCTCTGCAACTGACTGTGCGGTTCTGAATAAGTTCTTTCCCCCTGCCTGGGCTTCAGTCTCTCCATCTGTTTAATGGAGCTGCCACCCCCCCCCTGCCTGCTTCACATGTAGGGAAGTAAAAATTGGCAAGTGTCGGAATAATGTGACACACATTAAAAGACTGCTATGGCTCCCTGAGCTTCACCATGAGCCAAGCTCTGTGCACCCAGGCCCAGACTTGTGTGCTCTTTCAAAGCCCCGTGAGCTGTTTCTGTTATGACCAGGCTCACACAACCCAAGCTCATCTGTTTCTAGAGTCTGACCAGCTGACTCCTTTCCAGGGGAGATTCTGTCCTTCCCCACATGTCCCCCAGGTCCTTCATTCTCCATAGCATGCAGGCTTCGCATCGCATTTGCAGAGAGCATGCGGTGGGGCTGATACTTGACTCCTCGTTGGTTTCCCTGCCTTTGGCTCCACTTCTTCTCATCTACAATCCAGACCTGACAATCCCAAATTGCCTGTACCCCATCATATCATCAGGGGTTTTTCTTCAACTCCTCCCATTCTGAGGCCTGATTTCTTGGTCATTCTGAGGGTTGGGATGGGCATGTGTCCCAAGGGACCACGTTTTCTGCAGGAGCTTCCAGCAGCGTGTGGTGCGGGTGTGGAGCAGGTGTGGGCACTGGATGGGGACTGGCAGGGAGGCTCTCACAGCTCTGTTTCCGGGGTCCTGTGACCTGTCGTCCTCTGGTCACCAGGAGGTCCCCCGC
>Manis_javanica_newGene_263	Manis_javanica_newGene_263.1
GCCTGAAGGCACCTCAACGCGGCGGAGTGTTTGAGCCGGCCGACGGCGAAGCACCGCGGGAGCCGGGCAGCTCCGCCAGCCCCGAAGTGGCCTGTATCTGCAGATCCGAGTCAGCTTTAGGGGTTTCTCCCTCCCGGGAAGGAAGTTTGCCCCTAGTGCCCACAGCAGGGTGGGCCACGCCGTAAGCAGAGCTCCTCACCGGTTGCGGCAATGACAGAAGAAAAAGTATACCAGCTGCCCAAATGACTATCTAAATTGCTGGTATTGGGGCCCAGGCTGAAAAACTGCTGGGCTGGACCCTGCCTTCTCACGTGATGTTACGACCTTTCTGCTTGGATCTGTGCATGTCTGCGAATTTCCATTATGGCTTTATACTCCAAAGGACCTACTTCAAGCTTCTGGCCTGCAGTGGAGGGGGGAGGCGGTGGAGTGGATTCCCTGTCCGGACAGTGAGAGAAGAAGAAAAAAGAGAAGACAGTGTTAATGTGAATTGGTACCACTGTAAGCTGGCTTCGTGCTCTCTGGACCTGCAAAGGTTTTAATATGATTCTCCTGGGGGGCATTCACTTGTCTGGAGTCCTCTTTCCTACAGTTTCCTTGAAGTGAATAGAAGCATCTCTATTCCAGGTAGTCACTTAAAATTCCTTTGCCAGGGCATGCTGTGGTACACACTGGCCTCTTGCTGCTAAGGTCCCTAATCCTCCCCTAGGGTCTCACTTAGCTTGGAGGAGAGGTCTGAGACAACCCCAGGCCAGGTTTCCCCTGTCCCCCGCAAGCCCAAATCCTCTCTATAGGAAATGATCATGCATACCTCTCACCAGCAACCTTTGGGAGCACAAGCCAATCCCAGTGTAGCTTCACTCTTCCTGCTTCTACCATCAAAGCAGTCAGCCCCGCTTCGATGTCCTGGAGGAAGTCAGCCTGCACTACCATAGTCTTCTGTAGCACTCCTAGGCCTGCCAGATCTCTGTCTCTCAGTTACAGGGACAGTATTCCAAGTTCTCCAAGTAGCATCCTTGAGGCTTCCCTTACTAGGCTAAGGGTTAGATGGTAACATTCCAGCCCAACCTTCCCCTTCCACATATGCCATTCCTTGGGGTTAGAGGTGGAGAGCCACAGACCAGCAAATTCTCAGGAAAGTAATCTGTTTAATTAGTCTCTCCATTCCAATCCATTTATTGATATTTTATGTCTGAGGGGTCCAAGAATTATAAAATAAATCATTTCACAGCCCTTTTTAATTCTGCAGAAAGAGGAGAATTCAGTTAGAAGGGAGACAAAGAAGGAAGGAACATAATCTTTCCTGCCAGTTCACTTTCCAGTGTGAGAAAGTGAGCTTCTACCAAGACTGGACTGAACCTTTTTAATATCTGATGTAACCTTCATCGAGTCAAACCCATTTGGTAAACTGGTTTAACCTTTCTGCTGACTGAACACATAAGTAGTGCAATACTATTATGCAGTTGCTTGATTTTCACACTGGAAAAGCCTTACAAGTCTGTATTGCTGGCAAGTGGGGCTACGTACGAGTAGTGGTTTGAATCAGAAAATTGGAACAGAAGGGTCTAGACAGGGGAACTCTCTCCATCTCTCCCTTCTTCAGCCTAGTGAGGAACTACGATTCATCTAACATACACACCTGACCAGCAAGAACTGAATACCTCCTGAAAATCTGAGAAGCCTTTAATTACAGACCACAGTTCTTTAAAAATAATCATCTTTATCAGTTGTTTATGATTATAAAAGGAATACATGCTTATTTATAAAATTTTCAAACATGAATAAATGGAAACCGAAAAGGTTCTAATGAATTGACACGATCCTCTTTACCCCAAGATACTTGCCTTGAAGAGCTTCTGAGTTTCTGTGTAGATATTCTAATGTGTACTGTGAGGATGTAGAAAACCAAAAAGATAGTCCTTCCCTACTCCCTTGGTGCTATAGAATGAATATTTGTGCCCCCTCACCAAATTCATCTGTAAATCCCAAAGCCCCAAGTAATGGTGTTTGGAGGTAGGGTCTTTGGGAGGGAGGTACTTAGGTCATTAAGGTAGAGCCCTCATGAATGGTTAGTGCCCTTATGGAAAAGACCCCAGAAAGTCCCCTCGCCCCTTCTGTCATGTGGAATTGCAGTGAGAAGATCACCGTCTATGAACCAGGAAGCCGGCCCTACCCAGACAGCTGATCTGTTCGCCCCTTCATCTTCCCAGCCTCTAGAACCATGAGAAATAAATTTCTGCTGTTTATAAACCA
>Manis_javanica_newGene_264	Manis_javanica_newGene_264.1
GAAAAGAAAAGCCGCAGCCTGAGCAGCTGGGAGAGACAGCCACAGCACTCCGGCCAAGAGGGACTGCCTGCGAGCTGGGCCCAGAGGCTCGGCTTGCTTCCTGATGAGTCTGATGCTCACACCTCCCCTGGGGCTCCGCCTGTCACTGAGCAGCAAACATCTTGGGGCCTGTCCCACCTGCCAGTTACAGTTCATTACAGTGAGAGGAGATGGATTAACACCAGCCAAGAAATGCACCCAGAAGAGTCCAGGAAACTCAAGCACAGAGCCCCCAGTTGTCTTCTCCAAGTGGAGCTGTGGACAGCACTACTTCCCCAGCAACAATATGCATCAGTATGGACAGAGGATTGCCAACCAGGGAAGCCCACCTGGGCCATGGTGTCCAGACTTGCTACTACAGCTCAGTCAGATACACAGGACTGATTGCCCACAGGGCTGACCATTAGTCTCCAGACCTCCAGAGAGTGAAGAGCCTGGAGCCAAATCTCCCATCATAAATCACATTGTCTGACGGAATATTACTCAGCC
>Manis_javanica_newGene_266	Manis_javanica_newGene_266.1
CTAGATTTTTATAATTTTGTGAATTTGGTTTAAGTTGTAAAGCTTATATCTACATTCCATATGGTCTCCAACGAATTGTTCCTTAACTGTTCAGAGAACACGGGAAATTCGTGCCGACAGCGTTATGAACAGTTTCGTTGTTCAGCAGGTTTGCCGCGAGGGGGCGCCTCCTCCCGAGCTGAGAGCGCGCGTCTTCCACCGTTCACCACAGCCCCCAGGGGGGTGCCTGTGCCCAAACCCCTGACCCGCGCGGCGCACGCGCGCTGGTGCCTTGGACTTGGCTCCGCGTAGGGCAGACCGGAGCCGGAGCCGCGACTGCTTGCGGGCAGGACCGACGGCGGGAGAGAAAGGTCCTACTCAACACCCAAGGCCCAGTGGCTGCAGGGGAATCCTCCCACTTGCCTCCTGATCACACTTGGAACCCTGCAAGAAGAGTAGACCTCCACTTCGTGTGAACTGGCCTCTATGATGGGGTTGTTATGTCTGCTCTGCTGTTTTTGAGGGACTGACGCGGTTGTTTTGAAAAGTAATTTACTTTCCAGACATGTCAGGCATACAGAAAATTTGCAGTGTCAGTACAAATACTCTTACCTCTGTTCCCCGCAGCCCCACTTTACCACACTTACCACTTCACACTTGCCATACTAGTGTGTGTGAAGGTGTGTCAGTGTGGTTTTAATTCACATTTCCATAACTACACCTTTTCATGTGCTTGTAGACCATTTATATGTCTTATCTGGTGTCTTTTGTCCATTTTAAAAGTTGGGTGTCTTCTTGTTGAGGTACAAGATCTCCATGTTTCCTAGGTAACAGGCTCATCATATGTACAGTGTGCAAATATATTCTTCCATTCTGTGGCTTTTTCTGGTTGGCGTCTTTTGATGCAGAAACATTTTTTAATTTTGAGGAAATCTATCTATTCTTTCATTGCTTGTACTTTGGTGTCACATCTAAGAAGCCATTGCTAAATCCAACATCATGAAGATTATGTCCATCTACTCTTCTAAAGTTTATCATTTTACCTGTTACATTTAAGCCTTTTATCTATTTTGAGTTAATTTTTATATATGGTGTGAGTTAAGGGTTCAGTTTTATTCCTCCACACGTGGATAGCCAGTTACCGAGCACCATTTGATGAAAAGACCATTATTTCCCCAAATTAATGCTGTCTACCTTTGTCAGAAATCAAGTGAGTGTAGATGGTTGGGGTTATTTCTGGGCTTTCCATTCACTTCCATTGATCTACATATACTGTATTACATACTGTGTTCTTAAACTAGAGAAAAGAAAACGTTTCAAATTGTCATGAATCTTTAAAAATTTTTAAATATATTTGTGGGAAAAAACCTGCTTAAGTGGACCTATGCAGTTCATATCCATGCTGTCCAGTGGTCAACTGTGTATCTTTATGCCAGTGTCACAATGTTTTATTTATACTTTTTACTAAATTTGATATTGGGAAGCAAAAGCCTCCAGCTTTGATTTTCTTCTCAAGACTGTGTTCAAGGGCTCTTTGGGGTCCCTTGAAATTCCATATGAGTTAGACTCAGCTTGCACATTTCTTCCCAAAAGCCTTTAGGAGTTTTCATAGGAATCACACTAAATCTGTCCCCATTGCCATCTTAACAGTATTTGTCTTTACATCACCATGAGAGGTCTTTACATTTATTTAGCTTTTCTTTAGTTTTTTAAATCAATGTTTTATAATTTTTAATGTACAAGTTTTGCACCTTGATTAAATCTATTCCCATTTTGTGAATGTTGACATTATTTAATTGGAATTTTACAAAATTATTTTTGATGTATAACATAAGGAATATAGTCAAAATATTATACTTGGTATGGTGATAGCTGGTACCTAGAATTATCATGTATATAAATGTTAAATCACTGTATTGTACACCTGAAACTAATGTAATACTGTGTGTCAANCTTGATTAAATCTATTCCCATTTTGTGAATGTTGACATTATTTAATTGGAATTTTAAAAAATTATTTTTGATGTATAACATAAGGAATATAGTCAAAATATTATACTTGGTATGGTGATAGCTGGTACCTAGAATTATCATTTATATAAATGTTAAATCACTGTATTGTACACCTGAAACTAATGTAATACTGTGTGTCAACTACCC
>Manis_javanica_newGene_267	Manis_javanica_newGene_267.1
AAAGAATTTAAAACCAAGACATGACCAATATCACATAATTTAATTTACTTCATCAGTTAGGATGTATACGTGTCCTGAAGTTGTCACATTTTACATAACCATAGAACCAGAAGAAAGGTCACTGTCATGATTCAGTAGAATTCATGTATTTTATAATTCACCCATTCTATGTGCTCCATCTATATTGTGGGCATGTCTTCATTATCTCTTGTACTAAGTGGGACCATAACTATTTCTGTCTCCCCAGCTGGAGTCTGTTCATGCCTCTAACTTCAGCACATAGGACAGTGCCTGGAAAAGCTTCCCCACTAGGTTGGCAGGGCAGCGGTAAAAGGCAACTATAGAACATCAACTGCCATCAGGGAAAAATGTTAAAGGTAAAAGCTGGGTAGCCTATCTCTAGTTATTATAAATACAGTGTAGGTTAAGAATGTGCAAATATCTACACATATTTGAATATCCCACCTTCTCCAGAAAGAGTGTACCCAAAGCTAATATTGATACTAGGAC
>Manis_javanica_newGene_268	Manis_javanica_newGene_268.1
GTCAATTTATTTTGTGCTTTTGTTTTATATACATTTCTAAACGCTTTATGAATTTTGTTTTTTAGACTCAAAGAGCACAAACTGCTTTTTCAGAACAGAAAAAATCTCTAGTGCTAAAAGACAAGAGTAGAAAGCAGATTCCTTTGGGGACATTAATCAGTTATATTATACTTCATTATAAAAATTTCTCTTTTGTATTACCAGAGAGTCTGCTGCAGGTGTTACTGTTCCCTTTACACCGTTTTCTGTTCCTTTCCAAGAAGACCTCCCTTTAGTCACTGTTGGTTTCTTCTTCACAGTTGGTGCCTGAAATGTAGAATGTTCTCTCCGCCTACAGAGCTGAAATTAATGAACTTCCACATCATGAAAGCTTAGGTAATGTGAACACATGTCAAAATAGCAATTCTAACAGCCAACACATTGAAGTTTCCAGTACTGAAATCCAGCGTCTGATTCTCTGCTCTGACAAGGCCAAAGCCAACTAGAGGGTAACAACATATTGAAGAGTCAGTAACAAAAATGATAGAAGCTCATGCTGTTAGTGGAACACGAGTACCAAGAGGAAAGCTGTTGTCACACAGGTGACAACATCCATGTAATTCTTCAGGATGAATTCGTGGCTCAGGACCCAGGGACTCTTGGAGCTCTTCTTGCGAATTGCCATGGTGAAGCTGCTGCATGTATCTACAGCTGCCAGCACCCCTTCTCTGCTCTTCCCAGCAGCACACCCAGGAGCTGCAGCCGCTGCCTCCTGCTGGCTGCACCTTACGGCCCCACCTCCATGGCTCACTGGGGCTTCACTTCCCATCCCACAGCCAGTATGTAGCCACCAAGGCAGCCCAGAAAAAAACAAAAGGCTTTATGAACATTTCGGGAAACCCAATACCATTCCTCTGCTCAGCTCAGTCTCTCCCTGGGGATCCCCAGCCCAGCCACTGAAGAACAGCCTGGTCCTCACAGATCCACCTGGTACAGATGTCATACAGCCCTGCGTGGCTTTGCTCCTGCCCCTGCCCCCAGCTCAGAATGCTGTCACTCCTCACACACCACTATCCTGGGGCCACAACTATCCCCCACAAATCTCCCACACTGCACAAAGTCTGATGCAGCTACCTTACATCCTCTGGTGTCTTCCTTTGTATTCTGATGCAAATCCGAACTTAGTGTGGAGATCTGGCCTCAGTCAGCAAACACATCTCCACCGCCTTCCCTGTACTCCCAACTGCCCCAGGGTGCCTGCCTGCCTTTCTTGCCAGGTCCTTGTTGTTGAGCCTGCTAATTCCTCCCTGAGCCTAGACCCCTTCTTCCAGACATCTCAAACTTGGCCCCTTCAAGTCCCAGTTCATATGTCTGCCCCTAGGTGAGGCCATCCCTAACCCCAAGCTAAAGGAGCCATCCCATACCACCCATTTTATTTTGTCACAGTACCCACCACTGCCTGAAATTACCTTCTCTGTGTTTATTGCCAGCTCTCCCCTTCTAGAATGTAAGCTGCACCAGACAAGAGAAATTGTCCACGGCCCAGCACATTGTAGCCCAGAAATACATGAATATTTCTCCAAAGCACACATGAATGTGTGAAGTTAAAAGTTGAAACCATAGAGTATGCCCCCCAGAATCCAGTCCTCTGCCAAAGTGCATTTCCCCCTTTTTAAGTATAAAAGCCATCCAAACAAAACCCAGTCAGGTTTAGTTACCTGGAAATCTTAAGTTTTCCAGAGCTAGTTACACTACCTGCCATAGAAACACTATCTNTTTCCAGAGCTAGTTACACTACCTGCCATAGAAACACTATCTGATTCACCGCAACTTATGAATCAGTGGCTATTTCCTTTCCTTTGACAAAAGACAGCTCCCATTCCTTCTACAGGATGTGATCACTTCCACCACAGAAATCCAGATCAAAGAAAAAGCATAAGACAAATGGATCATGTTTCCCCAAAGTGAAATAGTGGTAATAGAGGAAAATTTTTATTTGTCATTTAGTTACTAGTGTACTATTAGTAAAAAACAAAACTAGATTTATAGCTATAGATTGGAAGGGAGATTTCAAACCCCTAGGTGGGAACTTTGAGGGAAGATGCAACAAGATGCTCTCTGTGGTGCTGGGATGTCAGGGGCACAAGGAATTGAAAGAGTACAAAAGAGAAGAGGCACTTTTCAGTAGTAGCTTTATGGTCGGTGTATAAAGTCCATCTGAAAGAATGACTATAAAATTTATCTGCCCCACAAAGAAAACAGGAGATTGCTGTGTGACCACTACAGGGCTGTGGCTGAAGAAATCCCACTCCACTCTATCCCACCCACCAGGCTAGCTGTCCCCTTCGAAGGGGCCACAGGAGGAATCTCCCTCAACACTCAACTAGCAAAAACTGTCTTTCACAGAAAACCAGCTTATCTTTAATCTATGGCTCCTATGATTCCTGTGGCTAAGCATCTTATTTTGTAAACTGAAAAGTAAATCGGGGTCTGCCTTTGCTAAACCAAGCTGTTTGGCATACATTCTCACAGGCTTACTACAGATGCTCCTGGTGTTATTTGACTTTCCTCCTTAGATCCCCTACCCATGCCCCCATGTCTTTTCTCATCAATCTCTTTTGTGCTTTGGTTTTACATTAATTTCTTAAGGGTTGATGAATTTTTAATTCTTTCTTTGGAATAGGGGAATTTACTAAATTCAACAGAAATATACTAAAAGTACAAGAAAGGCTATCTAGAATATAAAAAACATTTGGACCAAAACTCCTATCACTTTAGTAACTTGTCACAACCTAAAGCTTCTAACATCTATGTACACAGTGGACCCTCTTGTGCATTTTGCCCAGTCTGGTCCAGCAATGAGAATGCCCATCCTGAACTGATTTACACATCTGCGTGCCTGTACATAATGAATTAAATTCTCAGATCATGTAATAAAAAGTTCCACAAAATAAAATACTTTATTAAAAATTTACAGAGGGGCACACAGGAATATACTAAAAGAAACAGGAAACAAAAAGTCTATGGTCTATATTAAATATATCCATATCCTAGTGTACAAGTAGCTCAGGAATAGAGTGAACAGGAAGAAGGATACCAACAGGAAATCCTTAGCAACATGCCACCGATAAGACTCTCCTGTAAGACAATGAACTGAATAAAACAACACTCTTATTGGTTGATTTTTTATAATTATTAAGGTAGAAATAAGAAAAAACATTAACAGTGATCATTTCTAAGTGGCAATAACAGTAAGTTTTTTTAGAAAACAAGTGAAAGAAGCCAGACACAAAAGGCCACATATTGTATGATTCCACTGATAGGAAATGTCGAAAATAAAGAAATCCATACAAATGGAATGGAGATTTGTGGTTGCCAGGGGTCAGGGCAAGGGAAGAAAGGGTCTCCTTTTGCAGGGATGAAAATCTCTTAGAACTAGACACAGGTGATGACAGTTACATATGATGCATGTACTACATGCCAATAAACTAAATGGTTAATTTTACAGTATGTGAATCTTAGCTCAATTTATTATTTATTTTTTTATTATTTATTTTTCAATAAAGATTTTAATTTTTTTTATATCATTAATGTACAATTACTTGGATAACATTATGGTTACTAGACTCCCCCATTATCAAGTCTCCCCCCACATACCCCATTACAGTCACTGTCCATCAGCACAGTAAGATGCTATAGAATCACTGCTTGTCTTCTCTGTATTGTACTGCCTTCCCACGCACCCCCCTACATTATGTGTACTAATCATAATGCCCTGTTTTCCCCCTTATCCCTCCCTTCCCACCCATTCTCCCCAGTCCCTTTCCCTTTGGTAACTGTTAGTCCATTCTTGGGTTCTGTGAGTCTGCTGCTGTTTTGTTCCTTCAATTTTTTCTTTGTTCTTATACTCCACAGCTGAGGGAAATCATTTGATACTTGTCTTTCTCCACCTGG
>Manis_javanica_newGene_277	Manis_javanica_newGene_277.1
TCTTTCCTGCTAAACCCAAGGGTGGCCTGCGTAGCTGAGCAGGTGTTCTTCAGTGCCTCAGTGGGCAGCTGGCCTTCCTTCTCGGGCCATCCTCCCTGGAGCGAAGGGGAGGGACCGTGACCCTGCCCTGAGTCTGTGGTTCTTGGGCCTGGCTCTCGGCCGCTGTGGNGGCCTGGCTCTCGGCCGCTGTGGCAGAAACTGCAGCCTGGTTATGCCTTCTGGGCCTCATCTCCTCTCCCCTCCCTCAGGCGGGAGGGGAAGCCAGGGGCGAGCTGGGCCATCAGTGCTGCCTGGGCCTTTTGCCGTCACCTCAGCCCAGCATGATTCTCTCAGGAGGGGAGGCCATGCCACCTAATTCTTGGGTATGTTGGGAGGGAAGATGTCACGGCCACCTAGCGGTCTTGCATGGCCTGGAGGAATGTGCCAGGTTCACCAGTTCATGATCATAACCCTTCAGATTTGCTTCTTTGGCAGCTTCACTCTAGAGGTTCATTTAGAAGAAGTGTGTCACCCTTAGACCACCACCTCTTTACCTCCTACTTCCACGCTCTCCCTCCTATAGGTATTTGCTACATACCGGGAATTTCCCCAATGACCAAAGGCTTTTCCTCCCAGGGAGTGTTGTGGTTAGAGGCAGAGGTCTGGCCCCACCCTCCAGACCTTCCCTGCCCCTTGTCCAAGGCACTTCCACACGCCCATCCCTGTGCTTCTGGGTGCTATTCCATCCATGGGGCTGATTGCATTTATCTACCTCGTGGGTGTTTCGTGAAGGAGTCACTCCCATGNATTGCATTTATCTACCTCGTGGGTGTTTCGTGAAGGAGTCACTCCCATGAGTCTCTGAGTGGCTGGGTGGAATGATGGGCCAGCCATAACTGTACCGGAGGCCTGTTCTTTTATGGGCCATGCAACCTCATTTTAACTCAGTCTTTAATCTGCAAGGCCACAAGTGCAATTTATTTTATTTTTCTCACAGGGCTCCTGAAACTGTTTTTGAGGCTTGCTTAATCTAAAGAACATGTATATGAACACACTGGCATTATATTTGTAATTTTATTTGATGATGAAGAAGGACAGTGCAAAAAAAAAAAACCATACTGACTCAGGCTGAATATAGACACCCCAACTTGGCACCATTCATAGCAAGTTACTGCTGAAATGCTGGATCTGCAAGGGGTCCCTCGTCCTGAAATCCCATGGGGATGGACCCATGGGCCTGCTGAGCCTTTTCTGAAAAGGAGAGAAAGGGCTGTCTTCTTAGCCGTAACAGTTACTCCATTGGTGTTTACATTAGTCTAATATTAATAACCACTTCCCATCCCTCAAGAAAAAGGGAAGGACCTATAGACAATGGTCAGATGGTCAGAAAATTTAAGTCCTGGTCTCAGTGTTACAAGCTAAGGAACGTTTAACCTTAACTAAGGCAAGTCACTTTCTTTTCCCTGGGGCTTAATTTTCTAGTCTGAAAAATGATGGACAAGTCAGTCTAGAAGGTCTCTCTTAATATCAACATTCTAAGTAATTGGGGTATCCTTTGGCATCACGCATGAAGTCAGGGTCCTGTGGGATGCTGGTACTGTTTACTTTTCCAGTCAGGAACGTTGAGAATCCTGGCTTTGGCAGGAGAAAATGTGATTCCCCATCACCTTTCTCAATGAAAAAGCTTCATTTGGTCCTCTCTCAGAATCCCTTCTCCAACTTTTGTGAGCAGTTACATCTTCTGATGTAGGTTCCACTTAGTTATTATTTCTTCCATTTAGTTATTATTTCTTAGTTCATTTTGCACATATTTGCATCCATGTATTAGAGAAGGGGAGTCAATCCATGGAAGTAGCTGAAATGTGTGTTCTGTACTCATGTGTTAACACTGAGAATAAGCCTTGGAATTAGGGATGGAGACTAATGAGTGACTAAGCCCTGTCTCAGACATGGATTGCCCTTTACTGTAGGGGATGGTGATGTCATTGAGGGATAAATGGGAGAAGGAAGAAGGAGGGATGATAATGAATCCAAGAAGTTAGACCTTAACCACAACTTTCACATAATGAGACAAGGATCCATTATAGTAGTAGCTGGATATTTTCCTGAAATAAGATGGTTTATATAATGAAACTATATCAAAGGAGGAAGAACCTGAATCCAAAGGATGAAAAAATCAGTGAGAATCTTGTCTGAACTTCTGGAATGCGGTTCCTAGGCCTTGAGGACCAGTACTGTTTGTCTAGATGTGGGGAGAACCTGGAATTGTGTTCATGAGATAGCAAATGACAGTGAGTTTTGGCATCAGGTAGGGTGGACATCTAAATAGTATTTTGGCATTAGACAACACAGCCCAAAGAGGTTATTTGTGCCCAGTTCTTTTGGAGATAATTTATGTTCAATCTCAGGGTCTGTGGACAATAATGAGAAACTCTGAAACATCCCTGACAAGTTGTCGATTAAGGAGTCTGTTCTTTACCTCTCAGATATGCCTAGACTATCCATAATTTCAAGATACTTTTTGTTTAATATTCCTGGTTGAAATCACTTAAGTGCCTTTTTACTTCCTAACCACCTCCTCTGTTTGGACTTGTGCAACCCGTGAATTAAATATGCTTCCCAAAAAGACTTGGCCTAAGGC
>Manis_javanica_newGene_278	Manis_javanica_newGene_278.1
GCCTTAGGCCAAGTCTTTTTGGGAAGCATATTTAATTCACGGGTTGCACAAGTCCAAACAGAGGAGGTGGTTAGGAAGTAAAAAGGCACTTAAGTGATTTCAACCAGGAATATTAAACAAAAAGTATCTTGAAATTATGGATAGTCTAGGCATATCTGAGAGGTAAAGAACAGACTCCTTAATCGACAACTTGTCAGGGATGTTTCAGAGTTTCTCATTATTGTCCACAGACCCTGAGATTGAACATAAATTATCTCCAAAAGAACTGGGCACAAATAACCTCTTTGGGCTGTGTTGTCTAATGCCAAAATACTATTTAGATGTCCACCCTACCTGATGCCAAAACTCACTGTCATTTGCTATCTCATGAACACAATTCCAGGTTCTCCCCACATCTAGACAAACAGTACTGGTCCTCAAGGCCTAGGAACCGCATTCCAGAAGTTCAGACAAGATTCTCACTGATTTTTTCATCCTTTGGATTCAGGTTCTTCCTCCTTTGATATAGTTTCATTATATAAACCATCTTATTTCAGGAAAATATCCAGCTACTACTATAATGGATCCTTGTCTCATTATGTGAAAGTTGTGGTTAAGGTCTAACTTCTTGGATTCATTATCATCCCTCCTTCTTCCTTCTCCCATTTATCCCTCAATGACATCACCATCCCCTACAGTAAAGGGCAATCCATGTCTGAGACAGGGCTTAGTCACTCATTAGTCTCCATCCCTAATTCCAAGGCTTATTCTCAGTGTTAACACATGAGTACAGAACACACATTTCAGCTACTTCCATGGATTGACTCCCCTTCTCTAATACATGGATGCAAATATGTGCAAAATGAACTAAGAAATAATAACTAAATGGAAGAAATAATAACTAAGTGGAACCTACATCAGAAGATGTAACTGCTCACAAAAGTTGGAGAAGGGATTCTGAGAGAGGACCAAATGAAGCTTTTTCATTGAGAAAGGTGATGGGGAATCACATTTTCTCCTGCCAAAGCCAGGATTCTCAACGTTCCTGACTGGAAAAGTAAACAGTACCAGCATCCCACAGGACCCTGACTTCATGCGTGATGCCAAAGGATACCCCAATTACTTAGAATGTTGATATTAAGAGAGACCTTCTAGACTGACTTGTCCATCATTTTTCAGACTAGAAAATTAAGCCCCAGGGAAAAGAAAGTGACTTGCCTTAGTTAAGGTTAAACGTTCCTTAGCTTGTAACACTGAGACCAGGACTTAAATTTTCTGACCATCTGACCATTGTCTATAGGTCCTTCCCTTTTTCTTGAGGGATGGGAAGTGGTTATTAATATTAGACTAATGTAAACACCAATGGAGTAACTGTTACGGCTAAGAAGACAGCCCTTTCTCTCCTTTTCAGAAAAGGCTCAGCAGGCCCATGGGTCCATCCCCATGGGATTTCAGGACGAGGGACCCCTTGCAGATCCAGCATTTCAGCAGTAACTTGCTATGAATGGTGCCAAGTTGGGGTGTCTATATTCAGCCTGAGTCAGTATGGTTTTTTTTTTTTGCACTGTCCTTCTTCATCATCAAATAAAATTACAAATATAATGCCAGTGTGTTCATATACATGTTCTTTAGATTAAGCAAGCCTCAAAAACAGTTTCAGGAGCCCTGTGAGAAAAATAAAATAAATTGCACTTGTGGCCTTGCAGATTAAAGACTGAGTTAAAATGAGGTTGCATGGCCCATAAAAGAACAGGCCTCCGGTACAGTTATGGCTGGCCCATCATTCCACCCAGCCACTCAGAGACTCATGGGAGTGACTCCTTCACGAAACACCCACGAGGTAGATAAATGCAATCAGCCCCATGGATGGAATAGCACCCAGAAGCACAGGGATGGGCGTGTGGAAGTGCCTTGGACAAGGGGCAGGGAAGGTCTGGAGGGTGGGGCCAGACCTCTGCCTCTAACCACAACACTCCCTGGGAGGAAAAGCCTTTGGTCATTGGGGAAATTCCCGGTATGTAGCAAATACCTATAGGAGGGAGAGCGTGGAAGTAGGAGGTAAAGAGGTGGTGGTCTAAGGGTGACACACTTCTTCTAAATGAACCTCTAGAGTGAAGCTGCCAAAGAAGCAAATCTGAAGGGTTATGATCATNAACCTCTAGAGTGAAGCTGCCAAAGAAGCAAATCTGAAGGGTTATGATCATGAACTGGTGAACCTGGCACATTCCTCCAGGCCATGCAAGACCGCTAGGTGGCCGTGACATCTTCCCTCCCAACATACCCAAGAATTAGGTGGCATGGCCTCCCCTCCTGAGAGAATCATGCTGGGCTGAGGTGACGGCAAAAGGCCCAGGCAGCACTGATGGCCCAGCTCGCCCCTGGCTTCCCCTCCCGCCTGAGGGAGGGGAGAGGAGATGAGGCCCAGAAGGCATAACCAGGCTGCAGTTTCTGCCACAGCGGCCGAGAGCCAGGCCNCCACAGCGGCCGAGAGCCAGGCCCAAGAACCACAGACTCAGGGCAGGGTCACGGTCCCTCCCCTTCGCTCCAGGGAGGATGGCCCGAGAAGGAAGGCCAGCTGCCCACTGAGGCACTGAAGAACACCTGCTCAGCTACGCAGGCCACCCTTGGGTTTAGCAGGAAAGA
>Manis_javanica_newGene_279	Manis_javanica_newGene_279.1
GAGGACGCGGAACCGATGGCCCTGGGAAGCGGGTCGGAGAAACTGACAGAGGAGATTAGAAACCCGCGCAGATCGGGAGGAGAGACTTCCAGACACAGAAGCAGAGCGGCGGAAAGGAGAGGAGCGACGTGCCAGGCTGTGCTTAGACAGGAGCAGTGAAAGAAAAGATGTGAAAGTACTTTACAAGAATGAATCTGGATGCCTCATACACTTCCTGTTGTACGACCTTCACAACCAGTTCATTTTGCAGATCAAGAAGGAGACCAAAGATCAACGGAGGGAAGGCTGTGTGAGGAGGTGGTTGTCTACAAGCCAGGGAGAGAGCCCTCACCAGCAACTGACTCTGCCAGCACTTTGATCCTGGACTTCTGTCTTCCAAAATAGGAAAGCCACCTGCCTTTCTTTGAGAAACTCAGATAGTCCTGTAGAGAGGCCCACTTGACAAAGAACTGAGACCACGGTCCAGCCATTAGGAATGAAAGCCTTCCAACAACCACGTGGGTGAACTTGAAAGTGTATCCTTCAACCCACTGGAGCCTTGAAATACTGCAGTCCCGGTCAACAGTTTGACTGCAGCCTGAGAACCCTCTGTCAGAATCTTCCAGCTAAGCCCCTCCCTCAGAAACCATGGGACTCATGGGTCTTGGTGGCACTAACAGGTAACTGACATGGTTGGTCTCCATTTTAGGATTCTCTTAAATCTGTAGGTTTCTGCTTCATCTCTCTCCCTTTTCAACTTACGTATTGAAGAAACACAATGGTTTGTCAGGTAAATGTCCTAGCTCTCTGGAGTCTCCTGATTACACCTCCATGATAGTGTTTCACCATATTCCTCTTGCCTCTGTTTATCCTGTAGACTGACAATTCAATCTACCTGCCCTGTCCGATATGATACTGCAATATACAGAGTCATAAGAAACACGTATTTGGTCATTCAGATGACCAAATATGTGTTTCTCGGCCACATTTGGTCTTCATCCACAGTTCCTGAAAACACTGCAGTCTTAAAGGTGAAATGGATGTCTTGTCATGTTAATGAGAGACTTTTGGACCCCCACCCAAAAGTGGGGGCTGGAGGTTAAATCAGTCAATGGTCCATGATTTATTCAATCATGACTATGCAATGAAGCCCTCACAAACACCTCTGAGAAGAGCATCTCTCTCTTGGATCCAACTTCTCTGTCGGGGAGAGCTTCCAAGCTTGGGGAAGGAGAACACGTCCACATGCCACGGAACCAGGCCCCGAGCTCCACAGGGATAGAAGCTCCTTTATTTGGGACTAACCCTATGTATCCCTTCATCTACCTGTTAAGTTGTATCCTTTTACAGTATCCTTTGTTTCCCCGAGTTCTGTGAGCAGCTTAGCAAATTAATCGAACCTAAGGGGTAGGTTGTGGGAGCCTCCAATCTGTGATAGTTCAGAAGCACAGGGAACTGCCTGGGGCTTACAACTCGTGTCTGGAGTCAGAGGGTGGAGGGCAGTCTTGTAGGATGGAGCCCTTAACATGGGGAGTTTTGTGCTGTCTCTGGGCAGATAGTATCAGGATCGCATTGAGCTCTCGGACACCCTGCTGCTGTTTGAGAATTGCTTGGTGTGGAGTGTGTGAGAAGACCCCACCTCAAACACACACACACACACACACACACACACACACACACACAAACACTGGAATCGTGTCCAGGGACCTGAAAGGCATTATACTAAGTGTATACTAATACTATTATTGTTGTGTGTGAAAAAAATACACAGGTAGCCATTAGCCATGTGTGGTTGTGGGCACCAGAAATATGGCTGATGCAACTGAGGATCAGAGCTTTTTATTTCATTTAATTTGAGTTAATTTAGATTTTAAAATGGATAATTGATCCAGTTATTGGAAAGCTTTTAGGTACATTCAGAACAACTTTTTCAGTTGTGAATCTACTTCTTCATTGAGAATTTTATAAGTTTTAAATATGGATCAAGCATTTCCAATGGATGTTTAGTATCCAAATTGAACTATGGCCTAAGTGTAAAATACAAACCAGATTTCAAAGACAGTCCAGAAAGAAAGTATGGAAAATGTCTCATTACTATTTTTATGTTGATCACCTATTGAAATAATATTTTAGACATATTAGACTAAAGAAAACATTATTAAATATAATTTCACCAGTTTCTCTTTGCCTTTTGAAAGTGGTTACTAGTAGAAAGTTTCAATTATATATGTGACTCCCATTAAATTTCTTGCTAGCAGGTTGCACTTTTCGGTAGGTGATGTTGCATTTTTCCATTAAAGACTCAAATCTGGTTGTCTTGTTGGAATCTTATCAGGCATTGATGCTCAAGACTTTAAATCCAGTCAGTTTGTAGGGGCTGCACAAGGTTGTTCATTTTACTGGCTGGAATATGCCTATAAAAGGAAACTTCTCCTCTGCTGTAATCACCCTGAAGCACAGCTTGTAAAGAGAAGACAGAACAAGTGCTTAAATACTTTCCCTGTATTTGTTAATTTTCAAAATGATGAGTCAGTTCCTCAGCATCTTTCGATGGCGATCAATTATTGTTTTAAAAACTCTCATGAACTGATGGGTTTTAAAGATGTTTGATGTGATACAATTTAATGCAAAT
>Manis_javanica_newGene_284	Manis_javanica_newGene_284.1
CTCGAAGGGACTCGCCCTGCCGGGGTGCGGCAGCCCGGCCCGGAGGATGTCGTGACCCGACCAGGCCTCAGGGCGGCACTCTGGTCGCGCGGCCGGCGCTCTCGGGCGGGCCGCTGGGCGCTGACCCGCGCTGGCCGGGAACGTTTCTCCCGGTGACGCAGCCCCGGGTGGGGAACGTGGTGCGGCGGCGCGACCGTACGCTCCTCCGTGTGGTGCCGCTGGAGGCGCCGGCGCAAGCCCTGGATCGGCCGGCCAGTGCCGGCAAGCAGGACGCAGGCGCTGGCCAGGAAGTGGGTCCCGGGCGCAGTGCTCAACAAAGAGCGGGGCCGGCCCCTCGGGAGGAGCTGCGAGCCGAGGCTCCATGTTGGGAAGCGGCGCGGATCGTCCTCGTTAGTGGGAACCGGGGCGCCGCGGGCAGAGCCCTGAGCGAAGATGGAGGCCCCGCCGCGGCCTGCCGCGGACATCCTGAGACGGAACCCGCAGCAGGACTACGAACTTGTCCAGAGGGTCGGCAGCGGCACCTACGGGGACGTCTATAAGGAAGAAGTCTGGAAATACTACCTTCTGTCCACAATGACCTAGACGATTGTAGTGTCATGATACAGTTCACAACTAACATTACAAGCCATTTGGGTTATCTTTATCTAAATATTTATATCAATTTCC
>Manis_javanica_newGene_286	Manis_javanica_newGene_286.1
GAGCCTCTGACACTGCCCTCCCCAGCCACAGATGACTCAGTTCCAATTCACAGGCTGCCCAGGACCTTATGATGTGCTCTGACATTAAAAACAAACCGAACCAATCGATTTCTACCTTGCTTGGGAATTAAAACTGGAAAATGCCAAGAAAATAAGGCATTGAGTGCAGCTGTCAGGTCTGCTGCTGAAAAGGTGGTGACGTTGAGGGGGCTGAGAGCTGCATGGCCATGAGCAGACCGCGCTGTGAGCAGACAGAATGGGAGCGGAGGGCGTGGCGAAGCAGCACAGATCCGGAGAGAAAGCAGCGTTTCCTGGGTGAATCAGAAATCAGAGGCATCCATGTTCAAGTCCTGTTGCCACTCTGTGGGCGCCAGGGCAGCAGCCAGCTCCTTTGTGACCACTACTGTGCCAGCGGGCCCATGTTTGTCATGGCCCGTTTATCCCAATTCCTGGCCCTCTTCCCAGGCAGGCTGCCTGGGCTTCTGCCTCACACTACCCTTCCCAGGGCTGTGCCCTCTCCCAGTTCTGGTGATATTATCTATAACGTACCCTTTCAAGTAGCCAGATTCTAGCCCTGCTTTTCATCTTTGAGTTATTTCACAATTCTTTGTAAGTTGTAGGTAACTGATAAATATGTGAAATCCATTTGTCAAGGAGGCTTTTAGTGATTTCTTCCCCTCTGAGGGAAAACTGGTTTAGTCTCTGTTTGCAATTTTTATGTGAGATAATAAATGTTTTTAATTGTGTAAATTGGGTTTTCCATTACTTGCAGCCAAAGCCTCCTAACTGACATATTCCTTTTAAGTTGAGGTCGTTAATACTTCCTGCCTGCCCCACAGGATTTTCAGCTGAAAGCACTTTGAAAGGTGTTTGATGACACATGTTCTAAAGAGTGACGTACAACATGTGGGAGGTATGATACATGGGCCCTTAGGGGGCTGGATGCTCAAATATCCATTTCTCTGAGTCCAAAAATTACAAAAGAAATTAGTTCAT
>Manis_javanica_newGene_289	Manis_javanica_newGene_289.1
GAAAGAATCCACTTCTAAGCTCCCTCAGATTGTTGGCAGAATTCATCCGTTTGTGGCTGTGTGACTGAGGGTCCTGCTCTTTGCTGGCTATTGGCTAGAGGCTCCTTGCCATGCGGGCTGCTTCAGCACATGTTACATCATCACGCCAGCAAGGAAGACTTCTCTCCTGTCCACTAAGACAGTCTTGTTAGGTCGAACATGTTTCTCACGGGTATGTTGGCCATTTGAAATTCTTATTTTGTGGACTGCCTCTTCTCCTTTGACCACCTCATGTTGTGATGTTAATTTTCATGACACATGGGGAGAGGCACGTGCTGTTAGAAAGAAGTCTTCCAGCTGACATCGAATGGGCCCTCTTGAGGGATTTGTATGTATCCCACCTCTGTCCTGGCCCATCATGAGAATAGAAGTGTCCCCAGGATCCAAGGATGCCTTGGAAAGGATGACTTGACCTTCACATGCCTCAGCAATGAGTGGGATGCCTGATGTGGTCAAGTCAAAGGTCAAATCAAAATGAGGATCACTTTGGCAGTCGCACTCTCAATTCATTCTCAAGGGACACAGGCTTAGAACTTCTGGGGACACCAGGACATTGGCCCAACTCTATAAACACTTCAGAGGGACCACCAAAGTAGAAGGGAATGGATTTATGAGGACTCCAGCATGAATCTTGGGCCCTACTCTGCATGAAGATCTCCACATTACACATTTAGGATGGAGTAGGGAGAATTTCTGATTGTTGATTCTAGCACCCTGTACGATATACTATAAACAGTGGCTGCAATAAAGGTGGGTGCTGATTGTTTATCTGATAGTTGGAGAGGAGATGTGACTGTTTGAAGCTGGTTTAAGGGAGACACTACTCTTCTTATAAACATCTAAGACTCTCTAAGGAATCCTCTTTGAGCATTTAAGGTAGTATTTACAGGTCCAGCTTTGAACCTTTCCACTAATATTACATATGACTGTCTAACCCTGTGAACTTTGCTCCTCTAGGCT
>Manis_javanica_newGene_298	Manis_javanica_newGene_298.1
GCCGAAGAGGGTTTCGCGGGTCCAAGCCGGGGTGGGGGACCATTAAAGCCCAGCACCGCATCCACAGGAAGCTGCTTTAATGGCTAGGCCTACTTTGTACGAAGCTCTCGGCAGAGAAGTACCCTGAAGACCGTGCGGTTCAACTTCCAATTTGCAGATCTGGAAACTGAAGCCTAGAAAGGGAAACTACTGGAGGATGTGGTGCACCAAAATTAGAGGAAAAAAACCCCAAGAAACAGGAAGACATGTGACCCTGGCACCAGGATATTCCACATAGGTGAGAAAAATCCCTAGTATGATGATGAAGGGGGATCCTGGGGAGTCATCAGTGAGGACTGGCTCAGGGGGAGAGGAGGTCCCCGAAAGGCTGTCTCTGAGAAGTAAGAGGAAATGAAAAGAGGAAAAATTTGCACTGTTGGTGATGGTGGAGCATCAGTTCATTATAGGGACCTGGAAAACTAAGCAAATAAAAACCAAATTGTTTTTATAAATAATTAACTCCAGGAAAAACGTGTTTTTTAAAACTGAAAAAGGAAAAAAGAAAAGGATCTGAAACAGGAGCAAAGCATAATCATAGTAGACTAAATCCGTTGGCCGTGAATTGTATTTATGGAGGCATGATCGTGTGAACAGAATCTACTGACCCCCACCAACCTCAGCATGCACAGGCTTTCGCTCCGTGCTGAGACATGCCAGCCAGGAGGAGCTCTCTGTTCCAGCTATCCTGGGTGTCTTTTGGTTAAACAGGAATTGAGTTAAACTCAATTAGAAAATTAGTACATTCATAAATTAAATTGAATTTAAAATATCAGTAAGAAAAGAAAAATAGAAATCAAGAAAAATGGGTCTAAGCAAAAGGCTGTAGGTGAAGGTACATTTTTTTTCTGTAGACTAAACGCCTGGCAAAGGTTGTCTGAAGTTTTAAGCTTGTGTTCTGCTAATTTGAGAACTTCTGATTTACCTGAATGACATATCCTAATTTCTACCTAACCTTCATCCTATGATAGAGAAATTGTGTATATTTGAATCCAGCCTATGTTAGACTGACCGTAAACAGGTTATATTGGAAATTTTTTCTCATTCTGTTTTTATTTTTTCCACCAGACCATGAGCAATTTGAGGGCAGGCTCTTTTTCTTTCTTCTCGAAGGTTCTAGCACCCAACACACACCTTGGCTTTTTTTTAAATCTAAGATTTATCTAGTCACCACAGAAATCACACTTTGAGACGAAGACCACATCTAAGATTTGTAGTGTTCAATTGCTCACACAGCACTATCACATCCATCTACCCTGCTCTGAGGTTTGTGTTTTTATTATCTTCTCTTCCACCCTTCCATTTTGTAGAAAAGGATCTGAGTTCCAGAATGTGCCTTACCCAAAGTCACACAAATCAGTATTGAGTCGCTGCAGAACCCAAGTCTCCTGATAGCCAGTAATGTGTTTTTAGAAAAAAATACAATTGTAGTAAAAAGAAATTACCATGATAACTATTTTTAAGTGTATAGTGCAATAGTGGTAAGTATATTCACGTTGTTGTGCAACAGATCTCCAGAACTTTTTCATCTTGCGAAACTGAAACTCTGTATCCATTAAACAACTCCCCATTTTCCTCCTCCCCTCAGCCCCTACCATCCTACTTTCTGTCTCTGTGACTTTGAGTACTCTGCATACCTTAAGTAAGTGGAATCATGTATATGTCTTTTTGTGACTGGCTTATTTCACTTAGCATAATGTACTCAGGGGTCATTCATGTTGTAGCATGTGTCAGAATTTCCTTTTTAAGTCTGAGTAATATTCCATATATGTATGGACCACATTTTGTTTCCCTCATTCACCCATCAGTGGACACTTGGGTGGCATCAACACTTTGCTGTTGTAATAATACTGCTATGAACCTTGGAGGGCACATAGTTTGAGATCTTACTTGAAGTTCTTTTGGATATATATCCAGGAGTGGGACTCCAGTAATGCCTTTTTAAAATTATCCATCTCATTCCAAAAGTTACTTGAGGCCACTGTCCCATCACCTTGAAAGTATTTTTATTTTAAGTTCTGAATCTTGAATGAATGAATAAATATAGCAGCCACAATGGAATAGAGGAGACCACTGAAAGCAGTGACTGAAGTCTTTGATGGAATAAAGCTTTTCACCTCTACCCTTGGGAAGTACCTGCAAATAAATAAGATATATTAGAGATGGACTGGAGTGGTCAATCTTTGTTTTCTCATCTACATAAAGGTCTCCAAGACATTCCCAGAGCTATATTCCAACAGAGGTAAGTCCTGTACATATAAAAGGGTCACAAAGGAGGGATACCATCTATCTTGCCAATGGGTATCAGCCCCAGACAAGTTCACTATGGAATCAGTGAGACCAAAGAAATGACAGTGGAACATTCTTGGGGTGGAAGGGTTAATGCCCAACTTTATTCCCATAGTGACAGGTTAGTCACTAGAATCCCATCCACTCAGAGCAAGTCTGCATGCAGCAAGCTGGTCTCTGCCTCTGGGCTTCTCTGCCCGCACAGCCATCTCAGTCTCTGTCCTTGGCACTGCCACCACTTCAGTCTCTGCTCTCCTGCAGCCATGCCACTGTGTCACCCAGAGCACTGGCAGAGCTCTTTATATTTAGAGTCAGTAACAATGTATTGCCCACACGTGTAGTGAGCTAGCGGACCAGGGCCAGATGAGAATCCTGGCCATAAGAACCTTCACTGTATCCACACCATCTTCGTAATACTTGGTCTATCTGGAAGCAGATACATAAACTCAGGTATCCTGGGCCTGTCATGGGACCATCATAAAGGATCTCTGCAGAGTGGGGACTGCCTATGTTGTGCTGGTTCTCAGGTCAGTATTAAACTCCAGACATTTATGCCAGACCTCCTGATTTGTCAAGAAAAGCTAG
>Manis_javanica_newGene_307	Manis_javanica_newGene_307.1
CTAAGATAAATGATAAGATGCTGCATCTGCCCTCCTACAACCAAGAAGGAGGCACAGTTTGGCTGTAGGTACTGTGAAGCTTCCCATTAGGTGCCTACACATCTGGTAATATTCCTTGTCTTAAGATCTCCTTTGCCAAATGTAAATATTGCTCTATCACCTTTCTTAAGATTATATTTGTACAGTATATCTTTTTTCTATCCTTTTATTAATCTCTTTTTGTTAACTTAGTATTTAGGCTATAAACCATCTTTATACATCTTTTTAAAACAGCATATGCTCAGGTCTCCCTTTACTACCCAGCCTGACAGTCTCTACCTTTCAATTAAAGTTAAATAGGCCCAATTAAGTTTACTGTAACTGGTGATATGGATGGGTTTAAGTCTACCACTCACTTGTCCCGTCTGTTTTTAATTTTTAAAAATCTGTTATTGTTTTTGATTAATAGAGTATTTCTAGTATTCATTTTTATCCTTTTTTTTAGCTATACCACTTTACCATTTCTTTGTCCACCTTTATTTGTACAATTATCGTATACTTTACTTCTACACATTATAGACTTTACAGTGTTATGATTTTCAAAGGAACAATCAGTTATTTTTTTTAAGATATTAAATGTATGGAAAGAAAACAATGTTTTCTACTTACCTACTTATTTGACATTTTGGGAACTCTTCATTCTGTTATGTAGGTGCAAGTTTCCCAACAGAATAATTTCCATTCATCTTGAAGAAATTCCTTTTCCATTTCTTATGATATTTATGATGCTGGTGACAAATTGTTTTTTTTTTTTTTTATCTCAAAGTGTATTTCTTTGCCTTTATTTTTGAAGACTATCCTCCCTTGATACAAAATTCTGTGTTGAAATTTCTTCCTTTTAGCAAAGTCAAGATGCTGTTCAGTTGTTTCCTGGCTTCCACTTCTTCTGTTAAGTCAGCTGCCATTTTTCACAGTTTTCAAGGTCCCATTCTATCCTGACTTTTCTACATACATCACTGGATTTCTGTTGAGCTGCCTGCATAGTCACTGTTTTTTTTCTTCTACTTTTTCCAAGATAATATTAAGCTTGTTAGGAAAAATTTAAATCTCAAATATTGTATTTTTTAGTTCTAGACTGTTTATTTGGTTCTTTTTTAAACTTTCCATTTCACATCCAAAATTACCTTTCTCCTCACCCATAATATACACCTTTTTCTGTACATTTGCTAACAAATTTATAATTGTTATTTGTTTTGCCAATGGGTTTCAGCCCTGGGAAAGTTCACTATGGATTCAGTGTGACCAAAGAAATGACAATAGACGTTATTGGGGTAAAAGTGTGTACACCCGACTTTATTCCCACGGTGGCAGGTCAGTCACCAGAATCCCATCCACTCAGAGCGAGTCCACACACAGCAAGCTGGTCTCTGCCCTCTGGGCCTCTCTGCTCCCAGTGCTGTCTCAGTCTCTGTCCTTGGCGCTCCCACCACTCCAGTCTCATCTCTGCCCTCCTGCAGCCTTGCAGCCGTGCCACCGTGTCACCCAGAGCCCTGGGTGGAGCTCTTTATATAGTCACTAACAACGCATTGCCCACATGTGTATAGTGAACTAGCTGACCAGGACCAGGTGAGAATCCTGGCCACAGGAACCTTCACTTTATCCACATTATTTAAAGTCCTTTCTTGTGGCAGTTAACGGAGAGGGGTTAATCATCCACATATATCTAAGAATCAAGTTGATCTGGGGGTCAGCTGAGTTTTAATTAGATTGTGTTCCTACCGGTTCTAACCTTCAGCCTACTAGGCTGATTGCCGCCAAGAAACTGTGCCGGTCAGTAAGTGGGCTGGGAGGGATGCGGCCACAACTTCCTATCGTTTGTGGCTCACCTTCTGATTCCATGTGCCAGGGCTCCAGAATCCAAGCTCAGTGAGAATGATTAAGACTCCAGTTCCCTCTACGTACCATCGACCTTTCCATTAAATCCTGGTGTGAGCACCCAGGTAGACAGATCTGGCCCAGTCAAAGCCGTATTTCCTCCTTCCTGGTCTAATGCCTCTAGGCTCCACTTCCAGGCCTTCTTGTGGATACAAACAGGTGAGGCTTTGTATCTCATTTTGCCTAAAAGTTCTCTCTTCCCAGAGCAGGCTCTGTTGCCACCTGACCACCCGACTCTCTGGGGCCTTCAGGCAAAGGAGGAGCTAAGAGTGGGTCTTGAAAAAACTGGCACCAGCTTGAGCTGTACCTGCCCCAGGTATAAACATGAGAAGCTTCTATGCACAGGAAGGCTTATTCCTTCCAGGGGGAGAAGGATTGTTTCTGCCAGCAAGGGACCCCCAGATTTGGGGGTCCAAAGTTCTCCACTTTATCCATGTCTGCACAGATGTCTCCATCTGACTCTCAAGGTCGTCCTTCCCCACACATGGTTTACTCTAACACAGGCGTAATGGTTAGTTTTATGGGTCAACTTGGCTAGGAGTTATTTAATCAAACACTAACCCAGGTGTTGCTGTGAAGGTATTCTGTAGCTGTGGTTAACATCTACAATCAGTTGATTCAATAAAGATTACTCTCGATAATCTGGGTGGGTCTCTCCAATCAGTTGAAATGCCTTGGAGACAAATGGTAGGATATGGATTCCATGACCTTGAGCATCAACACTGTCATAAGCAGCCACTTACCCAGCACTTGGCTTCCCAAGCTCTTGGCTTCCACATGACTCTGTCCCATGTCACACCAGGCTACTTGGATAGCACCACAGCCTGCTGGGAAGGAGGCTAGCCATGAATGCTCTGTGTAGGTGAGCAACTGAGGGTCAGAACCCTATTTTAGCTCTGTTGCCTGTTTCCTGGGGGCTGTTCGGGTGTCTATTTCTCAGCACATTCAAATTTGGTAATGTAGGGCATTTAATAAGACTGTTTACCACGGTGCAGGCTGTGTGGGAAGCTCACAAGTGTTGACTGAAGAGTGGTGATATACAGCACAAACACGTGGAACCTGGTCCCCGCCACACATTGCCCAGGGCCCTGTCCGCACACTCCTGCAGCTGCACGTTGTGGACATACGAGCCTGTTACTGACTCACCTATTTCTTCTCTCATTGGAATAGACAGACGTGGATTCTGTCCCCAGCAAGCTGGTGTTCCTGGTCAGTGCGGCACCCAGTCCCTTTCCGGTCTCCATCCTCCATCCCTCCCAGCCCCTAGAATGCCACAGTCACCTTTGGGGTGCACAACAGGTCTGCCTGTGAGGCAGCTCAGCCTTTTCTGTCTCCTTTTCACACTGTGCACCCCTCATTCCAGCCTGCCTTGAAGGTACGGTCCCACCTTGCTGTGGCCAGGCATGGGGTGGGGGGGTGTCTCCTGGGTGGTTAGAGCTGTGCCCTGAGTCCCTAGGCCAGCGCAGGGCTCATCTGCTGGGATGCATCCTCCTCTGTCCTGCTGGAGCCCAAGGAGGAGCCCCAGCTCTTAGGGTCCCGGGATCTTTTGCAAGCTGCTCAGGTTCCCCAGAGGAGATTCTCCCTATTTCCTGGGTGGGGCTGGCTCCTGGTTGCCAGTCCTGCCTAGAGAGCTAACCTGGGAGGGGAGGTCCCCTGGGTGGGAGGATCCTGGGTGGGGGAACACCCTGAGGCCTCACAGCTCCACTGGGCTTTCCTAGCCCCCTCCTCATTTGGGTCCTGCCCCCCCCTTGTGGTCCTGGTACCTCCAAGCCCTCGGTCTCTCAACGTCCCAGTACTTTTCCAGCTATTTTCTGAAGCCACTAACATTTTTTTCTACTAAAGTCCCTGATCTTGTTCCCTCTCTGAGAGGGAGGGTAATTTATTTACTTATTTTCTATCCCGTTAGGGGGTCTTGGAGGGCAAGGAAATGCAGAAGCACGGCCAGTCTGCCCTGGGGAGTCTGAAGGTGCCAGTGTGCAGTCCAGGGTGTGCGCGGCCCCAAGCATCACCCCGCCTCGGGGCCTACCCCGTGGCTCCTGCAGGGCGAGTCCCTGCAGAGGGCCTCCTCTGGGCAGGCACTGAGACCTTCAAATGGTGACTGGAGGAGTAAGCCAAGCACAGAGCTGCAGGGAGGGGTGCTGAGCCCCGCCTGGGAGGCCTGAAACTTCTCAATACCATGAAGTTTCACTCCAGGTGGGATGCACGTGTCAATCAGGCAGGTGGGCATGGGGCTGACCCAGGTTCTGCTGTGGGATGTGTAACCCCCACACCTCAGTGGCTGATTCCCTTGTTTTACAGGTCTGGGTCTTGTCTGCAGGTGGTCCCCAGGTGATGGGGGCTCCATGGCCAAGAAGTTGTGCATGGCCAGTAGGACACTGGCCCTGAAAGTGTAGCCCAGAAGCAGCGTGGAGTTTGCTCACATTTCACTGGGGAAGCAGATCAAGGAGTCACTGAATTTCAGAGATGGATGGGGGACAAGTATACAGCTTAGGTGACCAAGGAGAGAGGAGGTGGAAGCAGCCAGACTGGGCACCACAGCCAGGGTGGGGGCTGCGAGGGCAGGGTAGGGACCAGGGTGACTGAAGGGAGGAGTGGAGGAGAGATGCCCAGGGCCTGGTGACCCACCTGCAATACAGGTGGGGGTCTGCCCACGTGAGGCGGCAGAAGGCCCTTCCAGGACCTCAAGCAGGAGGGAGGGCTGGCCAGCTTTGGGGCCTGGCCACAACGCAGGGCTTAACAAGCAGAAGGCTTCTGAAAGTCAAGGTAAAGAAACCCACCCCAAAACGGTTCTTCAGTGACAAAGGGCCAGGATCAGGTCTGAGAGGGCAGCCTCCCGAGGCGCTCGCTGTCCTCAGCGCTCTTCGTGGTCTCACCTGGCCTTGTGGGCAGGGCCAGAGGCGCGCAGAGGTCAAAACCGGCGTCTCTGCCCGGGAAAAACACCGCGAAGGCCTGGAGAGCCCAGCGGTCCGTCAAGGCCTCTGCTGGGTCAGGGGACGCTGTGCAAACCGGGCGCGGGGGGGCTCTCACCTGCGCCAGGGGCGCCATCTCCGGACCGGCGCCCGGCCGTCCTCGCTGGGAGTAGCGCCTGGTGCCCAGCCAAAGGGATCCCGAGGGCGTGGACGGGCAGGTCGGGGCCGCTGTGACCGTGTGCAGCCAGCTTCCGGGCCCGCCGCGCGGGGAGGCCTCGCGTGCCAGGCCCCTTCCCCGTCTTCCCCTGTCCTTCCCGGGGCGCAGCTGCAGGGCGACATCCGCACCGGGCCTGGAACCCGGGCGCCGAGTGTTCTGACCCCGACCCGGCCTAGGCCCCTGCGCGGCGGTTTCCCGCCATGCGCAGAGCAGCAGCATGAAGTTCAAGGCTCCCCGGGGGCGGCTGCGGTCCGCGGTCGCGCTTTGTTCACTGCGGCAGCGGAGGTGGGGAGGCCCACAGGGATTCCGAGTCCCCGTCCCCAGGACCGCATCCATTTGGGACCCACCGGATGCTCGGAGGGGACCGTGGCCTTTCCTTCCTCGCTCTTGT
>Manis_javanica_newGene_311	Manis_javanica_newGene_311.2
CACAGGCGTTGAGAGAGTCCATCAACCAGAGGGAGGACAAAGAGGCAATGCAGATTTCAGTTGGACTACGAAGTGCCAGCTGTCTTCTAGGGCTGTAAAAACACAGTTTAAAAGCTGTTATCAGAGCCCAGAAACCAAGGCCGCCTGGCCAGATCTGGCCATGGAAGTGGGAAGCCCTGGGACACCACCGAAAGCAAAGGAAAACTGGGATGCCTGTCCCGGTATTTCCCTAACCTGCATCCTCCAGTCTCCGGCCAGAACTCCCACCGCTTCCATGTGGCCTGAAGCCCATTGCCAAGGGGGCCTGGGAAATGCAACTTTTCAGGGAAAGACTCAGGTTATGTCTGAGAGCAAAGAAGCAGGCGACTGGCTGGAACACTCATCTCCCTGAGTACACGGATGAAATCATTTGGCATCTGCCCTAGCCATAAAGCCAACCTTCCGCGAAACAACTTTCAGAAAGCAGTGAATGAGTAGACCAAGAATAAGGACCTGGGCACCATATAACATCACATAAGCAAAGCCAAGTGGGCTGTGGCAAAGGAAGCACATCGTCACCAGCCAAGATGAGCTGCTGCTGGACCAAAGGTTCCCCTGGCTCCACTAAAGGGAAGTGTAGGTGAATATTCCACAAGACCACCAGAATGGCAATTCGTGATGGACATTTCCTTCAGGCCAGAGGGAGAGAGACTTGAGTGACTGTCTGGACAGACACCCCTTCACTGCCAGCAACGGAGTGCTGCCTTTTCTGGGCCTGACCGAGGACAGCAAGAGAAAGAAAACACTGCAACTAGGCTGGCAGCTGCAAATTCTTGCACACTCTTCCATTGAGAGGTAACATCTGCATCCTCCACCCTTGAATCTGGACTGGATGCTGACTACTTCCACCACCCTAGCTGAACAGAAGTGGCACTCACGTGATCCCAAAGCTAAGTGATAAAAGGCCAGGCAGTTTTGGCATTTGCTTTGGGGCCTGGAGCCATGTGAAAGATGTCCGACTTCCCTGAGCCGCCCTGCTGGAGAAGCCATGGGCAATGATGACACAGAGAGGTCCTGACACTGCACAGAGATGGCCAAGAAGATCCCAGGCACATGACATGTGAATGAAGAAACTTCCAGAACATTACAGCCCCACCATGGAAGTTACTCCCAGCCTTCTGAATCTTCCCCTGCAAGGCCCCAGCCATTGTGGAGCAGACACAAGCCATCTTTGCTATGCCTTGTCTGAATTCCTGACCCACAGAACCCATAAGGCTTCTGAAATGGTGCCCGCTCACCTTACACCATGAAGCTTTGGGGTGGTTTGCACATGACAATGGGCAGACATAGCTTTCTTCCAGACTCAGACAGGAGAACCTGTGTTATGCTAGACTCTTCTAGGTGGTAAAAGTCCCCACAGTCAGGAATTTGATCCTTAAAAAATTTTAAATCCCTCTATAATTGAAGCCCATAACTTCTTTTTTGGCCTCTTAAGAGACGAGCAAGAGCAGGTCCCCGCTCTCCCTTTATTACAGGCCTTGAA
>Manis_javanica_newGene_322	Manis_javanica_newGene_322.3
CTCCCGTGGCTGCAGCCTTTGCGCTCCTCGCGGGGATCCTGCCGCCCTGCTGGAGCGCGTCGGCCAAGTTTACCAAGGGGTCAGTGAAGGGGAATGGGGTCGAGTGCTCCCACCACTCTGAGTGCTTCAGTGACTGCTGCCTCATGAACTTGGACGTCATGGCTGCCTTCTGTGCCCCCAAGACCAGAATAAACAAGGTGTGCTTGCCCCAGGTATCCAGAAAGCCAACCCAAACCAGTCTGGATGATGAGGCAATCATCCGTGGTGAGAACCGGAAGTCCAGAGGCCGGCAGGCCTCAAGTCTGGCTGAATCCAACAATTCCATGGCCCCCAGGCTGGATTCCTTCCCAGTAGCCACACAAGTCCCAGGTGTCACCTCATAACAACAGCTAAGATTTATTAAGCACTTACTATGTTCCTGACATTGTGCAAAGTACTTCCTTACCTGCATTAACTCATTTTATTATAACAGCAATGTTGTTGCAGGTGCTATAGTTATCCCTATTAGTAAAAAGACCCCTATTTGAGGGTTGAGGCTCAAATTAGACCAAGGGTTGGGACTGAGACTTGAACCTAGGCTGTCTTGCTCCAGTGGCAGACTCTTAACCATGAATCCACCTCACAAGTGCACAGTATATCTTCCAGAGAAAGGAAAGTCTCTGTTCCATGGTTCTTAACAAACAGTTGGATTGATTCTCATTGAATTTACTTCGTTTGCAAGCTCACCCCGAACCAATCACTGTGGTGGAATCTGCTGACTGAGTCAGCCTAGGTCATGTGCAGGGGTGGAGTCAGCTCCCTGGGAAAATTCTGATGGGGAAGGGTGCAGGTTCTACTGGCGTCCCCACGGCCAAGAGGGTATCAACACAGTCGGAATGCAGAACTCTACTCTCTTTTCTGGCCAGATGCTGATGAAGATTCCTGGTCTTGACCCACTGGTTCCAGTCTTGACCCACCCTCATGGGTCAGGCTGGAACCTGGACTCTACCTCACCCCAAGTTCTGCCCTCAGGGCCACCCTTTCCTGGACCCACTCAGCACTCATTTGACATAACAACAGTGTAACTCAGAGATCCTTGGTCTCACACAGAAATCAGAAATTGTTTTTTCTCCTCTATCATTATATCTTGATCATTTCTCCCATGTCACCAAAGTATTTTTGAAAACATTAAAGACTGCCTAATTTCATTATCTATGTGGACCATATTTTGCTTAAGTGTTTCTCCATAGTTGGATAATAAGATAATTTCCAAATCTAAGCCATCTACGTTCTTTAGGATGCAAGTTTATAGCTGCAGAAGCAAACGTACTCTAATGATGGCTTAAGCAAGGTAGATGATTTCACTCTCACCTGGCGGTTGGAAGAGGCTG
>Manis_javanica_newGene_326	Manis_javanica_newGene_326.2
GGGGAGGGCGGGAATGAAGGGAGATGGGTGAGGCCTGAGCAGTCAGGCTGGAGATAAGGAGGGTGCAGGCAGGTCCACACAGGCCAAAGGACCAATCTGGAGGCAGGCAGCTCTGACACAGAAGTGGGCTGACAGGGAGGAAGGCCTGGCCTGCAGGACAGACCAGTGCATGCAGGCAGTTCAGGCAGGAGCCGACCTTGGCTGTCCTTTTGACTGTCCTGATGGGTAGAGAATGAGGTTGTTGGAGGTGGTGCTGGTTGCCCCTCTATCACCTGAACAATCAAACCTGAAGCTTGGAGTTACTGGACCTACATCTTCAGGAGGCAGGGTGAGAGGAATAAATGCAGCTAGAGAGAATTGCTTCCTGCTCTGATGTCACTGCCAGCCTCTGCCAGCCTGTGGTTTCCTCCTTGCCAATGCCTCGTGTCAGGCCTCACCTGTACTGTCTGTTGAAAGAAGAAATGCTTCACTGGGCCTTGGGCAGTCTCTCACTGAACTGTTTATCTGTGTCTCAAAATGGCAAGATACTGCCCTGGATTCCCTGTACTGTTGTGGCAGAATAGAGAGAGCTTTCCTTCCTTGCCTAAATGGAGGCACCACAATCCCACAAACTTCCCTACCTCCCCTGGGACCCAAAGCAGCCTTCACTGCAGAGATGCCAGCTGTAGGCCCCTGAAGCTGCATCAAGACCTCCTCCGCTCCTGACTCTGCAAGGAATACCCCAACTGGATTGGAATATTTTCCTGAGAACTGTTCTAAAGGAGTATTAGTTACTGGGCCAGTGCCAGCTTCTCTTTCCATCACTGACCGTGACCCCTCAGCCTCCAAGGAGAGAAGAAGCCAAACAGTCTTCCTCTGAAGGTTGCTCACTGAATTTGTGTTTGCCCAGGGCTGCCTGGCTGCCAGGGAAGCCTGACCTCGGGGGAACATGGACAAAGGGAGCAATTCCCTGTCTGGCTGTTCAGGGACAGGGGCCCCGCACCTGCAGAGGCTGTCCTCTGAGATACGCAGTTGTGCATTCTACTTCTGCCTTAAACAAACTTCAGCACAGAGGCAGGCCAAATAGTGTCACAGCCATATAAAAATTGCAAATGAGGAGCCATGGACAGAGACTATACAGGAAAGACATACCCAACTCTAACAGTGGCTGTCTCTGGGCAGAGGGATTATAGGTGACTGTGCGCTCAGGATAGTCTGTCCTTCTGTTCTCACCCAAGTTTTCTGCATTGAGCATGTCACCTATTACATGGAAAAACCAATGCATTAATTTTGAAAAGTAAAATATATTCTAAAATTTAAAACAGACCAAAGTTACATGGAGACTGAGTTTAACAGATTATATTTTCTAGTCACTATAAAAGAAATCATCAGACTAGCACTCACCAAAGGACCACAAGCTCCCTGAGGGCAGGGGCTGCTTCACATTCACATGCCTCTGTTTCATACCTTCTACAGAAGACAGAGCCACCAGATGCGGGTACACTTAACTTCTTGCTTGTGTGCGGCCATTCCTTCCCACTCATGGCTGCAGGGAAGTGTCCTATTCAGAGCCACCCACCAAGTCTGTTCCGGATCCCACCGACTCTCACCTGCCAGCGGGCTCCAGGCCACACAGGGCTATTTAAACATACTGACTCCCTTGTTCCCTCTCATTTACTTTTTGAGTCTATTCCACTTGGGCTTCAGTTCTCACCACTTACTAGAGTCACCACTGACTTTCATGTCACAGAAACCAGTGGGTTTTTTCCAGTCCTTCTTCAACTGACATCAGTGCAGCTTTTGACCCACCTAACCACTCACAGTGTCATGAAACATTCTTCCAATGACTTCCATGACACAATCACCAGTTTTCTTTTTACCTCTCTGGCTGTTCCACTTCACGTTACTTTAAGGTCTCAGGACTTGGTCCCACACCCTCTTCCTTCTCCGCTCTAGGATCTACTATTAAGTAACTTCATCAGTCTCTATGATTCAAATAACATAAACAGTATATGGTGACAACTCATAAATTCTTATTTCCAACTCACACTCTGCTTCTGAGCTCTAACCTAGCATATCAAACTGCTTTACATTTTTTATATTTGAATGTTTCACTGAAAGCACACATTGAATATGTTAAAAAGGTAACACATGACCTTATTTACACCAAGTAAATACCTAATATTCACATAATGCTTCCTATCTTAATAAATATCAACACATTGCTTGAAGTTGCTCATGCTGGAAACCAGAAAATCATCTTTGACCACTCCTATTCTTGAAGTCTCGCAGAAAATTAATCACTTATGACAATGATGGAGAAACAGGATATGAATTTACTCTCACATCTTAAACAACTAAAAATCTGGAAAAGTACATGAAACTGTGTTTTCCAAGACATTGGACATGAGGCAATGAAGATAAGTAATACTTGAGACAGAAACCAAATGAGGTGAGTCCTAAAATTGCTCCAGCATTACCTGGAAAGAGTTTTCAAGACTCAGCGCAGAGAGGAGGGAACCTAGGCTAGAGTCCAGAGGGCTCCCTGAGTTGAAGAAATGGACCTGGGATCTGTAAAGGCTAAGCCAGCTACAGTTTAGCAGAGAGGAGAAAGATCAACAATGACAGGGCTCCAGAAATCTGTACTACAAAACATTGCTGAAGCAATCTAAAGAAGATGTATTAAATAGAGAAATATATACTGTTCATGACTGGGAACACTCAATATTTATAAGACATCTACTTTTATCATCAATGCAACACCAATCAAAATTCTAACATAGTGTGTGTGTGTTAATAGATAAGCTGATTATAAAATTCATATGGAAACTCAAAGGACATAGAATAGCCAAAACTACTTTGAAAAAGTTGGAGCACTTACATTACCTGATTTCAGGACTTAACTATAAATCTACAATAATCAAGACATAGTGGTACTGGTATAAAGATAGACTAATAGAGCAATGGAGAAGAACAGAGTCCAGAAATATACCTGTATATGTGATCAACTGATTTTCTTCAAAAGTGCAAAAGGGATTTATATAGATAAAGTATAGTCTTTTCAACAATGGTGTTGGAACAACTGGATACTGTATACAAAAAAAAAAGAACTCCAATCCATACCTCACATTATACATAAAAAAAAACTCAAAATGTATCATAGTCACAAATGTAAAAGCTGAAAGTATAAAATTTTTCAAAGAAAACAGGAGAAAATCATACTGAATAAGTTTGGATTAGGCAGTTTCTTTGCCACTAAACACACATTCTATAAAAGATTCAGTTGATAAGATGTACTTCAGCAAATCAAGAATTTCTCTCTTTCAAAAGACAATGTGAAGAAAATGAAAATATAAGTCATATTTTGTTAGAAAATACTTGCATATCAGGTATTTGATAAAGTATTGGCATCCATAATACATAAAGAGGTCTCACAACAATAATAAGAAAGCAAACAACCCAATTAAAAAATGGACAAAAGATTTGAACAGGCACTTCATCAAAGACGATACACAGATGGTAGAATAGCACATGAAAAGATGTTCATTTTAAGTCATTAAAGAAATGCAAATTAAACCAAAATGAGATTCCATTTTATTCCAGTTAGAATGTCTAAAATTAAAGTCCAAACTTACCAAGTACTTGTCTGAACATTCAAGAGCAACAAAAACTTTTATACACTGCTGGTGTGGATACAGAAATGGTATATCCATTTTGGTAAACAGTTTGGCAATTTCCTAAAAAAGGTAAACATATACCTACCATATGACCCTGCCAGTGTACTTCTAGGTAATTATGCAAGCAAAATGAAAGCACATGCCCATACAAAGCACATGAATGTTGATAGCAGCTTTGTTTGTAATAGTCTCAAACTGAAGGTAACCCAAATAACCCACTAATAATAATCCTAATAAGCAATGGGAAAATCAGTAGTGATATGTACATGCAATGGAATAGTGCTTAGCAATAAAAGGATTGAACTACTATTCATCCACACAACATGGATGAATCTCAAAATAATTATTCAGATTGAAAAAGCCAAACAAAACAGAGATGGTAATGTATGGTTCTTATGTATATAAAATTCTGGGAAAGTCCCAATTAACCTATAATGATAGAATCCAGAGCAACATTTGCCTAGGGGTTGGAGGATAGGTGGCAGGGAGGGGACATAGGGAGGGGTTACAAAGAGGCTAACATTTTTGGGGTGACAAATATGTTCATTATTTTGATTATGGTGATGGCTTCACAAATGTATACATATGTCAAATACTTTCAAATTACACACCTTAAAAATGTGCAGTTTAATGAATGTGAA
>Manis_javanica_newGene_335	Manis_javanica_newGene_335.1
GGTAGTTGTAAGAATAAAAATATAAAAATGCTTTTGATGAATTATAGAATGATATTTTTATGTACACACCCCTGTGTAAACATATTCCAGAGAGCCAGTCGTGGTGGTGCAGCCAGGGTGGAGTTACAGTCACTCCGCCATTCCTTCGCAGAACTCGTGCCAGTACGAGAACCACAATTCTTGACAATATAAAGGCCAGGATGGAATGGCTAGGGGAGAAGTTTCTCATCAGGAACGAAGAGCTAGGAGAACCACACACCTTATGAGCAGACATGACACCATTTGTAGGTGTCCCATTCAAAGGGGAGTAGCTGAAACAACATAATGGAACCTAGCAAGAGAACTGGCCATATAAAGAAAGAAACAGCATTAAAATACAGAAGTATTTCTATTGAGAAATACCAGAAACATCTATTTTAAAAAATTCAGGAAATTTGGATTTTTCAAGAGTATGATGAGAATGTATGAGATGAAGCTAGCTGAAAGGAAATTTTAATTGAATAAAAAAGGGTTTTGAAAGAAAAAGAATGGAAAGCAGCTTTGTACAGTAGCAAAGAGCAGAATAAATACAGTATGAAATCCAAAGTATGTATAATATACATATATTACAGTACATAATAGCAGTTATGTAGAGGACCGGGGAGGTCCTTATATGCGGAAGGACAGAAATAGGCAGAGAACACAAAATGACACTTGTACATGGGTAACTGAATTTCCTGGAGAGGAGAGCAGCTCAGAAATGGTAGTTAATGACAACAGATTCTTCCTAACTGGAGAAAGACTTGATTCTGTAAATTCAAAGAGCCCCATCAGTTGTGAGATTGAAAAGACATAAAAAGCTAGAGGGCCTGAATTTTAAGGCCAAAGTATGCAGGCTCACAAGAAGAATGATTACCTATCTTCTCACTTACCAATTACTGCCTGATATCCACACCTCAGCTTGCAGACTTAAAGCAGCCACACCCATCTCCCTGAGTCTGCAGGCTTGCTCGCCGTGCTCAGCTGGTCTTGCCTCCTGCGTCTAGGCTCATGTCTGACGGGAGTTGGCTGGTCTAGGATGGTCTTGGCTCTCTGACGTGCTCCTCTTGTTCCTCAGTAGGCAAGCCTGGGTCTGTTCTCATACCTACCCAGGCATTTCTCATGGTGATTGCAGAGGAGCAGAGAGGAAACAAACTTGCAAGTGACTTTTCAAGTCTGTATCAAGTTTGCTGTGGTCCCAGTGGTCACATTCAGAGGCAGTATCAGGGGCAGGACCACCAGAAGGTATGCATGGGGGCAATGACAAATTGGGGCCTTCAATACAGTCAATCAGAGGGTCTCAGCCTGTCCTTTGTCTGTAATTTTCATGCCCCTCCTACATGCAAAACAGTGTCTGCCAGTCCTAGGACACCCAAAGACTCATCCAGTTGTGATACCAGGCCTGAAGTCCAGGACCTTATGATTTATATTGGGTCTAGATGCATCCTCAACAAAACCTACAAACTGAAAAGACAAGTTGTGTGCTCTCTACACACTCAGGATACCTGCAAGAAATGTTTCCATTTGAGAAGACGAAGACTAGGACATGTAGTCATTGGCTGTACAATGCTGAAATCCACTGGGCAAATAGTGCCAACCTCCCTGACTCTAGGAATGAGCCCAGTTTTGGTTGCCTGGCAGAGCCTCTCTTGCAAAGCATGTCTTGCGAAGGTGGGCCTGAGTTCCCTGCAAATGTATCTGTGCTGACTCAATGCAGGGCAATGGATCTGTGAGAGGGAATGGAGGGCAGGGGTTTCAGTGAAGCCAGTTCAGTGTAGTTACTCGTGTGAAATGAGAACATAAATGCCAGGAATGGCAGTTTTGCTTATTAGGAAAAGGACAAACAGAACTCATCCCTGCCCTCCCTTTCCATCCTGTTGCCCTTTGTAGGTGTGTTTAGTCCCCTTTGGCCTGAATACCACCCCGAGGAGCAGCTCCTGCGACAGACCACCAGGGAAGGGGACTTAACCCCCACAGTACCTACCCTGTCCAATGCTGGGAGGCTAGGCTTGGGGCTCTGTGGCTGGAAGCACCCAGAAGACAGGAAATCCAGCAGCCACTGGAGACTGGGCTTGGCCTTGCAGAGAGGGAAGCAGACCAGGAGAACCCAGTTCCTGGCCTCACCAGTGCCACATCTTGTCACTGCTGTGGACCTGGGTGCAGACCAGCAGTCTTAGGCCACAGCAGAGTGACATCAGTCTGTTTCCTGCTGCACCAGTTTGAAAAGTATGGGCGAGAGGCTGGGCAGAGAAGAGTCTAGGTCCTAGACTCGGGGGCCATCCTGGGAAGGAACTTGGAGGCCACATGGGCCATGGCTCAGACATTTGTTAGGCAAAGGACCTCTGCAGGTGTGCAGTGAAGTGGGGAGCAAAGGGTAATACTTTGAAAATCACAGAACTGGCAGCTGAATTGCTCTCTGGACAGCAAGATGGCCTTTGGAATCCTGTCTTCTGGGAATGTCAGTACCTCTGACTGAGCCTGGTGGGGCCCAGCCAGGAGCTGCTGGGTCCACAGCATGTCCAACGCCTCACCGCTGGACTCCACAGTCCACGTGGTCCTGCTGTGTGAGTGCTCTGAATGGCCGGCGCCTCCACTCAGTCAATGTGGGCCTTGGATGTTTATTACAGAAAACCTGTGTCTTGGGTTGCCAAGACCACTGGTGATCACTCAGAAGGTCTGCTGCGTGTTGTCAGTGGCAAGAGTGCTGGTGCAACACTGAGTATTCATCAATTGGCCATCCCTCAATCTTGCAATATTAAATGTGAGATTGTTCATCTGTTCATGTCTGTC
>Manis_javanica_newGene_339	Manis_javanica_newGene_339.1
GTCAGTGTCCTGCGGTCTGGGAGTTCTGTCTCCGCTGCTCTCGGGACATGCTGGGTTTGGGGCTCGAGCACCGGGAGGCTGAGGGCCAGGTCCTTTGCAAGCCGAGGAGACCCTGCGATGGGGAAACTGAGGCAAATGACTTGTACAAGAGGCAGAATCGGAACCTCAGTCTGGTCTGCCATTCCTGATGAGAGTCAAGGTGGGAGACCAGGTGTTTGTACTGGAGGGAGCATTCAGTTGAAATGGTTCACATATGCTCACACAGCAACACTCCCCGCCCCAATTATTTACCAACAGAGAAATAAACAATCGTTTTCCCATGCCCAGAACTCAGCACGTTCTGCGGAGAAATCACCTCCTTTTGGAAACCTGACCGGCTGCCATCCTCCCAGTCTAGGATGGTGTCGGCAGTGATGGCATTATCTCAGGTCTCAGCTAGCTTCCACTGCAGTCCAGCTCTCCACCATTGCAGGAGTAGCTGTTCTTTCTGTAGCATTCTGCTCAGAATCCTGTCCCCATCCCTAATGTTGAGCTGAAACCTCACAATATCCCAAGTTTCCCCCAGTCTGATACTACCTTCCTTTCCACCC
>Manis_javanica_newGene_343	Manis_javanica_newGene_343.1
CGTTGGTAGCGCGAGCGGTGACGGCATTCAGAGAATGCCTTTGCCGCGCTTGTTTGTGTCTGCACAGAGNTTTTCCATCCACCCTGTTTGTCGTCAGCGTGTTTTAGCAGCGCTCGGGAAGGCTGTGGGATTTGTCCTTGCGTACAATTGCATAATCTGCCCACGGTGAAACATTGGCAAGGATTACGGGCCGATGTGGGAATGTACGCCTACGTGTGCAATGATTTGGTAATTTTAGCGCAGCGTCGGATTGTAGATCGTTACATCTATACCACATCCCAGATAAAAAAAGATACACTCTTACAAAACATGAAAGGAAGACTTCCTCGGGTTGAATTCTCATCTTGGATATTAATTAGCAGGGTTTGCCCCTTTGGTGTTCTGAGCTATTATTTTTAAATCTGGGCAAACCATTGTGATGTTTACCTCCCCACCTTCCTAATTTTATGCATTCCATTCGATCAGCCCTGTTTCTCACCTTGTCATTGCTGCTTCAGACACGACAAGACAGATCACAGAAGAGTTTCCTGGAAATGTTGCATTATGTAACTGCCAATTTGCTGGCAGTGAGCATAGGAAGAGGGAGCTAATTACGTGATTTTATAATCTTGCTACAAAGAAAGTAGGACAGCCTCAGCCTTTAAAATGTCACTGTAACAGTTTTTTTTAAAAAGGATATTTTAAAAAGGAAAGTAGACAACCGGGTAAGCGACCGAGTTTGCTCCTGCGGCCGAATGTTTGTCTTTTGCCCTAAATGAAATGTGCTTTCTTCTAAATTTAGCTCTAACTCTCACATTTTAACAATTGTGGCCTCGCAGCGCTATTTTTGGTGTTTTCTCCAGGGCTGTGTGCAAATACAAGTTCAAGGCCATTTGCTGTAGTTTTAACTCCACGCCTTCGGGGACCTTTGATAAGATTGTATTTTTAGGAAGGCATTTCGCAGAGCTGTGATCTGCTGGATGCTGACTCCCATTTATCTTTGTAAAGGACACTTTAGGAAAGTGCTGTTCGCTGAGAACAGCGGGGGATGACCAGGTGTCTTCTGCTCTTGGCTTTTGTAAATAACAACAGTGAATGAGATCACAGTGTTTGTTTCACGTCGTATTTTTTTCTCCAGAACAGATATGATTTAT
>Manis_javanica_newGene_344	Manis_javanica_newGene_344.1
GTGACTCGGGGGGGCCGCGCCGCTCTGGGTGCTGGTTCCGAGTCCAAGGGTGCTGCGAGGGGGCTTGCGAGCCGAGATACCATGTTTCGAGCGGCGGTTCCTGGGCCACTGCGACGGGCGTTTTGACTGATTTGTGCCCTTGAGTAAAGTCCCTCATCTTTGGGGGGCTCCTCAATGTTAATGAAGGTGGTATTTTACATAATAAGGAGCTAGAGAACCACACTAAGAGGA
>Manis_javanica_newGene_345	Manis_javanica_newGene_345.1
AGAAACCCTGAGTTCTTGGACCCTAACAGGGAGGCGATCAGGACACACACAGACCCCAGGACTGTGTGCACATAGGAAAGCCCACGTGAAGACAGGGGAAGGCAGCCATCTGCACGCCAAAGAGAGAGGCTTCAGGAGAAACCAAACGCACCGACACATTGATCTGGGACTGCCAGCCTCCAGAACTGTGAGAAAATAACTTTCTGTTTAAACCTCCCAGTCCGTGGTGCTTTCTTAGGGCAGTGCGAGCAGACTAACACAAGATAAGGAGTCCTGAAGAAGTGGCTTTGTGAACAATGTACCTGTATTTAAACAATGTACTTCTACAAAATTTTTTCCAAATCCTTTTTAAAAAACTTGAAACATGAGAAGTAGCTCTTACAAGAAAGAAAAGGAGCCCAGATTAGCTGAATATGCCGTTTGATGCATCTGAAGCCACAAGTGTTTTGCTCCAGGCCCAGAGATTTCCCAGACTGTCGGGAGCCTGAGGGGCACCACAAAGGCCTCAGCGCCTTCGAGTGGGCAGCCCCGGACTCTGGACGCTTAGGGCAGTGCCTTGGATTCCCCTTGGGAAAATGCTCTTTGCATCCTCCCGGCTTAGGCCACCATCACTGTCGCGTCCCCCACGCCCACCCGCGATCTGCAGCAGGAAGCTGCGCCGGCTGCATGTGGGCAATAGGGGGCCTCAGCCGTCTTTGGTCACAGCAGGTCTGTGGTATGCCCCTGCCCACTGGAAGGCAGGCCTGGCACTGATTCTGGCAGGACTCAGCCCGCGGACCAGGCCTGAACCCGGAAGCCGCCCTGAGGTCCGCGCGTACGGAAGACACGCAGTCGCCAGTGAGGAAAGAGTTCCCACAGGGCGCAGCGCTACGAACCTCAGCAAATGCCGAGGGGGGATAAAACGACAGAATGCTCTTGAGGTACTTACCCTTTCTCCTTAAGGCTCTCTGAAGGGAAGACAGGCCACGAGACCCCAAACAAACACCCACTAAATTAGCTGCCTTACAGCCGCGGAAGGCCCCAGCCACAGACCTCCAGCGCCTGCGCAGCCCGCGCACCGCCCGAGGCCCGTCGCCCGGCTCGGCTCCGAGAGCAGCGCGTTGGCCGTCAAGGCACGCTGGGCAAAGCATGGGCCTCGGGGGTTTGCCAAGTCCTTCCGCACCAGTTGGAATACCCCATTCCCTACCCTGCTTAAAGGGCCACTTCCAGGGATTCTCTCCCAGGAACACCAAACGGCCTTCTCGTTTGTCTCATTTTGTGCCTGAAAACATAGCTTGGCTGAACTATTATTTAATGTATGATCTCCCTATAACATTTTCTTTTTCAAATTTCAAGTAATAGCCAGGACGGTGGAGAGCAGAAGCAGACAGAAGTCATAATCACCTCTATTCTTTCTTTCTTTTTTTTTAAGCTTAATCCTGCTGAAGAGTAAAATAGTGAGGGAAAAGCATCTCCAGGGGCCAGGGGGTACAGAAAGAGCCCCTAGGATGAGGGCAAGGGGAATACTTGTTTGCAGCAACTGGAATAGGTAGTAAGACATTGGAAGGCCTCGTTCTTTTATACACAGTCATGACCAGCTGGGTTAAGGAAATGGGACGCCAAACTGGAGTTCCCAGCGTCAGCTGTTCCTGGTATGTATGTCACGAGCATGAGGAGAGTGCAGAGCGATAGGGACTGTAGGGAACTGCTGCAGCCTGGACAGCACAGAGGGCTGGTGCTCATGCTGGTTGAAGATGAGAGAGCTTTTATGTCGAAGGCAGGGGTGTGTGTTAATAACAACAGAGGTGGAAATTCCCAGGGCTGTGGTAGGATGGTACACAGCCCTGATGGATTTAACCAAAATTTAAAAAGCAGAGTATCCTGCACACCCAAGTGTGTGGACGAACATTCATACCCATAACACTGAGCCTGATGTTGATAATGTGCAGATGAGAGCAACTGTAAGAGCAGCATGCAGGTCAGAAATCTGGGGAAGCAGATGGGGCTCGGCCAAAACAGTGCGGGGTGGGGCTCTCTGGTGACAGGCCATCAGGTTTTTGGATAAAATGAAGGTTCCTATGGCCAGGATTCTCACCTGGCCCTAGTTAGCTAGCTCACTACACACTTTTGGGCAATGTATCATTATCAACTCTATATAAAGAGCCCCACCCAGTGCTCTGGGCGACACGGTGGCATGGCTGCAAGGCTGCAGGGGAGCAGAGCAGAGGCTGGAGTGGTCACAGCGTGGAGGGCAGAGACTGAGATGGCTGTATGGGCAGAGAAGCCCAGAGGTGGAGACCGGCTTGCTGCATGCAGACTTGCTCTGAGTGGAGATTTTAGTGATTGACCTGCCACCGTGGAAATAAATTTGGGTATAACCCTTTCACCCCAAGAACATCCTAGTCTCATTTCTTTGGTCCATAGTGAACTTGTATGGGGCTGAAACCCATTGGCAAGACACAGTTTCTTTTGGCTGGCAGAGTGTTTTGCTGTTGTGGGCTCAGAGTTGTCTGTCTGAGCAAATGTTTCCAGGGCAAAGTTTCCCACCTAAACTCAGGTGGGCTCAACACACACATATTGGCCTTTGGCAGCCTGCAGGAAGGTGAGGAGAAGGTGACTGGTTCCTTCATCCTATGGCCTCGCTGTGGGGTCATAAACTCTGGGCACGGGAACTTGGGTACAGATCCAAGATTCCCTGGAAAGCACAAATCAGGCCCTTTTTGTTCTCTGGTAGCAGAGAAAATAGTGAAGAGGCTAAGCTTTTTAATTGTCCTTATTCTGCTGGTTGCAGTCTGGGGATTATCTGGGGATTAAACTTTTGATTTCTATAGTCTCTTTATGAAAACTAGATGTTTTATCACTCAGGGGGTAAAAAGAATTTGTGAGGAAGAAGCAAACAGAATTTCTAGTTAGCAGTAAGATAGAAAACTACTAGGATCTTACCAAGCTTAAAAACAAAAACCACTAGAATGTTTTTATGGTATCAACTTAAAAAACTAAGACTCTGAAATGTCTTCATTATCAGATTGATAACCATTACTAATTTGGTGGCTGTATTTAACAGTCAACAGCTCTCTACCAGCCATAGTTTTAGACGTGCAGGATGTGCCAGTGAGCAGACTGCACGGTCGTGGACCTGTGTTCTAGTGGGAGAGACAATGAACAAATCAACAGATGTGTAGGTCAGTTTGTGATAAGCTTTATACCAGAGACAAGAAAGCAAGGTAAGGGATGAAGAGTGAAGGGGCGGAGGGTGGGTCTTCTTTCCCCCTTGCTTTGCTGCCATTTCTCCAGCGGTCTCAAGCACCTTGGTACCTCAGACCTTTGCAAGTGAAGTTTCCTCTGCCTGGACCCCCTTACTGTTCCTATCAACTCTCCCTTGCCTGGTCACCTCTCACTGCCCTGCAGAGCTCAGCCCCAAATCCCTTCCTTAAAGAAGCCTTCTCTTGCACTCCAGAAGACACCAAGTTCAGTTCCCACTTAATCACAGCACCCAAGCTGCTTCACTGTGCTGAGCACACCGACGCCGCCATGTGTATGGAACTGCATGCCTTCTTTCCCTCCAGATTGTGAGCTTAGGAAGCAGAGACTGTGTCTCCTTCACTGCTGAATCCTTAGAACTCTGAGTTTGTAGTGTAGGTTCCCAAGAAATAACTGTTGAATGTCCA
>Manis_javanica_newGene_346	Manis_javanica_newGene_346.1
CCTGGAGCCCTGGCCGTTCGCCGCTGTCCCAAGCCCACTGCTGCCAGCTTACCACAGCTTGGAGGGGCACTTGAAGAAGTGTCACAGAGCCTTTCAGAAAGGAAGTGACAAACAGGTGGCCCAGCGGGGACCTGCCCGTACACTGGTTCCCCACTTGCAGTTCCCCCGGAAAGAGACTTTAAGAAAAGGATTCAAAAGCAAGTTGTTTGTTTGGGGTATGATCCAGGCCCAGACAAAGCAAGGGATGACCCTCCAGAATACCTCCCCCAGCAAGTTGTGTTCAGAAATACTCTCTCCCCCTATCAACACTAAGCTTTGTTACTGAATGAAACCTGTCTCCCTCTCTTTTCCCTTGGGATTGTTCCCTGGGAGGCCCCGTGGTCCGTCTTGCTCAGAGACATGCCAGATTTGCTTAGACATGTGTCAGATTGCCATGGCCGGTTTAGACCAGTCCTGGGAAACCCCTGCTTCAAACAGAGAATTTGAAAATGTGGGAGAAATAAATTCCATATTCTTCAGATAATCTTTCATAAATGTCACCTTTGATGGATGCTGGAGGGCACATAGTTCAAGATTATGCTCTACAAAAAAAAACAA
>Manis_javanica_newGene_347	Manis_javanica_newGene_347.2
GTAGGAGTGAATACAAATCATTGGTGCTAGTAGTCAGGAGCAGGTCACTTGTACTCTCATTACAACTTTGCCATGGTGAGCAGCAGTGACGGAGAAAAAAATGTGGACAGTGGGCCTACGGCTGCAGGGTTCAGGCCACATTGTCTGAGATGAATGACAGTGGGAGAAGCCCGCAAGAAACCCTTGCAATGGACTGCTGGAGCCTTCGGGTTGGACAGGGCGCCGCAACAGCTGTCCTGCAGATGGGGAAGAGCATGTGAACCTTGAGTTCATATTTCTACAAAAACTTCACCCCCCTCCTTCTCTGCTCACTCCCTTGCTGTATTATGGGGCTTTTGTG
>Manis_javanica_newGene_350	Manis_javanica_newGene_350.1
AAGAAATCTAATTAGGTGTGTGTGTATATGTGTGTGTGTGTCCAGAGTAGTGCAGTTATATGCTTTATAAAGTATTTTCCCCAAACAGTAAAAACATGCTGACTTTTTTCTTCCCTTCTGCTCTGACGGTCAGCCAGAACACCTCTTCACTGAGCATTACAGCTAATTAGGATGTCATTCCAGCTGTGTGGGAAATATACTCTGTCTCCATCCTGGTTCCCAGCCCTATGTAACATCCCTGTCACCTGTGAACTGTTTTAACTTGTATATTCCTGGTCCCCACCTTACACCTACTGAATAACAATCTGTAGGGTGGATAAGTAGGAGGATGAAGCCATTGACAGCCCATAAAGCACCTTTTATACAAATTTGGAAAAGGTTTGGAAATTCCTCAGGATGCACTTCTTGGGGGATGGATCATGAGCTGGGGTTCTGCCCTGACGTAGCCCTGTCACCAAGGGCTCTTGTGTAGTGCACAACCTAGGAGTCTTGGGAAAGAGGGACTAGTGAGGCATGGTACACTGGTAGGGAGGGGAGAAACAGCAGGAAGAGAGGTGGGGCACTAGTGGGAGCCCAGACAGGAGGAGCGGCATCAGAGGGAGAAAAATCTGAAAGCAAGTTTATGAGAAGAGTCTGGCTCTTCTCTTCCCAGCAAGCAGAACTAGGCCTACAATGTTCCCAGCCCCTGTCCACAAGCACAGCCCTCCTTTCTAAGTTTTCCTAAACACACCAGGTTTGGCCAGCTGAGTAAGTGAACTTTTATTTCAGGTACCAATAGTTCCAGAATAATCTCCTGCAACTTAGTGATGTCTGAGTGTTATAATAAGGGAAGACCTACCTTTCTTTGTCCAGTAACACGTGCATGCAAGTGAGTTTTAATGACATGCATGCTCCTAGTCAGCCACAAGTGCAAATGACTCACAGACTCTTTAGGCTATTGAGGGGTGGAGAGCGCCTTTGCAGCAGTATCTCTCTGTCTGTCTGCATGTGCTTGTGGAGAGGGAGTTAACATAAAAGCAGAATGGGAGTCCTGAAGCAAGGGTGGAGGGAGGGATCTGCCTTCCCAAAGGAAAGGCTGCATGCAGAAAAAGTGCAAGCTCCTGGATCCCCCAGTCTGCGTAGCAGTCTGTTCCGTTTGCTTTTATCTGGGTTCAGACTAAGGCAGGCCATGCTCCCTGGTGGTTTTGTCTTGCATCTGCACATGCAGACATCTCTGATTTATATGACCTATCAAGATGTTTTTTCAACTTGGTTATCTGTATAAAGCAGATCCTTTTTTAATGGATCTTTAAAATTTGTAGTATCCAAATAGATTTGGTTTAACAGCTGTTTGTTGGCGTTTCCAAGATGTATGCAAGCATAGCCCTGGGCTCTGGGCCCACAGAGATGAAGTGGGCTGGCTCCTGGCTTGAAGCTCATGTTCACTCAGGGCAGGTGCTGTATGGGCAGAGGTGGGTCCACCACGCAGTACACTCACAGTAAGCCAGCTTCGTCAGCCAGAGGACTAGAAAAGCAGAGAAAGTGGTATGACTAAATACTGTAATTCCTCTCTCCTATAATCACCAAG
>Manis_javanica_newGene_351	Manis_javanica_newGene_351.1
AGCACACTTACACTCCCCATGGTAGGTGCTGCAGAAGGCCCGGTTGTGACAGCTGCACGTGTGGATACAGTTGGGGCCCCAGTGGGCAAGTGAACAGGCTGCAACCACAACAACACACGAGAGCCCCGTTAGAGCTCTGAGGCCAGCCCCCAACACAGAGAACCTCACCCGCCCTTTCACACCTCAGGGAGCGAGGTGTGTTACCAGTGCGCAGAAGGATGAAGTCTGACTAAACCGGACTACGATGCTGCCTGCAACAGCCATCCTTCCTGATGTCCTCACTCCCAGACAGAAGGGAGAGGCAGGCAGAGCAGAAACCATCTCAGGTTCACAGACTGAGTTCTTTAATAAACACACGTGGAGCACCTACATGCCCAGCACCGTTACAGGCACAGGGGGAGACAGCGGAGGACAAGGTCCAGAGCACCCTGAACGCTTACATTGTAGTAGGGGAGACAGGTAAAGTCAACTACCAACCAACCAGCCAACCGAAGAAACGATGGCAGGAAGCACCGTGAGAAAAAATGAAACAGGGTAAAGGGGGACAAGAATGGGGAGAGCTGCTCCTCTAGGGAAGGCCTCCGAAGAGAGGACGCTTGAGCAGAGACGAGCTGGGCAAAATGACATGACTCAGGAGGAGTGAAAGGGCCACGGTCACATAATTTATCTCTGTGATCTCTAAACCCTGCATTTGTCCACTCGTCCAGAGTTGTCACTAGAGGATTGTTTTAAATGTCTCCCAAACGTATGTGAGACTTGGTTTACTCATAAAACCTCTTAATTGGAAGCAGAAAATAGTAAAACTGGCCAAATGAAGAACAATCAGAACCTCAGACAAAGCATCTGTGAAATAAGCACTGACTTTTAAAGTCTACTAGCAGGACATACGATTTGCCGCAAGGTTTGGCTGATGTTGACTCCTGGTAATTGAGGAACTGATATGCTGATACTAAGATTCATATGGCAATTCAAGGGACCCAGCGTGGCCAAAACAATCTTGAAAAAGAAGACAGATGTTGGAGGACTCCCACTTCCCCATTTTAAAACATTCTACAAAGCTACAGTAATCAAAACAGTATGGTACTAACAGGATAGGTGTATGTATCAATGCAATAGAAATAAATGCCCCCA
>Manis_javanica_newGene_357	Manis_javanica_newGene_357.2
GGGTGCTCGGCGCCACTTCACCTTCTCCTGGGGGAGCCCTGAGAGATGGGGGCGCCTGGGCACCCACACTGCGAGGCCGGGAACAGTGGCCTGGCTCCAGAGTCACGGGAGGTTGTCCTCTCAGGGCCCCGCCAAGACTGACTTGCTAATTTCTCTGAATAGTAAAGGCCACTCTAAGACGCACACCCGGCCTGGGCTCCCAGGCCGTCAGGCAGCAAGGGAGAACCCCACCCGCTTCTGAGAACGAACAGCGCTTCTGCTGCCGTCACCTTCCCATCGAGGGCCGCCCCGCGAGGCAGACCTTTCCTGGGCGCGTCAGCCTGTTCGGTTCATCTGCTCAGTGTGCCCCGCAGGGCAGAGATGGCTTTTCTTATTTCATAGCTGAAGAAACAACTTGCCTGGAGAAGTACAGCCGGTGTGGGGACGGCATCAGAACGTCTCCAGCCGTCAAAGAGAATGGCCGCACCTAGAGGTTCTCAGCTCCGATGTTTTACGCACATCATCCGCGTCGTGTTCACAGCTTCAGCGCCACGGGACTTCAGAGGGGCTGTGAGCTGTCTGGTGTGGTTGATGGAAGCTTCCTAAGGAATCAGGGGGTAGGCGGGGAGCCAGAAGTTCCACTGTCTGTCCTGGAGCAGCCGTGCCAAACTGATGCCCGATGATGACAATGTTGGCGTTTTAAATCATCAAAAATGAGCAAGAGTTTTAAATCATCAAAAATGAAAATATCCATTAGTTGGGAAATTATTACATCTACACTGAGAAAAACTAGTGCACCAGTTAAAAAGAATGAATTAGCTTTATAAATACTGACGTCGAAAAGGTGTCTCTGGCACAGTAAACTCGTGGCTTCTTGATTTCTGGATCTGTGGAAATCGGTGACAGTGAGATTCGGTGGGAAAAGAACTGATCGATCAACACCTGTTTTGTATCCTTTGATTACCCTGGTTTCTATGAATCCTTTCAGATGTCATGAGGAAAGGAAGAGAAAGAAATGCCTCCGGATGCGGGACAGTGAGTTTTAGCTGGAGGAAGTGCTGGCTTCGGCATGTGACTCTGTGATTCTGACTCGGTTGCCTGGATTTTCCCCTGTAACTGGGCCACCTAAATACTCAGATGCCGGCTCAGAAGATGGTGGTGGGACTGGACTATGTGCCTTCCTTCTGATTCCTGGTTCCACGGGATTTGGCAGCTGGGAGCTCCGTGGCTCAGAGCAGGGTGGCGACTTGCACAACCTGGGATTCCGACTCGGATTTCAAGCCTTGCACTGAGAATGTTGTTTTCTGTCATGCCAGAGCTCTGTTCCCTGTTTTCCAGGGGATGTGACTCACCTTATTTCTCTCTGCACAAGTCAGTGAATGGGTTAAGGTATCTTTAAAAAACAGCTACATGAATACAAATCAGATTTTGCCTCATTATGCTGCTATTTCCAGCATTTATCTCCGACATGACATTGGGCTTGTCAGGCTCATTATATGAGCTCAGTAATTGTGAGCAGATTGCTTGAGGTTCTAGCAGAGAGCGGATTTGGAGGCGGCTCAGGTCCTCGGTCCCTCTGATCCCCATAATTATCCCTCTGAGTAATGGCTGTGTACCCTTTGGTGGAGGAAAACAAGAGACAAATGGAAATAAACTATTTGTGTAAATGATTGTGAGTTTTTAAAAAAGGTTTATTTTTAACATCCAGCTCTGGGAAAGAGCACATTTAAGATTGTCTGAACTGGGGCCCACGTTTAACTGAACTGAAAATCTGTCCA
>Manis_javanica_newGene_358	Manis_javanica_newGene_358.1
GTCATATCACGTTTGGGGGCTTTAGTTTTCCGTCTATAAAATGAAGCATTTGGTGTAAATGAATTCTAGGATCTCTTCTTTCAGCTCAGCAATTGGTTCCTTGAATACAAAACTGGTAATGTATGGAGAGCACTGGAACAGCACTGGAGGCCAGAGGAGCTAGCCTGAAATGCTGACACCATGGCTTGAAATGGGTCTGAAAAGCAAAGAAAAGGGTCCTCTGGAACCTGAGAATGGGTGATTACGGTACAGGGAGATACCGGCTCAAACAGAACAATGCGTGGCTGGTAAGAGGAACGCTTCGCCGTGATCTCCATGTTAGTCTTTGATCTCTGCTGTCGTGGAACCCAACCAGTGCCACGGGTTGCATCTGAAGGTTCACAGACACCTGTAGTGCTGGTGCCGCCAAGCAAGTCTCATCGGATGCCTGTTCTTTAACATTTCCACGGCTCGTCTGGCTGGACAGGTTCACACAACAGCCACAGGGGAAACCTGATACAGCACTGGGCTCTGGGAGAGAACTCGGAACACCTCGTTAAAGGCATATTTTTTACGTTACGCCATTTAGTATAGTAGGAAGTCCATGGATCTGGAATCATGAGAACTGGGTTCAAATTGTAATTCTGCCATTTACTGTTCAGTGACCTATGGATGAAGGTAGATAATAGTGTGGAAATGTCTGAAATAGTCTATGATTTCTGGTGATGCAATCAGCAATAGTGATGACTCTTACCCTTCTTCCTGGGAAGCAATACTGCATTATACTTCCTGTGACTCCTTAGAGACCTCAAAGCAACTTGTTTCCATGTCTTCAGTTGAAATATGATTTCCTGGCTAAAAATATATCCAGGACACCTCCCT
>Manis_javanica_newGene_374	Manis_javanica_newGene_374.5
ATCCTAGCCAAGGTACTTCCCCAATCACTCAATTTTCTCCTCCCCAGAGAACTTATTTTATTGTATGAATTTCATATTTATTTCCTATCTTCTCCTATTTGCATGTGAAGTCCTCAAGGGAGAGGCTCTGTCTTTTGTCCTATGCCCAAGGACCTAGTGTGGTGTAGCACTCAATGAATGTTCACTGACTGAATAACAGTGATTATTTCTAATGACTTCAACTTATAGGCAAGGTAACACCTAGCACTGAAAAATAGAACACATTTAATAATACACCAATAACATTTTTGTAGGTACTGCTGAAATGCCTTTCATGGCCTGGGATGATAAGGCATCACCATAATACTAAAAATCAGAGAAATGGGAAATAGAGAGTCCTGAGAGCTTAGAGAGACCATGGAGATCATTTAATCCCACTTTTGCCCCTTCACAGAGGAGGCCCTGAGGCCCAGAGAGGGCCTCACAGGTGGCTGAGCAAAGCCAGACCATGAACCAAGATCCTGCAGATCTTGCTTGAAGAACCCACACAGTTCCAGAACCTTCCAGAAGTCCTCTCCATACACACTCTTTTTCCTACCTCTACTGGTTCTGGGCTATGTGTCACTTGCTGGGCTAAAAGAATTCTGTTCCTGTTCTGGGGATGTAGGCAGCAAGAAGAGTCATCATTTCCCCCAGTAAAAAGGTTTACTGAACACGTGGGAATGCTTGCAGGGCCAGGTCCAGGAGTTTGGTTTCCTGCCTCCTAAAAACTGGTTTCACCTAAGCCAAGAAACAAGTTATCAGATAGGAATGGCATTCTATCATCCAGCCTCGGGTCTCCAGAAGCCTAGAGGTGAAAGTCTTTGGGACATACTTCCCCGATGAAACCATCAGGGCATCCTTCTGACAGGTAAGTGGGGAGGGAAGGAATGTGTTATGAACTAATCTTTTATAGATGACATTGGATGTGAGGACTTGAATGCCTGAACTCTTAACAACACTTCAGTAAAGAAAATCTTCAATGAAGAGCTTCCTAAATGGCATCTCTGTGACATGTAGAGAATGGCCTGCAGAAACTGCAAAGAGCTGCATTATTTGTAAGCAGAAGAGGTGTGGTCCCTGGCACTGCAGCCCAGAGTCCCCTCCACCTCTAACCACACGTGGAGAAGAGTACAGAAGGCTTCTCAGCACTCGGCGTGATTCTCAGCCTCGGTGGAAACATAAACCCTTGGGCCAGCGAAGCGCTAAGTCCCCTGGAGAATGAGGGGTTTAGAAGCCCAGTGAATGTCTGGAGAGAGACTGGCTCTTCCCAGGGCTTTTTCTTTACGTTGCTTCATTGCTTAAGAAGAGCAGAGCCAAGGATTTCTGTATAATGGAGTAAATCATGACAATCTCAAGTCTTGGAAACTGCATCAGACTGAACCGTGACCTATCAAAGTTGTCAAGCAAGATACCAAGGGATCAGACAAGGGAATGAAGATGTCTGCTTGAAATTCGAAGACACCGAAGACCATTATCATGTTGTTCTTTTGTTTTTCTTCGTTTGAAGAGAGCTGAACTGGCTAAGTGTGAGTCCTACTACCATCACATACTGAAAAGTAAACTCCAAGGCCATTATTGGAAAAAATAAGAAATTGGCTAAATGCTCACATGTCCACAAATCAATCCATGCTTTTACTTTGGATAACAGAGCCAGCTCTGGTCCTCACCAACAACTAACCTAGCTTTGAAGGCATATAATGTGTGCCAGTCGCAACTGTCCCAGCTCAGAGTCAGGTACCACAAGGATATTTTATTTTATTTTATTTAGTTCAAAAGAGAAACCTACCCCATTCAGTTCAGGGTCTACGTGTTCTCAGGACTTTGAGGACTTGGCGAACAGAGGACATGGTTTTACTGGCTGCTGTGTTCCATTTTGGACACAGTAAGTCATTTTCTCTTTGTATCTGAAACAGAAGGCTGATTGTTTTACATCTGGGCAGTGGAGCTTGTGCTCCTTCAGCAGCCTGGCTCTTTATAATGACCTATGGGTATTTTCCTCTGCCATTTAACTCATACATAGTAGGAAATAAATCTAAACCTTCACCCTCTAGTTCAGATCTCTTCCCGCTGCTGAAAGGATTCAGGGTGCATTGAGATAAAAAAGAATTAGCAGCAACTATGCATCCAAAACCTAACAATTCCAGTAGGGAACTCCCCTGGAAGCACGTTTATGCCATGGATTCTCTGCACCCTCATCCATCTCCCAAGTTTTCCCAGACTCCTTGTACTATGGCATTGTTGCTGAGAACCTCTCCGAAGAGGTCTCACTCCAGTGATGGTGGCCAAGAGGCTGCCAGCCAGTGACATCAGACCTATTGGCAGGAACCACAGTGGCACTTCTGACAATTTGCCAGGAGTTCCAGGAGCCAGGCATGAGGCGAATAGTCCAAATAATCATTTCTGCCTAAGCTGTCCTCAGCTGGGACAACCTACCACAAATTAAAGGCCATCTGTCTGGACCATACAGGCTATGCTGCCAGAAGAAGCCAGATGTCAGCACATTACTCTAGTCCACGACCTCTTTTAGGAGATTAACGTGGATTATTTATGGGTGGGCTGAGGTGGTTGCCCTATATGAGGCTGTTTCCTGGTGCAGGGCTTAAGAAATTATGTATATATGATATATAAACTTTGTGACGATATCATTAATTTTGGGTCTTGCCAAGTTCCAGACCTATGTACTCTGTAAGTGGGCTTCTGGTCCTGTTTCAATAATAATACTTTTTTTAAAAACTCCCATGTCCCATTTCTCTGTGTTTTCCACGGGCTCTATGTAAGTATAGATATGAATACTCTCCTATGGGGAGTCACTGGTGTTTAGTTCTTGGCAACTCTCTGTGAACTCTCCTGCAGTTTGAGAAGGGTGCCAGGTTAAGTGCCTTTTTAGAATTGGAAGAGAATTGGGTGACGTCATTCTTGACGGTCCTTGTTCTTCTAAGTTGCGAACTGATAGGTCCTCTTTCCAAAGCAAATGCTGGGCCAGTTCGCTTATCCCAGGAAGGGAAGAAAATCAGATGCGTACAGAATTAAGAGTTATAAAAGTTGCATTCTAGTCCTGGCTCTACCATCTATATGCTTGGGAACCTGGGCAAGTTGCCTGTTCTTTCAAGGTCTCTGATTATTCTTTTCTGCATTTTGGAAGTCTGTATCTTACATACAATGAGCGTTAAAGTCATGGGAATCGGTGATGTTGCTCACTCTCCAGTGTGCTGGCCAGGGCTTCACAGCAAAGAAGTACCCCGAGCCCCATTCCATCCTTCAACTATTTCATTGAACATTCGTGTAAAACCTGCTTATAATCACCTGAGCCTGGAAGCTAATTCCATCTCATACATAGGTACAGTTTTTTTCTGTTTTAACATTCCATGGATATTCCAGAAATGTAGCTTTCATATAAATTAAATAAAGTTCATACCATGCATTATTTGAAAATTCCCCAAGAGTTGTTTCCCAGTTTAGAAAGCACATCAAGAGTGGAAACAGCTCCATGATACTTGAACTGTTTGATAAAACATGTTTGTAGTGGGTTTGCTACCCAGGGTAGTGCCGTGTGTGTGGCCCTGTTTGTATGAGCCTGCATTGGCCGCTGGTGCCTTCACAGGTACACACATCTGACTAGTTTACTATGTTTGTGTCACCTCTGTTATCAACTGTGTTATCACCATCTTGACAGTCTTAATAATTTTTATTAGAGCCTGAATTTTCATTTTGTACTGAGTCACACAAATTATATAATCAGTCATTCCTGAAATAGGGGTTGGTGAAGATTTTCTATAAAGAGCCAGATAATAAATACTTTGGGCTTTGAGGGCCAACAGGGGATGAAGGATACTAGATAGGAACTTACGTAATAATTTAAAAATAATCAAAATGGAAAAAAATCTTTATCTCATGGGCCATACTAAAACAGATGTAG
>Manis_javanica_newGene_385	Manis_javanica_newGene_385.1
CCTGTCTTCAGGAAGCGTATACATTCTAGTGGGTAAGACGTGGACTATCAACAAAATAGACAAGCAAAATAGTAACATGAGAGGTGATGATATGTGGTTTGGAGAATTTTGAAAATGAAGTAGGATTATGGGGATTGTGTGTGTGTGTGTGTGTTGGGGGAAGGGTTGGTTCTTTATCAGGTTGCCATTAAAGAGGAGAGGTCTCTCAATGAGGACAGAGCTGAAAGATGCTGGNGGTTGCCATTAAAGAGGAGAGGTCTCTCAATGAGGACAGAGCTGAAAGATGCTGGGCAGTGAGCCCTGGGGTTATTGGGGGAAGAACACCCTGGGCAGAAGAACCAACCAGTAAAAAGTCCCAAAAGGCTTGCCTGGACTGTTAGGTGAACAGCATGGAGACCAGGCAGAATGAATGAAAGGGAGAAGAAAAGACGTAATCAGAGGTATGCAAAGGTCATCATAGTTTGACTTTCAATTTCTCAAAGATGTACCTTTTCAAGGTGACATTTTATTTTGCCTTTGCAAGGGAATTTTTAGACACTAATGGGAAGAAGGGTTACTACTCACTGGAAAGGGGCAGGGAAGTTGATTTTAATCCTGACAGTGATGGGAGGAGAAGCTCAACTGGGACACCCCCCACTCACATGCGACGAAAGCACATTAGTGACTCCATTAAGGTGGGGGTGGTACAGCAGGGGGGCCCCAGACCCTCCACCAGCAGGTGGTGTTAGGGCTGCGGCTGGAG
>Manis_javanica_newGene_386	Manis_javanica_newGene_386.2
ATTTACATGGCAACTGATTTTAAACGTATTTGACCACAGAGCCCTGTCCATTCTGAGAGCCGGAAACACCCAAGTGGCCTCTTCTTGTTAGAGCTCTGTTCTGACAGGAGGGTGACTGAGCCAGTGAGGGTCAGAGACAGAAGCCCTGAAGGCATAGGACAGTGGAGCCCCCGTGCCTGGGCCCGACCCTTCCAGGGTTGCTGGGGAGGGTAAGTCAGTTTCCATGAAGCAAATCCCCTCCACCTTTGTCCTGAGACTTTAAAGCCAAATCTGCTGCTGGAAATCTTACCTCCCGCTCCCCTTATTCTTCCTTCTCTGCCCCAGATGTGCCACCAGTCAGAAGCTGATGGGTCCAGAGGTGAGGGTCAAAGGACTGGTTGCTCTATGAAAAAAAGAAGATCTATGACTTCAAGTTAAGAAGATATGGTTTAGACTCTGCTTTTCTGTGTGGTAATAAGCTTCGCTCACGCCAAGGCGTGGCATCATCACTGAAGAAAAAGCTGTGTGGCAGGTGCTTTACTGGAACCGTACGAAGCAGCAGAAACAAACGCAGGTCCTGCCTTGAGAAACAGGAAACTCGAGATCCTGGGATCAGCCTATTGCCTTCTTGCCCTGCGTCTGCCTGTCCTTTGTGATTTTGGCTCGGTCCTTTAATTTCTCTGTGTTTAGTTTTTGGGCCTGTACAATAGGAATCATAGTATCTGCCTGCAGGAAATTCAGGGCAAGTGGTAATCTTGGACAGGTTGGTGCTAATTCCAATCAGGGTGGTCCATGAAAGAAGCACCTATCTTCTCTTCCCCAAACTTTCCAGCTGACACAAGGGCAAGGAGAGCAAAAGGCCTCTGATGGAAAGGGAGTCAGAGAAAATTGCAGGTGCCCCAACCCACATTCCACCCGGGAGAGGCGGTGAGGATCGGCTTTCGCCCCTGGGACTTGCTGTACCTGCGCTGGACATTTCAGAAGATACACTCTTCTTAGGCAGCCAAGAGCCAGGAACGCCAGTTCTTATGTTTTATAACCACTGTTGATGTAGCAATTTTGGAAATGAAATGTTACAGATAAATAAGAAATGAGGTAGTTTCTGGGAAGGGAGGAAGCTAGAGGAAGATATCTTGGAAAAGGC
>Manis_javanica_newGene_387	Manis_javanica_newGene_387.2
AGAGGTTGATCACTGGGCCTTGGTAGAGATGGGAAGGCCAATCCAACCATGGGAATGTGAATGATGACTTACCATGATTCCATTCAGAAACCCCCTTGTGAAGGATCTAAGATAGAGTGGATGAATATACGTGTATGTATGAAGGAAAACTCTGAATTCAGTCAAAGCCAAATGTTGGAAGGGCTGAGAGTCACTGAAGATGCTACTAGGGAAATATCTGCTCCCCAAAAGGCCATTTTGCTCTTGAAGAAGCACAGACAAGCTTAATGGAAAAACCCAATGGCATTTTGAAGACAAACTGTCCAGGTGCATATTTATTTTTAGAAGAAACTGGACCACAACACATCCATTCTGCAAAAAAGAACAATAAGCAATCCATGGCTCTGCGTATGGAAGCAGTGGGCAGCCCCTCACAGGTAGGAAGGTCAAGCTCTCCAGCAGCTGGGCAGTGGCCCCGATTCATTTATTCTCTCCCAGAGAATAAACAGCATCAAGGGTACCGGAAGACAGAATGAACACCCACACCAAACTCACTGGAAGGGGAGACAAAACCTGCCTTCAGCCTTCGGACCTGGTTTGGGCAGCTATGCATGAATAGCATCCATTTCAATTTCTAGAACACGTGGGATGCTTGATGATTGGTTTGCGTTTTCCTTTTATTTCATCAGTCGCTGAAGGCGGTCATCTGTTCATGAGGTGGGATGGTCTTTGTGACTTAATAACGGTAATGATCGCAGCGGCTGAGTTACTACTCTGTGCCAGCGCTATTTTCAGTGCACTCTGTTGCTCACGTTGCTACATGTCTCGCTAGCAGAGGCGCCCACTACCTTTGTTCCGGATTACTTTCTTCAAGATGCTTGTCTGGCAAAAGCAGATAGATACAGTGTATCCATCCAGAGCAGAAAGCGCGCATAATAGAATCACCATGCCGCCTCCTCAGGAGCGCCCTGGAAGAGCCAGGCTTCTGAGCTCCGAGTTCTTCTGGAAGGCAGCCCATTGCATGTGTGCACGTGTCACCCGGCCCTCTTAGTGCTGCTCCGTGGAGACCGGCTTGGGGAACCGGCATCAGAGAATGTTGCCGCTCCGACTACTGCTTTTACTGTAAGAAAGTCCTTTGTCCCTGACCCCAGAGTCTCATGCCCTTTGCTAGCCTCTGGGACACTGTGGCAGGATAATTGATAAGATTGCAAGTAGGACCAAATCTCAGACTCTTCCCAGGTCCTGACAGAGGTAATATGTCTCTCTGAACAAACTGAGAAGGTACTATTATTTCTACTATTTTACAAAGAAGGAAACTGACTTGGTGTATATTCTCCTGCGTGTATTCTTACATGTCATCACAGTTGTTATCACTAAACTATTTTAGCAAGTCCACAAGGGGTCCTGAGACTGAAATGCCATCTGGAGAGAGACCTTACTTTCCAGGAAGCATTGTCTTTTCTATACCTTCTTATTAAATATTGCAAATACTGCTGAGAAGGTAGCATACTAAGTGAATTCCTCTCTCTAACATCTTGTGATGAACTAGACAACCTAAAAAGTAGGATGTCTAAAGGGAGCAGGGACATATGGGAAGGAGAGATGAGGGACACATGTTTGCTTCCTTACCTTTGACTAAGGCTGGTCCAGTAAGTGTCCAGTGCTGTCCGTCATGGAAAAGAGAAAGAATTTCCCAAGTGCACAGACAGGGCGCCTCTGCAGCTTTCTAGGAGTAAGTGTGTGGCAGGCAAGGGAATGCATCTTCCTCTCTCTAGGGACAGCTCTCCCTCCACCATGCCACTGGCGTATTTCATGGTACAGATGGTCTGTCACCCAATCTGTAATACCTAGAGCCCACGGTCCCCTGAGGGAACCACCAGGAAAGCATACGCTTGGCCACTATCATTTGTTGTCTGAAATAGCCTAGATTCAGTGCTGTCCTAAAGGCATGGTGGTGCACTTAAATATATACTGTGTGTCACATTTCCAACCTATAAACATAGGGCTGAAGGTGAAGGGGAATCAGACCTACATTCACTTATTCATTCAATGAATATTTGCCAAGTGCCTTGATACGGAGTTCAGCAGGGGACTCAGGGATGAATGGCATATAGGCCTTTATCTCAACTAACAGTTTATAATTTAATGAAAAACTAGGACACATACTCAAATAACCCTGCAGACTGGGGAATGTATAATATAAAAGTAGGCAAACCAAGC
>Manis_javanica_newGene_392	Manis_javanica_newGene_392.1
CAGCAAGGTGGAAAGGTAACCGGTGCATCAGTCGGATGACAACATGCGGGGACTGACGGGCAGCAGCTGGAGGAAGTTTGGACACGCTGGCAGGGGGACATACGAGTGGTTAACCAGCGAACCAAGCCTACCTCTTCTGGAAACCCAGCTGCAGGGCACCCAGAAGATAAGCTCCACCAAGGATGATGTGGAGCCCTTCCTCTGCATCCTTCTTCCAGCCACCGTCCTGCTCTTCTTGGCCTTCCTGCTGCTTTTCCTGTACCGCCACTGCAAGGCCCCACGGCCCCAGGCGCAGGTTTTCAGCGTCGACCTCGCAGAGCACCCAGCCCCCGGGGAGGTGACCGACTTGCGGCCAGGCTTCCCCTGGAGCAGGGAGCCCACCTTCACGTACTCACCTCTGCCCCGGCAGGCGGCGCTCCTTCCAGCCTGTTTACCGCCCTCCTACGAGGAGGCCACCAGGCAGGCCCCTGGTGCAGGGGCTCCTGCTGCAGGCCCTCCGTGTGGAGAGGCTCCGCCTGGACTGGATGAGCCATTTAAAACCATTTAAAACACAGCCCTCAACCCTTAATAGAGCCCACCTGCGAAGGGGCAAGGCGATCTAGACCTAAAAAGCTGCTATTCCCTGGCAGACTCCTGGAAGAATGGACCCTTTAAGCTGGGTAAAAGCTTGAGTAATGTCAACCTAGCTAGTCCATTTGCAAGTTCTCCAGGTTATTCTAAAGAGGACTGGGCTCCTCTAAAATGTAGAGCACCCCAGAGAGAAATAGGAAAGTTCTATGTGAGCTGAGGAAAAAGAAAATTAGGCTAGCTAGCAGCCACAGGAGCTGGCT
>Manis_javanica_newGene_396	Manis_javanica_newGene_396.2
AGCAAATCTTTCTAAAGCCCTAACCAGTGGAGAAGGGGGTTGTATGGATACTCTGAACCCTGACTAGAACTTCCTGAAAGATTTATTACGAGAAAAACCTTCCTGGAAGCAGCTGAAGGACAAACACAGAATCCCTGGCCGGGCAGAAGCCTCGTGGGCTGGTCGCCACTGTTTGAGAAGAGTCACATCTTGGAGGCCTGGTCTTGTGACCAGAAAGGAATTAGAAAGATAACCCTCATGAACTGCACCTGCTAGCTACATGGAGCTTCATTCAAGGATCTTCTGAGCCGTGGATTTACAGTGATATTTGGTTGCCTGGGGAATTATACCCACGGAAGCAATCTCTGGAATTACTCACACTTGGCCCATTTCTGGATGCTAATGGTAGTTGTAAGGAAAGCCCTGACTGAGTGCCTCGCGGATTTCTGCAGCCTGACGCCCATGGGGTCAGAGGATTGTGTCTTCCTGCAACAGCAGAGATGTCTGTCCTCATCTCAGACTGGAATGTTTGTGGGTCTCTGCCAACTCCTTCGGGAGCTCCCTGTGAAATAATCCTGTAATACCTGGGACTTAGGTGTCTTTCATCTGAAAAAAACACATGTTCCTTCAATACACCAGAGGAACTTGAGAACTGTCCTTCCCTGAACTAAAGCTGGAATATCTTGGGATTTGGAGACGGAAGGTTGGCCTGGATTTTACAGGAGTCCTGAGCTCCTTTGGAGATGTGCCTCTCTCCAGCACTGAGCTATCTGCATTCTTGAACATCTCAGGGCCCAGAAGAAAAAGAAGAAAGCTGATCAGCTCTTCAGAATGGCCTGAATCAGAGGAGACTGGGAAGAACTTGACAGAGGGCATAGGCCCAGCAGTCACACTGACCTCGAGAGAATCATCCTTGTGCCTGGGGACCAGCGGACATGTGACCAGGAGAAGGGGGCCTAGAACACAGCCATATCAATCCATACAGGGTGAACGCCCCCCACCACCTCCCCCACGACACATAATACATTTTCCCCGAGATGTCCCCCTGAGCTATCTTCATTTAATGTGGCTTTGACAGGATAGTCAGTCTGGAAATTTTACTCTCAATTAGACTTCCGTGTTGAACTGCCCTGGTTTTGGAAGGATCCATTAGGATCGTTAATTATACAGCAGTTGCTACAAGGAGGTATTTGCACTCACTTTCAGCTCCTAGGTAATTCAAATCAAATGCTTTCTTTTCCTCCCTGGAGCCACGTGTGACCATCTTCCCCTCACACTGCAGGCTGCTCCTGAGTTATTTTGGGAAATACAAATCAAAGCAGCAATTTTGGCGGAGGCCATTTCTAGCCTAGCAAAGCCATATGTACTGATACAAAGAGCCCAAGTCAGTGCCTTTAAAAAAGCCACAAAACCAGCTTCCTCTGTGGGGCTTAAATTTTGTGGAACTGCAAACTATCCTTTTTACTATCATCTTCCCTTGTGAACTCTACCTGAAGTCAAAGACAACTGGAATTCCTTTGAAATTACCAAAGATCTGTCCATTTGCAAACTGGTGCCGAAGATCATTTTGTTTCAAGATGGCAGGCCTTAGCGGAATTTTCTAGGGACTCATGTTTTGGCCTCTGTTACTTTCCCACTCTCTGCTGCTCCTTTCTTTTACCAAGCATAGGTGACATATGTCTTTACCCTAATAAGCAGGCAAACCTCCCTGTGACCCGTTAGAACTTAAGCTCCCTGTGGGCTGGGGCTAAGTTTTTCATCATGTTTTGTGCCTGGCACATGGTAATGTGCTCAAATAGTTGAATGAATAAAATCCTATTTCTGTTTTTCTCTGTCAAAAAAAAAAATCATTATTATATAAATAATAAATGAATGTTTCCATGTTGGGAAAAAGAAAACTTTCCAAATAAGACTAAGGTTTTTTTTTGGATCATTACTTCCAATCCTTATTTCTTCATCATTTCTGCTTAAGTTATCACATTGGGGCACATCCTTGCAGACCTTTCTAATGCATTTATCTACACACACACCCTGAATACTGTTTTTGTAGACCCTTGATAAGCAGATTATTCTGCCACTTGCGTATTCCCACTCAGCAGTGTATCAAAGAGTGCTGCCCAGGTCAGCTGCCTTATTCTTTGTGACTGCTACAGTTTTATTACATGGTGTGGATATAATACTTTTCATTTTCTTTCAGTTCAGGATTTCTGCTTATGTACATGTTGGCAAACTAAAATGTCCACTGCTGTCTTTTGGTGGCCACGACACATTTCGTGAAAATCAACCAACTGCCTTGGAGATTAGGCCAAACCCAGTAGACAGAAGCATGTGAAATGCTAAGGGTTGCCAGAGAGACCTGAATTCTCTTGTCTGCAGAAGCTGTGGAAGTACACCCTCTGCTAGAAATTGTACAGGGCTTGCTAAATGAGTGACGTTAGGTCTGGTGTTGGGTCTGCCCATAGCCAGCTGGCTGTCCTTGGGCAGGTCATTTCCTCTCTGTGGACCTTATTTTCCTCATCTGCACAATGGGCATAGAGAGCCTCTTTCACCCGTCAGACTCTGAATAATAGGCCTTACTTACACAGTGCCACCAGGATTGATAACCAGAATGTAGTAGCTTACTCTCCACTACATGTTAGGATGGAAAATGGGCAATTTTTAAATAGATTTTAATTTTAATTAATTAAACATATCTTATCACATTGAGTTAATCAATTATATTTTATTATGTTTTAATTAACATAGATTTTTAAATAGGCATTCAGTCCAGAGCTCTTAGCCGAGTTGATGTCACAAAGACATTATGTTGGCCAGAAATGTACTGCCT
>Manis_javanica_newGene_397	Manis_javanica_newGene_397.2
TATAGCAGAGGAAGCGGGAAGTGATGAGATTGTGTTATGAAGATCCAAGTTGTGCTGCCTCAGGAAAAGCCACCCTGGCAAGCCCCAGCTGTTCATCTGGAAAATGCATCTTGCAACCGCTTTCGAGGGGTGGACGAGACCATGTGCGACCTGCACAGTCTGGAACAGAAGGGGCTCAGTGAGGGCAGCGTGCGCCCCTCTCCGCCCTCCCAGTTACAGCTGCTGTCAAAACCTCATGCTGGAAAGAGAGCAGTTAACCCCAAGGAAGAGGGTTTCTCAAGGGTGTTCTGCGCCATCCCTGTGTCACTGTGACCAGGGGCCTGTGCAGGAGGTCCCACCCCAGGCCTACTGACCAGCCCTGTGTGGGTGGACTTTGGGAACCTGTGTTGGAACAAGCCCCCCATGAGCTTGTTGCATAAGGCTCCCCAACCCAGGGCTCTTTCTGGACTACTGCTCTCACAGGTGTCTAATGAGTTTGAATTTCTGCTGCTTATTTTTTAATTTAGTTTTCACTTTTCCCCCTTCCTTTTCTTCTTTTCCTTTTGTCCCTAGGTAATGTTTATGTTGCTCATGCTCCCTTTGTCTCCTGTCCCCACATGCGGGTGGGCTGGGACCTAAGCGGGGTTTGCCTTCTGTGCCCGGGGGCAGGAGCGCAGGGGTGCACGGGTGACAGCGCAGCAGCCGGGCCTCCCTGTGCCTCGCTCTGGGCCCTCGGAGTTCTGTTTTGCCATCTCTTCCTCCACCCTGCGCCTCCACTTTGGATCACTCCGTGTCCTGTGGGCAGGGCAGGTCGCTGCCAGAGTTTACTTAGTGCAGTATGCCTGTGTGACTTGAAGTAAGGATCTGTTTCCGTGAAAGTCAGAGGTGCATTCCAGAGTCACGAGCGTGACCTCCCCGGAAGCCCAGCTAATCCCGGTGTTAAAGAGGAACTGCAACAAAGGTGGAGATTATAGGATGTGTGGGGTTGTGGGTTGTGGGGATGGTTGCCTCGTGGGAAGCTCTGTCTTGAGGAAATGAGCTCATACCCAGGAAGCCATACCCCCAGCCCCCAGGAATGGGGAGCTCAGGGTGCTCAGAATGGGGGCCAGCTCCCTAAGCGAGGCAGGGTTTGGTGCCATGATGGACCACGAGACTTGCAGTCTGGGGTCCCGGGTACCTTTCCACCCCTTGATGGCTGCATGACCTCAGGCAGGTGCCTGCTTTCCCCATTTCCATAGTTCCTGTCATTTCAGGAAGAGACCTGTCTTTGGCATTGGGAGCGTTAATGGGGATTAGATGGGGGAATTCAAAGGGGCCTCTTCTGGGACTGGCAGTTAACAAATGCTGTCTGTCATCTTCCTCCTTATTTTGAATGTCACTCCCTACCCCTACCGCAAGTGTCTTTTTCCTTCTTCCCAACTTACTTACCTGTCAGGGTCCATGTGATCCATCCGTGTGGAGTTCCCTGAGGCCCTGGAGCGCATCGCCTAGGTTGTTGGCTTAGTCCTTAAATGGGCTGTTTCTTGTTGCCCCAGGTCTTTAATGAGATTGGTAGCTCTTTGCAGGCAGGGGCCCAGTGAGATCTGGAGTCTCCTTCAAAGTTGCTCTCCTGGGGAACGTGCATGCCCTAGAACTTCTCTATCTTGTGTCTTCAAGGCTGTCCTTTAGAGAGCTGTCTCCGTGAGTCATTGATGGCTCAGTTCCATGGCACTTTGCCCACGTTGTCATGGGGACTTGATTGACATTTGGGTCTTTGCTGACCTTTCCCTGAGGGGTTTTGTGGACAGAGGCAAACAAAAGGGACTGCAAAATGAAAAACAACCAAAAAACCCAGCCCAAATCAAACTTTGAAGGTTTGTCATTTGTAGAGGGAAAGTGTCCATAACTTTTCCTCGATTATTTCAGTGTTTTAATTTTTCCCCCTAACTCTGCAGGCAGGACCCACTTTGTAGATATGAGTGCAGATTCAGAGAACTGAAGCTCAAGGTTCCACAGGTGTTCACTAAGCACTGGAGCTGAAATTCTCACCCTAGTCTGTTCATTTTTCAGTCGCTGGTCATCACTTGGCATGGCAGGGCACCCCTCCCTCTTCCCCCCCGCCCCGACTTCTGTCTGTCTGTCTGTCTGTCTGCCTGCCTGCCTCTTTTTCTCTTTCTTAAAATTGCTATTACTGTATCTCTGGCCTGGTCTAGTTAATGAAACAGAAGATGACTGAAGTAATCCCAGGGGTCAGTTATTAGGACAGTCGTATCCCTATAACAGCTGGGCCTCAGTCCTGGTGGGTCAGTAGGACAGTTTGTGAGAAGTGCTGCGTTCTGCCTGGGCACCACTCCCAGCTCTCCAAGAGCATCTGTCCTCTCACCTGCAGGTGGGGGACATGGTCAGGGGGCAGCTGCTCTGGGGAGACTCCCCTCCCTGCTGCTGCCCCTTTCGCCCTGAGCCTGATGGCAATGGTGTCATGGCTGTAGGCCACAGCTGGACACTCTGATGAGGAGCCATCTGGAGAGGCATGTCCCGGGCTATGTGGAGATTTACTGTCGGAAAAAGAGCAAGACTGGGGGTCCACTGACAAGTCACTGGCTTGGGGCCATTCTGGTCAGCTCCTGGTGATGATATTGTGGTGTTTTGGGAGTCTCTGTTCATTGCACTTTCCAGTGACCAAGCTCCTGCCCTCCCCATCTCTGTCTTCCAGAACCTTCTTATCCTATCATGCTGCCCACCACATAGACCTTCTAAGGCAGGACTGTCTAGTGCTTAAGCTGAAAGGCTCCGGAGGCATTTCTGAGCTGCGTCTCTGGTCCCCTGTGCGGTTCTGGGCCTACAGGTCGCTCTGCTCTGTGTCCTCGTTTTAGAATGAGTTAAGGGGTTGGGGTGGTTGAGGGGGAAAAAGAGGCACAGAATTTCAATCATAACATAGGTTAGTCACAGGGATGAAAATGCAGTATGGAGAATAAGCTGCTGTAACCTCTTTGTATGTTGACAGATAGTAACTGCACGAGTTGGGGTGAGGATTTAATAATGTAGGTAACTATTGAATCACTGTATTGTATACTTGAAATCAATGTAATATTGTATATCAACTGTACTTCAGTCAAAAGAAG
>Manis_javanica_newGene_408	Manis_javanica_newGene_408.1
GCCAAGGGGAATACATAAATACACAAAATAGGACATGGCATGTTATAACAATCTAAGGACATCAGATAGTAAAGTGGAAACCATCATTTGATCAGATGCTTGAACATCCTTTGAATAAAAATTAAGTATCAAGGTCTTAACTAAGGAATACGCATGTCATTGTGTTTTCCTGTTTAGTTCTTTTGTTTGTTTTTTTAGTTTGGGCCCAACTACCTATCCAATTCCTTTAAAGATTAGTATATATTGAAATGATGACTGCATTTGGCATTTTGGTTGATGTTTTAGTTGTTTTGATCACCCTCAGAAAGGTTCTTGAGAAGTATTGTTCTCTACTTTTCATTTTTCTCTATTTTTGATAGTCTGAAATTGATTTTAAATAATTCCTAGTTTCATCTTTTCAGAAATCCACTTACAAAAATGAATTGCTCTATGTCTTTACCAAATTCATCTGCACAAAAACAAGTTTAACAAAAAAACTGTAAGAAGGAACAGAGTTTGACTTGCTCAAACATTGGATATTGAGATATGCCAAGGACAAAATTTGAAAGCATTCACCAATTAAGATAAAATGTCAATGGAGATGTTATAGTCATGAATATTTATGAGGCGAATGACAAAGCATCCTAATATATTTGAAATGTACTTACAAAAGGTAGGTTAAAATGCAAAGGTACTAAATTGTTAGGGAAGACTTTGATGCTCTTCCCTGTGTTTGACAGCATAAGTCAATAGAAATAAGTAAATGAAAATGCAGACGATATTTACAATCCAATCAATAATGTTGATTAATAGATACAAATTAAACTGAGTCCTGGAAGCAGAGAATCCTTCTGTTTTTGCAAGTGTACATATGTTGAATCTCCAAAAGGGTCATATGTTAGGTGACCAAGAATATCATACTAAAGTTTTAAAAAGAAAGTTAATTCTGAAAATATTCTTTGCCCCGAACACACACAGTTTGATAACCATATGGTAATAACAATACTCTCCTAACCACAACAGGAGCAAGAAAATCCAGGAAGTCAGCCTCCCTCACCCCAAAAAAGAGAGGAGTTTATCTCTCAGGCAGGACACGCACAGCCCATCGAAATTGGCCCCTCCACCTATTTTCTCTCATACTATCTTCACACATTTCCTTCAAAACACTGACGTGAAATATCTTTTTTTAAAAATAGATTATTTTTTAGGGCAGTTTTAAGTCCATAGTCAAGGTGAACAGAAAATACAGACTTGCCCTACATACTCTGCCCCACACGTGCATGGCCTCCTACCCCTCTAGCAACATACTGCACGAGAGTGAGACGGGGACCGTGGGCTTAGACAGAGCAGGGTGAGGGCCTCTGGAGAAAGCAAGGCAGGATATTTGCAGTCAGAGCAGTGTAACTACATGCAAGGAAACCCCCTACCAAAACTCTGTGTTAAACATTAAGCTCTAGAGTCATTCTTCAGTGAGATCAGTNAACATTAAGCTCTAGAGTCATTCTTCAGTGAGATCAGTTAATATTACCCAGATAAAGAGTAGCACATGTTTTTATTATGCTAATCATTTGTAATCACGTGTAAGATTCACTGTAGCATGCTAAAAGGCCCAGGCCTATACACTGTCCTTCCTCCTTCAGACCTGATGAGGTGATTTGCAAACTGGGCAACTAATTTAGCATGCAAGCCCAGCTCTAAATAACATAGTGAAAGGCAGGAAGGATTCCACCTTAAAGATAAGATTGCATTTTAACACCCAGGAAGTTTAAGAAGCAAGATTCTTAACTTAGTCTTTAGCAAACAGACAATCGCTCAGCCCACCTTGGGGGCTGGGCAGGCGGCCTTCTGATATGCTTCCAGACCAAGAAGCCTGTATCCCTGGGAGAAAAATCAAAGCAGGCAATTCCTTATGTTAAGTTAATGCTAAATATTCAGGGACCACTTAACAAGTCCACACCCCTAAGCCTTTATCCGGTTCCCAAAAATCCTCAACCGCCTATAAATCCCCTAGACAAGGCACCACCCCGGGCTCACTTGTCCCCTCCTGGCTCACGCCAGCAGCTCTGTCTGTCCTCTCACTGTCTCTCTCAGTAAAAGTCTCCCTGGCTCTCCTACCTTGACTATTTGCGAAGTTCATTCTTCGACTCCGCAAACAAGAACCCCGGCATCAAGAGGGGCACATTTGTTTCGACCCCCAAACCTACGAGGACATGTCATCACCCCCAAAGTCCGTACTTTACATTAGGGTTCACTTTGGGTGTTG
>Manis_javanica_newGene_409	Manis_javanica_newGene_409.2
TTTCCGCTCATGGCACTGTTGACTCTGGATAGAATTGAGAAGTAGCTTTAAATGGTGGCTAGGATGTTCGCTGACATCGCCACCCAGATTCAGAGGACTGTGACAACTGTTTGCCTTAACAGCGTCTTCCCTGCCTCATCAGAACCAAGCCTAGAGGAGCCTCCGATTTCTTGATGGAAGGTTCTCCGGGCTCCGTTGTTGAAGGATAGATGTGCTCTGCTCTCACTGAAGGAAGCCCAGTGCAAGAGTGTCTCTGCCTTAAGAGGAGGGAGCTTCCCAAATGGCCTTTACCCCGGGCTGCTGCTTTGTTCCCTGTTTGGGCGGCCAGCGGCCTGGGCTCTGGCACACAACACTTGTCAGAAGCGAGAACCCAGGATGCAGTGATTAAGGAAGATACTTTGTGTCTACTTCTCATAAGCAGCCTATTGAAACAGCTGATGCTGTAGACACCTTAATGCCTGAGCATAGCGCAACTACATTACTCTGCATTCTTCACTACTGTTGAATTTAGCGAGGAGAAGGCCAAATGCACATGAGCTTGTACACTGCCCTCTAACTGCGTTCGAGTGTGGTGTGGTCTTCCCACGTGAGCAGCGTCCAGGACGCTTACTAGGAAGAATCCCAGGCCTCAGATATCCTGAAGCTGACTGCTGTGTGCACTAAAATCTGTGAAGTCCTCCACTAACTTGTGGGGTAATCTGGTGATTAGAACTATGTGGTGACATGAAAAGTTTAAGGAGAGACAAGCGGCACAGAGCCAGAATCCGGGAAGGGGGTGGCAAAGCAGTGCTTTTCTGCGTTTGGGCACCACCAGCAGGTTGATGCGGAAGACAGATGAAAAATTCGTCACTGGGCAGCCTGGATGAACGCGACTACGGTACCCACTTCTTAAAGCACAGATGAGATCACCTGTTTGACTGCAAATGCTCGTGAGTGAGAGCCCACCAAATGTGGGCGTGTCAGCAATATGAGACTCCTTTGAACGAGACAGGCCAGGCTGCTGGGGCCCAGTG
>Manis_javanica_newGene_421	Manis_javanica_newGene_421.1
AAGCAAGGAAACTATGTGGAGATAGAAACTATGAACCAAAGTTTAAGAAATATGGGGAATAAGAAGATCCGTCTTCTTATACATCCAACATATGCATGATGCATATCTAACAGGAGTCTAAAAGTGAGCTGCAGCATCAAGGGGAGACATCATTCCTGAATGCCCACGTGTGCTAGAGATTCTCCACACACGAATCCTGAGTGAGCCTTGCGCAAATGGACTCATGAGTGTGTTAAANGAATCCTGAGTGAGCCTTGCGCAAATGGACTCATGAGTGTGTTAAAGGTGAAAGGGGGACTCAGCACACCCTGGCTGGCATTACAGCCTGTGAACTGGGAGGGATGTCTCGAAGGCAGGCCTGTGGGTTCCTGCTGTAACCCCACCTCATGGGGACCTCTTGCAGGCCCCCCACTTCTTCATGAAGGGTCTCACGGAGCCTCTAGAGGAGCTCAGGACTGTAGCCAGCCCTCCACCCTCTTGCTGTGTGGTCTTCAAAATCTCTTGCTGCTTGGCCTCTGCATCTGTGAAATGGGGATCAAATTTCATCCCTGCCTGTCTGTTTACTCAGTGAGGCCTGGATGAATAATGATTAATGATCACAGGAGAAGCATGTTGTGCCCCGAGGCAGACTCATTTATTATGGAACAGAGTCTATACTTCTTTCCACCCTGACAAGATTAAACAACAACAAGAAGTAAAATAAGCTAAGG
>Manis_javanica_newGene_426	Manis_javanica_newGene_426.1
GACCCTCCGTGGGCCTGTGTCCTGGGGGCCAGTCCAGCAAGGCCTTGCCCACGGAGATGTCCTTAAAGACGGAGGCCGGCTCGGCGGGCGCCCTCCCAGCTCCCACCGCTCTGCTGGAAGTGCGAGTGGTTGGAGGAGGCTGTCTACTCTCCGTCTACAAGGGCTCCCGTGCTTTTCTCAGCTGTGACCAGCCCTCCCCAACACTGCAGAGCTCTCAGCCTTCGAGACAGCAGCTCCATCTCTAGTCCCNATCTACAAGGGCTCCCGTGCTTTTCTCAGCTGTGACCAGCCCTCCCCAACACTGCAAGCTCTCAGCCTTCGAGACAGCAGCTCCATCTCTAGTCCCTTCAGAGGGGCTTTTACAACCTCTCCACTCTCGGCCTTTGAAGTGAGGAAATGATCATTTTAAACAAGGGTTGCAGTAGACCTCAAGTTTGGCACCTTCTGTGTTGGGTTTACTGCAGGAGGAAATAGGGTGATAGAGGGGGAGGCTGTCGGGCCATCAGCAGAGTTCGATTCAAGAACTAACAGGTCCGATGCTCACGGACCATCCCTTACTGCAAGTACACACATTGTAATGTAAGATCTCCAACAATGTGATGGAAACCCGTAGGTGATCTGCGGCCAAGCAATGGTCCAGCTGTGTGATCCATCTGTCTTCCCCGACCTGACTGGGCTCTACCCAGCACGGTCAGGGGGACAGACAGATGATTAGGATGAGCAGGTGTCCCCATCTTCCAGTACAGTCCTGGTTTATGCATTTTGTCCCCTCATCTGTCCAGTTAAGCCCAGTTACACTCAAGGGTGTCCAGACTTGGATAATAAACTTCACAGACAACTTATTTATAAACAAGTTGGGAAAATGTCAACCCTGGCACATGCAACCTCTGCTCTTACTCTGTAGGGTTCTTGAAGTTCTGGTAAATTGTGACCTCTGCTAATTGAATCGCGAACTGTATGGGATCTTCAGTGACTGTGTGTGTTGGGGGGCCTTCCCACTGACTTGTGCCCTCCTGAACCACCCTCCTAGCGTCCCTCAGAACTGTACAGGGTCAGACGCTGGCATTGCTTTGCTGCATCCCCACCTCCCGGCTCCGCTCCAAGCTGCTGTTTCTGAAACACTGTTCCGGGTTTTCAAATTACATTCTCTGTTTTGGGAATCTTTGCTCAAGATTTGGAATCCCTATTACAGCTAAAAGAAATTGTCTTTACATGCTGAACTAGTTACTTGTTCTGTTTCTTGTAGCCCTTTCTTCGATTACATTTTTATTTTGAGTCATGTTTTAGGGAGATGTGAGGGGCAAAACTTGTAAATTGCTTGCATGTTTGAAATCCTCTTCATTTTGCCTTCATACTTGAACAGCAGTTCAGCTGGAAGTTTCCAAATCCTTTTCCCTTAGGACATTTTGGTTATTTCTCCAAGGTTTTCTACCTTGTCTATTTGCCAGTCAGAAGTCTGGTGCCAAATTCATCCTATCTACTTCCTTTGTAATTTTCCTTTTCCTTCTACCCTCTTTTTGGCAGTTTCTAGCACTTTTTATCCTTAGACTTCACAAAAATCAGCAAAATGTTTCTTAATATTTGCATAAAGCACATCATGGGCCCTTTTGAGCTGAACACACAGGTCTTTTCTCTAGCACATGCAAGTGTCTTCGATTTCTTTATTTTCCCATCCACATTGTTCTCTCATGTTTATTGGGTAAATTATAGATCTCTGGATACAGCTCCATGTTTACTAGCTTGTTTCTTAGTTTTCTGAGAACAGTTCAGAAAGAAAAATGGGAAGACCTCAGCTTTGGCTGCCAGGCTGCCTCCAGCCTGTCCCGTGCATTTCTTCAGTGTCTCTCGCGGTCTGCATGTCCACTTCCAAGACCTGTCGAGGGGTCTTGTGCCCACAGTCCTCCCTTCTACTTGTCTTGCACTTTCAGAAGATGTTTCTGTGATTGTCTTAGGATTTATTTAGTTTCTTGCATTGTTTCCCTTGAAGATAATTTCTCTGCTGCTTCCATTTATGGGCCATCCTTTTTTCTCAAATGTCAGGGCCTGGCTCTGTAATGAGGGGGCCTGTGTGATGGACAGGCTTCTCTAGGGGGCTATGTAAGTCCAGGGAAAGGAAATCCTGGGGCAAAATACCTCTAAAAACTGAAATTGGTCACAGGGAGAAATAGTTTAAAATCAGTTTATTGCTCAAGAACTGCAGTCCCAGGCCACCTCTTTCCTGCTCCAACAGAAGCAAAATCGGCCCTTCCCCTCACCTCTCAGATACAGAGAAGCCCTTGGTTGCCCAGATAATTACCCATTGATATGGAGATAATTGGCTCTCCACCCCTGAGGAACACCTGTTGATATGCACATGCATTAAAGCCAGGTGAGATACTCTGGAAATATTACAATTTTACCCCCACATGCTAACCAATTTGACCAAAATTAAACTGATTTGGAATAAATTCAGATTTCAGTGACTTTGTCTTACGGAGTCACCTTCTGGAACTTCCTGTGGTCTGGTTTGACTGCCTCAATCCCACTCCAAAACACACAAACACACCATTCTAGAGCTAGGGTGGCACAGGGTGATGGTAAATATGCCTTTTCTATTATGCACAGAAACTCCAGAAGAATTGGAGCTCATATCCTTTTGACCCAAGAATGTTAATGCTTTTATCCCAGGAAGTACACTTTGTTAAACTTATGATGTTAAATATTAAGATGCACCATTTTCTGTACCACTAGACGAGGAAAACTGCCAAACTGAGACACAAAGGTCTGTTTTTGTCAGTCTTGACAGCTTATCCATTTTGTTTTCCAAAGAGTCATATTTTTTTTTCCCATTGAATGTTTTTCCCATTATATGTGTACATAATCAATTAGATTTTTGGTTGACTGTCTACAGATCTTCTGTATCTTTGCTGGTTTTATGTCTAGCAGTTCTAGCACTTTCTGAGATGAGGGTAAGTCTGCACCTCTAGTTGTGGATTCATCTTTCTCTCACTCTTTGCTTCATTTGTTTTAAGGATCTGCTGTTTGGTGTTATGCACACTTAAGAGTGGGATGTCTTCTATCTTTATGTGCATTATAAGGACAAAGGGGCACCTCTTTGTCTCTAATAACTTCTCTGAAATCTACTTTATCAGATATCCCATTTTCTATTAACTTTCTGCCTGTATATCTTTTTCCATCCTTTCACTTTACTTGTGTCACTGAATTTTAAGTTTTTATCACCATAGTTGGATCATGATTTTTATTCAGTCTAATTTGATTTTTAATTGGTGTACTTAGACCATTTACATTTAAGGTGATTACTGATATGGTATCACTTAGGTCTATCATTTTATTGTTTCTTTTGGTTCCTGTTACTCCGTTTCTCTTTTCTTGACTTCCGTGGGTTCCTTAAATATTTTTGAGAAATTCAGCCTGATTTATTTATAGTGCTTTTGAGTGCATCCCTTCATACAGTTTTGATAGTGGCTGCTCTGGGTATTGCAGCATGTAGATGACATCACTGTCTACTGCTGTCGACATTCACCAATGTGAGCAAACCGTGAAAAATCTCACTTCTATTTAGATCCCTTTTCCCTTCTCCACTGCAGATGCCAGAAACTGAATTTCTAAAACTCATGAAAAGGATAGCCGAGTGTATGTGCCTGTATTTCTGGTCTTTCCTTTGTCTCTTCTTTCCTGATGTTCTCATATGTGTTCTTCCATCCTTTACTTTTTATCTGAAGAACGTTTTTAGTCAATCTGTAAGGACAGGTCTGCAACAATTCGTTCCAGGTTGCCTTCTGCGGGAATGTTACTTCCCCTTCATTCTTGAGGGGTAGTTTGATCAGATATAGAATTTGCAGCTGACAGCTCCTTTCTTTCAGCACTTGAAGTGTAATGTCATTTCTTTCTGATCTCCACATGTTTTGACAAGAAACCCTCACCATTCAAATTTGTGCTCACCTGTAGGTAATGTGTTTCTCTTGGCTTCCAAAATTTTTTCCTTGTTCTTAGTTTTCAGAAGTTTGACTATTATGTGGCATGGATTTCTTTGGATTTATCCTTCTGGGGATTCACTCAACATTTTAAATATGTAGCTTTGTGTCTTTTGCCAAATTTGGGAAGTTTTTAGCCATTATTTCTTTAAGTTATTTTTTAGTTCTAATCTTTTTCTGCTTCCAGGTCTCTGATAATACAGATGTTGACTTTTGTTTCTGTCAGAGGTCCACAGCCCAGTCCTTTTTCTTTCTTTTCATGGTGTCTTCCCCAGTCTCTTTCTTCTGTTGTTCAGATTGGGTGAATTCTATTTATATTTACTCAAGTTCACTGGTCCTAATCTGTCACCTCCATTTTACAACTGTGTATCTCTGATGAACTTTTCTTTAAATTTGTTATTGTATTTTTTAAATTTATAACTTCTAGTTCTTTTGTTTTCTTGATGTTCCAATATTTCATTTGTTTCAAGAGAATTTGTAATTGATCATTTGAAATTACACATTGAATTTGAAATTTTTATGATGCGTGCTTCAAAACCCGCATAATCCCAACATTAGATTTGTGTTCATTCGAGTTTTAATTTTCTTGGATCTTGGTGTGATGGGTGAGTGCCAGTTGTGTGTTGGACGTTCTATTTAAGTCTTTTATTGTAGCAAGCAGTCACTGTGGTTCGACTTGGCACACAAATCCTGGCATGCTTGGTGGCTCTGGCACTAGCCAGTTGACTTCTAAGAATCTGTTTTACTTGTTCTGTTTGGTTTATATGATTCTACTGATCCTTGCATGTGCTGCTTATAAGTAACAAAATGTCCTCTTATGTCACTAAGCATGTGGTAACGTGTCATGGAAGCAAAGGAATCTGATGCACATGTGTGTGCACATGTAGGGTGGGGGTCACTGAGAAGAATCAAGTGTGCATGCCACTTGCTCTCCATTTCTTTGCCTGATAACTCAAGAGTCCTTTAGGTTTCATCTTAGGGGCATCTGCTGCCAGACACCTCTGACCATAACTCTCTCCCCAAGCCCGGCTTGGGGGTACTGCCTTTAGAGGCTCCCTGGAATCCTGGGTACATAAAAGAGCATTTTTAATTTTATACTGTACCTGTAAGCATGTTCCCTCTCCTCTTAACTGTAAGATTTAAAGATGAGGGTCATTCTGCATTGCTGTGCCTAGGATGGTATCCGGCATGAAGTCTTCACTGATACATGCTTGTCCATTACATTACTTAGCCTGAATGAGAAGGCAGAGTATTCCTCAGAAGCATCTGACTTACCTACTCAATTTCAGGCCAACCTATGGAAATCATTCCTGCAAGGTATGCTTCAGAGCTCTCTCATGATCCCATGTGTCTATTGCTAAGCTTTTGCCAGAGCTGTGACTGTTATAAGGACCTTATACTTACAGGGAGTCCAAGTTAAATAATCTTGGGAATGGCATTACACAGAACTTAGTCCAACAAAAACAAGGAAATTAAAGCTCAATAGAATTAAATGACTTGCCCACATCATGAATCTGGGATTCAAATCCTCACCTGCCGGCTCTGCTACCCCATCTCCAAGCCACCGCAGCTCTCCCAGCTCTCCCAGCTCCACCTGCGGCTGGGGTCGCCCCATCCTCTCAGCCTCTGCTTCAGTCCTCACGACTGTTTCCCAGTTGTGAATTTCACTTTCATCCAATTCTGCCTTTAGCCTCAGCTGAAAACACAAAAATGTATAGGGATTGGCAGCATTACTTAGTTTATTTTCCAGAAAATATAAATTGGAAGGAAACTTTAAAATTTTTCCTAACTATGAAAGGAACATAGAATCTTTGTAGCTATCTTAGAAAATAACAAATGTATGAAGAGGAAAACTAACATCACTCATTATTTTGCTGTCTACAAATATCTACTTCTAACATCTCAGGTTTATTTTTTCCTATTTTTCTATTTAATGCATCTTTAATTAAAATAGGGATAACATAGCATTCATTCTTCTCCCCATTTAATATTATACATAGCTTTTCATTTCATTTGTGATTATTCAAAAACATTTTTAATAACTACATCGTATTCTAGCCTAGGAAGATACTGGAATTTATTGAATCATTCCATAATTTTGGACACTTTGAATATTTAGTCATTCTGATTATTTCCTAAAGAATAGATTCTTAGAAAAGAAATTAGTGGATCAAAAGATGTGAATATTGTATTTCATAATTTCCTGTTGTTTCCATAACATTATCACAAATCTAGCAGCTTAAAGTAGCTCTTACTTTTGTCTTAGAAATCTGCATATCAGAAGTCTGGCCGGCTGGGCAGACCTACTCTGCTGGGTCTCTCAGGCCTCCGGCAGCTGCTGGTGTCCCCGGCTCCTACGTGCAGGCTCAGGGGGATGGTCGTTTTCTAGACTCAAATATTTAAGTTTCTAGAATTCATTTCCTTATGTTTCCACATGGTCTCCTTCATCATCAAGCCAGCAACGCAGACGGAGTACCTCTCATGCTTTGAATCTGACTTCAGCTGAAGAAAGTTCTTTAAGGCTCATGTGATCAGATTACTCAGAATAATCTCCCCTTTTTAAGGTCTATACTTCAGTAACATCTGCAAAGTCCCATCTGGCACGAAAAGTAATATATTCTTGGGTTCCACAGATCAGGTGTGAACTTCTTTGGGGGCCATTTGCCCACTACAAACATTTCTAGGGATCTTCATAAATAGAGCCAAAATATTTTCCAGGTAAGCTAAGATTTCTGCCACTGGCATTGAATGATACCAACACAAAATACATTATCTTTTCATTATTTTAGTAATATGACATACATTTGTGTTTACTTGCCTGTCTTTGATTTATAGTGAGGTCAAACTCTTGGAAATACTCATTTACCATTCATTTTTCTTTGATTTAATGTCCATTGCCTATTCTTCTATTAGAGGCTTAGTATTTCCCATATTGATTTTTATTCTCTTCGTACATTAAGAATATTTTTTTTGGGGGGGTCCTATGTTTTTTTTTTTTTTTTTTGAGAGGGCATCTCTCATATTTATTGATCAAATGGTTGGTAACAACAAAATTCTGTATAGGGGACTCAATGCTCAATGCACAATCATTAATCCACACCATGCCTAATTCTCATCAGTCTCCAATCTTCTAAAG
>Manis_javanica_newGene_427	Manis_javanica_newGene_427.1
TGTCTCGAGGTGTGGTGCCCAAGCAGCTTCACCGTGTAACCTGCTCAAGAACGGGAAGACGTCCGCAGCCTGCCTCCAGGGTGACCTGGTGACCTTGGCACCTTGGGCACGATGAGCACAGAGCCAGGGCTTCACAAAGGAAATGAAGGGACAGAGACAGTTGCAGGGCCGGCAGAGGCCAAACGAGGAGGCAGCGGTCAACCGTGTCAGAGCTCAGAAGGGGCAGGTCAGACTGAAACGAAAACACCCTGTGCATCTAACAACAGCAACACGAATCGATGCCTTGGGTGAGGACAGCTTTCAGCCAGGTGAAAAATGGGAACATGTTCTTTCTTGCCCATGTCTCAACCATTCTTGAAAAGACAAGCCACAATACCTCCTGGGACCCAGAGGAGACTGGCGGGCAGCAACCCGAGGCTGGGCGACGGGCTGACACCAACTTATCTTTTAGATACAGCACGTCTAAATTGTTATCTGCAACTTTCTCAACAAGCTAAGCATCTTGAGAAGTCAAATCAGCAACACCTCATATTTTACATTTTGCATTTCCAGAGTTTACCAATAAATTCATTTACAATGTAGTAACTATAGTGAGTAAAACCACACGAAATTATAACCATATACTATTATAATGTCTCGTTTACCTACTCTTCTGCTTCCTCAACTTCAAATAACTTAATTACAGCTATTGTGGCATCTTGGTGACCTCATAAAAGGAAAATATTAAACTCAGAACAAATGCCTTTTTGTGGTATGAATCTAAATATTTCAGAATTTTCACAATAAAATGAAACCGAAG
>Manis_javanica_newGene_429	Manis_javanica_newGene_429.1
CCCAGGACACTGAGAGGGGTGCACAGGCCTGAGAATCGACGGGATTTTCCTGGCTGCGATTTGTGCTGCCCGTATCCGAATTAATCCAGGTCGCAGGAAAACGGCGCCTGGTTCGCCTGTACGCAGTCTCTTCGGCCCAGCGCGGGACGCCAAGTGGCTCCTTGGTGTTCGTGCGACAGCAAGTCCGGCTTTTTCGCAAGGCTGGACTCTCAGCGCCCTCAGACCGCGCGGCCCCTCGCTGCCCCGCAGTGCCTGGCAGTCCCCACCACTGGCCGTGCTTCGGGAACCGCCGGGCTGAGTCTGCCCGCGGCGAAAACTGAAAGCAAATACGGCGGCAGACGAAGTCTGAACTTTCTTCGACGCAAGTTTGCAGAGATTTGGTGGCAGCTTTGTGAAGACAGCGTGCTATTGTGTACACGCGCAAGGTGGGGCTTTAGGAGAAGGGGGCACCGGGCGGCCGAGCCTGGCCCGAGGCGAAACGCCAGAAAGGGCGCCTCCCCTTCCTTATATCTCGCCAACTCGTCGGCGCCTGTCCGTAAAATAGTTTCCAGGGTGCAGCAGACGCCCAGGATGTATTTGTGGGGGGTAGCACCAGGGAGGAACTGGCTTTGTAAAAGTTGCATAAAGAGCTTTGCCCAGAAGCGTCCGTCCAGCCGGGCTCAAGAAAGCCAGGGACCATCTCAACTTCCCAGAGGCGGAATGGCCAGACATTGGCTTGGGGAGCCCCCCTTGCTCAGTTCTCTCCCCTCACTTTGAGCCCGCGCCTAAATAACCTCCCGCCGCCTGCGCTGAAACTTCCTGGAGCGGCGCCGCGGCTGGAGAGAGAGGCCTGGATACAGAGCCGGCCCGCAAGGCCATTCCTCCGCGCCCTCAGCCCCAGCCCCGAGAGTGGCAGGCGGGGAGGTGAGAGGACCGGTGTGGTTCCCGCTCCCACTTGGCTGCTCAGACCATCGCCGCCGAGCTGCCAACTCCTGGGAGCGGTCGCTTCCCCCCCGGGAGCAGTGGTCTTGAGCGGTTGGCAAGGGCGCAAAGTGCGCGCGGGGAGCGGCGCGCAGGGAAGGGGGGCTGCCGCGGGTCTCTCCACGGGGCCTGTCGCCGGGCCGGCCGCGGCGGGTGAATGATGAGGGCAGAGAAGGGCGCCCATAAATCGCGGGTGTCAGGGCGAAAAACTCTCTTTATTGTCTCCGTGATGGATGGGCCCGGGGACGAGACACCAAATACTTCGTATCGCCTTTAAATGGGAACACATTTTCCGCGGCCATAATTCATGTTTTTTAAATAGAAAGTTTGAAATGTTGCCTATATTTCACAGGCCCTGACATATTTATGAATCGCTCCCTGCATGCAAATATCATTATTTAAAGCGCCGGGGAGAGCTCGGGGGAGGGGAGGAGGCGCGGCCCCCGGGGTGTGGGGGTGGTGAACCGGGGAAATGCCTATGGGGTGGGGGTTGTATTTGCTTAAACTGCGGACGCGGTGCGGGGGAAAGCCGTATCTAGAAACCTAGTGCACCGAGGGCTCCCCTTCCGGACCCCGCACTGCGAAACCGGGAAGTTTAAGCAGCTTGGGGCTGACGACAGGTCCTCGGCCCCTGCCGGGAGACCAGGGGGCATTTTTTGTCCCTCTCCCGAGGCCCTGATCCGAGCCAAAGCCACTTTTTAAGAAGGAAGTAAAAATAAAAAGAATTTAACAAATACTAACAATAATAATCCAACATGTTTCTTGTTGTTTGCCACTGTATCGATTTTATTGATTTTCATTCTGCATACCTCAGATTGTGCGTGCCCGGGTGGGGCGACTGTCAGGACGCCAGTCACCGCGGGAGTGGGGGGATAACTCTCCGGTGCTGCAGCCCCGACGCGCCCCACACAACCCGCTCACCTCCCAGGCACAATGGAGCCTGCGCAAGACCGGGACTCCACTGATCCGGCCCCCCAGCCGTGGGGCTACAGTCCCGCCCACTCTGCTCCCCAGACTCTGCGGCACTCCTGGGATCTGCGTTCCCTCTCCCCAAGCCCCACTGTCGATACGGCTGCTTTGGAAAAAACCCGGGCACTTGCATTCAGCCTTTTCTCTGCCCGTCCAGGCTGGAAGGCACCCACACCTACGCCCTCACTTTCCGAGTGTTTACCTGTGCGGTCCCCTGCGGCGCCTGCGTCCGCGCCGGTAACCGAGGACTGGAAGGGAGGACAGGGGAATGGGAGGGACAGAGAGCACTGCCGGTGACATACAGATACGCACACCCGGGGCCTTCTCTTCGGAATTGGCGTTGGGGTGCCGGCCGAACTCCCTCCAACAGCTGAACTGCTTGGGGGAGAGCCGACCGAGGAGAGGGCGAAGGGAACTGGCTTCCGAAGGGAGGGGAAGGCCTAGTTGCACTTCCGCTGGGGGCGGGACCGCGGGCTGCGGTACCAGCTCCGCCCCTCCGCCGCGCCGGTCCGCCCCCAGCTCTCCAGGCTCCGCCTCCGCCGCTGGGCTGTGGCAACTGAGGCCCCAGCTTCAGCC
>Manis_javanica_newGene_431	Manis_javanica_newGene_431.1
GAAAAAGTGTAAAATTGTACTATAGATATAAAAGCTTCAAGATCACTCATATATTCAGTGTTTCTTATGATGCATATGTTTTTTTGTATATAAGAACATAAAATAGTGTTGAATAAAAGCTGGATTTATAACTAAAAAATTTTTTTGCTTCAGTCGGGTTTATAGAAGAGAAAGAATAAAACACCTGTCAGAAGCAGTTTGGCTGTATGTAAATTAACAGGCAACTCGAAGAATCATAAGTTAATCCTATATCATGCTCAACATTTTCTGGTTTCCTGTATTTTGTAATTGTGCCTTTCAAAATAACAACTTAGGTGTTTGGAAGAATCAGAGAAGCACGTAACTTGGATTAGGATGTGGTTGGTGATTTTTTATATGGAAACACATGCATTTTATATGAATTACTCCCACTTTCCACGGCTAGTCAAAAGCTGGGCTCGAGAGAGCGCGCTCCCCTCAGAAGAGCAAGCCCAGAACTGGGAGCCCGGGTCTGATGGGCTCTGGGTCTAGATCTGGAAAAGTGGTGGGCGCCGTGGCTGGGGGCAGCCCTGAGGCCCCAGGAAAGCTCCGTGGTGGCGCTGGGCGTTGCTCTCTCACCCGTAGAAGAGGTACACGGTGGCGGTGCTGCCTTAGGGCCTCTAGAACAACACCTGACCTGACGCAGAGGGAAGAAGACACAGTACATGCTGGCAGCCTGCCGCCATCACAGCCTCCTGGCTGTGCCCTGACACTGGTGTGAACCCCTAAGCCCTCAGCCCTCCCCAGGCCTTGGTGTTGCTCTTTGTACTCCTTCAGGGAGATGTTTCTGGGACTTCTAGATGCTCATGTGTGTGCACACTTACATATCTGGGGTGGGAGGGATGACGGGTCCTAAACTATTCCTGCCTTCTTCCTCAAAGGAGTAACAGCCCTTGACAAGTGGGTTAGTGGGTATGTTGTCAGCAGACATACAATCCCTAAATATATAGTCAGAACCCTGATGTGGGTGAGTCTATGAAAGAAATGAGAAAGAAACACCTCCGTGATGTAAACTTGGGAATTCAAGGCTAACGAAAATGCTGCTATTTGAGGCGACTCTCAGTGTGTGGGTACCTTGCTGATGACGTCACACTGTGAAGCCTGTGAGGTCTTGTGTTGCAGTGCGGTCTGGTCCTAGTGCCCTTGCATGCTAACCCCACGTAGAAGATTAGCCTGTTTGCATGCGGTCGGATGCTGCCCTTGACGAGACAAGCATGTGAGGGAGGCTGACTTCTTTCCCGTCCTGTCTGTGACCTCATCACTGTGGTACGTGTGTAATGCCTTCATCACCACTCACTAACCCAAATGCTCATTCTCCAGGTTAGTGATCTACTGAAACGGCAGTGCACAGACTCACCTAAACCTCTTATCTTTCTGATTCCTTCAGATACTAGGTTGAAAAAGCTTGTTGATGAACGGGAATGCTTGTTGGAACAGGTAACAATCTTTTTATTATTTGACAAGTTCTCCAATGGGGCGCCTGAAACCATGAGCCGGAGCCCCACCCTTGCTTCCGTCATCAGGGATCCCTGACGCATCCTGCCGGGAAGCTGTCCCCACGCGGGAAGCTGTCCCCACGCGGCAGGGGCTCTGAGTGTCTTTATCCAACTAGAACACTGGATGGCTTATGAGGCTCAGGGACGATGTCTGTAAGACTCAAGGCCGTGGAATTGAATTCAAATCACTCTACATCAATTGCTGCTTAAAATAAATATTTACGTGGAAGGCCTAGATTCGCCCCTGGGAGGCAGGGACATGGCTGGGGCTGTGCAGCACCAGCTCTCTGTTCCATGGAAGTCCGTCTTAGAATCTGTGAGCAGCACCCCTGTCCGGCAGGTATGTCTTTGTCGAACATGATCCGAGTTATTTTAATGGTTTACTTCCATTACTCTCTTCTACCTCAAGAAATGCGAAACAGTTGCCCCATTTGGTCTTTTTTGTATGCGAAATAGTTATTAAATCACTCTACAGCCTCTTTCTAAGGAAACTCAGTCCCTCTCATTTTCCTTCACAATCCTAATCAAAGGTATTTGCCTAACTTTTTACAATTCTGTTGAAGATTTCTCTCAAAATTGGGGAAATGAACTAAATATTGTAGGAGGATTTCTTGAAGCGCCTGTGATCTTTCAAAGACATGTGTCCATCGAAATTCTGTACTTACAAAAGCAGTGTGCCCCAGTGACCGGGATGTGCTTGGGGCTGGTCTCTGCTCGTGTCAGTGTATGTTGGGACTCCCAAGTCCACAGCGATTGGACGTTAATAGGACATGGGCTGGGAGAATACCCATCGGACACCAGAGAATCCTGCAGGCATGCTCTTACTGCAGTTCCAACTATATGTGTCTCTCTTAGAAGAAAGCTTTGTGGAGGCCAACCCCCAGAAGGTGGCAACTGCAACTTGATCAGGTTCTGGGAAATACCCTGTTCTGCTGGGGACTCAGTGACAGTAGTTCTGTGCCCAGAAGGCTCCAGGTGGCCCTTCCTGGCTTCTTAGCGAGTGAAGCAAAGGCGAATAGTGCGCTGACTTGATAGCTCTTCCATAAATATTCTAAGTATTTTATGTACACTCTCCTAAATTCAAGAGGAATTTCAACCTTAGAAATAACATTTTCCCCAATGTTACAAAATAATTCATGCCTGTTACTGTAAATTATAATTCCTTTTCATTATACAATTACTTTCTGAGAAGAATACTAACTGGCAAAAGGTTTTCCATGTATTTATTTGGGTTGGTTTCTTTATTAAAGGCTCCCTATGTGGCTGGGGGTTGTAGAGTGTAACCTTTTATTCCATTTCTCAACGGCTTACCTGTGTAACCCTGTCTCTTTGGCATTAGAGGCACATGAAATAACTTTAAAGGCAGTGTCTGATTGTATTTAGGGGAGTTGGTGTTTCCTTTACTCACTGCTTCCTTTCTGGTAGGCTCTAAACTCAGCATTTCAGTCTTGTTCAGGCTACAGAAATTAACATCTTTTATTGGTGGGTGTTTCCAGATTAAGAAACTCAGAGGACAGCTGGAAGAGAGACAGAGGAACAGCAAACCGGACTATCTACGCCCTGAAGATGATGTCTTAGAAAATGGGACGGACGTGCATGTGATGGACCTACAAAGGGATGCCAACAGACAGATCAGCGACCTCAAATTCAAACTTGCAAAATCTGAGCAAGAGATAACTGCGTTAGAACAAAATGTAATAAGGTTAGAAAGTCAAGTATCACGTTATAAATCAGCTGCTGAAAATGCCAAAAAAATAGAAGATGAACTTAAGGCTGAGAAACGGAAACTCCAAAGAGAGCTTCGCTCTGCACTGGACAAAACAGAAGAGCTTGAGGTGAGCAACGGCCACTTAGTGAAGCGTCTGGAAAAAATGAAAGCAAATCGGAGTGCACTCTTGTCCCAGCAGTAAGCACCAGCCCACCCAGGACCCTGGTCGGCACTTGGGAAGTGCGGACTTGTGGGCTCTACTGTTACCGTCTGGGAGCGCTGCTGCATCCCCTGCTTGAGAGAGCGCCCAGCCCAGTGAGCACATGGCCCGAGCACAGGGCTCCTCTGGGCTCCTGGCTGGCCCACCCGGGAGCCCCAGCAGCCGCCCGTGCCTCTGTCTGCAGAGCCCGACCCCGGGCTGGGCTGTCACTCTGAACCTGCAGGTCATTGAATAAGCACACTGGGCCCTGGGAGCCCCGGGTCCCGCGGCACAGCAGCCTCCCATTGCCATTCAAAACGATCGGAGTAAAGGTTCAAGGGGGATTTGAGTTTTATTTTCATGTGTCTTGCTGAAAATTAAAGGGAAGTGTTACAGTGTTGGGACTTCCTTTCATGGCAGAATCTACAGTTTGAGCAATCTCAGTAGTGTCTCTTAGTCTAAGCTTTTCATACAAAAAACACTGTGGAACCACAAGCCATTACCAAGCAAAACTCTAACTAGAACAAGGGGATGGTCTAGAAGTAAAAGTGACCTTAAGAAGACTCTTTACAGGCAACAAATGAAGCTTTTCTAAGAGTTTTTTGCATCTGTTCAATAAGAATACTTTTTTCCAGGGGTGTTAGGCAGTAGCTTCACTGAAAATGACAGCTTTTCATTTGCATTATTTAATCCTTATATTTGGAATTGAAGTTGTTAACTTCTTTTAAAGAATGTACTGCTAAAAATATTAAAAAATGAAATGTCAA
>Manis_javanica_newGene_436	Manis_javanica_newGene_436.1
GGCAGGTCTGGATCAGAAGCACCTTCCCTAACACCCATCCAGGCAGGAGAAGGCTAGAGATTTGATTTTAATTCTGTAAGTGGAGCTTATGGAAAACTATGTGATCAACACTCAGATGCAAGGAATCGCTGGGTCCCCAGACACAGGGCTAAGGATGACGCACGTGCCTACTGACTGCGTGTGACCCCACCAGGACCCAGAGGTGGAGGTGAAGTCCAAGCTCCCCGGGAGTGACTGATGGACACGAAGTGGTGAGAGGCCGATGCAGGAAGACCGGCTGTGATAAGCATTCTTCAGGTGCAACTTGAACCTGGGTGGAGTACAGAGAGTGGGGGCCCCCTGGGCCTCTTCAAAAGCAGGGAGTGGACATGGGAGGGGTGCAGGATGAGGGAGTTATATTTCTCCTTTTCCTGCCCCTGCTGCTCCTTCTGCCAAAGCAGCAAGAGACCTCCACAAGGTCAGCCCAAGAGCTGGAACCAGCCAGTCAGGCCTTGCAATGTCTTTGCTGGAGGAAGATGGAAACCCTATCATCATGTGCCCCACCCTGGTGCAGAGCACTGGTATACCCTGGGGAATATGCAGATGGCTGGGGCCCCCGGGAGCAGGACACCCTATTGCTGCAGAGCCCCGCCCTCAGGGCAGGGGTGGGCAAAGTCTGCCCCAGGTCCTGAGAGGGGGACGTGGGGGCAGTTGGGGTGCAGGTGGGGCCCTGTGCCACAGAGGAGGAGAGACGGCAGGCCGGAGGAGCTGCAGGAATAGAACATGCACAGCAGAGAGATGCAGAACGGAGGGAGTCTGGAGCTGGATCTAGGAGGGCCCCAGCAGCATTAAGGGAGAGCACACCAGGCTGCCTGGGTGGGGTTAGCAGCTGAGGTTCTGAGCTGGCTGGGATGGGTGAGGTACCAAGACACACAGACCCGTGAAGGGTCATCCTGTGTGTGGGGTTGGACTTGACCTGTCTTGCCCAGACACCATGGCTTAGTCTTTGGGAGCAAGGGTCGCCAGGGGCTGAGACTGTCCTGGACTGCCTGGGTTTGAGTCCTGGCTCTGCCCCCTACTAGCCATGTGGCCTTGAGCAAGTTATTTTACCTCTCTGCC
>Manis_javanica_newGene_443	Manis_javanica_newGene_443.2
TTTTGTCTGCAGTTTTCTATGCTTTTTTGTTTGTTTTGGCCAATGGGATAATTATTTTCTCTAAAAATTGATGACAAAATTTTACTTCAGATCTTCTGAAGTGTAATTTGGAAATGACACAGTGCAATGTTAAAATATATAGGAAGTGACTGCCAAAACTCAGTAAAAGTAGCTAAGGAGAATTCAACATTAGGCAAAGAATCCTTTCTGGTTCTTAACCTTATCATTATTGCAATATAATTCTGGATGTTTCATTGGAGGGCATGTCCCCAGTTCTCTTACATGCTATTTTATTCGTTTCTTTTAAGTTCTTAATTCTTTTTTTTTATTTTTTTTATTTTTTTATTGAAGGGTAGTTGACACACAGTANATAATTCTGGATGTTTCATTGGAGGGCATGTCCCCAGTTCTCTTACATGCTATTTTATTCGTTTCTTTTAAGTTCTTAATTCTTTTTTTTTATTTTTTTAATTTTTTTATTGAAGGGTAGTTGACACACAGTATTACATTAGTTTCAGGTGTACAACGCAGTGATTCAACATTTATATACATGATAATTCTAGCTACCAGCTATCACCATACAAAGTTGTTACAATATTTTGGCTATATTCCTTATGTTATACATTACATCCTGGTTACTTATTTATTTTACAATTGGAAGTCTGTACTTTTTTTTTTTTTTAGAGGGCATCTCTCATATTTATTGATCAAATGGTTGTTAACAATAAAATTCTGTATAGGGGACTCAATGCTCAATGCACAATCATTAATCCACCCCAAGCCTAATTTTCGTCAGTCTCCAATCTTCTGAAGCATAACATAAGTTCTTAATTCTTTATATAATNTCTCCAATCTTCTGAAGCATAACATAAGTTCTTAATTCTTTATATAATGATTATGTTATTTATGAGAATAGCTTGTTAGGTGCTTGTCCCCGAAGGTCAAGTCATGCTCAGTATAGTTGTATTTATTGGTTACTTACTGTGTCACATACTGTAGGAGTGGTTTATGTGCACTGTCACCTTATTCCTCAGAAGAGACTGCCAAGGCAGATGCTGTCATGTTACTGCCCCCGTGTTACATCTGAGGAAAATGAGTTTTGCAGAAGTTAAAATATGAGTAAACTTGAAAGTGGCAGGTTTGAGATTCAAAACAGGTGTGTTTGACTCAGGCATCACTGCTCTTACAATTAACATTTTTTTCCGTCCTCTGAACATGTCTTATTTGTAAAAATATGTTGCTTTTTGTACTTGACATAAGACTTTGAGATTTTTTATAGTATTTTAAAAAAATACTATTAGGATACTTTATTCTCTGTAGATTTTTGGTATAATAGAAATGTTCATCATTAATTTTTAAAATAATCATACTTATCTGTTAGGAAGTTTTTTCTTTTGAAAAGAAATACAATTTTAAATTTACACTCTTCTTTGGTAAGCAGTATGAATTGGATTTCGAGTTATTAGGTTGTCAGCCAGAGGTTACTTACCATGATGTCATGATCTGTTGTTCATAACATCTGGAAGCAGCAACTACTTGGCTCAAAGGCATCTAAGAATAATTACTTTTATTTCTCTCTCTTTTTTATAACATCAGATTTTAAAAGAGATGTTTATCATAGACTATTTTACTTTAAGGAAAAACTGTGTATTTGAGAAGGAGTAAAGAGACTTAAACATTATTTCTTTAAAAAAAACTTATTTTTACATGAAAACAAAATATATTTGCGATGTGCTTTGATCAAAACTTTCACTTCTGTATCCCAGAGCTACTTATTTCAAAGTTAAAAATTTTCACTTGTCAACTGATACTTGTGTATTTTTGTGCTTAGAATGTAAATTTCACAGTGGATTTTGAAACTTATCCTTAATTTGGATAAAAGCAAGTGATATATTTATAAAGTTGCTGTAGGGATAAAAATGGTAATTTCCAGTTTATAAAAAAACTACTGATGTGATTATGTTTGTAGTTCTTTTTACATCTGTTTAGCACAGGTTCTAAATTTAAAAATACAGTATGGTCTGTATTGACCCTAAAAATATTCCATAAATTAATTTAACAAATATATGGCAAGTTTTTCATAGCTAAATCTAACTCTTCTAGAAGGAAAGGGTTGTCTTCTGTTTAATTACATTAATTGAAATGTGTTTAAGAGAAATGTTTTCAACATATTTTGTATACTAAAAAATAAAAAGAATTAGTATTGAGCCAATGGCCAATAGGTACTATTACTACCATGTAGACTATTACTGTTCAAATTGTCCCACTTCCCCCAGGATTTTAGAAACTAGAAGTCTGGGAGATTCTGTATCAGCTGTAGTCGAGTGATTCTAAGTATGTAAATACTATTCATCTTTCAATTACTGTATGAAATGGAACAAATGCCACGTTGCAAAAATGCATAATTTTATTATGGTTTATTTTTAGGCATAAAATATCAACAAGCCATGACTTGTGTGTTTTGTCTCATATTTACTCGTAGAACTACATTAAATGTGATCTTGGAATGTGATTTGAAATGCTTGCCGCCTTTATCTGCTTGGTCAGATATTTTACTGATGGCATTACTCAGTAGATTCTAACCTGTGATAACTGTGGAATAAAGAATAATATAAAATGTGAGACTATGTTTGGGCTCTTACTCTTTGTTTATATTATGTATTATGACATCGTAACAAACTTAACGAATTTCCAAATTGAGCAGTTCTGTAATTGTAACCATTGAAGCTTTTCATGTAGCAAAACATGCTTATGATAAGTGAATAGAAGTTCTCCAAAATGCTTTTTTTTTAATTCACTTGTAACTGTTACTCTTGTAATTGTGTATGACAAAATAAAATTTGTAAATGTTTTAGCATGAGAAATAAAATTTGTATCAGTC
>Manis_javanica_newGene_445	Manis_javanica_newGene_445.1
TCTTGACCTCTGCACGTGTGGGTTTCTGTGTTTCCATTTGGTTTAATAGCCACCTTGCTGATTTCCCCCCAGTAAGTGCTCTTGGTCCCATAGGGCAATTTTTTCAGATTCGGAAGTTGAACAGCTGACTTCTTGTCCACCTGTTTTTCTGACCATCAGGAGCAGCGAGAAGTTCGGCCTGGCACACTGCCAGCCCGAGGACCATGTTTTACTGCTCGGATGGTCTAGGCCCTGGTCTGGTTGTATGGATGGCCCTGGGATTGGAACCCTGACCTCACACATGATAAAATCCATGGGCACGGAGATGGGCAATGCAGTATCTCGGGGGAAGAGTTCAGCAGGGTTTTTTTTAAAGATGCACATCAACTTACCGCATGACCCGGGAATCCCACTCTTAGGAAGGGACCCAGAGAGAAAGGGAAACCTCCGAAGACTTGTACACAAATGCTCATGGCAGCTTTATTCACCATGGCCCAGGGTGGAAGCAGCCAGAAGTCCAACAGCTGGTGAGTGGAGATGTGGGCTAGCCACGCCACGGAATATTATTCAGCAATAAAAAAGAATGAAGTGCTCGTACATGCTGCAACATCATCCTCAGAAACACGGGGCCGAGTGAAAGAAGCAGGATTTCCTAAGACCACATATTGTTTGGTTCTAAATATATGAAATTTCAGAAGAGAGAAATCTACAGAGACAGTAGGTTAGTGGTTGTCTCAGGCTGGAGGTAGCAACAAATGGACACTGCAAACAGACACGAGGATCTTTTCTGGGGTGATAGAAATGTTCTAAAATGAGTTCTCGTGTCTATAAATTTACTAAAATCATTTATTTGAACTCTTACATGTATCTTAAGTTATACCTCAGTAAAACTGTTTAAAAAATTAATGACTAGAAAATAAAACAATAAAATCCCTGGGTGGCAGAGTGTATGGCTAAAAGTGCGGGCCAACTCCTGGCTCTCTGGCCTCCCAGCTGTGTGACTCTGGGCCAGTTACTTACGCTCTCTGTGCCTTAGTTTCCTCACCTATGAAGGGGAATCATAACTATACCTGCTACATTAGGGTAGTTATAAGGAGGAAACGAGTTAACATTTGTAAAGTTCTTTTATCAATGCCTGGTGCCTAGTACACATTATATGTGAATAATTAAAATTCTGTTGAGTTGTTACTCAGTTGTTTATTACACTGTAAGGAAGTCCAGGGTTCAAGAGCCCTTTCTTTTCATCTAAGAGTGAGAACCAAGCCCCTGAGTAGAAAAACGCCAGTGGGGCTTGCTGCGTGAGGGTGTGTGTAGGTGACAGGCTGTGTCCTTTTAATCAGCCGCCCAGCTTCTCTGAGGCTCAGTCTGCCCAGATGCCGAGTGGGGTACCATCCTGCCTCTTCCCCCTCACGTGGGGTGGGGATCATGAGAAACGCCACCTGCAGAACTACTTGACATCTGCCAAGGGGCCTTGGCACTGTGGGGCCTGGTGTCTGGGGCTCTGGGATGAGACCAAGGTCCTGCATCTGGATGGGCCGCGGAGGACTGCAGGAGCAGTGTGCATAGAACAGGCTGAAAACAAGCTTCTGGGAAAGACATCATTCTGAGAGGATTGCTGATAGCACCAGCAGGGCTGTGGCAGCAGGGAGCTGCCCCCAGCACACCCCACACCCCAGACCAAGTAGCTTTCCCAGCACCATGGAGACTGGGAAATAAACACATCGCTTCCCTCTCCTGGCCCCTGACCTTTTGTTCTGAACAGCTGGCTGGGCGGGACTGGGAAGGGAAGGTCAAGTGGAGAGAGGTTTCTGGCAATTCTGGCAGGCTTGTGGCCTGGCAGGACTGTGAGCAGGGTGCGGGTGTGCCTCAGCTCGGATGCCCCTTCCTTTTAGGCTTTGGGCCTCCAACTTCCTCACCATCACCCTGTGTGCTCTGGGCAGGACTGGGGGTGGGGAGGTCCCTGCTTGCCCCTTTGAAGAGAAGCCACATTCACAAGGACTTCTACACAGTGTTCATAGCGGCACTATTCCTTACAGCCCAGCCCCACCCAAGGCAGCAACCCAAACATCCATCAGCTGGTCAGCAGATAAACATGTGCATCCAGGCAGTGAAAAGGAAAATATGCATAGGTGTAATGACATGGACGGATCTCAAAAACAGGCTACATGAAAGATGCTAGACCCCTAAAAGTATACACTGTATGACTCCATTTCTATGAAATTCTAGGAAAACAAAACTATAGGGACAGAAAGCAGATGAGTAGTTGCCAGGAGCTGGGTGGAGAGGAAAGGGAAAGCAGAAATTTGCAGAACTGACAAATATTCTAAAATTTGAACATGACTAGAAATAAAACTACACTCATTAAACTGTACACTTATAATGGGGGAATTTTACTCTAGGGAAATTATACCTCAAAAAAGCTATTGAAAAAGAAGCCACGGTACAAAACTATACCTACTCTTACAGGACTGCATTTCATCGGACAATCCTCGTTGTTGGTATTTACCTAAATGGGCTGAAAACTTGTGTCCACACGGAAGCCTGCATGCAGATGTTTTTAGCAGCTTTATTCATAGTATTGCCAAAACCTGGAAGCAGCCAAGAGGTCCTTCAGTAGGTGAGTGGATAAATAAACTGTGGTACGTCCAGACGATGGAATATTATTCAGCGCCAAAGAGAAATGAGCTGTCAAGCAATGAAAGGACATGGAGGAACTCTAAATGCATGTTACCAAGTGAAAGAAGCAATCTTAAAAGGCACGATTCTAACTCTGACATTCTGGAAAAGGCAAAACCATGGTTACAGTAAAAGGATCAGTGGCTGCCAGGGATTGGGGGAAGGATCAATGAAAAGGTGGAGCAAGGAGGATTTTTAGGCCAGTGAAACTACTCTGTACGCCACTGACATTTGTCCAAACCCACAGAAGGAACAACACCAAGAATGACCCTAATGTAAACTAGGGACTTGGGTGATAATGTGTCAATGCAGGTTCATCGGTTGTAACAAAGGTACCACTCTGGTTGTTTGATAGTAGGGAAGGTTGTGGGTGTGTGTGGACAGGGGTATATGGGAAATCTGCAGTTCTGTTCAGTTTTGCTGTGAACTTAGAACTACTCTAAAATACAAAGTTTATTTAAAAAACAAGGACTCCCAGGGAGGAGGCTACTCAGCCCAGGAGACTTTGCCACACCAGCAAGTCAGCCCTGCCTCCCCAAACATTGCCCCACCTTTGGTAATCTCCCCCTCAGCCTCAGGGTGCCCTGGGCCCCCTAGCTAAGGCTCAGCAAATATTGGTTGACCGTAGTATGGGTCTCTGGTCCAGCAGATGGACAACCCTGAGGGAAGGAGGTGGGGGCACCCTATGGGAAGGGGAGTCTGCACCAGTCTGCTGGGGAACTGAGGGGTCACATTCACCAGTCAGCCTGGAAACCCTGGGCGCTGCCTGGCTGTGGTTCCTTGAAAGCTCCTCTCTCCTCCTCTGCATAGTGTCCAGCTTTCTCCTTCCTGTACTTGCCCTGTGTTGTCCTGGACAGTCAGATGGAGAGGATTTATTGCAAAGGTGGGTAAGATCCCCTGAGCAAATCCATGGAGTGGCACAGCCCAGTTTCCCTTCTTCTGACCCCTTGTGCAACAAAGTTGAGGGGGACTCAGCATCAGAAAACATGCCCAGGGTTCTCCCAGAGGCCCCANGGACTCAGCATCAGAAAACATGCCCAGGGTTCTCCCAGAGGCCCCATCAAGGTTTTGGCAATACTATGAATAAAGCTGCTTCCAGGTTTTGGCAATACTATGAATAAAGCTGCTAAAAACATCAGAGGTTTGGGCTACCTGGGGCCTCAAGAGAACGAGCCTTCCCAGGAGGAGACTCAGTGGTCCACCTGGACCCCTGGAGCAGGCTTTGAAGCCTTAGTCCTGCCAAAGGTCTCTACCAGCTCTCCTTTTGAGTTGGAAAGTGCACAGAACTTTGCTTCTGGGNGGGGGACTCAGCATCAGAAAACATGCCCAGGGTTCTCCCAGAGGCCCCATCAAGCTTCAGAGGTTTGGGCTACCTGGGGCCTCAAGAGAACGAGCCTTCCCAGGAGGAGACTCAGTGGTCTACCTGGACCCCTGGAGCAGGCTTTGAAGCCTTAGTCCTGCCAAA
>Manis_javanica_newGene_446	Manis_javanica_newGene_446.1
GCTAAGCCCAACTATCAAAATGCTCTGCCAGGGATGCAGGCCAGGAAACGGCCCTGGGAGCTTGGGGACCTGGTTAGGAGTGCCTTTAAACCAAGGCCCTTGTGTGCCTTGTTTTTGCATCTCTGTTGGGTGAGCCCAAGGCCTGGGGCGTGGGCCAAGGCTTAGGATGCCAGACCAGTTATAGGACTGCAGACGGGACCAGCAACATAATTTGCAGGGCTCAGTGCACAGTGAAAATGTGAAGTCCTTTATTCAGAAATTAATGGTTACAAGAAGGTGACAGCAGAGCATCACACCAAGTGTGCAGCCCTTCTGAGTGCAAGGCCCAGGTGACTACACAGGTCACACAGCCATGAAACCCACGTCGACTACAGGAGCAGCCCCATGGAGAGGCGATCGCATCAGGCACCTTCACATGCCTTGAGGACTCAAGGAAGGTGACCTGTTTTTCACTGTTCTGGAAGCCAAGAATTTCTCATCGCTGGCCTTCTGAAATTTCATCTGGGTGTTCCAGGGTACCCTGCCTTTCAGACTGAAGATCCATGCCTTCAGGATGGGTTATTTTCTCATTTTCTTGGTTTTTACTTTCTGGAACTCTAATAGATGAGGGTGGGCTGCCTGCCTGGCCTTCTGTGGAGCCGCTGATCTCTCCCCAGCCACTTTTAGGTCGTAACTTTCTTGTCTGGTTCAGTATAATTCTCTTCCTGCTTTCCAGAAAGCCAACACACTCCCTTGATACTCATGAGTTACTTGCCAGGTTGAAAGGGGTTTTCTATGCTTGTACATTCCTACAGGCATTTCCGTGGGAAGGGGAAGGAGGGAGTAAAGCCATGCTCGGTCTACCACCTGGACCCAAAGGCTCTCCGGGGAAGGCTTGGGTCCTTCTGAGAAAGGACCAGAGGTGGGAGGGTGCTGGCCAGGTTTTCAGAGGCCTAAGGAGGAGCCCAGCTTTCTGTGCCTGCTGGAGCTTCAGGGTAGTCACCTGCTTTCCCAAGGGGTTCCCACCTGGCTCAGGAATGCAGGGCATTGCTGGGGGCCAGATGCTGAGATGGTAATAGGAAGGAAGGCAGGTGGACAGGGGCTTAGGGTAATGAGAGGAGCCAGAGCTGCCCATGTGGGCCAGCAAGCCTTGAGGGCAAGTGGGGCCCCAGGCCTATGGTCAGCCTTGGGGTGACTGGCTCTGTTTCTGCCTTAACTCAAGCTCCACAAAATAGAGGCCAACAGGCAGCCAGCTGCCCACTTGCAGAGCCTCTTCCTCCCTGTCCTGCCTGAGAGTTTCAGCCCTGAGTAAATTCAAACCCTGGTGAATACAATCCCATTTGTGGGCAGCACTCGGCCTGGGGAATAGCCATCCCTACCTTGCCCGGCTCAGGGTCTGCTGGACAGCCCACCTCTTCCCCCACCCTGGCCACGAGCACCGGGGGAAGGGGCAGGCCAGAGGAAGCTGCAGTGCCCCGCCCAAATGGTAGTGATGAACTGAGGAGGAGGGGAGGGGATGCTCTGTGCACACTGAAATCCCCCACACGGCAGTCCTGCAGGAGTAACAAGGGACCTGTGTTTTGGTGTTTATCAAATACCTTGGCCTCCATCATGTTAACAGTTGGGCAGGCAGGAAAGAAATTTTTATATACACACCCATTTAACAGAAGAGGATATAGGCCCAGTGAGGGGAACGGACTTATCCAAGGTCACACAGCAGAAAATGCTGGAGTCAGAACTAGAACCCTGGCTCCCAGACCTGGCTCTTGCCTTTATACCACCTGGCCCCTTTGGGAGTCCTACTATGGCAGTGTTGTACGGAGGGAGCACATGATGCCATTCTCTTCCTTAACACTGAAGCTTCCGTGGGGACAGTGGGACACCAAAGGAGGGAGGTTGTGTGATGGTGACAGGAGAGGCAGAGAAAGTAGAGGTTGGAGTCATGGGGCTGCAGGCTGGTGCCATGGCACCTGGGAGTGATGTTGTGGACAGCAGAGGCCTCTTCCATCCGCACATGGACAGGCATGTTGGGCTGGGGGAGCAGGGAGGCAGTGAACTCATGGAGGGCAGCCAGAACACCCCAACCCCTGGCATTCCAGGCCCCTCCAGGTCCCGGCTGTGCTGGCTCCTCTGCTGTAAATATGGCTCCATCCTCATGCCTCTGTTTTTGCCCAGTGGTCCCTTCTCTGTCACATCTCTGAGTCCTGCCAAGTGCCCACTCCTCTGGGATGTACCCCATATCCCATGGTGGCCATACAGTATCCCTGTCTCCCACAGCACTGAGGTCCTGGAGGCCCATCCCCAGCACTTGGCTTGGGGCTTGTGGATAAAATGAGAGTTCCTGTGGCCGGGATTCTCACCTGGCCCTGGTTGACTGGCTCACCGCACACCTGTGAGCAATACATGGCTGTTGACTCTATAAAAAGAGCTCCACCCAGTGCTCGGGGCATGACACGGTGGCAGGGCTGCAAGGCTGCAGGAGAGCAGAGGACAGAGGCCCAGAGGATGGCTGTGTGGGGTGACTGTGCAGAGGGGCCCAGAGGCAGAGACTGGCTTGCTTGCATGCAGACTTGCTCTGAGTGAACAGCATTTACTGACTGACCTGCCACCTGGAAATAAAGTTGGGTATAACCCTTTCACCCC
>Manis_javanica_newGene_447	Manis_javanica_newGene_447.1
CGCAGCCTCACCTCATTGACATGGCCACAGATGCAAGGACAGTCGGTAACTTCTTCAGGTGAAGGGAATGCCAGGAAAATTGCAGACAACTCCTAAGTGATCAAGAAACCTACGCTAGAAAGATCCAGCCATTCGTCCTGCGGATGGAAGACCTAGGATTCAGCTGTTGCATTTGTAACCCGAGAACACAAGTCCCTGCCTATTATGCAGCTCAGTAAAACGTCACAGGCCGCCACGGAAAGGGAAAACAAAGAATGAGGAGACCTGATCATCTGACCACAGCGCCTCTGGGAGCAAGAGGTGGGAGCTCTGTTTCTGCAGGAGTTTACCAAACTCACCACAGAGGCTGACCGTGAAGTTGAGTTCCTGGTAATGCCTGACCTTGACGGGATCTGGGGCAATGTCCTGGAGAGGGGCCGGCTGCTGAGGACTTGGCTGTTCCCATCTCACTTTGGCAAGTTTTCTCCAAGTGTCCTGGAAATAGATGCCTGAATCAACTCAACTGTGTCAACTTCCAAGTTCTGAGGAATCTGGTCTAACCTTGGGGGTCCATGTCTGGGGGTCCGTGTCCTGGGGACATCCAGGCCTGCGGAGGTTGCATTCTGGTGGCCAGGGGTGGAAGGCAGGGTCAGGCACGGCCACTTGCTTCACCTCATTTGGAAGCAGAATGGTTTCAGAGCTTGGGCTGGGAACAGGCATCTGGGAAGAACCTCTGAGCTAGCTTTTGACGCCTCTTCTTCAAACCACGCTGAGACTCGTCAGGCCGCTCCTTAGTGACAAGGCCAAAAGTTAAAAATGCCATTTGAGATTAAGGAGGTGGGCTTACACTGGATATGAACTTGCTGAGGGGCAGTGGACTAGCCTATCAGATGCTGGTGGATCCTGGAGAGCTATAAGCTCAAGTGTCAGAGCCTTTAGGAATGGGTTCAGGCCCTGAGGAAAAACTTTTTGGGCTCCTTCTCAAGCACAGAGAGGCTAAAGATCTACTTGTGGAATTCGATCCAGCTCCCATCTGGCCCCAGGGGCCTGGGGTCACTAGGGCTCCCCAGTATCAGCAGCCCTGTGACCTGCCCATGTGTGTGGCTGGGGAAGCATTCTAGGGCCAAGGAGCAGGGTAAGGGAGCAGTTTTGGGGGAGAGTAGGGGGGTGGGCCCAGGGCTCAGAGTCGGGGGCACTCGAGAGCTCCTCCTCAGGGAATGGCCAGGGCTTCCTCTTTCAAGGAGGCTTCCTGCCTCTTCTCATGCATAGGCATTGTGCCTTCAAGAGATAAAGCTCATCTTGGTCTCATCCTGCTGCTCCAGGCCCAGAGCTGGTGGGAAGAGGAAGGTGTGACAGCTCACCCTCTGTCACTTGCTTCCTAAAAGGAGGTTTTGCCCCCACCTCGTCTCCCTCTTATGTCTCTCCTCTTGCCCTGGTTTCGGCAGCCTTTCAGCAAAGCTGTCCAGAGAACAGCACAACTGTCCATGGGAATTACCCATGTTTCCATCCCACACTCGTGGGTTGTACACCTACTGTGTGCCAGGTCTGTGTGAGCAGGTGCTGGGGTGATAGGCAAGCACCCAGCTAAACTTCCGCTCCCTGGGAGCACTCTGTGGCAAAGCTTCCTTCAACATCTGGGTATTTTAGTAAACAGAATAGGGGGCAGAGCTGCCAGACTTAGAATCCTCCAGGATTTGTTTCTTGGGAATAAACATGGTGTTTAAGG
>Manis_javanica_newGene_454	Manis_javanica_newGene_454.1
CACAGGCCTAGACCTGCCAGCACTATCAGCCAACGGAAGTTCCCTCAACACTCTGAAAGCTGGGCTGCTGGGTACTTGAAGGCATGGGACCTTTTCCAGGTGTGGAGGCTGTGCCAAGATGAGCCTCAGAGAGGGATGGAGAGAGTTGTGCGGACTATGCAGGTTTCCCTGGCACTAACTGGAAAACTCCTCTACGAAGTGTCATGTCACTTCCAACTTGAAGTTCTCTTTCCTCTGCCCAGGCAGTTGCTAAATCCCAGCTCCCGAGCAGTTAGTACATTTCTCCCTACAACATTTGTAAGGAGATATTCATTTGTTCACAGTCTGTTTTCTGTTTTACAAGATGGATTATGAACTTCCTAGAAGCAAGGAAGAACACCTAGCACAATTCCAGGC
>Manis_javanica_newGene_460	Manis_javanica_newGene_460.1
TCAATATCCATTGGCCACTGCTGTAATCAGTCATGCTTCTGTAATGAAGCCTCCATAACAAAACCAAAGGGTCAGCTGGAGAGCTTCCAGGCTGGTGAACTGGTAGAGACTCAGGGTGAGTGGTACCCTTGGAGAGCACGGAGGCTCCCTGCCCTTTCCCTTTGCCTCCTCGCCTTATGCATGGCTTCCATCTGGCTGTGGCTTGTATCTTTTTTGGAATAAAACCAGTACTGTAGTTAAATGTTTCTCAGAGTTTGGTGAGCCACTCTAGCAAATTAATGGAACCCAAGGAAGGGATCATTGGGACCTCCTCCAATCTGTAGCTGGTTGGTCAGAAGCACAGGTGACAGCTGGCTTCTGAATTGGGCAGGAAGGCAGTCTTGTAGGTGTAAGCCCTTAATCTGTGAAGTCTTAGGGGATCTCCAGGCAGACGATGTAGGACACCCAGCTGGTGTCTGAGAATTACTTGTTGTGGAGAAAAAAAACGCATACACTGGAATTGGGTGCAGGACCACTAGCACCCAGGACAGGGAGAGGAGGGGGAGGCTGGGAGAGAGGTAGGGCCGGAGCCTAAAGACCCCTCCCCTCCCCACTGCTGCGGCCTGTGGGTTTATTAACACAAAGGTTTTCTGCGGTGAGAAAGGAGGAGTGGGCGGTTGAATCTCACAGGTGCTGTGCAGAGCCCAGGAAGCAGGTACACACCAGGATGTGCAGCAAGCTTCCCTCCTAAGTCTGGCAAAAGGAATCAAGATAGAGGCCAGGATAGTGGTTACTGAGGATGAGAAGCTGTTGGCTGGAGGGAAGTGGAACTTTTAGGGGGCTGGAAACTTCCAGCTTGATCTGAGTAGTACCTCCTCAGGTGTTTGTATTTGTAAAAATATATTGTGACTGCATTAAAATGTGTGTCCTTAATGTTAAATAGATCTCAATAAAAGAAAAAATGAGCTAGGCCTAGGAGCTAGACTTGGACATAAGGGCAGGTGGCAGCCATGGAAGGGTTCTGAGCAAGGGAAGGGCCCAGTCAGGTCTGGGTGTTGAAGGGTATTCCGGGGCCAGAGGACAGGGGTCC
>Manis_javanica_newGene_462	Manis_javanica_newGene_462.1
CAGCGCGCGGCCGTCGGCTGGGCTCCAGGTGCGCTGCGCCCGAAGGATTTTCCGGTCCCGTGGGCGGAGGGACAACCAGGAACTCGGCTCAGTCTCCACCCCGAAGTGGGGCGGGTCCGCGCAGGATAAGACCCGCTGTCCGGCCGCGGCTTGGGTGTGACCTCCGCGGCGGCCGGGCACGAGCGCAGCCCCGCCTCAGCCCGAGCGAGGAACTTCTGCTTGAGCAATTGAACTCTGATCCTGACATAGAGTCATGGCCATGGTAAG
>Manis_javanica_newGene_463	Manis_javanica_newGene_463.1
CAGGGAGGGGCTTTTTATTTCATGGAGCATGTAGCAGCCGAGTATTCAACCTGGAATTACTTCTGGCAGCAGGTCCTGGATCCTGCCTGGAACCTTCTGTTTGATGGGTGCAACCTGACCAGAGAGAGCTGGAAGGCCCTGGAGCAGGCCAGCTTCTCCAAGCTGCAGCTGCGGCACCTACAGGCCCCTCTGTCCTGGCAGCTGATACGCCCACACATCTGTGGATATGCTGTGAAATAGTGTGAGTGGGGAGCAGAGAGCTGAATGAGTTGAATATTTTAAGGCTTCAGTTTTACACTTAAAATAGTAGTTGGGAGAAGGGAGACTTTTTTTAGTTCATCCCTAAAAGTTTATGTTGTTCTATTTAGCCTTTTTTATTGTCTCCCAAAGAATCTCAAACAAAATGAAAAAAACAGCTTTGAACTCCCCCTTAAAAGGAAACAGTGGGCTTTCATAATTGAAGTCTACCATTATCCCCAAACCTTAGTTTATTCAGTGACTNATTATCCCCAAACCTTAGTTTATTCAGTGACTTCAAAATTTTTCCAACTATCTTATTTAAATTGTTATTCACAGATTTTAATCTCACCCCCTCTTTGAGAGCTTGGCATTAACAAGCAGTTAAATCACTTGAAAGAAAACTTTGAAAATGGAGACGTAAAAAGACCTTAATACTTCAGAACTGAGTAAGGGAATACTAACTAGCTGAAAAATCCAAATCTAAATAGCACAGATTTTCCAAAAAAGAAATCTGAATCTATCTGCTGTCTTAGTATCACTGGGCTGGCTTTCAAAGTAACATAGGAGAATGCCACACCCCGGCCTGCCCAGCTTTGTTGTGTCTTTCATTACATATTCCACCAAAGTTTGTTTTCCTGCATTCTGGTCTTCAGTTTTTAAGATGAAGATTGTACTTGGCACTTTAGCATATCCTAACATATCTGAGGCAGTTAAGGTTCTTGGGTTCATTCCCCTCATTATCTAGCATATACTTTGCTGACCGTAGTAAATTGCAGGCAAAGAAAGGTCCACTGTAATTAAGAAAGCCTTGCATATTAGGTATGCTAGGTAAGAGCCCCTAAACACCAGACAGACTGTGAGTCTGTAAAGTAGACAAGTATTTTTTGGTTTTTTTCTGATCAAATTTCCATTCCTGTTCCAAGATGATTTCTTTGTTCCTTGCAATCATGGGAAACTCTGAAAATCACCACAAGTACTTTGAGAATGAGGTTTAGGTTGGTCAGTCAGAGGGTTCCAGAATATTTTCAGCAGCAGTTTGCAGTATTTTAATAAGTTTAGTATATTTTCTAAGATGAATTTGCAAAGATACTATTTTAAACATCAAATCAATAAAGTCA
>Manis_javanica_newGene_464	Manis_javanica_newGene_464.1
TGCTGTTCAGAGCATTTTTAAGTTGGGTCTTCTGTAACTTGAAGCCCCCAGAGGTCAGGGCACAGACCCAGTCTGGGAAGCTGTGGGCTTCGAGGAACAGCTGAAAAGAGCAAGAGACTTTGAAGCTCTGCTTGACCTGGAGGGTCTGCTCCCTGCCCCACCATCCTAGAGAGCCAGGTGGATGCTGGTGAAGGAAGATAAGAAACATGGAGGGGGTGGAGGAGTAGATCCGGAGAGTAAAAAGAAGAGTCTAAGTTGAGCCTGAGGCGTCTGTGAGCAGTACAGAGTGGTAGTGAAGAG
>Manis_javanica_newGene_465	Manis_javanica_newGene_465.1
CACATTTATTAAGTTACCAAGTTCTTCATTTATTGACTCCTCACAGTAACCCTTTAGATAGATATTATCCCCCTTAACAGCTGAGGAAAGTGATTCATTGAGAAGTAACTTGCCCAAGGTCACATGGTGGGTGAATGACACAGCCAGGACTTGACCTAGGTCATGTTGACACCCAAGCCACCGTGGTTCTGCCTCTGTGTTTCCCCACTGTGTGCAGCTATCCCCTGGGAAGCCAGTGTTCAAAGCCCGGTGCTCTGCGATCTACCAAAGGCAGGCAGAAAGGGTGTGATCACAGTGCGGCGGTGTACTTATAATTGTCATTTGTTGTGTGCCTTCCCAGCATCCACCCCTGCGTTCCCCAGTCACAGGCCGTTTTTGTTTGGAGGTCATGCAGCTCTCCTTGTAGCAGTACATGTGGTCAGGGTGTGCTTGGCCCCAGGGATGAAGCACCGTGACCTGTACTTGAGCCAAGCAGCATAATCGTTCCATCGGAACATTGTAATTGGTTCAGGGATAGGCTTGTGACCCAGTATTGCCAATAAGAGCCAGCTGAGATTCAATCCAGAACTTTAGTTGGAGTTTTTGCAAGAGAGGATTTGNCTGAGATTCAATCCAGAACTTTAGTTGGAGTTTTTGCAAGAGAGGATTTGATCTTTCCAACGGGCTTTGGGCCCTGGAAGCATGAAGATGGGCACAATTGCCGCAGACTCACCACTGGATGCCGAGAACAGAGAGAAAGGCAGATGTGTCCCTAGACACTGTCTGGCTCCTGATAACATTATCCGAGTCCTGCCCAAGCTGTGTGCCCAAGGATTTCTGCCCCTATGCCACTAATTTGAGTCAGTAAAGTCCTTTTCCTGCTTTAGCCTTTTTGGGTTGGGAGTTCTGTCATTTGCAATCGAAGGATGCTAACCAACACAGGACCTTAAATGCATCGGACATATTTTGCCCTTTTTCAGTTTCCATTTTGCATAGTCTTAGATCACTTTCACAGGCTCTTGGAATGAGCATAAACCTGTATTTTCTGGGTGTGGGGGAGAAAGCAGTGAGAAGGTGATGCGGCAGCGATGATTGTCGAGCCAGGTTTGTGGTTTGGGGAATTAGGGCTCCTAAGACTTGCTCAGTAACTTATGCAACGTTAAGAAAGTTCATTTATTTATTTCTCTGCACCTCAGTTTTGTCTATAGGAAGTGAGGATGATATTTCCCACACCACTTAGATGAGACAGAATTGATAGGAATGTGCTTTGTGCTTTGGTATTTATTTCCAGCATGCCCAGACATTTCACCATGTTGAGGCTTTTCATATTTCTCCGTCACTAGACGGACCTACCCAGTAGCAAGGTGGATAGATGGAGGAGGTAGATGGAGGAGGTTCCTGCTTTGGGGAGGCTGTAGAGGGAGGGGATTCATGTTCCATAGCTCAGAAGGCCTTAGATAAAGATCCTAACTCACCATAACAGTTACTACTTTCATGTTCAAGAGAGAATAGTAAGTTTCCTTTTTGCTCTATGGATTTCACAAATGGGGTCTTTGGACTTGAACTTTTCAAAACCCTTTCTGATCCTTCCAAATTGTGTTTTCCAAAATCTACTAGCTGTGTTTAGTTACCTGACTGTAGAAAGAAAAATCTTTGTGTTCAAAAAACTTAATTTTCCACAATGAAGGAAAGCCCTCCCAGGGACAATAAGAAAAATGAAACCAAGATAGCAAAGATATAAAAACCATTTTTGTTCATTCCTAAAATGCATATGACTTTATTGATTTGATGTTTAAAATAGTATCTTTGCAAATTCATCTTAGAAAATATACTAAACTTATTAAAATACTGCAAACTGCTGCTGAAAATATTCTGGAACCCTCTGACTGACCAACCTAAACCTCATTCTCAAAGTACTTGTGGTGATTTTCAGAGTTTCCCATGATTGCAAGGAACAAAGAAATCATCTTGGAACAGGAATGGAAATTTGATCAGAAAAAAACCAAAAAATACTTGTCTACTTTACAGACTCACAGTCTGTCTGGTGTTTAGGGGCTCTTACCTAGCATACCTAATATGCAAGGCTTTCTTAATTACAGTGGACCTTTCTTTGCCTGCAATTTACTACGGTCAGCAAAGTATATGCTAGATAATGAGGGGAATGAACCCAAGAACCTTAACTGCCTCAGATATGTTAGGATATGCTAAAGTGCCAAGTACAATCTTCATCTTAAAAACTGAAGACCAGAATGCAGGAAAACAAACTTTGGTGGAATATGTAATGAAAGACACAACAAAGCTGGGCAGGCCGGGGTGTGGCATTCTCCTATGTTACTTTGAAAGCCAGCCCAGTGATACTAAGACAGCNGGGTGTGGCATTCTCCTATGTTACTTTGAAAGCCAGCCCAGTGATACTAAGACAGCAGATAGATTCAGATTTCTTTTTTGGAAAATCTGTGCTATTTAGATTTGGATTTTTCAGCTAGTTAGTATTCCCTTACTCAGTTCTGAAGTATTAAGGTCTTTTTACGTCTCCATTTTCAAAGTTTTCTTTCAAGTGATTTAACTGCTTGTTAATGCCAAGCTCTCAAAGAGGGGGTGAGATTAAAATCTGTGAATAACAATTTAAATAAGATAGTTGGAAAAATTTTGAAGTCACTGAATAAACTAAGGTTTGGGGATAATNAGTCACTGAATAAACTAAGGTTTGGGGATAATGGTAGACTTCAATTATGAAAGCCCACTGTTTCCTTTTAAGGGGGAGTTCAAAGCTGTTTTTTTCATTTTGTTTGAGATTCTTTGGGAGACAATAAAAAAGGCTAAATAGAACAACATAAACTTTTAGGGATGAACTAAAAAAAGTCTCCCTTCTCCCAACTACTATTTTAAGTGTAAAACTGAAGCCTTAAAATATTCAACTCATTCAGCTCTCTGCTCCCCACTCACACTATTTCACAGCATATCCACAGATGTGTGGGCGTATCAGCTGCCAGGACAGAGGGGCCTGTAGGTGCCGCAGCTGCAGCTTGGAGAAGCTGGCCTGCTCCAGGGCCTTCCAGCTCTCTCTGGTCAGGTTGCACCCATCAAACAGAAGGTTCCAGGCAGGATCCAGGACCTGCTGCCAGAAGTAATTCCAGGTTGAATACTCGGCTGCTACATGCTCCATGAAATAAAAAGCCCCTCCCTG
>Manis_javanica_newGene_468	Manis_javanica_newGene_468.3
CCCGCCCGGCCCGCGCGCTCCCGGGCTCCCTCCAGGGCGCCCCGCCGCCGCCGCCTCCTCCTTCTCCGGCTGCGGGCGACGACGCCTCCAGGGGCATAAATAAATAAATAATTCCATTCGCTCAGTGACAGCGAGGCGAACGGGCCGCGGCGGGGGCGACCCGGGAGCTGCAGCGCCGCCCCTGTGTCGGAAACCAGGTAGAGTGAGTGCGCCCCGGGGGAAGGGAGGCGCAGGCGCCGCCGGAGGGGCCGCGAGCGCACGTTGCCACGCGAGCTGCCCAGGTGGCCTCACGCGTGTGTAAAACTGATGGCCAGCCCGTGATAAACGCGCCAGCGCACGGCTTGCGACGAGCCCTTATATAGACAAAACCCCGAAGAGGCCGCCGGAGCAAGGCTCGCGGCCCCCACTCGGGAGCTGCGGGGGCGCGGGTCGCGCGCTCGGATTGGGAGCCCTGGGGTCGCTCGCGCGGCCGCGTGCTTCCGGAGGGGAGGTGCCGGCACTTCGGGCTTTGGCACCCGGACTCTGTTGGCGCTGGGCTCCCCACTGCTCGCCCACGAGTGTCCCCGGGCTGGTCCCCGCCTGGCGGGTCCCCGTTGCGCCTGTCACCAGCATCCCTCCCTGGGCCTGTGAGCACCGTGGGGTGGCCTTCTACCGCAGAAGGTGGGGACGGGCTTTGGAGAGAGTGTGTAGGGAGATTTTTTTTTTTTTTTTTAGCAGATGATCGGAGAGGTTGGGAGGAGGGGACGAAATAGCTGGGAGTCGTCCTTCTGTTTGGGTCCCCAGGTAGCATGGCCGGGTGCGGCGGGGAGGGAGAGGTACGAGCGAGCGAGGCCTGCGCCCGAGCAGAAGGGGAGCGTGACCTTAAGGGCCAGGAGGGCCTTGCGTCCCGGGCTCGCGCCGCGTCTGCTGGGCACCTGCGCAGGGGGAGCCGGCCGCCAGGTAGCACTGGAGGCTGGGGAGGTGGCTCACGTGCGAACTGCCTCTTCGGCGGATGCCGCGCCGCAGCCGCGCTCTCCACCCCCTTTTCTCCCTTACTTCCGCCAAAGAGATTGCAGAACGCCCTGGCCAGTAAGGCAGTGACCGAGGCCGCTTTCCCGCTAGGGCTGGAGAGGGAATTCTGTGGTCTAGGCCAAGGGTGTTAATCACCACCCACCCGACGCACACACCCAACGGATAGGAAATTAGGCTCTTTCTCTACAAATGACTGCCTCTCCTTCGTGGAGAAGTAGTACTGATGGGCTGGGTTGAATGAGGGCGGACTGGTCGTAGTAGGAAAGCTAATATTTCCTGCCCTCCCTTCCCCGGTTCAGGGAGAGACACAGCCAAGGAATAAAACGGCGGGCAGTTTTGTGGCTCATGTGAAAAAGACTGGGCAGGAGGAAACTGGCCGCAAGATGCCCTTTCCTGGCACCCCATGCTTTATGGCTAAACCCATACCAAAAGCTCAAGAGGGCTGCACACTTTGAGCAGCCAGCCACATTAGCTTCAAAGTGCTCTGTCTTCAGCACCACAAGTTCTAAGTGTGCATTTGGGGGCGTGTTGCTGAAGTCAGAGCTGGGTGGAGACTGCGGAGAACAGATCAGGGTTGGACAAGGTGACCCTTATTTAGCCTTGGTGAAGCAATCCTAGCGCCACTTTGTACTTCTGGGTACTTCGCCTTTAGAACAGTCTAAGTGAGCCGGCGACTGAATGATCTCAGTGACGGAAAGATTATTACCTCAAGCAATTCAGTGTGTTGTGTAACAGCTCATAAAATCAAAAACTGGGTTTTGCAAAATTCACATCAAGAGCTTGCAATGATTACTCTTTTCCCCCAAGGAGACTTTCAATAATGAAAAAGAACCAAGGCATTGAGATGTTAAGTGATTCACCAAAGTCCACAAAGTGAGTAAAAAACAGATAACATTTGAGACTAGACACTCTAACCCTAGACTCCAAATTTTAATATTTAAATTGTACTTTAAGCATTTGAAGTGTTCCGGGTCCTATATAGAGAGGGCAGCTGCCTGACAACACTTTATCTTGGCATTTGAGTTCTGTGTAGAGAACTTCTTTTGTTTTCCCCCATTTTCCTTAAGCTATGTTGAATGGATCTTGATTTCTTGCAACCCTAGATACCTGCCCATGGAAAGAGTTTGGTTGATCATGTCATTCTAAGTTTTGCCTACGTAAAGAACTCTGAGTGTTATAAGTTCATTGTTGCATTCCAGATGCAAACAAAACAGATCAACTGGGAAATTACTGCCTTGCTATCACATTTCGTAAGAGGATAAAAGAATATAGTCTGCAATAGAATTAAAACTGAGGAGGCAGTCATCAACCAAGTGGCCTCATGCATGGGTTTAGAATGCAGTTTTTACAATGTATTCTATAACTCAAGAAGTTATAACATTTCTCTTGGCATTTTCATTAGCTTGGAAAGTCGATGACTAAGGCCTTTCTAGTCACTTG
>Manis_javanica_newGene_469	Manis_javanica_newGene_469.1
CGCGCTGGAAGGTCACGGGTGTAAGCGAGGCGCTGGCTGCTGGTGGGGTTTTGGGTGATTCCTCGGGAGACCTGGGCAACAACATCCTAACTGATTCTCACATACAGTGGACCACTACAGCCCTGCAGTCCCACTGTGAGAAGAACCCCGAAGGACAGTGACGGAGGAAGATCCTCCTGGGGGCAGTTCACCTGGTTACTTATTCTGCACGGAAGGAGAGATGGCTCTAGAGCTCAGCAGTCATACCACTTGACCTTATCCTCAGAGAAACACTTGTACATGTGTTCAAGGAAGCATGCCTAAGGACGTTCATGGAGAATTGTTTATAAGACTCCCTTTTGTTTGGATCATAAATTATTTTAACACCAGAAAAATATTAAAACTAGAAAGGAAGAAAGGAACATTCTTGTTTTGGCATGTCACCTGGGGGAGCCCTGCCATTTGGAAAGAAGCACCCGACATGGCACCTTTGGATGTGACTCTGTGACTCTGGACATAGGGATGGAGCACTGGTGCTCAAGGCCTGGCCGGTGGCTGCAGCCCACCCCAGACTGGGGTCATAAACCTTAAAGCCCTAAATGTAACAAGATGCTCAGTCTAACTCATAGTACACTTTTGTT
>Manis_javanica_newGene_472	Manis_javanica_newGene_472.1
ATTAACTAACTAGGAAGCAGGATTTGGGGCTCCTGCTCTTGAATAGTAAATCAGTTGAGGGGAGGAGGGGCATTGGAACATAGCCTCCAAAGTGCCCTCGTGTCTGAAGCAGGGTTGCCTGGTCATACCGGACGCCTTTAAAGCTCCTAGCTTAGCACCACCATTCATGCTGGGAGCCATAGCTACACAGCTCCAGTGGTCAAAAGTCCTGGATATGATCCATGTCTGTCATCCAATAGTCATAGAAGCATGGGGAAATTACTTAAATTCTCCTTTCCTTGTGAAATGGAAATACCAAACCACTACTCTGCTCATTCACATAGTTGACATGGAGAGGAAACAATGCGTGTGGACATGCTTTGAAAACCATCTGTTTTGTCAGGGTTTTGTGTTCTCTTTCTTGAGAACTGCATGCCTAGTTTCTGTTCATGATGCCTCATTTTCTCTGTGCACTCAGTAAACG
>Manis_javanica_newGene_473	Manis_javanica_newGene_473.1
ACGGGCTAGAGCTGGCTGTGACCACTCTCCCCTGTTATGGTCAGCCTCCTGTCCGCTGCCTTCTGATGCGGCTGCTCTGGACGCAGAGGGAGAGAGGGCCTGGGCAGTTGATCCACAAGACACTCCCAGAAACATACTACCTTTTGAAACCAGAGACAAGGATGAGGCCTTGCCAGGTTCCGCCCAAGATTAAAGATGACTTACAAGAAAACACAAAATCCAATAAGATAGCATAAATTGACAGGAAGGAAGGAGAAGAAAACCAGGGTGTGGACAGAGTTGATTCAGAAGATTCAATTATCTGAAAAGCTCACTTCTGTGGAACACCTCGCTCCTGGTCAGATCATGGAACCCCACAACTAGTATTACTAATTACTCAGTCATTTTTAAATCTGGAGAAAGGTCAATGTTTATCTTCTGAATATAAACATCAAATTGAAACTGGAAGAGAAAAAAGAAAACATTGGTTTAAGTCAGAGAAAATATAATAATAAAAACATGCATTCAATAAGCTGTCAGTTCAAACTTTTAAAAATATTTTGTTCCTTTATTTTTATATAGTAACTCCTTTATTTCAGTAAAAATAATTGTTACATTATAGCAAAAATTTTAAAATCAGAAGTAGCATCTCATTATATTATCCAACGGTGGAGAAATTCTCTGCAATAACCTTTTCACAAATCAATATTAACATTAGGAGAAGCTTAAAGATGTTTAAAGTTGACTATACAAATGTAATTGTTATGTCCCATTAAAAAAAGTACTTTTTTCCAGTAGCCCTGCTTTGGACAGTCTCCCAGGGTTTTAATAAATATGTTACTATTCATATTGGGCCTGCATTAGGGAAAATCTCTTCTGATAGGCAATCCTATTACAGAGTCACTGCTTAGAGGGTCAGAGTGTGAGCTTCAGAGGCCAGCAAATATATAGATCTGATTCATGGTAGCTGAGTGTTAGCTTGGGCAAATTACTTCAAATTCTCTCAATTTAATTTCTATTCTTTTTTCAATTTTATAATTTTATTTGGTAATCACTGGTTAGTTCTCATCCACACTAACTGTCTTGCAGAATTTTGAAAGAGGTTACAGGTACATAGGTAACCAACATACAGAGCTTATTTGGAGAATCTTCATTCTCATTACATTTCCTGGACGACTGCACGTGGATACAGCTGGACATTCCTTATTCCTCCGGGCCAGACAGCTTGGTTGAGCCTGCTATCAATGCGCACATCTGGAGTTCCCATCTCCTTCCTGGCACATACCCAGTTCTCTTTGAGTGATTGAGAGGCCTGCTTCTTGATGCCCACTCTGTGCATCTGCTTGCCAGTGGTGATGGGGCACACCCTGGTCACTCCTCCCTCTGCGGTAGCAGGACGACCGTTCTTCTCCTTCATCTTCATGGGAGCTATTCTTCCCAGACCCAGGTTGGGAAGCTCAGTTTAATCTCTTAAATGTGAATGAAGTTAATATGGTTGTATGGAAGATGAGATAAGATACTGTACAGTAAGCACTTGGTTCAGTAGCTGTTACATACTGAACCCAATAAATGATGTCTGTCCTGGTAGAAACAGTGATTACCCAGGACATTTCACATTGCTCTGACACAGGCTCTTTCTCATTAGTGTCTTGTTAAAGATTTCTAGCCTAGTTTTCCTATTAATAATTTTTTATTTTTATTGTTGTGACTGCATGCTGATGTTCTTTTATGGTAATAACATGGAACTTGTTTCAATTCTCACTGATGGTTTTCCAAGGTGGATAAGCAGTGATTTTTTTTTTCACCGACAGGTTCATGTGGGAAATTGTGCTTTCAGTGCATCTTGATTTTTTTCTTTTGGTCCTTTCATTCAACTCTAGATTAAATGCAGTTAATCATGCCAACATAGGTATAAAGTCCCATCTGACTAGCTC
>Manis_javanica_newGene_492	Manis_javanica_newGene_492.1
AAGAAGAGAAAAAGCAATTTGGCAGATATTTTTTTATCTAAACTTTTTCCATATTACTAGTCTAATTAATATTCTTCCCTTTTTAAAAAATAAATAAAAGTCTAAACTTAGTTGATCCATTTTATTAGAAGGTTGGTAGAAAGGCTTTTTGAATCCCACCTGAACACAAAGGATAAAGTAAAATAACCACTGCAGGTCTACAATTATCCCATTTGTATAAAATCTTTTTTTTCTATCTACAGATACACACACAGAGGTATACATACTAACATGCATTAACGCTCAATAAATTTTGGGGGGGGTGGGATTGAGTGATTTTTCTGCCAATTCTGATTTGCTTTATTTTTTCTTAAACTAGCATCTGTCACTTTAATAATTATTCTGGAAGGTTTTTAATAAGGCAAATCAAGCATTTCTCTCTCATCTACGAAAGAGGTAATGCAACCCAGCAAAGGACAAGAAAATTTCAAAAATTCAGTACAAGTAATTGAATTTCAAAATTACAAAACAGTATGTAACTTGGATTCTTTAATCATGTTGTCTTTTGATACTAGTTATGATACAGAAAAACTTTTGGGTGATTTCCAGTTATAAAACTCAAACCTATCCATTTTTCTATTTTTCCCAAGAAACAAACATTGAT
>Manis_javanica_newGene_495	Manis_javanica_newGene_495.1
TAGAAATCTGGTTTGGGCTTTTACACTAAGCAAATAGCTGAACTTAAACTGGGCAGTCAGCTGTAAGTTATCTTCCTGGGACACAGTAACTCCAAGCTTCTCATTGAGATTTGGCAGATTGGAAGATGGAATTCAGACTGAGGATTTGGGGTGAGAGTGGAACATGTCTCTAGCTCTTTTTCTATCTAAAGCCAGCCTCCCAAGAAACTGATGCAGAGAGGGAACCACCCTGCCTGGGGTTCGGGTAAGCCACTTTCAGAATCTCAAGTAATCTCCATGCCATGTGATTGGATGATCTAAGGCACCCATCTCAATGCCCAGAGCATGGCTGGGGCTCTGAGGCTGTTCGGTCTTCTTCCCACCCCTACCACCCCTGCCTGGAGCCTGTCCATACCCAGCTGACTCCTGGGAAAGACCACTCTGGCATCCGGCTCTGAGCTGTCACAGACAGGTGGCCCTCTTGGTCCACCAGAGTGATAGGATGCCAACCACTAGCTGCCTCAAGGAGCTTGTGAGCAGCCCCAGGCTTGACCTTCCAGAGGAAAGGCCCAGCATTGACCCCAGAAGCTCAGGAGGGGACATGACCTCCTTCTATCTTGCTCTGGATTTTTCTCTGTGCACGCAGGGCCATCACATGGATCTGCATTCACATTTGCATCTGCCACCAGGTATTTTCCCAACATACACAGCACCAGGAGCTGGAATTTCCCACCTCTGTCCCTTGTGGGAGGACTGCCAACCAGTCCTGCAGTAGGAGCTGAGCATTTAGATGGTGCTTGCCGTTACATGCATCCTGTTTTCAAAGACAGAAAAGGGCCAGACCTCCACATTGTTTTTCCAGGGTGCAGATTAAAGTTTTTCCTTCTCATAATCTCAAATATGCACCTGGAGTCCCACCCTCTCGGGTTTTGTCATTATTGAGAACAACTTCATATCTAATTATAAGAAAAAAACCTGATTTAACTGATAGCTAGCCAGCCATCAAATGTCACTGAGGAGACCTGATTTATCCTTTTTATACATACTAGAAGAGCAAAGGAACAAAGAGTTAGGAACAAATGCTAGACACAGCAATGACACATATCATTAAGTAAAAATGTGACTAGCCTCGTTTACAAGTGTTGCCCCTTTTAACAGGCACACACTCCGCATTTTCATTAACCCTGGGTGGCTGAATCGCAGCATGTCTAACTGAAATGCTGAGAATTTTGTCAAAGCCCGCCTTAATGGAAAAGGCAGGGCCACCTACCATGAACTTTTCTCTATGACTTCATTCTTCAGC
>Manis_javanica_newGene_496	Manis_javanica_newGene_496.1
GGAAGAGGACGGGAAGCCTTTTTTACGATGCGACAGTCAAGCTTTCACCATCGGAACATCGGCCTCAGTTGGAGGGCGTGACTTTGCCATGTCTATTTCACGTGAACCATTCGCGAGGGCACGAGCGGATGCAGGCACCAGTTTTAGGGCCAGCGGGGGAGTTGGGGTGCAAATTCCGTGAGGAACATTAATGAGGCGCCAGCTCTCCCCATCATAAATCTTGATTTGGTTCTTGGTTCCTGGAATGCAGCAGCTGCCTGGATTCTGCTCTCTGATTATGACTTGAGGCAGGGAGAGCCCAAGGGACACCGTTATGCACCTCCATCATCTCAGGGACTGCCCTGTTTGGAGGCACAGTAGTGCCCAGCCTTCCAGCATGGACTGGGGAACAGAGATGCAGCCTAGGCCATGCTCCTTAACTTCGGTGTTACAGCTGTTGTGAGGCTTTAAGGATTTCTTCATGTGTGAGGTTCTCCTGCAAGTCGACAGGGTTTGGATGCAAGTCGTTCACCTGGGGTGTGAGTGCAGAGAGGGAGGCAGAGAAAGAAGCCAAGAAAGCGCATGTCAAGGGGACACTGACCACTGCGGACGACTCTTCTTGCTGTGGATGCTCTTGAGAGACCATGCAGACTCAAGCGTCCCCTCACCGAGGGGTGGTGCGAGCTGGGTGTTCATCACCAATTTCTGTCCCTCGCTGGTTGAAAGGCGCCTGAG
>Manis_javanica_newGene_504	Manis_javanica_newGene_504.2
CATCTCCATGTTGACTCTGTTGAAAGCAGCTTCGAATATGGTTTTGCGCATGTACAGGATCACGACACACCGCCCCCAAACCTCCGTACGATGCCCCAAACCCCGAGAAGGGGCGGTGCTAGGGCGGTGGTGACCGGAAGCGGCTGCGGTTCTCATCCTTGGTGTAATACTTGTTGTCAGGAAGATCTGAAAGCACTGTGCCGGAGGGGATGTGGAGGTTTCTTGGAGCCTCTGTTGAGCCCCTGGGCCAGACCCCATAGTGAAGGCTGCGGGGTCTTCCTTCCCACCCCAGCAGCTCTGGTTGAGTCCATGGACCCCAGCTGGCCTCAGGATTCTGGGAATACCGAGTCATCAGCAAGAGAGCCCAAAGGCTGAGACTCCACGTGAACATGCCAGCCAACCAGAGCTCTCCCGGGTCATCCCTGTCATTGACTGCAGGGAGACATGACAACTCCTGTGAGGTGAGGAAGAGGAAGAGACACCAGGGGCAGGGATTTATACAGAATTAAAGTAGTATCTCA
>Manis_javanica_newGene_507	Manis_javanica_newGene_507.1
CAGGAATTCTGCAAATCAGTAACCATTAGTACCTCAAAATTGGCTACAGTAGGAGTATTTATATTATGGAACTTGGCAAATATCACAGATCAGTGAGAGTTGTTCTTGGTGTTTTGTTTTTGTTTTGAGAGTACACCACTGATTCTCAGGTATAGGAAATAATAACCTGACAGTGAGGGGCACAAACCACTCTGATGCGGACCCCAAGCAGAGTTCTAAAACAGCCTTCTCTAAGGTCTGTTCCAAAGATTTGCTTCTCATCTCGTGGAGACCAACAAAATTAGGCTTATTAAAGAGATGCCTATGGTTCTGCTGTAGTTTGCATGTCCCAGATGGCAAGTCTCTGCTACCCCAACCCCGTACTCACCAGAGTCCAGAGAATGGACTCGCGTCCAGGTGACACATCTAAAGAAAGCACAGACCCTGACTGTGCCTGCCCTCCATCAGGGACCTGAAAGAAACATCTCCCAGAATGGAAGCTGACAACACTGGGAAACACTGCTTTCTCAAGATGTCTGGACCAACCCTATACACCTTTTCTCATTGTTTGCTACTTCTGTTCCATGGAAGCAGCTGCTTAGCAGTTCCTGATGAGGACCTTCCCATCAGGGTCGAAGTTCTGGAGGTGTCTTTTCCGAGAGACTAAATCTCCAGGGTGGGTGTGATGCGTCAGGCCATTGACTCCTGGGAGTGCACTGCGAGAAGATTGCTCTACCAAAACATCGTTATTTTTAATGAAAGCCACTAGGCCTTCATAATATTAAAGTATTTCCTTTTATCATTGTCTTCATTTCCCAAATCCTTGCAAAAGGGGAGAACTTTTCTTCTGATTGTGGCCTTTTGGCCTTTATGACTTCATCACACTCATGTGAGCTTTTAAAAGGTTAGAAGGTCCAGAATTCCCAGAAGTTTTCTTTCATCTGAACTATTAACTAACTTTGGACTCATATCCAAATCCATGGTCTCTGAAATTGGAACCTTATAGGGTGTATTACTGGTAATACAATTAATTCCAAACAGTTCTTTTGTGATAATAATTCTGTTTTAATACTTCTTTGAAGTTTTGCTATTCTTACAAAACTATTTGCAACATCAGCTATTTGCTTCATGTTTATACCTGTTCTGTATGTACCCAAATGCTTGGTTAATTACTTTTGGTATTTTGCTCTTGAGTCTTCATAGTTCTGCTTGCATGGCAGTGTTTATGCTGGACCTCCAGGGGGCTTAAGTGACTCCAGGCTGCCTCTGTAGGGAGATCTTTTCTAGCCTAAGTTAAAATAAGTGCCAATGAATATTTCCAATTGTCTACCTTCAGACTAGAGTCCTGGCT
>Manis_javanica_newGene_515	Manis_javanica_newGene_515.2
CCGGGGACCCGCCGGGGCCTAAGGTGGGTCTGCGGATCCCGCCAGGGGCCAGATCGGGCCCGGGGACTCCGCTGGGGAACAAGGTGGCACACTTGGCGAACCACAGCCAGACACCTCCGGATATTGCTGCCACTTTAGAGCCCCTGCCCCGCAATCTACCTTCTGTCTCTGCGAACACGACTCCTCTGGGGACCTCGGAGAAGTGGAGTCACAGGATTTGTCCTTTAATGACAGTTCACTGAGCATGATGTTCTCAAGGTTCATCTACATTTTAACTGTGTCAGGATATTCTTCCCTTTAAGCCTGAGTGATACTCCACGGTGTGGAGTGACATCTGGTGTGTCCATTCATTACTGGGGGACAGTTGAGTTGTTCCCACATTTTGACTATAGTGTGAATTATTCTGCTGTAAACGTGTATACAAATATCTGTTTAAGGCCCTGCTTTCAGTTGTATCTGTGTAGAAGTGGAATTGCTGAATCATACGGTATTTCTATTTTTAACTTTTTGAGGAACCACCATATTGTTTTCCACAGCACTGCACAGATTCAGTCAATAGAGCCCAGGGTTCTGACTTCTCCACATCCTTGTCAACATGTATTATTTTCTGGTTTTTGAAGAGTCTTTTTATTTTGTTATTATTTTTTGTTTTTTAATTACAGCTATCTGAATGGGTGTAAAGTGGTATCTCATTATGGGTTTTTTTTTTTAAGTAACTTTTTATTTTGTTGATTTCTCAATGTATAGTTCCAACAAAATTCCAGTTTCCTACTGGCAAAACTTCATGATCATTGTCGTTTCAATTTGTATTTTCCTAATGATTAGTAATAAGCATCTTTTCATATGCTTATTGGTCATCTATCTATCTTCTTTTTGTGTGTATGTACCTCTTTATCCCCTTCATTGGTTTCTCCCATCCTGCTATGGAGTCACCAGTCTGTTCTTGTTTAAGAGTCTATATGTTTATTTGCTTTGTTTTTTTAGTATATATTTTCTTTGGAGAAATGTCCGTTAGAGTACTTTCCTCAAATTTTATTTGTTTTTGTTGCTGTTGAGTTGCAGAAGTTCTCTCTTCCTGGTATTAATCCCTTATCAGATACATGATTTGCAAATCATTTTCTCTGTTGACAGATCATGTCCTTTGGTGCACAGAAGTTTTTAATTTTGGTAAAGTTTAATTCATCTATTTTTTCTGTTATTGCCTGCACATTTGATGTCATATCCAAGAAACTGACAAATCCAAGGTCATGAAGATTTGTCCTATGCTTCCTTATAGGAATTTTATAGCTTTAGTTTTAAGTTCAGGTCTTTGATCCATTTTGAACTAATTTTTGTATGTGATGTGAACTAAGGGTACAACTGAATTCTTTTGCATATAGTATGGTATATCCAGTTTTTCCAGCACTATTTATTAGTGAAGATTTTACAGCAGTGAGAAAGTCACATTCCTACCTCCAAGTTGCTAATATGCCAGAGCAAGAGACAGGCAACTAATAACTGTCTCGGGGGTGGGCAATGTCAGAAAGGAGACGCTAGTTCAAGTTTGGTTTAGTGCTTTTTTAACAGATGAATCTATCTGGTGAATGCAGAGAGAGTTGTAAGAGGAAGCCCTTCTTCAGGTACCTAGAACAAGCTGATCTGATCCAGAACCAAATGAAATGAATAGTGGCCCATGGGAACTTTGGAAGCCTTCTGGGTTTTTCTGATATGTATGAAAGTGTGCCCTTCTTGTTAATTATCTCTAGGATAGTCCTATGATATTTGGAAGCAGTGAGTTTGTAGACAAAAGCCCCCCACGTATAATTTACTATACAAAAGGGTGCTGTTAATAAAACACCAAAATAGGCAAACAGGGCCAGGGTGACCCTCCAATAGCTCACAGTGGGTCAGTCAGGTCTGCAAAGATGGACATGCACGAATGCCAGGAGTGGGCGTGGTGGGATGAGGTCTGGGTAGGTGTGCTTCAGGGACCTCCAGCGGTTTGGTTCATGGGCTGCTGCTGACTACTGGCACAGTGGGCCAAGGCCATCCCGGGCACCTGCACTAATGGGAGCCATGCTCTGCCTGAGTAATTCCTATCAGCCTCACTCTTTCCTCAGAGAGACTGCCTGACAGCTTCCTCTTCCCCTACCCGTGGAAACTCTGCCTCACCTCTGCATTTTCCTTCACCACTACATTCTCATGCAGATTCTTTTATTTTGTGTGCATTTTCACGTGACTGTCCTTTCCCCGCTTGAGTGAAGTGCCACAGCACACGGAGATCTCTGTTCTGCTCACAGCTGTCTCATCAGCAAGAACAGTGCCAACCCCTCCAGCAAGTGACCAAAAGGTGGCTGGAGGGACTGATGGAGATTAAGGAAGCCCTCTAAGCAGGACACCTGTAATCTTTCTTTCCAGGTGCATGGGCTTGGGGGCACATATCTAGGGCCCACTTGTGGTTACTTCGTCAAATACCAGATGAGGCTAAGACCTTCAGCCCTGTAATCAGCCCCCCACCTGCTGGAGAGGCCACAGGTATTGTTGCTCAGATGGGTTCATTCCAGATGGGACTGTCCATACTTAGGTGATCCTAGGCCACTTCCCTGGGTGTGTACTGCACTCCATTCCCCCCCCACCTCCCCCNCCCCCCCCACCTCCCCCACTCCCCCTTCCCAAATGTAAATGCTATGAAGACAGGGTCCTTGATGCACTCTGAGCCTTGGGGCCTAGAGCAATGCCTGATGCAGACCTCTACCAGTGGTGGTGGGTGCCCAGCCACACAGGCAGGCAGGCAGACCATGGTGCAGCCAGCCTGTGGAGCCCTGGGGACACAGCAGAACACCCAAGGCCAGGAGAAACGCCGAACATGCTGCTAGGTGGGGAAAAACGTTATAGAATACGTGTGGACGACTTGATTATACTGTTAAAGACCCAAAACATCTTATGTGGCATAGCAAAAAAAAAAAAAACCCT
>Manis_javanica_newGene_522	Manis_javanica_newGene_522.1
TGCTGCTCCCTCAGTGTTCGGCCGGCCGGGAGGAGCTGCCCGAGCCGTTCTGTCCACGCAGCGGGCTGAGCGGAGACCGGATGCTGAGGAACCCGCGCCTGCTTGGCTGCACCGTCCTTCCGGCGCGCATGCGGGGGCGGCACCGGCCCGGTCTTGGAGCAGCTGCCACCGCCGGACTTCAGACAGCTCGTCGGAGAAGTGGCTCCCGCTCCTGCGGATCTGCGGTGGAGGGTCCAGAGAGGGCCCTGCTTCAGGGTGAAGGCGACAGTGACGGCTCTGCGGGCCAGAAGGACACCAACCTGTCAAAAAAACTGGAATGAAGAGGAGAAGATGTGATGCAGGAACATCGAGCCTAAACTGAGAACTGCCGGATGTGGATCCCTGTGTTCCGCAAGTGGCAGGAATCTCAAGTCTCTCCAAGTATTCCGCCCGTCTTCGCTTTCCAACCCCACCGGTCCTCCAGAGCATCCTGTAAGAGACAGAGTATGTATGCTGAGAGGAGCAGCTGTCATTCGGTGAGGTGGACGCTGACCCAGGTGACAACATGAGGGAAAATGGAATCCAGAACCAAGGTGTACTGTGTGTTTCTTTTGATTTTGGAGTCANGGAAAATGGAATCCAGAACCAAGGTGTACTGTGTGTTTCTTTTGATTTTGGAGTCAGTACTAAACGGTTCCATGAGCAACATTATGGTTACTTGACTACGCGCATGATCAAGCCCCACCACATAGCCGGTANN
>Manis_javanica_newGene_526	Manis_javanica_newGene_526.2
GCGGGCCTGGCAGCGCGCGGACAAGGAGCTTCTTGAAGTCAGCTGTTGGATGCTGATTGTGTGTGATGTGTAAGCAAAAGTGTGCAAATCTGAGGATCCCTGTGCGTGTCTACAGGACTGGTCTCCCTGCGCTTGTTTGAATGAGACCCAGAGCAGCTGCAGCTCCGTGGTGCTGAAGAGCCTGGGCAGGCTGACAGCCATTCTTCTCTCTAAGTAATGTGTTTGCTTAAGCATGAGCATTAGTGTCAGAAGGGCTTAGTGCAAAGCAACTTTTCAGGGGTGAATCAGTCATTGCCAAGTCTATGCGTCTGGGAATTCCTTATGTCTATGCATCCACGGGTTAGGGATAGGGTCAGGCATCTCTTGTAGTTTCTAATGAAGTTGAAAAAATAAAACCAAGAGCACGATTATAAAATTATCTCTTGGGGATGAGTCCAGCTGTGAAAACTGCACTGTCTTGCCCTGGGAATGTCTTCCTGAGGGACTGAACAATAGCTCTTGTTATGTGGGGCATATCCTCTTGCCCTCATCAGCCCTGTCTTCTGAAATGAGTGAAATGAAAGTTATTTTATACCCAGCCTTGCACAAAGCTAATGTTCCTAATTAGTGGAAGATTTGCTTTTACGGTGGGAATCTGGTTGTAATCAGTAGTGTCCCATCTTTCAGAGATGAGGACACACCAGGGGCAGACTGTATTTTTTCTTGTCTTTCTCACAGTAGCAACGAGTGTGAACTGACCTGGCGATTCCTCTGTCTCTGTTGCCAGCATGGCCAGAAGGCACTCACTGCACAGGCAGCTGGCCAGTCCTGAGCTGGGGGCAGCTAACTGGGCCACACTGCCCTGGGCTCACAACCCGCTGACTGGCTCAGGAACATGGGGCTTTGCCATTAGAAAAGGCTACAACTAGGACACCCCGAAGATAGCATCTTTTGGACAGGTAATACACGGACCTGGTACAAATCAGGATGACCTCCCTCTGTCGTCTCCCACCTGGATCCGTGTCTATTGCCAGACTCCTGTGTAACACTTCCAACAGTGGCATACAATGGTGGTTAATGGGAGAGAGAGGGTACAGGCAATAAGAGGATGCCCTGCTTTGGAGAATTTAAAAACAGTAACAAAATTGACAAGTCAGTCTGCTGCTTATTATCACCAAGGCTGACAATTTAAGCAGTGTCAGTGATGAAATGCTCCTCCCTGAGAGCGCTACACAATGGCAGCCTCCTTGTTGTCCCTGACACAGGGGGGTTCAGGCACAGGTGCTCCCTTTGACAGTAAGTCTGTGACACGTTGGAATTACCCCAGCTCCCGTCAACACGTTTTGTGTCTCCAAACCCAGTGATACTATACATTCCTGCATTTAAACATCTTCGAAATTAAGCAATGATAGAAGCGACTGACTGAACGAAGAAACAGAACGTGGATTATTTCAATTGTATTTGACCACAAAGAGTTTGCATTGATGCTGAAAAGTGAAGACCATGAAACAGATGGCAAACTGTGTGGTGTCATATTTTTATGTGCAAATTCTAGGGCATCCATGAG
>Manis_javanica_newGene_530	Manis_javanica_newGene_530.3
NGAGACTCCGCGCCCCTTCCCGTGCCACCTCCGCGGTCGCAGACCTCTCACCGCCCCCAGGGAGCACTGCGGCGGGGAGACACTGCTGTGGGGTCGTGACCTTTCTGGCACGCGGGCCGCCCTCTCCCAGCGCCCCACCCGTCTCTGAGTGCGGACACCCGCTCGGCCGGCCAGAGAGGCCAGGGCCTGACCCCCAACCCCCACCACGAGGGTGGCCTGGGGCCTGCGGCGGGCACGGCCGAAGGAGGGTCCCAGCGGGAAGAGTCCCCAGGCCGACCACTGGTTGTCACCGACCCTGGGCTAGGCAGAGGGATCGGGGCTCCGCGTTCTGAGCGACCCCGGATCCCAACCAGGACGGCGCAAACTCCTGCAGGAAAATGCACGACGCGCACATCCACGTCACCTGCTCGCGCTCAGCGGGTATTCATTCCCTCGGTTTTCTTCCTGACAAAGTAGAGAATTTACAGGGGTCGTAGCCACTGATCGTAAGTAACTACCCTCTGGGGACAAAACCCTATACTGGGAACCTTCTGCGTGGCAGGCACTGTCCAACCCATCCGTCGTTCCTCGGTTTCTCCTATCTTCACAGCAGCCCGGGAGCGCTGACTGGATTTGTAGCACAGCTTTAAAAAGAGAGATGTGCGAGCTTCAGGCCCCTGACGCCAGTCGCTGCTCTGCGCCTTTCCTGGGCCTTCCGCAGCACTGCCATTTCCCAGCTTCCTCAGATGACCTTCAGTGCTGATCTAGGGGACAACTCCACCTCCTCCCAGACCTCGCCTTACTTCTAGCTTTGCCAGGGTCCCCTGGTATGGAAATCCAAACTCCTGAATGACAGCGTGTGGCTTGAAGATTTCCCGACGTCACTTCCACAGACAAACATAAAGCAGGTCCCGCCCCTTCATTCATGCAGCAAATGACGGGCCATCCTGGGGGGACACAGAAGGAGTGGTCTGGCAAGAAGCCAGACAGTAAACTCATAAGGGCCGCAGAGTGAGGTCTGTGTGGTGAGGGGGCTGCAGGTGCCGGGGAGTCCTGGGTGCCCTGAGGGTGCCAGGCGGAAGCACTGCCAGAAGGCCCGCAGAGCCAAGGGATGAGCATTCCAGGCAGTGGTGACTGCAGCCCCAGAGCAGCCGGCTATCACTGGGTGTTGCCAGAACCCTAGGAGGGTGTCCAGGGGACCAGGGTGGGCTGGCCAGGGAGGTGGAGCCAGGATATCAGCTAAGCTGTGAGTGCTTACTGCAGACATGCAGTTTAAACAGGAGGGGGAGCGTCAGATGTGCACGGCAGAAACATGACTGGGTAGTTCAGAGACAGCAGATGGAGGAGGAAAGAGGGCCATGGAGATGAAGAGGAGAGGAAAGGTGTGAGAGAGTCCAAGCCCATTAAAACTCGGTGACCTCCAGAGGGATGTGGAAGACTTAGGGTACCCAGATGGTGGTGGTGCCAGAACCTGGTTGTGGATCAGAAGCAAACGGAGAGGCTAGTGACACAGGCTGGCTTGGTGGGTGCCTATCCTGAAGAGACGCCTACCTGAAGGAAGGCTGTGCATGAAAACAGCTGTGAAGCACTACATTCAGATGCAGACGATCTGAGAGGTCACAGCTGTTCACCCACTCAAAATACTCTGCCCAGGATACAGCAAAACTGGCAGCATCCTGCCCTGTGGAGCCTGCACTCCAGTGGGGTGGGGAGGCTTTAGAAAGTGGTAAGCACTCCAGGGGAAGATGAGCTGGGTCAAGGGCATGTGGGGAGTGAGGCAGGCAGGGCAGTGAGTGGCCTGGAATCTGACATCACTGTTCAGAGTGCGCACAGGGAGAAGGTGAGCAGAGACCGGAGGGAAGTCAGAGAGTTAGCTGTGAGCAGGCCAGCTTCCATGTGTTTGCTTATGTTTTGAGGGGAAGGAAAGTAAGAGCATGTTTATGAGCAGGGTAAACAACCCGATGCAGAAGAGGACAGATTCAGGAGAAAGAGGTGGAAGGGGATGGGGTCTAGTGCTGGGAGGGATGAGTCACCCATAGAAACAGGAGATGATGGAGCATGTGGGCACCATGCCAGTGGACAGCTAGATGGAGCAGAGAGCTCTCTCATCTCCCTGACAGCTTGTTTTCCATATGTAACAAAGCAAAGTGAGCAGCTGAGACCAAGGAGAGAGAAGGGAGTGTTGGGGTCTGAGAAAGAAAGGGAAAGGTAGAAAAGTCACCAAGGAGAATGGGCTCCTGAGCAGGCCAGAGAGTCGGTCCTCACTGCTGGACAGCACAGGAGCTCTCCTGCAGACAGGATGCTGAGGAGTAATCTCACTTCTGTTCAAAACAGAACCAAGAGGCCCAAAATGGAGCCACTTATGCTCAACCCCATGTCAACAAACTATGACTTAATACCCAACCTCACTGCAGTTTCAGCCTCTCTTAGGAATATAATCTTAAACCAACAAACCTAGCATGTCCTGGTCAGCAGGGAGGTAACCTACCTGGTAAAGCCCTCTCTATTTACTAGATGAGATATGCCTGGCAGACCCCTTCCTATTTACTAGGTGGGATGCTCCCTAATGCCTGAATCCCTGAATGAAACCAATTTGATCTCTAAATTTACTCCATTCAATTGTGTTTTTAAAGGATTTGTTGCCAGCAGCAGGAGACTTAAGACTGCTTTGGGGACGAGAAACACAGGCATGGTGCCCTGTCAACCCTGCTGAGTTCTCTTCTTGCTCTTTCCTAGGGCCATGAGCAAACTCCTCTTGGTTCTGAGCTCCACCCTCCTTGCACAGAGCTCCCTGTCTGCTTGGCTTCTGGTCTGCAATTCCCTTTTCGGAAACCCAGTCCAGTCCCCAGCCCTCATTTTTAGGGTCTGCTGGTTCAGCCCCTCACCCAGTCAGCCCCAAGTGCCACAGAAATGGCTGCAGGGCTTCTCTTGGCCAGGACGCAGAGACGTCTCTTGATTACTGCCTCCTATTGAGGTACATGTCTACCGTGTTTGTGTAGGTAAAAGCTGTTGCTAATGGGACTCTCAGAAACAGCCACAAAAGTGGTGGGCACGGGAAGAGCATGTAAAGCTGTTAGAGCACCCACCACCTAACTCAGAGACTCCCCTGCTGGGAGAGGTTGGTCACAGAATGGGCCACACACAATGCGAGGTCACTCACTAACCTCAAGAAAATTTCTGTGCCACAGGGTACCCTGTAAAGCGCCACAACCCCAACCCAGTAGCACATCCCTTTGACTCTGAAAGACCCAAAGGCTTAACTGTAAATAAATAAATACAGAAATGTTTTAAATGGGATCCTTAAATTCCGGAGTTGAGCTCCCCACCTCCAACACCCCTCCTTATTCAGTGTCTAAGTACTATGGTTCTAGAAGCTGTAAACACCTACAAAAACGGCTAGCTCTTACTGAAAACGATCTTAATGACAATGGGAACTCTGAGAACAGTCCACTTGGACTCGCTCGCGTACATGCACGTGACAGCAAGCGCTCCAAGATCAAACAGGGCAGGATGCCTATATTAACTGGCATGCAGAATCCTCCAGAAGGCTTTAAAAATTACCAAATAATTTCATGGGAAGATTCACTGTAAAAGGCTAGTGAAAACTTAAAGACACAAGAGGGACCTAAAACAAAAGACTTAAGACCATCCTAACCCTGCGCAAAGAAGGAGATACAGGCAAGAGTGAGTGCAGTAAAACCACCCGTGTGGTCGGCAGGCTCTCACCTCCTTCCCAGTCCTGAGCCACAGACACAAACGGGAATTACCAGGATGCATCGTGATTCAAAATTAGCTTCCCCTGGTGGATCGCCGTCCCCCGGGCTGGGATGGAAATGGGGCTATGATCAAGAACCTCTTAACACATGGAAGTATTTGGGAACCACAGTTGAAACAAGAGCTGCCCAACAGAAATCCTTAAACTCTCTGGCCAGAGTTGTTCTTGATAATAAGATAGCCCATCATTATCTTTTAGGAGTCTGCAACCACCACCCGCTGCCCATGGGTTAACACTTCCAGGGGAGCTGAAACTCAGTTATGGTAAGATCAGCCCAGCAAGCCACTTGGCTTAAAAGGGCGACTACTTCGACTGGGTCTTTCTTTGACTTACTTGATTTTGACTAGTTTGGGTCTTGGGTGCTGGGGCTCCAAAGTGCACTCCAAACACTGAGAATGATCCTGCTTCTAATAATCTTGGCAGCCTCCCTGCTCTGCTGTGTGCTCGTAAATGCATCCTCACAGCTGCTAACCACAAAGCAAACCATCTCCCTAAGACCAGAATGCCAGAAAGGGATGGAAGACAAGGGCTGACTAAAAACGCAGACCTGCAGTCAGACTGTGAACCTCAGAGGACAGTGAAAAAGTGAGAACCGAGTGGTGGCTGGGAGTGGCGCTGACACTTTAAATTCTGATCACATCCCTCAGGCTGAGAGCCTGACCCAAAGAGAAGAATTGTTTCAAAAAAGAACCAGCAGGCCCAGAATGGAGTCACTTGTGCTAAGCTGCCACACCAGCAAACCAGACTTAACACCAAACCACACGGCAGTGTCAACCTCTCCCAGGAGTGTGACCTTCACCCAGTCAACCTGGAATTTCCTGGTCAGCAGGAGTAATTCACCTGATAGACCCCTTACATCCCCCAAAGATGAGGTGATCCTCTCTTTCCTTGTCCTGCCCCTTTCTGCCTATTAAAGTCTCCCATTTTGTCCAGCTCTTTGGAGCTCCTTTCTGTCTGCTAGATGGGAGGCTGCCCCATTCATGAACCACTGAACAAAGCCAATCAGATCTCAAAATGTACCCAGTTGAGTTTTAACACCAAGTGCATATCTTAGCTCATCTTCCAGGTTCTCTCATGAATTAGACATCAACATCCCCAACTGCTTGCTTAGGAAACTGAGGCACGGCAAGGTTCTGGGACTTTTCTCACAAACAGGAAAGATGGATCTTCAGAGCCCAGATCCAGCATGAGTGACCGTAAGGATCACGTCACACTGCCTCCATGCAGAGAGCACAAGAAAAGCCAGCCACTGTTTGATTTTAACAGAAATATGTTCTTATTGAAGAAGATTTGGAGCATTTTTTCCGCTGCAGTTTTCATATAGCTGAAATTCTGTACTTTAATATCATATGTACATAAAAACATTTATGCTATTTCCATAAAAGTGAATAAATGTGATGTAAG
>Manis_javanica_newGene_531	Manis_javanica_newGene_531.1
GCCAGGGAAGCGGGTGAGCCACACAGCACAGAAGGGAGTCAAGCTTTGCCCCAGCAGCAGCCCCAGTCCCAGCCACTCAGATGGGTGCTGAGTGTACCCCCAGGCTGGGCCCTCTGCAAATAGCTGGCATTGTGAATGGACGCAGGCTGGGACTGAGTCTCTCATACAGCTGCCACCTCCAGGGAAAGTCCTAGGTCCTTGGTGGCCTTGTCAGCATCAAGGAAACCTGTTTCATAACCAGTGTGGCCACCAGGCAGCCAGCTCCCACGCCGCGCAGGCCTCAGTATTCTCCGTCTGGAGAACTAGAAGTCGGCTTTTTTTTTTTTTAAACTTCTGCTGACAGCCTGAGAATCCCGTGATTTATACGATTAATATGAGAAGTAACATCATTATTCTGTTAATATATTATTCATTTCACTAGTGATCTATTCTCTTCAC
>Manis_javanica_newGene_539	Manis_javanica_newGene_539.1
GGCGACTCCCTCCCTAAGGTCCTGGGCCTGCACCGAACTCCGCCTTCGTCCGGAGGCTGAGTGGCGGCTCCGTCTTCGGCCCTGCTCCCTGGCGGCGGCGGTCTTAACGGGAAGCCTGAGTGGAATGCGGCTGACGCGGAAGCGGCTCTGCTCGTTTCTCATCGCCCTGTACTGCCTATTCTCCCTCTACGCTGCCTACCACGTCTTCTTCGGGCGCCGCCGCCTAGCGCCGGCCGGGTCTTTGCGGGGCCTCAGGAAGGGGGCGGCCCCGGCGCAGGAGAGACGCGGCCGAGAGCAGTTTATTTTGGAAAGTGAAGAATGGAATCCTTGGGAAGGAGATGAAAAATATGAGCAACAACACAGACTTAAAACTAGCCTTCAAATATTAAATAAATCCACAAAAGGGAAAACAGACTTCCATGTACAAATCTGGGGCAAAGCTGCCATTGGTTTATATCTCTGGGAGCACATTTTTGAAGGCTTACTTGAACCCACTGATGTGACAGCTCAGTGGAGAGAAGGAAATTCAGTTGTAGGAAGAACACATTACAGTGTATCTCTGGGATGGAGCCCCAGAAATATGATTTCTGGGCCAAAAGATAAATGTGG
>Manis_javanica_newGene_541	Manis_javanica_newGene_541.3
AGGCGTCGGGGTTTGGTAGGTTCACTCTTTTTTTTGTGGTTGCAAAATGGGTTTTTGGCCTCAGGCCTTCCAGCTCTGAACAGCTGAAGTCGCCTTAGACTGGCTGTCATTTCTAGGCCAGTCACAAACTTCGGCGGGGCTCGCAAAATGAAGATGGTGGAGGATTGCGCTTTGGGTGCGGCTCGGCCTGAACTGCTCCGGTGGTTGGGCCGGACTGTGGGGAACACAGCTCGGTTGCCTTGCCTCTGATGAAGCTGTGTTGGTAGGGACATCTGAGACTTGATGAATGCCAACGGCTCTGAGGGCGGCGCATGCTGAGTTACCCGAGCAGCTTTAATCTCTGCCCGCGTCTCAGGCTGCTCGCCCAGGAAGGAGGGCCGGGAGCCGGGGTCGTCCACGTGATACTCTAAGCGGTTGCCTTGCGCAGTGCACCATTATTTCCGGAACGTGCCAGGCACGAACGCGATGTGGCATTTGATGGCCTCTGATGGACAGTTAAGTGCCAGTGGGATGAAAAGAGCTGCCGGGTCCTAAAGGTCTGGCCATGGGTAAACAGGCACAAAACAGAATTAGCTGAAAGTTCAAGGGGTGGACTTGAGTCACATGTTCAGACCATCTTGATTTTTTTGTTACTGGGTGCATGTCTTAAATCTGTGGATGGCTTGCTTTGGGGTACAGATTTTGAAGTCATATAAAGTTTCAGGAGTTGCATTGGCTACAAGGCATGGAATGATGAGGAGCTTTAAGCAAAGGCAGTCCTGTTACCCTGAAGAATCAAGGCTATTTATGATGGCAACAATCTCCAGCTTACCAACTGAAAGGTTTGAAGAAAAGCTCAGTGATGCCCAAGATGATTAAGTCTCAGATGCCAACACAGAATTGACTTACGGACCTGGGGCCTTTGGTATTTGGGTGTTTTGTTTTCTATGACTCATTTCCAGGACAAAATGTTTTGGTCCATTAAGTCTTTAAAACAATAAATTTGTCAGAATTACATAATGTCCAAGTGGGATAAATGGATACAAAACTGCATGTTTCTGATCTAGGGAACCTCTAGAAGTTCTCTCCACATTGAAAGGGTAGGCAGAGGGGGACACCAGCAAGGGTTTTCTGGCACCAGAGTGTCTCACAGATGGAAGAAAGATTGTTAAAGGTCAC
>Manis_javanica_newGene_553	Manis_javanica_newGene_553.1
GCTGTTTTCAATGATTCACAAATTGGGCAGCATCGCATCTAGCAGGTGGAAAGGAGCTTTAAAGAGCTGCACAGAGTGAAAGGTTTTCATAAGCTGAAGGGCTCAGGAACAAGGAAGTCACATTGGAAAACAAAAAAAGGACTGGTTACTGCATGGTCACTTTCCTGTAGGGGGGTGGCCAGAGTCTGTCAGGCAGGTCCCTGAGCTAGAGCTTGTGTTTTCTGAGTGACTGCTCTAGGATTCCAGCTCTGAGAGCCAAACTGTAATTAAGTCTTGATTCAGTGATACGTGGCTCCATTTTGGATAAGCAGATCCATTTGGGGCATGTTGTCTTGTTTTTAACAACAGACCGTGCTCCTGCTTCCATTATCCTGACATTTTCTATTATCCTCCCCTTTGTTGGCTTCACACCGGCCTTCCTGCTGTCGCTCAAACCCTGCTGGCACACTGCCCAGGTGGGTGCCTGTACAGAAAATGGAAGTTGCTACAGCCAGGATCTTCACCTGACCTTAAACTACCTGATGATGTAATTGGCCTACTGCCGAGGCTAAAGCTTACACACCCTGTGGCAATGAGCCATTATTGTCAGTATTACTGGATAAAGATTAGATTAATGATACCAAAAAAAAAAAAAAATAGTGGACACAGAGAAGTTCTGCATCTCTGGACAGCTCAGGTAACCTCTCCTAGCAATGGCAGAGCAGTGCTAGTCTAAGAGAGGAAAAACACTGACGTGGGGTGATGTATGTATCAATCTAAGGAGTGACTCATTAGTTATATTAATTATAGTGGTATAAGTTTGAGGATAATCATACTTCCCTTAGCACAAATAACTTATTTCCA
>Manis_javanica_newGene_554	Manis_javanica_newGene_554.2
GTGCCCGCTGCGCACGCTCCTCCCGCCGGCCAGCACCGCCTACTTCCGTTGCCTACCACGTGTCCTTCCAGCTGCGCCATCACCTGCTGCAGAGAAGGAAGCTTCCTATCTGATCCCGCCCGCCGCTCGTCAGTGCCTCCCGCTCACGCCGTCCCCGCCGGCCAAGGCCTCTGCCCGCTGATGTCGCCGTCGCTCGCCAAAGCCCTGCACCGCCGGCCGGAGCCCTCCANCCGTCGCTCGCCAAAGCCCTGCACCGCCGGCCGGAGCCCTCCAACAGCGGCTGCCTACCGCCGGCTCCAGGGCCCCACCTTGCCAGGGACCCTGCGCCCTTCTCATGCAGGCCTGGCCTCGCGGCGGCAGCTCACCATAAGCAGCCATCCCCAGGGGGCAGGCGGCTTCGGGTCGGTGAAGGATGGGGCGGGGAAGGAATCTGCTGCGGAGAGCTGCGGGCTATTGCTCCTCGGAGGTGGGTTCTGCGGCCAGGTGCGGGGTCCAGCCCGCCGTCTGCAGGTGCGCCGTGAGAGGCGGCAGAGGCGGTGGCAGGCAGCGGGGTCTCCAGTGGGCGGCAGCGTGGACAGGCTGCGCTCCATTGTGGGACGTGGCGTCCGCTGCGCGGGTGTCTGTGCCCGAGGCGGACCTCCGAGGCTGCCGTCGGCAGGTGCGCAGCCAGAGGCGAGGGCACGGCGACGGGGGCTTTGGTAGTGGGAGGGCAGCGTCCATGGCTGGCGATGGCGTCGGTTCTGGGGGCGGAGGGGCAGCGGCGTAAGGGGACGGAGTCGGCCCGCAGCCAACGCCCAGCATGCCCCCCTGCGCCAGGCAAAGCCACTGGCCTCCGTCGCCTCGTGTCTCCACCAAAGTGCAGCCACCCGTCCTGGAGCCCGCCTCTCTCCTGCCCTGCCCGCCGGTGCCTCCCGCTGACACCCGCCCTAGACGCCTGCCGCTACCACCGCCCTCCAATGCCTTCTTCCGCTGATGCCGACGTTGCTGCCTTCTCCAGCGCTCACGGCCCTCCACTGCGAGATCCCTCAGACTCGTACCACTGCCAGCAGGGGCCCCCCCTGCCAGGGACCCGGCTCCCTGGTTCCCATGCAGGCCTCGCCACCTTGCAGCAACCTCAGGTCATAGTCTCCACAGGGAACAACTTCGTCTGTCTGAAGTCAACTCATGAAAGTTCTACTTGATCCATTTCTGCAAACATCTGCTCTTCCCTACCTTCAGGGTCACACGAGGCAGAACACCAACCCGCCGAGAAAACTGGAACGAAGAGGAGAAGATGTGATACAGGAATATCGAGCCTAAACTGAGAGCAGCCGGATGTGGATCCCTGTGTTCTGCAAGTGGCAGGAATCTCAAGTCTCTCCAAGTAATCCGCCTGTCTTTGCTTTCCAACCCCACCGATCCTCCAGAGCATCATGTAAGTCTGTGTTGAAGACTATGGACCTTTCAGCCAGTTTGTCATATCACAGAGATGACAGCTTTACACGGATGGCCATACCTTTGCCCTGGCCTTCGGTCTACTGACTTCAGATGCATACAGTTGTGATGTTCTCAGTCAGTCTCACTGAAAGAAAAATACAGAATGAGGAATAAATTGATCTCAGATTTGAATTGCATCAGTTGCCAGACTTTGAAGCAAGGCTTTTGATTTTCACTCCATCTTGAGAGGTTTCCTGAGGTCTCTGGACAGGCCTCCCCATTCTACGGACACCAGCTGAGGTAGGTCTCAGCCCAGAAGCTCGTGAAGGCATTGAAACTCTAGAAGGAAATGAGCAGAATGGACTTTCTGGAAACATAGGATATGTCAGAATATATCCACTTGACAGACCAGCTGTAATTATAGTCTCTGGAAGTAACTATTCCCCTGAATATAATCTTTTCTGTGAAAGAGAACAAAGAGGCGAAAAAGAATAAGGATTGTTGGCAACACTGTACAAACTTTTGGAATAAAATCATTATACTTTNTGTACAAACTTTTGGAATAAAATCATTATACTTTTATGGGCCTAATGATACTATGTACACAATGTTAATAAAATGCAAAGCCAAGTTCATAGGATTTGTAGCTCACCAGTTGGATAATGTCAGCTCAGTTTATCTAAATTCCAGTAGCCATATTTTGAGCTTTAGATATTTGATATCCTTAAAATTCTTAATGTCCAGTAGGTTATTATCCAATCCAGAAAAACTTCATGTTATTACCACTGTTTTCAATAATTGATTTTTAAAGTTAAGGGGCATTTCATTTTCTTGTCTCTACCTTTAAGTTTTAAATAAGCATAATTAATAGC
>Manis_javanica_newGene_562	Manis_javanica_newGene_562.1
CTTCAACCTCTCCCTGCGCTACCAGAAAGATGCACTCTGGAACTTGTAGTCTCTCAATCAGCCTGGATGGGCTCCACTAATGCGTAACTGATCGGCCTGCGCATCCGTATTCCCCCTCCAAGTCCGCGGAGGGAGGGAGGAAACAGTTGGACATGTCACAGGGGAATTAACCACTGTTGCTGGACTGTTGCTCCTATTCACCACGATACCATCTATTTGCCCCAGTGAGCAGACGGATACCATTTGTGCTGAATGCATAATCATTTTCTGCGTGTGCCAAGACATCAAAAAAGTTGGAAGCAACTTTTTTTTTCGTGTTTTACCTTGACCCATAGTAAGAAATATGTTTTATATCAAGACCCAATATGGACATCTACTTATAAGTGCAACTGAAAGTAAAAACCTGTTTGAGATTGAAAGAATAAAACTCAGCTCAGACTGAAATAGAAAAAAACTGCTGGGACAGACACAGATAAAGCCTGTAGCAAACACAGCAGGCAGGAAACATGGTTTCTCCCGAGGTTGGCATTATGTTCCCTTATCCCAGTGACTACTGTTTTCTTATCCATAATGCCCCCTAGATGGGTTTTGCAATCCCAACTACTAGCGGGGGTGTTATGGAACTCTCCTTGTGACAGAACCTAACACCTTAGTTTATCATTGCTGCTTCTAATGCCTGCTCAGAAACAGCAGCCACTCCAGAACCTATCTTTGTTTCCCATAGGCCCTCAGAATTCATCAGAACCTAACTCTAACAGAAACTACTTCCCTCCATCCTCTTGAGGGCGGACAGGCAACCTGCAGCCCCTTGGAGGCTGTATCTGCTGGTGGTTGGCTGATGAGGCTTTAACAAAACTTGCCTGAAACAATACCTACCCCACTGTATGCTGTAGAAGGACGCTTGGCTGTCACATGAGTTATGAGTGCATAAAAAAGTCTTACTGCCTCTTGTGCACAAAGAAAAGGCCCCTGGTGCGCTGATGGGTGGGTGAGTGGGTAACTAATTTCCCAGGACAAATTTTAATGCCATTAAAGTTTATCCAAAAATTATTTAAGTATTTTATCAC
>Manis_javanica_newGene_565	Manis_javanica_newGene_565.2
CAAGTATCTGGCATGTTCAGCATCTATAGTGACAAATGGGATCTGCTTTATAAAAGATTTGGAAGGGACCTGGAAATTCAAACAACGATATATACTGCATCAATTATATCTCCAGGATTCACAGAGGTGACTGAATGAGGACATGAAGAAGTTTCTGACAGAGGCTCCTAAAACCCTTCTAATTTTCTGAGTGATGGGGGTGATAGGAGCCTCTTATACAGAGTTCCTGATTCTCTTGGAATTTCCTGGATGATTGGAGTGTCTTTTGTTCTAATGAGGTGAGTCTTGGGGAGCTCCTGGATGACCTCAGAACGGGGGCTGGTTGCCAGAAAGACCAAGCCATGATTAGAAGCTTGGAACTTTCATTCCCAACCCCCATCCTCTGGAGAGAGGATGAGGTGCTGAGAATGAGTTAATAATCAATGACACCTAGGTGATGAAGCCATCATAAAAATCCCTGTGGGTCTTAGAGAGCTTCTAGGTTGGTGAACCCATCCACACACACAGTGCTCAGACCCTTCTGGGCCTACCTGATGTCTCTTCATCTGGCTGTTCATGTGTATCCTTTATAATAAACTAGTAATAGTAAGTAAAGTTTTTCCTTGGGTTTTGTGAGCTGTTATAGCAAATAATCAAGCCTGAGAGAGGGGCCGTGGGAATCTCTGATTTGTAGCCATATCAGATTGAACTGGTCCACTGAACTGATGATGTAAGACTGACAGGACATGTCGAGTATAAAACAGCAGGTACTGTACATGCTTAAGGAAATACATGTCTAGCAAAAGGCAGGGAGACTAAAGGACAAGAGCTTTTCACTTCATTGAAATTTCTTGGTGCTTTTTGATTTTGCTTACAGGCAGTCCCCTCCAAAATGAAGGATAAATTGTTTTACTTGTGAAACCTACTACTAAATGAAAAAAACAAAGAGACATCACTCAGGTGAGTTTAGAGACAATGTTTACCATATTCAGGTGTACTTCTCTGACTTTACCTGGTCACCTAAAGTGAAGCCACATTTGAGTGAGACTCAGAAGAAAAAAAGGTTCTCCAGCTGGTCCAGTCTGCCATGCAACTTGGTCCTTACAATCTTTTTGATCACAGTGTTTGTGGCAAATGGAGGTACTGTATGAAGCTTGTGGCAAGTTCCGACAGGGGCATCATTGCAGAAGCTCTTTGACCATGACCTTTGGCAGATAAACATTCTCCCACTGAGAATCTGCTCTTGGCTAACTGCTAGGCTTTGGACACAGAATGACTGCGGAACTCAAGCTGTTCATCAAGAGCTGGTTACTATGTGGTCCTCCTCAGTTTGAAACTGACTCACAGATATGAAGTAACTAGCGGTTACCAATAGGGAGAGGTTGGGGCAGGTTTGCAGGGAAGGGTGAAGGGGATAAAGGGGCACAATATTCACAATCACAATATAAGTTGGTCACGGGGATGGTAGCACAGTTTGGAGAATACAGTCAATGATTCTGTTACATCTTTCCACATTGATAGATGGTAACTGCAGTAGAGGGGGTGAGAATTTAATAATATGGATAACTGTTGAACCACTGTGTTGTACTTTTGAAACCAATATAAGATTGTATATCAATGATACTTTAATTTAAAAAAAGGTGGCACTAGAACAAAGTGCTTTCACAGCTGCATTATATCTATATTTAAGCAAACAGATGATTCCAATAGTGTTTAATTATGCTATACTTCATAAAAAAATAAGAAATTTCACACTTTCTATAAGTCAATTTTGTTACTACTTATTTGTTAGTTTTAATGGTTCAGAGGTTTATTCAGGCTGCTACTTTTCCTTGATATAGTTGGATAAATTATATTTTTCAAGGGAACTAATTGTTCAGGGTTTGAAAATTAATTGGCACAGAGTCGTTCATATTATCTCATAACTTTTTAAACTGTNAAAATTAATTGGCACAGAGTCGTTCATATTATCTCATAACTTTTTAAACTGTTAATCCAGGGCTGCCAATACAGTTGCACATATTGTTTACTGCAGAAGCTTATCTGAACAAGGAATGAATGAGAGCAGCCTTCACCCAGCTTTCCAAGTAGCAAACCCAGGGTGAGGCTGCTACCACCCAGGGGGGTGGGTTTTTTTCTTTTCCTAACTCTTTGTGAGGGCTAGTTGTGGCCTGACTGTAACTTACCTGTATCCCTCTTTTCTTTCCAGAATTGTTGATTTGCCCTCTTTTGTTTTATTGGTCAAGTCTGCTAGAGTTTTGCCTTTTCTATTAGTTCATTTCAAATAATTTTATTTTGTCTTTTTGCAAACTCTGTTGTGTCTTTGTCTCATTTTCAGTTAATTCGTGCTTTCATTTTTTATTACTGCCATTCTTTTTCTTTCTTGAAGGTGATTGTGTTGCTTTTTTTTCCCAGGGAAACTTAGCTTAATAATTTTTTACCTTTCTTCCTTAATATAAGCCTTTAGGACTCTACATTTCTCTTTGTGAATTACTGTATCTTCATCCTATCCTATGAGGTTTTTATTTAATTCTGAAAATGTTCACACATAAAAGTTGAGAGAATTACATGGTGATACCCAATTGCCCAGCATTGAATTTCTACAGTTAAGATTCCACCAAATTTACCTTATCATGCAATTTTCCATTTATCCACCCTCCTTCTATCCATTCATCAAACATCTTATTTTTAATGCATTTCCAAGGAAGTTACAGGCATCGGTACCTTTTGCTCCTAAACGTCTCTGCATGCCTACAATTATCTGGAGTTTAATTTATTTATTTATGGAAATTTAAAGACTAGTATTCTTTTTTAGTTCAATGATGAAAACTATCAGAAGAATATTCTCCTGAAAATTATTTCTTATTAGGAGAGAAGAAAGGGAAGGAACATCATCTCACAGAGCCACAGATGGTGTGGGAGTCATGCCTCTCCAGCAGATGGAGATAGTCTGTTAGTCTGTCCAGGCACTCTCTTGGTCAACAGGATTGTAGTCTCTATCATCCTCACCCTCCTCCAGCTCCATGTGATCTATTTCTTGGAACAAAGACTCAGCTACCTCCACATTATTTCCAGCATCTTCCAGGATATCAGATGTGTTAGGACTATGATCTGTTTCAAATAGCTGTTTCCCACTTACTTAATTTTTCCTGCTTGTTCTTCCTTCATTTGTTTCTCACTAATTTCCAATGGTTCTGCATCAAACTTGGCCTTCTAACTTAAATTCTCAGTTGTAATGAGAGTGCCATGAAATAACTGCTTTTCAACTTCTGCTTCTTTCTCTTTTTGTTCCTTTTTCTTTTTTTTCCCCAGTTTTTATTTGATTGACTATTTCCTTTAAATTTTCTTGCACAGCCGTCACCAAAGAAAAGATCACCATACCAACATTTTCTTCTGCCTATAATACTAATAATTTTTAAATATCTGAAACACCACCAATATCCTAGATTTTCCTGGGAGAATACTTCATGGGTGGGACTTCATCTGGATATTTCTTACTGTATGTAAACTTGAGAGTATCTAGACAATTTCGCTATTTTCTCCAGCCTCAGATGTCACAGTAATGGTGAAGCTGGGTGGATTTTCTAATAATACTTAGCAGAACCATGTCAGGCAGAACACTCCTGCAGGAGAATGTGGTGTCAGGAGAGTCCAGTTATATTTTGGAAGACCATTTGTTAGGAGGCTTGTACCAATGTTCATTTGAGCTGGGAAGGAGTCAGGGTAGATGGACTCCAGAGCCTCCAGCTTCTTGTGCCACTCCTCATGGTAATCTGTCATCAAGGCCTTGCTGTGCTCAAGGACTACCCAGACACTCAGGTGGTATGCAGCAGCCAGGTGGGCACAGGTGCAGAGTCCCCAGCTGGGAAGCCTGGGGCCCAAAGCCAGGCTGGCCCTGTGGTACAAATTAGTTATTTTTTTAAAGTAAAATTGCTGTAGAGTGAAATACATGCATATTAAATGTACCATTTGATGAATTTTGACAAATGTCACCCCACGAGTTTCAATGTATTATATACTCATTACCATTCAGTTCTAAGTGCCTTTTCATTTTCACTATGATTTCTTCTTTGGTCTCTGAGTTTAATGATATTTTGATATAACTGCATTAATAATAGACTTGTATTGATGAAAAAAACACATGCAGTTACTACCTGGGTAAATCCACCTGAGTTTACTTATTTGGAGGATCTAAGAAATGTCAGCAATGAGCAAGAAGCACAGTACATAAATCAGTTCTAACAATTTCCTGGATAGTAGGTGGAATTGGTTTCCAGATCCCCAAATCCTAGCAGGTGGGGTTGCCAGATTTAGTAAGTAGAAATACAGTATTTAGCCCGGCCATCCTACAAACAATGAATCATGGTTTTAGGTAACAATTCATGAGTGAGTTGAGCATCATACCATTCTTTCTAGATGGCTGGCTGTCCCTTTTCTGGCCTACTTGTTATATATGCAAGGCTGGAGTCACTGGACACACGAGCCAGTTTGGATATGTGCCAGCAACCCCATCATCAGAGTCAGTTGCTCCTCATCAATATTGGACTTAAAAAATATACAACAGGATTAGACAGTTGAGTCAAATACAGCATATACACAGATGTGAGTACATGTTAATATTAAAAATACTTAATATAGTAGATAATATAGTCAACCCGTGCCTTTCTCTTCAACTCCATGCCTCACCCTCCTTCTTCTCTGCCCTCCAGTCACATTGGCCTTCCATCTGGCCCCTGAAATCACTATGGTTTCTCCTACCACAGGGCCTTTGTATATGGCAGAGCTTCCCAAATCTTATGTCAGGAAGGTGTTAACAATTCTGTCAAGGAATGATTCCTCTCAGCCCTGGAATAAAGATGGGTGGAGACCCTCCAGTGGGTTGAAGTAGGGAGAGCCAAAGACAAAAGAAAAGGTAAATGTTGAGAAGCACTGGATAAGGGGTTCCCTTCTGCCTGGAAGGCTTTCCTCTCCACTTGTACCTCCTACTCATCTTCAGATCTCAGCTCCAACATCACTTCTTAGAGAAGACCTCCTAACTTCTCTAACCATGTTGGATCTCCTGACTATATGTTCTCAGACCATCCTGTGCCTTTCCTTCATAGTACTTATCACAGTTGTAATTTTACATTATTTATGTCTCCTTAGCTTGACCTTAAGTTCTATGAGAGCAAGGACTATGTCTTCATCTCCCTCTTCTCCTCCTCCAAACTTTTAAAATTGAAACCTAACATGAAAAACGAAACTTAACATCTTAAGTGACTAGTGTGGTGAATTACTGCAAAGTGAACACATCTAGATTAAGAAATAGAACATTAGCAGGTATAAGCACTATCTGTACTTAAAACACCATAATAAATTTTGCCTGCTTTTGAACTCAGTATAAATAGTCATACAGTTCCTATTTTTTTGTGTCTGGCCACTTTGGTGCAACATTGTATCTGTGAAATTCATATTGTTATTGCATATAACTGCTGTAATCTGTTCTTTTTCATTGCTGAATAGTATTCCACTGTATGAATCTAGTATATTCATTCTACAGTTGAAATCTTGACTATTACAAATAATGCCAAAAGTACATTTTGTACATATCTTTTTTATTGTAGTAAAACATGCATATCAAAATATTTAATGTTTTAACCATTTTTAGGTGTATAATTAAGGGGCACAAAGTGCATTCACAATACTGTACAACCATCACCACTGTCCATTTCCAGAACTTTTTCTGTACAGGTCTTCTTGATGAACATATGTCTATATTTCCTAAGGGCATATACTTAGGACATGCTAAATCATAGTGTATGTGTATGTTCAACTTACTAAATACTGCCAAACAGTTATCTAAAGTGGCTATACCAATTTACATGCCCACCAGCTCTGTATGAGGGTTCCCATGGCTCTGTGCCCTTGCGTACACTTGGTATTATCAGTCTCTTAAATTTTAATTATTCTGGTAAATGTGTAGTAATTTTTTTCAATTTCTCTGATAATTAAGACAGCTTAGCACCTTTTCGTATACTTGACGGCCATTGGATAGCTTCTTTTGTGAAATGACTGTTCAAGTCCTCTGCCCATTTGTATTTCCTTTTAGCCCATTTTTAACTGGATTACCTATAGTTTTCTTATTGATGTAGTTATTTATATATTCTGGATTCAAATACATTTTTGGTTAAGTGTTTTGCAGTTTTGTCCTTCATTCCATAACTTGTATTTTCACTCTTATAACGGTGGCTTTTGATCAACTGAAGTTACTAATTTTAATATAGTCTAATTTAAAAACTGTTTCATTTACATTATTGCTTTTTGTATCCTATTTAAGAAATCTTTGCCTCCTGAAGGTCATGAAGATATTCTTAATTTCTTTTGGGATTTTTTGGTCCATGACAGTTTTTGATTACTCTTTATTCCATGCATCTAACACAGTGATTATAAATTGGTGTTTCCCATTCCTCCTGTATTTGCATTAGACTTCGTGTTTTCTGCCATAGAAAACCACACCAGTATTATTGTTCCCTTAACATCATTAAGTCAGCTGTAAATTCTTTTTAAATTTGCCTCAAATTTAGCAATACCTGTGAAAATATAAATTTGATGTGAAAGTCATTTTTAATACAATTAAGCAAATATATAATGTATAAAACTTCATATTTGCTTTATATCAATCTCTAAGATTCCTTATTGTGCATATTTGGGATACTTTGCTGTAAATGTTAGCTATTTCATGTTGAAAATTGGGAAAATGGTTGGTACATAATGAACATTGTATTAACTGTTAATATAATTCTTGTATTAGTTTTTAATAATTTGATAAGCTGTCATATTCTATTGGTCACACAAATCAACCCTAGTACCATATGGGAAGGGACTACATAAGGGTGTAAATACCAGGAGACAGTGACCAGGGGGTCATCTTGGAGGCTGGCCACATCTTAGAAACATGGATTGCTTGCTAGCACACAAATAATACTGCCTGAGATTCAAATTTCATAAAATCACAATTTTGTCTTCTCTTTCTTTAGCCTTTTTTGTTCTTATTAAAGTGTTGTTAGTATACAATCTTGTGTTGGTTTCGAATATACATCACAGTGGTTCAACAGTCCCCATGATCAATTTACATTGTAATTGCAAATTATTGTGCCCTTTATCCCCATTCCCCACACCCATCCTTATCCCTCCCCCTTGGTAACCACTAGTCACTTCTCAGTGTCTACGGGTCTATTTTGTTCCTTCTGTTTTACTTTGTTTTTATATTCCACAAATAAGTGAAATCATCTGGTATTTGTCTTTCTCTGCCTGGCTTATTTCACTGAGCATAATACTCTCTAGGTCCATCCATGTTGTTGCAAATTCTCTCTAGCCCTTTTTACTGTGAAAAATTTCACATATGCATTAAAGTCCATAAGACAAATGTGCAGCTTATTAAGTTATTAAAAAGCTAATATCTGTGGAAAAGCAATCACTCAAGTTAAAACATGGAACAATACCAACAACCCAGAAGCCTCCTCCCCACTCTTGTGAATGACAACACTCCCCTTCCCATCCTTATGGTGACACATCACATATTTTCACAAATATTGCTAAATTTGGGCCAAAGTTAAAAAGAATTTTAAGTTGACTTTTAATGATATTAAGTAAATAGTAGTGGTGGTATTCTTACGGCAACAATCACCATGCTGATTTTTACAGTTTTCCATCTGTTTTTCTGTATAGCTTACCACCTAAGATTGTATTCCTATTCAGTACAGTTTAGTTTTGACAATTTAAAATTTTTATGTAAACGGAATCATCCAGTATGTAGTAGTTCTGTGTCTAAATTTTTTGGCTCAATATTATGTTCTTAAGATCTACCTATGTTACTGAATGAGGCAGTTTGTTAATTGGCAATCCTGTATAGAATGTTTATAAACATACTGAAATGTACCCATTTTACTGTTGAAGAATATGTGGACAATTTTCAGTATTTGGCTATTACAAATAAAGCTGCTGTGAGCATTCC
>Manis_javanica_newGene_567	Manis_javanica_newGene_567.1
CATCCAAAGAGGCAGGATTTCAATCACCGGGGCCGGCTTTCTCAACTACATTTTGGAAACTTTTGCCAGCACGTTCTTAAGACAGGGTGCCCAGAAGGGAATTAGGATAATGGAGATGCTGCTAAAGGAACGGTGTGGTGCCCCCTTAGCAGAATAAAGAATCCTCAGGGAGCCGCGTTGTGTCTTCTTGTGCTCGAGAATCACTTCTCAGCCACAACACGTCATAGACGCAGCTTTCGAAATCCAGACTGAAGGATGCAATGTTGGCAGCTTCACGAAGAGGAGGCCTTCCTGCCGAGACATGGAATGATACACTCCCCTGGGATCCTGCCTCAGAAGTGGCGCTCGTGGAGATGAGATCTTCCAGCTGGATTTTTATGGCACAGTCTCTTAATGATTTTACAAATAAAGGAAAAAGTCCCATAGAAGGTGATATCCACCCTTCTTCTGGGTGCCTTGCCGATTGCCTGGTGATGGTGTCAGGGCACCCAAGGATAGATAGGCTGGCAGCCTGGAGGGTGATGCTTGTGCCCTCGTGTTATCAGCATCATTACTCACAGGGTTCATGAGAGGCTTCTGGGATAAATAAAGCGGTTGCCCCTGACCCCTGAATCATAGGTGGTTTGGAACAGACAGGAGTGTACCAGACCTGTGTTGAGGCTAAGCCATGTTTATGGTAATGTGTAAGATTCTCAGAGATTAGGAGCATCTGATTTCTACCCATAAGTACTACGTACCTGCCATTAGTATATCGCTTTTATAATGTAACATGTGAGCCGTGTGATTTGGTCCTCTGAGAACGTGAGATGGAGAGTGGAAAGGTGGGTGATCACCTGGGCTCCTACTAACCTGTTCTGTCGTGGGGAGCAAGTCCTTCTTCACCGCTCTGTTCCCTGGGCAAATGGGAATCATGTGCACGGATATTTCTATCTGTGGATCGTGATGATTAAATAAGATAGTTTTGTGTGAGGAGACAGATTGGGGAGTCCAAGACACAGACCCTGTTTGAATCCACACACTGACACTCACTAGCTCAGTGATCATGTACATAATTTTAAATCTTGCTGAAGCTCATTTAAAAAAATTTATAAGTGGGGTTATGGATTCACTTTGTGAGGTTGTTGGACCGATTTGAGACCATGTCTATCCAGTGCCTAGCATCTTACCTGTTGCATAGTAGAAGTCCAGCAAACAGAGGCTGTTTTTATTATGTGAAATCATTTTGAAAATGTACTTTCCAAATGTAATGCAAGGTATGTTACTGTTTGAAAATGAGATGACAGTAGTTTTCATTTCTCATGATTGGGAGTCAAAATATAAATGCATACTACCTAGCAGGAAGCTCAAAGAGAGGCAATGATTTGGAATTCATCTTCTTAAGATAGAACTTGGGCCATTATTGGAAAGTCTTGAGGAAATTGTTCTTTTTTTTATATTTGAAAAGTTTTCCTTTTAGTGCATTGATGAATTTCAAAACAATTGTACTTTTTTCATACAAGCCTGCCACTGTGAACCTCTTCTTATTGTATTTGAGCAATTTGTGCTGCCTGAGTTTTGTCTCTTAGGATAATTTTTCCTCATTTTCTTAGTGTTTCATTCTTCAGTTGTGATGGGCGGAAAATGAACGGTAGAAACCAGGACACATATCGACCCCCCTTTCCAGTTTGTAAATGGCATTCTGTAGTCTTGTGGAATAATAGCCCATTTCCAAAAATAAGAGGTGACACAAATGAGCATGGAGGGGAGAGATAGGAAATTTGTTTGAATGTTGACATGGAGAGACCTAACCCTTCCTACCCAACAACCTGTGCCCCCCAAAGGCAGGAGTTCTCAGCCTTGGCTGTCAGCGGAACCGCCTGAGGAATTTCACATACTCCTGGTGCCCAGATTGAACCCCAGGCCAGTGAATCAGAATCTCTGGAGACAGAACGCAGGCATCTGTATTTTTAAAGTCTTTCTGGGTGATTCCTTTGGGCAGCTAGGGATGAGAATACTACAGTGAATTATAGTATTCTCACATCTGATTTTTTTTCAAAATGCCTCAGGTGGAAAGAACTTTGTAAGAAAGTTTTCCTTAGAAAGAGTGAAGCACAGAGAGGCTGAATTTTTGCCACAATTCCTTGACGCGGGGATGTTCAAGGCAAGCGCTTTCATGGGTCCGGCAGGCGATCTGATGAGCGAAGTGGGCTGGCGGCCCCAGGGACACCCCGGGAGCGCACGCCCGGCTGGAGGTGGGCAGGTGCTCTCCGGCTTCTGCACGGTGCTGCCGTGTGGCTGGTTTTTCTAGTTCTTCCAATTTCCAATTTTCCAGATACAGAGAGAATTCTTTTTTATTTTTAAATTTTTAAAATTTTGGTATCATTAATCGACAACAGAGAGAATTTTTAAAAAAAAAAAAAAATCTCCCAGTTCTTACATGTTGGCAGTGAATTCACAACACACAATTCAAACACTGTGCAGCCCCAACAGAAATGTTGCCAGTAGCTCGCAGCCTCCGCTTCAGGAATGGGAAGGGCCGGCCTGCACATCCCAGCCCACGTGGAACAGATTTGCGTTTTCCTCTTCTGGACGCGAGCTGCGTTCTGCCTCCTCCAGGGCTGCTTTTAGATGTTCCCCCCACCCCCAGGCACCCCCCACCCCTCTGGACTTGGGTCANAGGCACCCCCCACCCCTCTGGACTTGGGTCAGATGCTGTGTTCCCTCCTCATTTTCCCCCCTATCAGGATTCCAGGACTTCAAGCTTCACATATGTGGTTTAGAAATCTTACATTCTTTTTAAGATTAACTAAGGCTTGTTAGGGTTTATTTTTATGATGTGCCAGAATCCCTTTTCTGTGATTAAGACATTTAGAGGCCCACATTTAACTTCTCTATTTAGATTCCAGTGAGCATATTCTTAACCAGGTCTATTAGGAACAAGTGGGGGACAGGGTTGACCCCCAGACCTGGCCAGTCTCTCTCCGACTCATCTGCTCAGCCTGTACTTCAAGGTGATGATTGACTGGAGTGATTCCCGGACCCAGCTTGTGCCAGAAATCCTTGGGTGGGTGTGCTCACTGGCAGGTTCCTGGAGCTGCCCCCAGAGATTCTGGTTTGTGAAATTTTAGTTGGGACTCAGGGAATAGAACTTTAAAAAACAAGTCCACCAGGAGATTTGGGTGTGCTGTTCCGCAGACTGTATTTTGAGAAACACCGCTTTAGGCCTCTGAGTCTCCTACCATATAAGATTTTTTGTGTTTTTGCAAAATCAATACAGTTAATCACTCAGGACACAAAATAAAGTTCTTATGCAGAGAGAAGCTGACTTAAGCTATCCCTGCTCGGTTGTGGCGCTTTTATTACTGCGAGGGGTTTTTGTGTTTTCAATCACAGGTGGATAAAAAAGGTGCTATATTCTTTTCATATAAATTGCTTTGTGTATTTTATAAGCAGTATATGTGTAATAATATCCCATTAATCAGACACTGTGAGGTGCATAGTATAGATAAACTCAAGGTTACTCTTCTTTGCTTTATTTCAACCATTTGCATGCAACTCTTAATTCAGTATACCTTTCCCTGCTTTTGCAAGCAGAATCTACTGAAGATAATGAAATCTTTTCAGGGTTGTCATGTATGTTTTTAATTCTTTCAGGTCTTAGCTTACTAGGTTTGTTAAAGCCCTATACTGAATGGCTCCATTCATTGAGTTCCTAGCAGTTTTGATAGTTTTTCTTTTCTCCTCACTGTTGTCTGTCGTTTCTCTCTGATATTACTCTGCCTGCCTCTAGGAATTTCCCTCTCACGTGCTGTAAGGGGTGGGAAATTTTGAATGTTGACGTTGGGATAAACTTACATGTAATTGCATACTCTATGTCAAATCACAGTGAACAGGATCCGAGGCTCTTTTAGCTCTAAAATGAATGAATGTTGCTCTGTTAACTTGGTGACTTTCTTTTTGTGGTTCTGCCACTTCCTCTAATTTTACTTCCTGATCCTCTGCCGCAGCTGTTACTAGGTCTGTGACTTCAGGATAAATGAGATGTTGCTACAAATGATTTCTTTTCAACTATGAGCCATTGTCCTCCCCAGTCGTGTTGGTGTTTTTACTGTCCTAAAATGTGAAACATAAATAGATTAAAATTCAGGTGGACATTTTTCAGGCCAAGTGTGCAGGATGAAGTGTTTTGATTCAGTGTTCCTGTGATTTAGAGTCATAACTTAGTTGTATACTGATGAAATTCAATCCTGCAGTCATTCTGAAATAAAGGTGTTACAACAATATTTATGCATGAATTTTAATTTCTTG
>Manis_javanica_newGene_576	Manis_javanica_newGene_576.2
GCCTTTCTCTGCTGCTCTGCCTGCAATGGGCTCTTTGGAGGCAGAGCCCGCCTTTGGGGTACTGCTTTGAGGAGGCTGCTGGGCCCTCCAGCACTTCACTGCCTGCCCTGGAATCCTTTACTAATCCCGGCACATCGCATGGCTAACGCACAGGTGCTCTCATCATACCCTGCAATCCTCTCAAGTCACACGCCTCCTGATCTGACTCAGCAGAGAAGAAATGAATCCAACGTGTGGACTAGGAGGGTCTCCTGTCCCTAGGGGTGCCTCTCCATTGCTGGGGCCCATCAAAGCATCAGGCTGCAATCCATCCTTGCTTCCCCTGAACTCTCCTTTTGGTGATGCTGTCTGAAAGGGGTCGGTGGCCACTTGGCACCTCCTTTGGAAGGAAATCCAGACTGAGCTGGTCCCAGGCCATGGGCAGTGCCCACCCATTAGAGAGAACTCGCTTTCCCCTACTTGCAGCAAATGCTTCCTGGTTGCCTTCCCACTGCTGCCCTTGTGATCTGATCTTAACTGATCTCACCCATCCCTAAAGGCTCCCAAAGGAACGTCCCAAGATTTGTCCGGCATGCTGGACAAAAGGCCATTTTTGAGACAAGTAACAGACTTCTTGCCTTCCCAAACACGGAGGTTAAGCACTTAAAAGACTGCAAACAACTGGTTATTGAAGTCGATGACATACTGGTAATGGCCCCACCTGCAGCTCTTACCGAAGGCCCGTGTTTGTTCCAAAGGATAATTTGACTGAAACCAGGGGCTGCCCTTAAAAAGTGTTTTGTTTTTTTTTAAAGATAAGTGAGCTTGGAATTGAAGTTTGTTCATTTTTAAATTACACCATCTTTTCTCAAACAAGTGTCCAAAAAATGGCACAGTTTCTGAACATAAGTATTTGAAGTATTTTCTCTTTTATATAGATATTTATAGGAATGTGCGACAGCTGTGGCCACTGACCCGGGAAGATTTTTTTACTTAGATTCTGGGTAAACAAAAGGAGGTTGCTGGACAGCATTTATAAAATTTATCAAAAAGACAAAAAGTGAGGTGAAGGGCACATGGGACCCCCTGTATGATTTTTTTGGCAATTTTCTGTGAATGTACAATTATTTCAG
>Manis_javanica_newGene_579	Manis_javanica_newGene_579.1
CAAATAGCTTAAGTATTTTATTTGTTTGCAACTAAGCTTGTTAACACTATATAATGAAAATGTACAAAGAATAATGTTGCAGTTTTTGGTTAGATTTAAGTCAAAGACATTCATTAATAAGAAATCTGTGAATATTCCAGAAATTTCTCTAAGCCATCTGATCAGAACAACTGTCTCTGAATATTACCTTACTTTGGAAGGTATTGGCATACATTAGAATTCAACTCAGAATTTTTTCAAAATAAGCCCTAATTAATAAAACTATTCTATATTCAAACTAAAACAATTTTAATATAACTTTCCTTTCCAGAAACAATAATAAAGAAAACAAGGCATTTTGTACAATGTGGTCCTGAACAAGTCACAGTAAAAAATAAATGTATACTTAATTACCACCTCCTCAAAACAGAGGCCACTTTCTGTTCTTCAGCTTTGGAAACAAGGTGAAGAACAGTCTGTAAGCAACTTTGGGCAGGGGNCTTTGGAAACAAGGTGAAGAACAGTCTGTAAGCAACTTTGGGCAGGGGGTTGCCAAAACAAAGCTCAAGCAGTTGATCACGGACACCTCTTAGAATTTGGGGGAACCTGACCAAGGATCCGAATTCTATTTAATAACCGATACAAAGGTGAATTGGCTCCTCCTAAGTAGCAGTGCTGCCAGGGCTTAGCCCAGCCCTCTGCTCACCTGTTATGCTCCCAAGCAAACCCTGATGCTCCTGCTCCAGGGGAGACTTTCTTTTTAGAGGTTCAGTGTCCAGGGAGCTCTTTGTGTGAATGAGGTGAGCACAGACTCCACATGGGTATTTTAAGGCTTGGAGTCAAAGTATTTTTCTAACACAGCTAGACAGAGTCCATGTTTCAAATGGCCTGTCTCCAGTTCATCCTAATTCCTTACCACATTATTTGTAGACCTAGGACCAGAGACCTTTGCTATGTCATCATAATCACATAATATCCATCCTAACTTATGATTCATATTCTGTGCCTGGANATCACATAATATCCATCCTAACTTATGATTCATATTCTGTGCCTGGAAACAGTCCCTGTATTTAACAATAATACCTACACATAAAATGATCCACTGTTACAACTTATATGGTCACAAAACATTAATGATCTTCGGTAGACCGAGCAAATGTTTTTAACCATAACTGTCGTGCATCAAATTCACAGCCAGAATACCCCAAGATCAAAAAAATTTGCACAATACAAATAATAACTTAAAACACACACACACATATACACACACACTCAGACACACTTCTTACAGAACTGTGCTTGGGGAAACTCCATTTGTTGAGTGCCACTGAGGGCATATTTTGCTAAACTGCTGCTCCAGATATTTTTGTTTGGAAAATCTCACAGTAGGGCACAGCTGTTTATTGGATGAGCAGAAAAGAAAGATNACAGTAGGGCACAGCTGTTTATTGGATGAGCAGAAAAGAAAGATATGCTTGTGGCAACCAGAAAGTTTAAAGGTCTTTCAAGTTGTATAAAATGGACCTGCAGAAACATTTAAGTGTTCTCAGGATGCAAAGTTGGAGCTGAAATNGGACCTGCAGAAACATTTAAGTGTTCTCAGGATGCAAAGTTGGAGCTGAAATGTGATATCAAACCAGTTGCAAAAAGTGTACAGCAGCCATCTCTTGAGGTCAAACCTGGTACCCAGATATGCAAAAGAAAGCTTCAGGACACA
>Manis_javanica_newGene_580	Manis_javanica_newGene_580.2
AGTACTGCCCGTGACCTCGCCTGATTCGAGAGCTGCGAGCGGTACGCGGCCGCTGGCCTGTTAGAGGGGGAAGCGGAGGATGACGACCGTGTAGGCCGCCGTGGAGCCGTGGAAGTGGAGGTACTGACACCAGCCGGGAAGCAGTGCCGCAGTCGACGCGGGGCCTGGATTCCCGGACAGACGAATGTGACGACAGCAAGTACGATGAAGTGAAAACGGCAAAATCTTGGTGGTGAAAACAATGTTTACATTCTTTCGACTTTTAAGTTTGAAATTTTTCGCAATGAAATGTTTGAAAAGTAAGTGTTCCTGGACTCATAACTAATGCAAATAATACTCATCCAAAAAAGAAAAACCCCAAAACGGTTTTTAAAAAACATTGTCAATTGAGCTGTGTGTAATCACTGCAAAAACAGCAACAGTAAGTTTTATGAGCAACCTCAAATAACTAAGTCTCCATCAGAAAGCACATCCACACATCCAGATGAAAAATGACTCGAAATCCTCGTCACTTTTTTGTATTCTTTGAGCTCTGGAGGATTCCTGACTCAGATGTTTTTAAGGGTGGTTTCTGTGGTGATCTTAAAACGGATGCTTCAAGAAAATCAATTTCAAAAAGATGAGACAATCTCATAGGTACTTTGGTGATGATGTAGTCAGGGAAAGACGTCTCGGTTGTGGACCACTGAAAACTTAATTTCTTTAGAATCTAAACTTTTTTCACCAAACACCCACTGGAAAAACTTTTGAGCATGAACACCAAACACTCAAAGATCTTGATGAATTACTGGGAGTAAAGGTTTAAAACTCCTTTTTCTTCCACTTAGGGTTTTGCCTTTGTAATTTGTCCTAGAAACCTGATGAAAGTGGAATGTCAACTGTTACAAAACTGCACTGCTTGTGTTGGAATGCCCTCTGACTCACACCGCCTCTGGCTCGAGAGGACTGAGTCAGCATTAAACACCTGTCGGGAAGCCAGAGCTTCAGGCTGTCTTTTAATTGGACCTAGGGTTCTAGAAGACACACTCAAGTACTATGGGCGAGTTCAGTCCCCATGATCTGGGGCCTCGAAGACAGGACAGCTCCCACACCTTTGCCTTACGTGTGCGTTGCATTTGGGGAGCTGAAGAGCAGCTCTGGGGAGCTCACGCATGCCTGTAAGGACTGAGGGGGGAGCCCCGAGGTCGCCCTGCCAGCATCGTGTGTTTCTTCTCCGTCCTACATGAAGCTACGGCCAGGTGTGGCGTTACAGGAATAAATAGTTAGACCTAAGAAGACCTGATGAGCACTTAAAATTTCATACATATTCTACTGAAAATCTTAAAAGCTTAGTTTGTTTATTGTTAAAAGTGAATATAGAAGTTTTCCTCTTTTGTCAATATGATGGACTGAAAGTTCTAGAGCCCCCATCATAAAACATTCTGCAGAAAACATTTGTCATTGTTGAACTGCTGTATTTTAGTATTTAAACTCACAAGAGATGAAGAAAGAAGAGGAAAAGGAGAAAAAAAAAGCCTGAGCTGTAAATAGTGAGCACAGGAGAGGGCAGTTTCCCTGAGGGAAGGTCCCCATCAGCTCTGCTAATAGGAACTGAATCCATGGGATGAGAGGGTATGGACCTGAGGCCCCCAGATTAAGCCAGAGACCTGGAAGGGCTTCTTCAAATTATGCCCCCACCTTTTTCATAGTTTAAGATCAACCGACTATGAACTTAAAAAGATCACAAAATGCACAAGGGAATAAACCACTATAATTGAGACTAGGAAAATACAAACGATAGGTTGACCTCCCAAGGAGAACCGGACAAACCCACCCTTCCTCAAGTGTGTGCCTGTACAACCACCCGGCTCCCCGCCCTTGGCCTACACGCACACAAGCAGCTTTCACAATGGTGTTTGTTTGCCGTGGGACCCTTTTGAGGGATACTGCTGCTCGTGAAGAGAGAGACATCGCGTTCATCCTTTCATCCTGTTCCTTACTTCTCAGTTATTCATTTCAGTCTTAATTCTCTTTTTATGGTATTTTTTTCCTTAGCCTATTTCTTTCATTATTGAGAAC
>Manis_javanica_newGene_582	Manis_javanica_newGene_582.2
TGGCCCATCTGACAAGCTGTTCCTTTTTCTCTGACCGCCCTTCAGATCCGTTCTCTCCTGTTGCTGAAGGGACCCCAGGTGTATGGCCCTGGACACACATAATCCTTGTTTATGGCACTCAGCACACACCATGCAAGACCCTGTCCTCCTGTCCCCCTCCCGCCTTCCTTCCTTCCTATATTTGAATCGAGCAAACACCACTTAATCAACATCCAAGAAAAAAGCTGGAGCACTGACAGCACTTGCCAAGCTGTTCTGCCTGTCGGTTCCTGCGGCAACCCCAGGGAACAGACTTCCAGTGGCAGTTTGTTCAGGCAGTCACATCGATTGGCTGATCTCAGGGAGGGTGAGTCCCACCCCAAGTCCTGGAGATGAATCATGCATGATTGGACTACAGCAAGCTTCATGATCTCATTCCCACTGGTCAGTCATTGGTCTGGGACAAGCATGTGATGCACTTTTGGTCAATCAGAGGATACAAATGGAATGGCAGAGGTACAGCAGCCATCTTGTGACTATGAGGTGATAAGCAGGAGCACAAAAGCCAACACACCAAGGCTGGTTGAACAGAAGGAGGGACAGAGCCTGTGTCCTTGGGCAGCTAATCCACTCTCAGATCGCCTGTTCCAAGACTGCTTGTTATGCAGAAGAACAACCTAACATTTAGTTATGAAGCTTTGGTTGATTTCTCAGTTACTGGCATCTGCATGTATTCCTACTAAGAGATAGGCTGGCATTCATCTGTATTGTGATAAATAACGCTAGCTGCTGTAACAAACAGAGCCCAAATCTCAGTGGCTAAACACAAT
>Manis_javanica_newGene_587	Manis_javanica_newGene_587.1
GGAGGGGTACTTAAGTGACTGTCCATGTGGATGTGAAGACACTTGGGTATCCCCCAGTGGGCATGTGGTCCTTCCTCCTAGAGGATTGGACCCCTCCCCAGGACTGGGGGAGATGGAGGTGATGCCTAAGGCAGTAGAGGCAGCCTTCGCAAAACAGGGAATTCCTTAGAGAAAATGCTCTGTAAGGCGGTGGGAACCATGGTTTGCTATTCTTCACAGAGTTAAAAGGGCCATAAAGGAGAATGACATACTCCTGCAAGAAGCATGAGAAGAGGTAGCACAGTAACACAGGCTGCAAGGTGTTGTGGAGGAGGTAAAAATATTTGTTGATGACTTAGGTGGCATCACTGTGAGATGCTATGGAGATGGTAAAGGATGTAATCGTAACATGGGAAGAAACAGCACAAGAATGCAGGCTGCAAGGTACTGTGGGGAGGTGAAGGAGGTAGTGGTGCTGTTAACTCTGGAAGTGGTAGAGGATGCATCAGAAAAGGATGAGGGGGTGGGGGTGGGGGTGGTCCCATAAGTCTGGGAACTATGGCCTGGATGAGGACTTATTTATGGCAGGGATGAGGGATATGGTGCTGCAAATGGCTCCTTCATCCCTCTTTGGAACTTTAATGGCCATTCTTTCTCATGATTTAGGGCAGCCCATAAATGAGGTTATTCACATGGTAGCAGATTTGGGAGAGGCTGAAGCAATGCGAGCACAGAAGGAAATAAGATCCGCTACTCAGAGGAAGAGCTATAGGGTCCCATGGAGGTCATGAGGACCCAGATGTGGGTTGATTTAATAAAGGCAGGAGCAAATGAGAAATTGTATGGGAAGTCAAATAAAATCTTATTGGAGCTGTAGCAACAATTGAAACTGGAGCAATGGTTTCAGCAACTGAGAACCAAGAAATGGAAACCAGAGACAAAACCAAAAGTCTGGCCTGTGTATCTGCAGGACTTCTGCTGGACAGTAAGCCAGATTGGCCTGGACCCTCATAGGAAGATAGAAGGGAGATATGGTTTGACTGAGGGGTGGGTCAAGGCACCTGTTTTGGGGGGCCAGGTGGGGACCAGAGGCCACATGTTGAAATCTGAATTCATTGGTCCCCAGTGAATGTACAACATGTCTTGGTTCTGGCAGGTTCAGGAACTGAATGCTCACTAATTTATGGCAACCCTTGAGTGATTTCCTGGGATCCCTGCTGTTATATGTGGATAAAGCCCAAATCCCATTGAGACTAGGGCATCGACTCCCAAAGGAGTATACTTTGTATCTCTCCCATCCTTGAATATATTTTGGGGATAGATATCCTGCAGGGCCTATGGTTGCAGACCACTGCAGGTGAGTTCAGACTGAGAGTATGTGTGGTGAAGGAATTTCTGAAAGGACATGTTAAGCACCTGCCCATAGCTTTGCCTTGGTGGGTGACTAATACCAAACAATACAAATTGCCTGGAGGGCATAAAGAAATTGGAGAAACCCTCCAGGAACTAGAGAAGGTGAGTATTATAAAACTCACTCAAAGTCCTTTTAATTCTCGGGTGTGGCCAGTAAAAAAGCTTGTTGGCTCCTGGTGTATGACCGTGGATTACAGAGAACTGAATAAAGTCATACCCCCTCTGCTTGCTGCTGTCCCCTCTATTGCAGGACTTATGGACACCCTCAGCCGGGATATATCATTTTGCTGTAGATCTTGCTAATGCCTTTTTTTCCATGACATAGAACAGGAAAGTCAGGAACAGTTTGCCTTCATGTGGGAAGGACAACAATGGACTTCCATTGTCCTTCCACAGGGATACCTGCACAGCCCCACCATCTGTCACAGACTTGTAGCCCAGGACTTGGTAACATGGGAGAAACTGTAAACAGTACGGCTGTACCATTATATTGATGATAATGTGCTCACGTCTGATTCTCTTGCAGATTTAGAAGGGGCAGTTCCTAGACTGCTGCAACATCTACAGGAGAAAGAATGGATGAACAGCACCAAGATTCAGGGACCTGGTTTGTCAGTCAAATCCTTGGGGGTTGTCTGGTTGGGCTACTGGAGAGTGCCTCACCTGTACAATTTCAAGTACAGATCAAGAAGAAATCATTGAAACCAAGGTTTGGCCACCAAAAATAATGATCTTGCTATGAGCACTGACTGCAATAAACCCTGGGGATTCCATTGAGTGGATGTGACCTTGGACATTTTGACACATGGACCAGTGATGGCTTGGCATCTTGGGGACAAGATTTTGCCTATGTTGGTGTCACTAAAACATGTTTCATATCATCCTTAAGGTTAATCTCCTCTAGTGTCTGTGTGAATTGGGCAGACATCCTAGCAAAAACTGCTGCTTGCTGGGTGAGCACAGCAAGTGTGAGTCATAGACTCATCTGAGTAGAACTGGTTTGATACAGCCGGAATGGTCACTTGGTGGCAATCAATCTCCTTAGGCTTGAGGATTATCATAATTTCTTTTGTTATCTGTATTGTAATTTTCCTTATTTGTATATTTTTGTAGCCTCTGTTGCTGTTGTGGAATCTGGTTACAATGCTCCAGCTTTCTTGCACAGGGACCGTCACAGAAGATGGTGGGTGCATAGACTGTGACATGAGAATCCTGGAGGAGTGGAGGGTGTGGAAAACATAAGTTCCTATGGCCAAGATGCTCACTTGCCCCTGATACACTCGCCCGCTGTGCATGTCCAATGCTTGCAGGTGCCGGCTCACACTTGGGTTGCCAGTGAGCTATTAAGAGCTCCGCCCAGCGCTCTGGGGCTGGGAGGCGGTGGAGAAGCCCAGAGGAGAGACCAGTTTGTATACATACTGCTCTGGAGGCGGACAGGATTCTAACGCTTGACTTACCACCACAAGAATTAAGTTGGGTATAAACTCTTTTACCCCAAGAATGTTCCATTGTTGTTATTTGGTCTCACAGAATCCAGAGTGAACTTGCCTGGGGGGAATCCCTCTGAAGTGAGACATTTAATATGTAAGATTTATGTTACAAATATTTTATCGTTAGTTGTCAAAAATATATCTGAGCATAGAAAGAACCACAGTTCTACTTTGAGTTTTAAATAACTAACTTCTGTAACT
>Manis_javanica_newGene_589	Manis_javanica_newGene_589.1
CCGGTAGGGAGGTGGGGACGCCGGCGCGGGCGGGCGGCGCGAGGGCCCCCGTGCGAGTCCCCGAAGTCTTCTACGGACACATGCCCCAGTTCCCCGAAGGACGAGTGAGGGAGAGCTCTGAGTGCGCTGTGGCAACGGCTGCATTTAAGGTTGGCTTGCAGACAGGCCCGAGGCACAAGAGGGAGAAGGTGAAACCTACCCATGGACTGCAGATGTAAGAGCCAAAGCAGGACTGAACTGTCAAAATTCTCTCTGACTTCTCACCGGGCCGGGGAGCAGGGATCCTAGTGCCTGAGGTACCAGATCTCGTCCCGCTCGACTCGCTTCCTTTTCAGCCCCAAGAACGCCTCTTCCCTGGAAACACAATCTCTAAGGGGGTGGAGGCAACAAAGAAAAATAACAATTGGATCAGACCAGAATGGGATTCAATTCCTGTCTGGAGAACTGAGCAAACTCATTAAACGTATAGCCTAAAAGATTTGATTATGAAATTGTGGACGCTAGAACCAGGTTATTTTTAAGCCACGAAAACATTGCTAGG
>Manis_javanica_newGene_596	Manis_javanica_newGene_596.2
CGGAGGGAAGGGTGCAGGGAAGCCTGGTAAAAACAGAGTTGAAGGGGATAGGTTTCGGGAGCTGAGGGTTTGAAGTTCACGACTCCTACAAGGGGAGGGAAATGAAAGTCTCTCAGTGAAGCAGGGGTCACTGAGGCGCCATTTGTTTCCTCATTTCCTGTACGCCTTTGCAGTGTCCAGAACCCTTCAAATTCACTTACCAATAAGTTCATTATGTAAACAGATAAATGTGGCTGAAATGGGGAAAGATGAGAGTCATTCCAACCTGCCAAGATCTCCTACCCCATCTCTACTCTCCACATAGGGGAGGTTCCAGAGAGTACTTTGAAAACCATTAGGAAAATTAATTCCTTCATAAATGACTTGAAATGCCATGTCTGTAATATGCTACATTAAAATTTTTAC
>Manis_javanica_newGene_598	Manis_javanica_newGene_598.1
GCGCGGGCGCCCGGGTAGGGTCCTATGTGCGGGAAGTGCCGTGGCCGAGCGGGCCGGTCTCCGACTTCTTCGAGGTGGGAGTCCCCGCGATGTTAGTTCCTCGCTGCTTTCTGCCGTGAACCGACTCCATGGCTGAATCCGTGCCTGCCTTCGCCCTCGGAGCTCTTGTGGTCCCGTTCCGGGGCCTCCGCCCTTCGTACGGGCGCAGCCGGGCGGTCGGCGACGCGGCCTTCCTCTCCCCCACCGACCCACGCGGCCACGAGCCCGCTTCCCCGCCATCTGCTCACTCGTCTATTCCTCCTGGGTGCTGTAGGACGTGATCTGTGGCTCGAGCCATGCCCTTTGCTGTACACAAGCATGCTTTCAGGCAACTTGGGACTTAATTCTACAGGACTGCCAGTAATGATGCCAACAAAAGGTGCAACAGCCTATGAGCTGAAGATGAATGAAGGTTATCATGTTAAGTGTTTTCCAGAAACTTCTCAGAGGATGGAAAAAAAAACCACTGGGAAGAAAATTACTAGGAATGTAACTGCATATAATAGGTAGCTACAGATCAATGTTCAAGTCCATAGCTGTGGCTTTTAAAAGTTCTTCATTGCCTCAAGTCTGGCATGCAGCCATTTGGAAGAGAAAGAATTGGGCAAGAAGAAATGAACTGAAGCAAATGGTGAAAATTAACATTTTATTTAACATTGGTAATCTCACAATAAATTATGTAGAAAAATACATGTCTGAATACTTTTAATTGCTGCGCAATAAAGTGTTCCC
>Manis_javanica_newGene_609	Manis_javanica_newGene_609.1
GGAGGCAGAGGCCAACATCAAGGATGTTTGCAGCTGAGTGACCATATGGAACCAAGGAGCCTGACGGAGTGAGAAGGAAGGAGGGACCCGAGAACATGAAGTTGGGGGGGGATGCAATGTGGTCAGAGACGTGAACGTCACCTGAGGGTCTGTCATTGCTAAAGAGGGAGACCTGGATCCAGATTCCTGGTTCCATGATCCATGGAAGACCATGCCTTCTGCTCTGGATTCCCTGCGATGGTAATCACCGCCCCAGTGAGCTCCGTGGAACTACATCTCCGGCTGACGGGGCAGCCCCGCTGGCTCTGCTGGGTCTCCCTGAGGGAGACTAGAAAGCCCCAAGCTTCCTCCACATCCCTTCCACAGAGGGCCTTCCCTGCAGATGCCATCTCCACACTAATGGACTCCACCTCCTGCTTTCTCTCTACTCTGGAGAATACATTCCTTCGGGCACGCTTTAATTGTCTGTAGGAATGGTATTCTGCTCCTTACTCCCTTTTTAAAATATTTTAACATCTATTTATGGAATTTGATCTTGATCTTTGTACTGTTCAGTTCTACATGGAATTTGGTTGTTTTCCCAGCTTCGTGGCTCCAGAGTTCCCTCTTGTGCTGCTTTTATGAAATGCTCCCAATATGCTGTCTTCCTTTCTGAAACCCCCCTAGCCTTGGTCTCTTCCTCTTCTTTCATTCGGACTCCCTTTTTCATTTGTCTCTACTCACCCCAAGCTGCTCACTGTGGACTTATTTCTAGCAGTTTCTACTCATTGTAGGACTTTATCTTAGAAGGGAGTTTTGTCTGGTTATTTCTAAGAGTTCACGGGGCCCTAAAAGACCTCTTCAGGCCTCACCACTCCCACACACAGCGAGCAGAGTCTCAAACACCCCTACCAGGCTCAGCAGTTGTTCTCAAGTTGGCCAGCTAAGTTTCTGGTGAACATCTGTTGGCTTGTTTTGGAGACCATACCTCAGGTGCCCCACTGCTTTCCTTTGCTTTGTCCAGCACAGTTGTTGATACAATTCTGGTCTTGGAGTGTGGG
>Manis_javanica_newGene_610	Manis_javanica_newGene_610.1
CTGTTTTCCAGAAGCACAAGGCTCAGGTGAAGTTCAGTATTTTCAAACTGAATGAAAGCAAATGTGCTGCAGTCTCTCAAGTGATGCCAGAAGCCACTAATTGTCATCTCAGATTCGATATCAAACAGCTCATACATAGAAGTGCTGCTATATCCCTGAGTTTGTAATCCTGGGACACCCCAAATACCTGGAAGTCAACATCAGCTGAAGTGCGGCATACCCAGAACCTTCCTTTGTTGAAGACGAGAAACTGTTCACCGACTTCCGTAGTCATTTATCTGCCTCTCTAAACCATGTTGCCTCTGCACCTTTGCTCTCTGCAGTGATTCCACAACCACAACCTTTGGGGCTGTTTTTTTTTTTCTCACTTTGTATATTAGCCTAGAATCAGTTCTCTGGGGCGCTTTAATGACCGTGATTCCTCATTATACCCTTCAGTACATAATAAGTGACTGATAAGGGAGGAAGCTTTTAAATGAGAACCTCACCAGCTTCTGCACTTAATCATCATTGTGTGGATTTCAGGACTAATGCGGGACTACTGTTTATTTATGAGGACTCCCTAAGTACCAACAACATTTGAACCAAGAAGCTGAGCCTTTAATTCTGTCTTCCTAATGAAACTGAATAGTCTGTCTCCTAGGGAGGGGGTCTTGCTGACTGTCAGGTCTGCCATGTTCAGGAGTCCAAGCACAATTCTGTAAAGCCCCCTTTTCCTATCCCTCGGTTGAAATGCTTCCAATTATCAAAGTCCATATTTCTAACAACAGCTCTCTCTCCTGTTGAGCTTTTCCTGATCACTGTCCCTCAGAGATTTCTTCTCTAAATCTGCAAAGCTTTTGTATCAGTTTGCCTTTTAGACCAGTGCCCCCACATACATGCTCCCTAGGTTGTAAGCTGTTTGAAGGCAGGGGCTTCAACCAAAAGCATTTAAGTTTTCACGGGATGTTCTGTGTGTTGAATTTAACGTTAACTGAATGCAGATGGTCCCCGAGAGCCACACACTTCAATCCCAGCCCTCCCAAGGGCTGTCTCAGCAAGTCAGGAAAATGTATTTCTCATGTTTGAGCTGCTATTTCCATCAACTGGGTTGGGTCTTCTTGCCGCCAAGACAATAATAAACATGTACCCAAAACTTACAAAGTGAGAGAGACTTTGTATCTGAAGGAACTGCACTCCCAAGCGTGTAAATGTGTGAAAATCGCTGAAGAGAGCAAAGGATGCATGTTGGCTACTGTATAGAGGGGCTTATTTATTTATGTATGCAGTCGTTTGCTTTCTTTAGAGAACCATGTACTGCTAAGCAATTGGGGTCACTCTCTTCTTTGCATCCACAGTCCTCAGAACTAAGCCTGGTTGATAGTGGAGGCCCCACAGATATTAGTGGAACTGATT
>Manis_javanica_newGene_611	Manis_javanica_newGene_611.1
AACTGAAAAACTGTTTGGTCTTATTTTTTATTAATTTTTTTTACTTATGTTTAATTGCTCCAAATGACACATGCTTATTTAAAGCAGAAATAGTAACAATGTTTTTTTGTGTTTATAGCATATATACGATTAACATATGTCAATGATAGTGCAAAGGAGAGGAGGGAGTAATTGGAAATATGGTATTGAAAAGGTTCTTAACAGGTATAGTTCAACTGTATTTCCACCTACTACTTTTACTATCAATCCTGTATTATGTGTATTTTACCACAGTAAAAAATTGGGGAAACAGGCTGTTTGGCTGTTTTGAAAACTAAGGAAGTTAGATGTGGATAAACATGAATCCTACAAAATCTTATATCATCTTAAAGTGTTTAGACAGGGCACATAATTTTTATTGTTGTTCTATTGGTTGCACTGATGTTCTAAATGCCTTTATTCAGTTTTTCCAAAGGGTGGTATTTCTCAATATTTAGTCTTTCTTGAATAGGGAGCAGAAAGCAATAGATGTCCCAGATAGGTTCTGAAATAATAATGGCTTATGTAAACTTTAACAATTTAATATTTTTATTAAGATATTACATAAGTAAATGTATTCAGAAAAGCACTCGTAAGTATCTGATCAATTAATCTTCATACTGAAATGTCTATGCAACCACACACAGATTTAGAGCTGTCAGGACCCCAGAGGGAACCCCTGAATACCTTCCAGGTATTACCCCTCAAAAACAAAGCATTATCTTGACTTCTAACAGCAGAAATCAGCTTTTTCTATTTTTGTACTTTATATTAAAAGAAGAATATAGTTTGTACTCTTTGCATTTGACTTCCTTTACTAATGTTACGTTTCTGTGGACTATATCTGTGTGATATCAGAGAATCCATTTTCATTGTGTATAGTACTTATATGGATATAAAAAATCAATTGATCCATTATGTTATTGATGAGCATTTGGATAACTTGAATAAATTAAAAAATAAATTTTATAGAATCTTTTAAATTTTGGGGTTATTGACTTAGGTTACACAGACTACTATATATTCTTAGGGGCAAAGTTTGTAGGGAATATGTAAAAATATTAGCCCTTAATACTACCTTTAATTGATTATAGTCTCTCTTTTATCTGTACTTTTCAGCTTTCTCTATAAACACCTGTTTGTTTTGTAGTAAAAAAAAAACACCTCATAAAATTAAACACTTAAATTTTGCCAAATTAATCTGGCCATAAATTATTGAATCGCCAAGTAGAACCCATGGCACAGAGCAAAACAAATCTGAGTGACAGAAGCCACTAAAAGGCCTTACCTGCTAGTCCACGTAACTGAAAGTTTACTGATCATTCTGAGTTCAGTTTGATGAAGATAAGTGGATCATCAGTCAACTTCTCCAGTCTATTTATTTCAAAAAGGAAAATACTAAGTAGTCATAAAGTAGCGTATGGAGAAAAAGCAAAGACACAAAAGCAAAGTTGAGAATCTGTTCTAACGCCAGCAGTGGTTTCTCCTGTCTGAGGGCCATTATTGTGGAGTTGCTTCTCTTTAAGAAGTGGTAGCAATAATTTACTTGGCTTAATTCCATAAGCCCTCTTTTTTTGTTTTTTATTTTTGTTTTTTTAAGAGAGACCAAATATATTCCTTTGTCTTGTATCTCTCTTCATATATACTATTTCCCCAACTTCTCTTCAGTTATAGATTGTCTGTTAATTTTCACTGAATACTCAGTATGGAGTCTGTGTCTACACATTGGACAGAGGTCATGACACACACTAGTTCTTATGAATCTTATGAACACACAGGTCTTTTAAAGTCTATTCCAATAATCTCTAGATGTCTTCCAAAAACACTAGTGCAGATAGTGTTAGCAAGTCTTTGGGAGAAAAATTTCTTGTCTAATATATTTGAGAAATACCAGGTTGAAACAATGTGAACAGTTTCTTCCTTGTAATGTTTCTAGAACCTTAAGTGAATTGTGACATTACAGGTGGCTGAGGATTTATTAAATGAAACATTTCTTAATGTTTATAACCAAGGAGAGGTTATGTTTGTTTGGGGTGAGGGGGTGAAATGTAAGCGCATAGAATGTGAGTGGGGATTCTAAGAACATATTTTGAAATGTTGACTTGAGTTCTAGTTTCAGGTCTACAAGAGCTGGACAAAAATTACAAATGAGTAGGGTCTGTGATACAGTGGGTGGCTGGGTCCCTCTACTGGGCAGATTCTGCTCAGCTCCAGTTGATGCAATGCTGAAGTGTAGACTTTCAAATCTTCCGATTTGTCAAGAAAAAGAGAAATCTAGATTTTTATATAAAATGCTTTAAGTTTTAAGTGTTGGAAAATAATTAGAATTAAAAAAAAACACTGTGTGGGTCACATAAAACATGCTTACCAATTAGATTTATCCTACAGGCCAATAATTTGCAAACTCTGAGGGCTGTGCATTCATCACTTATCACACAGTGCTTTGTGCTATCTGATATATTTCAGAGTGAGGCAGATGATAGACTGATGCAGGTAGATAAAGTTCAGAGCCC
>Manis_javanica_newGene_615	Manis_javanica_newGene_615.1
ATTGGCTGAGGCAGGTCAAACTGCCATTTGGAGAATAGTCTGTGTGTGTCCCAGAAACAAGGAGCAATGCGCCCCAGCAGAATGCAAAAGCAGGTCACTGGCTGGCTGCAGACCTGGGAATTCCCAGAACTGATTTGGGCCTTCAGCCACCCACACCCAAGCCAGACCTTCCAGCAGAGATGAACCTGGGCTCAGTCCCCACTTCTCTAATGGATTCCCTCTCCAGGAAAGTGCATAGTTGCCTGGAGATGCAGCATCCCAGGGCCTGGGACAAGCTGGGTCACACCTAAGTAGCAGGCCTTCCCAGGGACAGAGCCAGGGCATGGCCATATAGGCCTGAGCCGGGAAGGAGGAAAGGCAAGTAGGACAGGAAATTGACAGGAGGTGGCATCCAACAGGTCGTGGATGTCGAGCTGGCAGCTAGACCATACGCCTCCTGGTGCTACCAGAGAAACTAAGAGAAAGGGGGCCGGAGGTCTGTGGTGGTTGAGAGGGAAGGGGAGGAAAAGCCTAGACCTAGGGTGTCTTTTCAGGTACCAGGGGCTGTGACAGCTACTTTCTGAAGAGAGAGAGGACAGAACCAGTCACACTCTGGCCCAAGCTTAAGGGACCATTAGTAAAAGGACTTTCCAGAGGCCTGGCTCCCCTTACAGGAAAATTAAGTACCTGGAGCTCAAAGGTCAGGATGGTACTTGTAAGCCCAGGGGTCAGGTTCCAAGCTGGAACTAGCCCTGAGTGGCCAAGTGATGTTTGGTTTTTCAGCCAAATAGCCCAGGCAGGAGAAGGGAGAATGGGAAATAGGTAGCTGCTCTTTTGGTGAGAACCCACCCCCTTCAGGTTTCAGAGAGCCGGGCCTCCACCAGCCACATTCTCACACTGCTTGGAGCAGAACAGCCCCACAGGCCTGAAGTCACTGTCCTAGAAGAGAAAGGGGGTTCTGACGAGGCAAAGAAGGGCCAAGAACCAAGCCTGGTAGGCAGAAGCAAACAAGTAATCTTGATTTGAAAAAAATACAAAAGCCAGAGAGGCTCCCC
>Manis_javanica_newGene_616	Manis_javanica_newGene_616.1
CGGCCTGTGGCCGCGGTCGCCCAGCGTCCGGAGGTCGCGCCCTCGCATCCTTCGTCCCGTGCGGGGAGGTGGTGGCCGGAGCCGGGCGGGCAGCCTGAGGTGAGAGCGCAGCCGGCCCCCGGGAATATGGCGACCGGTGGCTACCGGGCCGGCAGCACCACAGACTTCCTGGAGGAGTGGANNNNNNNNNNNNNNNNNNNNNNNNNGACGGCCCGGCGGAGAAGGGCAGGAGTGCGGGGCCCAGCGCTAGGAAGGGCAAGGGGCAGATCGAGAAGCGGAAGCTGCGGGAGAAGCGGCGCTCCACCGGCGTGGTCAACATCCCCGCGGCCGAGTGTTTAGCACCTGCAAAGAAACTTGGCCTTCCCCACTATCCAAGACAGCTTTATCTTTCAGTGAACCCAAGATGAGCATACATCCAAATGAGTATATGCACAATTTCATAATATGAGCCAGTTTTTTGTAATGGTGCACCCCAACACACACACACACGAGTTCTGAGTGATTTTTCAAGACAATAGGAACGCTGTAGCAGCCCACAATTCTTTTTGCTAAAAGGGTCTGTCTTATTAAGCATTTGGCTCTGTGTATTTTGCAGAACACTTGTGATAGGGTTGTTTTTGTTTTCGTCAGTCTCAAAACATCTGTAGGCCGCTGCATCTTCCCATTAGAGTGACTGGTAAAACGTTTTTACTTAGTGTATACTGCACCTCTCAGTAAAACAGAACAACCCTGAACAAGGTTGAGTTACTTTAATCGTAGTAGCTCACGGGTTGGGGAAGTGATTGAACAACCTTGTTTCATCCAGAGTAGTTGGATCTTTTTCTCATTGGTTTGTTAGCGTTCCCTTTTTTTCTTTTTTTTTTTTTTTAACTCTTGGCCTTATAATTTACTCAATTTTGACACCCAGTAAATAAGAATTTAGTAACTTTAAATGTGGTTCAGGTCAAACTATTTGCTGTGAGTTAGGGCGTGTTTAAAACATACCCAAATTTTTAAGTTTGAAGTTTTAATTTTTAAGATACCCATATCTGGGAAGTCAGTTTGTCTTTGGGGGGTGTATTTTTATGCATGTTTCAGAGAGATTTTTATCAGCCAGCAAAATTGTCCTCTGTGGTTTGCTACTTGCACAAAAAGATCTGTTATTCATTAAATTGCTTTAAAAGG
>Manis_javanica_newGene_617	Manis_javanica_newGene_617.1
TGGACTCTGACTTATGTATCATTGAACCTCAGTCTACATGTCGAGAAAATGAAGGGACTGGTGAAGCCTTTTCTCCTTCTCGTACAGAACTGATCTTCTCACGCGGCCACCCAGTTTCTCATGGGGAGACCTACAACTGAAACCCAGCTCCTGCAGCGGGGAGAGCTCGCCGTGCCTACTGTCGCAGTAGTGGAGCACACTCAACAGCTCCAGGGGGGCCCTAGATGCACTGAGCCCAAATCAAATTCCTGGCAAAGCCAAATGCTGATTTCATTCCGCCTCCAAGACACGCTGAATGAGCCCACTCCTTCTTCCATGCTGCAGTAATTTTTTTAAAAAGACATTTGAACATGGGTCCTGTACAATTCCACTTGACCCATGAGCCTCTCTCATTCTTTGTGGGCACCTTCCCCATCAGTTTCTTTCACCCAGGAACTAGCTCTCCAGTGAGGGGTCCTTTCTTGGATTGACGACCATTAAAGGGAAGTAGATGTGCTGACAGGTAAGATCCGGGGCAGGATATTTGCTGGGACGCTTTGGCCTCTGGGAAGTCAATGCAGGAATACTTCAGTTTCTGAAGATTAAATTGGGTTTTACTAATGGCTTGAATTTCCTATGGGCAGAGAGAGTGGAAAGTAATACAAGGAAAGGAGATTTCAATCCAACACTTGATAGACTCCCCCAGAGGACTGAGCCCCAGATGGTGCCTCTGTGCCCAGGTGTGCTGCTGTTGAAACCATAATCAGGCCCCCTCCCCGCTGAGTTAGCCAGAAGGTGTTTTTTAATCTAATGCAAGTGTAATTAAATCCTTTTTCATCTTGAGGAGAACCGTTTGCTTGGAGGGTTCTCACAGAGCAAAAATTCTCTTAGTTTGCTGTTGAACTCTGCCATTTTGCCAATCTGATCTCGAGTGTGGGCTTCACCTCTCCGAGCCTCAATCTGCTCAGTTATAAAATGGCACTTGGTCCTGTTTGCTTGGTAGAATCCCTGTTGTGTGGACACCCTTCCAGCTCCTTTTCACCTGGTCAGCCCTGACTCTAGCCGGAAAAATTATCTGTGACATTAGTTCTTTGGAAGAGTCCCTGGACTTCCTGACCCCACAGACTAGAATAGATCCCCACAGAGGTACTGCCACAGCTCATCATATCTTCCTTCTTGTAGGACTCCTGATACCTCGGGCTGTGTGCCTAGTTCTCCATCCCTTCAGGACTGCAGGGACTATGAGAGGAGGAAGAATACCCACCCTGTCTCCTGCCTCGTCCAGTGTCTGGAACCCACTTATTTTTGCCAATTGATATCCTTCCCTTGCCTGCTGCAGAGAACCGCTGGCTTCCATAAATCACCTTCCAAAGTCACAGGTGAAGGCCATGTTAACCCCTGCTTTGATGGAAGCTTCTGTGGCAACAACGGTACCAGCACTACTGACTCAGAGAGAAAGCGGGTCCTTCACTAGAGGCAGAAGAGGCGGAGGCGCTCTGCGGAATCACCCACCGACGAGCCTATAAAGGAATCTGAAAACAGCTGATGTTATCATGCCGAAACCCCATGGGCTCAGGAAGGATTCAACTACAGCTCCTCGGACTGAGCTCATTTCTCACCCTGTCTCGTTAGGAGTGGTCATCAGCGCCTGCAGCCAGAGCCTATCATCCGCTCACACCTCCCGCTCACAGGTGACAGCCCCGCTGGCCGCTCCATCCCGCGCCCGATGTCAATTTCTCGCAGACAAACAGTGGGGCTTTTTCTAAGAAACGAAACATGTGCTGTTTGTTCAACCAATATTTACTGAGCACCCTGCTGCATGTATCCCTGTGTGCTAGGTGCTTTGGGGAAGAGAATGAACAGTCCTATAATGTGCTAAGTATGACATTAGATACTTCTTGCACATTATCCTATTATTATCATTACTGTTGCTGCTAATGTTGTTATTATTTAAGGCTACCTTGAATTGAGCATTAATGGCCATACCAAATTTTTATCAGGCACTTTGCAGTTCTTAGGTAATGATGATGATAATGATTATACTCCCACCCTCCAAAGCTCATGCCCACCCAGAATCTCAGAATTTGATCTCATTTGGAAATAGGGTCTTTGTATCTGTAATCAAGTTAAGATGAGGTCATACTGGATTAGGGTGAGCCCAGACTCACTCAGTGGCACCCTCGTAACAAGAGAGAAATGTGGACACATATGCAGAGAAGACAATGCCACACGAAGGCGAAGACACAAAAGGAGAACATCCTATGGAGACAGGCAGAGGATGAAGGGACGCATCTATGAGCCAAAGGACAGCAAGGACTGCCGGCAACCACCAGAAGCTGGCAGAAGCGAGAAAGGATTCTTCCCAGAGCCTCTGAAGGGAACATGGCCATGTGATCACCTTGACTTTGGACTTCCGGCCTCCAGAACTACGAAAGAACCAATTCCTGTTTTTTAAGCCACCTAGTTTGTAGTAACCAGTTACAGCAGCCCTAGGCGATGTATATAATGACGTTAGTTACTCTTTCTTCACGACTTTCTGTGGACAGGACTATATGAGAATTTCACATGATTATCTCCTTTAATTCTCACATTCGATCTAAAAGGTAGTTATGCCGACCCCCTTTTGTGGATGAGGAAAGAACACACTCAGAGAAGTGGATCGGCTTGCCTAACACTCCCAGATGACTGAATTTTCTGCACCAGGCAGTCTAAACGGTGTTTGCTTTAAGCCCAACCCTGGACACCTATCCAAACAGAACTCCCAGCTCAGCTCTTCATGAACGAGCAGAGAGATTCAGGTACAATCTGACAGGTACAAATTGGGCAGGTCTTAGAATCCCAGCAATGTGACCTTGAACAAGTTGTTTAAGCTCTCTAGGACCTCAATTCCCTGATCTACAAAATGGTGAAAATAGCATCTATCTTACAGTATTACTGTAATGACTAATGAGATAGCATGACGTTTATGGAACATAATGTAATATATAGCAGTTGTTATTATTTATATTATTATTCAACCTCAAATGAATGTGCTCTTACCCATTTTGTCTTTGTGATGTCCCAGTTTTTCTCCTTGATACCCACTGTTTCATCTTATGAGATGCCTTTGCCCCTCATCTCTGCATATGATCCAACCCTACCTATGACCCAAGGCCAAGTTCAAGAGCCGACTTGTCCAGGGACCCTCCCGAATCTCTCCTGGAAAGGCCTTTCCCTCGTCTTTCAAGTCAGGGCCATTTACAAGCACTTTCCTTAAATGGCCCTGCCCTTCCTGTCTTAGGTTATTCCCTTGATCTAGGTAATGGCTGGAGATTTGTCTTTACATTTTAAGTAAGATGTCCTTGAACTACTCAATTTCCCAGCATGGAGAAGTCTCATAGACTCAGTCTGGGGTACCCCTCCGACACAGCCCCTGCACACAGGTACATTCTCTCTATGTCTTTCTCCTTGCTGACTTTGACTTTTCTTTGTTTTTCTCATGGCTTTGTGCAAGATCCATTCCCCTCCAGAAGGCAAGGGGCAGATCGCATATGGCACATCATTCTGCCCATCATCCTCCATCCCCATATCGCCTCTTCCTCAAGCCTTTCTGCAGCTCCGAACACTTAGTCTCTATGTCAAGCAGACTTACCAAGTATTTCCTCAAATAATAGTAGTTGCATGCTCAGAGGAAATCTGTCAGTCACTAAGACTTATTTACAAATTTATCACCATTTACTATGTTCTGAGCACCATTGCAAATATTTTACATGGATTAACTAGTTCTAGCTTCATAATAGCCATATATATCTGTTACTGTTCTTTTTTACAGTTGGGAAAACTAATGTGCCCGCCACATTTAAGGCTTGTGAGAATGCAGTGAGATAATGCAGATAGAGTTTACAGGTAAACCTTGCCGTCAGGCAAACAGCAAGCATTAGCTGCATATCTTTGAAGGTGATAAGCAACTTGGAAGGAGAAGTACACTATGAAATACCACCCAAAGCTGCCTTAAAATTAAATGGTAACTTGATTACGGTGACGGTTGACAACTCTGGAAATTTACTACAAATTATTGAATTATACACTCAAAATGGGTAAATTTTATAGCATGTAAATTGTATCTTAATAGAGCTGTTAAAAACAATAGGAGGGAGAGAATAAAGGGAGAAAGTGGCATTCAAGTTGCTATGAGCCAGGCCATTTTATTGACAAGGGTCAACAGGCACAAACCTGAAGCCTGTGAGATTTAGAGTCCATGATTGCTGGGGAGGTTGGTGGTGGGGAGGGGATATGAGGTTCAAAATACACACAAATGTGATGTGTATCATCAACATCATTACTGAATTAAATTTCTCTAAAATGTAAATACGTCAGTTATGTCAATGTAGCTCCACCTTAAGTCTTCAGGAAACATATTTAATGCAGAGTGTGAAGCTATTTGATATGGTTTCCCAAAGTAAGACTGTCCAGGGTCTATAAAACCTTAAAATGCCCTTAGTTTTGAACACTGGCCCTGTCCCCATATCCATGAATTCCTCAGGCTTAGTGCAGAGGTCAGCAAACTTTTTCTGTAAACGTCCAGATTGTAAACACATTGGGCTTTGTAGGCCATTGGGTCTTGATTGCAACTATTCAACTCTGCCATTGTAGCCTGAAAGCAGCCATAGAGAATATGTCAGTGAAAGGGTGTGGCTCTACTCCAATAAAATTACTTAGGAAAATAAGCATCTGGCCAGATTTGGCCCACGGGTTGCAGTTTGCTGACCCCTGGCTTAGCGGTGGGGACGTTATGCAGGCTTCCAGAAATTGGAGGTCTGGTTTCATGACTAACATATCCCATGAATTTAGCCAAATCACTTCTTTGGACTTGGTTCTCTTAATTCTGGTGCTATCAGGAAGTAAGGGGAGGTTATTGTACATCAGTGCATTTCCTTAGAAACCCAGAAAATTCCAAATCGTCAGGCTTCAGAGACAGAACAAGGCAGCTGGGGGGCTGGCTACCTCACTTACTCTCTTTTTTGCTCCATCTCCGTCCTCTCCTGCCCCCAACATGTCCTCTTTTGTCTGGGCCACAGCGCATGAGGCTGCCCCTGCCACAGTGTCAGGGGCCTTTCCAGCGCCAGAACCCCACTGGGCCACCTCTCCTTGAATCAGAGCCTGGACCACAGGTCTCCGTGGAGCCTAAGGCCCCATTGCCCTCCATTCAAGGGTCTGCATTGTTTATTCCAGTCTTTCTTTCATTGGATTTGGAGAAAGAACAAAGGACGAGATTTAGTCCAAGACACAGATGTTTAAGAAATCATCGCTAAGTCTTTCTGGGTTGTGTTGTCCCATAGGCCAACAGGCCCTAAGGCCAAGCAGAGAAAATATGGGAATCTAGCAAGATGAAGGGGCTGCTGTTATCAGGTTATGCTCTCTCTCACATAAACTTCCTAAGCTTTAGTTTCTTCACCTATAAAATGGGGATAATAATTGCTTCTGTAAGTGAGTATGCGAAAGAGGAGAAAGCAGCATTATAATCAACCCTGGGAGACACAGTAGAGTAGACCCTCACTACATAGCTGCTGCTTTTACTGCTATAAAGATAACGCTGTCTGTCCTGTTTGGGTGCTGTAATTTTTATCAATTTGAAGCAATTTCATTAAACATGCATTGAGCGTTGACTACGTACCTGAAATGTCTCTGAGAAGCGTTCAGTCCTGGACACGTGTCTGAGTTCTGTAACTGGTGTTATTATTATCATCCTAAGTCTGGTGGCTCAGCTCCAGAGAGCTGGGCCAACCCTAAACAAAACAATCCGACTTAGAGATTCTTGGCAGGCAGGCAGGCAGAGCCAGAGCCCAGCAACGAAGGTAACACAGCTCTAAATAGATAGCTAGGGGACTTTTTTTTTTTCTATATTAAACTATTGATTTTTCATAAACTCAGAGCAAAAGGCCAGTGAAAACAATCGAGTCCCAGAACAGAATGCCAAAAAAAATGAGATAGCTCTTTGTCCCTTGTTGGCCGCTTTCATGAAGCGACTTCCTTTTTTTTTTGAGATAAAACTCCTTCACTTCTAGGAAGTAAATGGAAGGAAGGAAGGGAGGAAGGGAAGCAGGAAGCTTCCAGGGAGATTTTGAGCAAGTTCATAAGTCTCTCTGGGTCTTAATCAGTCTCTCTTTCAAGTATGATTAATTTAAATAAAATTTACATTCAATAAAATTCACCTTTTATAGGTATAGAGTTTGCTGAGTTTTGACACATACTCACGTAAACACCCCTGCCATCAAGATACAGAGATTTCCTTCACCCTAGGGACCCTCTGTATCCCAACCCTCTGGGCCAGGCAACTCCCGATCTGATTTCCGTTGTCATCATGTTGATTCCAGAACATCCCATAAATGGAGTCCTACAGTGCATAGCTATTTGTATCTGACTGTTTTTACTTAGCACCATGCTTTTGAAATCCCTTCATGTTGTTGCTTATATCAGTAGTTGGCCCTTTATTCATCACTGAGTAGCATTTCACTGTGCGGCTATGTCACAGTTTGTTTACCCATTCACTAGTTGATGGATAAAATTTGGGCTGTTTCCAGTTTGCGGG
>Manis_javanica_newGene_618	Manis_javanica_newGene_618.2
CAGTGCTGCTTCGGGCTGAGAACAGCTGGACTGCAAACCACATAACCTGGAGCTCCCTGAAGAGCCACTCACCTCTTTGTCTTTGCGGCCAGCCGATGCTCTGTGTGAATAGTTGTCAAATAGCACACAGGCAGGATGGATGTCATCAGGCTGCCCTGGAGGACTTATATTCCAGCAGAGGAGGTACAGGAGAGACAGACCCCAAACAAGCAGTGAGCTGTGTACTGCGTGCCAGACGGCGGGGAAGAAGCGCGGGAGTGAATCTAGGAGCTTCCAAATGTGGCTGCGATCTGCCAGACCCAGGTGCAAAGGGAAGAGGACGCCTGCGGAGGCGAGCGCCAGGCACAAGCAGAGGCGTGCGTGAGGCGGCGGCGCGCGGGTGCGAGCACGCAGGGGGCCGTTCCGCATCTGGGAGCTGCGTCTGGGAGCTGCCAGCACCGCTCTCCCCGCTCCTGCTCTTCATCCCCCGCAGAGGCCTCGGCGACATCCTAGCCTATTAGCCCCGGGATTCTCTGGCTCGACAAGGAGAGGCCGACTAAAAGCCTACCAGGGCAGTTACAGGTCTGAGATTCCATGATGTTCAC
>Manis_javanica_newGene_623	Manis_javanica_newGene_623.1
GACTCAGGATGGGGGTTTAGCTTAAAATAAAGTCCCTCTTGCTCTTCCTTACACTGTCTCAGTTTCAGGATTGCTAGCTATGACCCCCCCAAGGGAAATAGCTTTATAAAATAGAGCACATTGTTGATGTACAGTAATTTCTGCCTTTAGCTTACAGCTTCCATTAATTTCCAAGGCTAATTAGATCCGTACCTTGCACTCCACCACAGTGAGTTTTTTTCATACATTTCTAAATAGTTAGATTGTCACATTTTTGCATTCCATCCTGTGACACTCCCACATCCTAAATAACTTAATTTGAACAGACTATGATTTAATCGTGAAAATCTGTGGGTTTAGACACCTGTGTAGTGGCAGGGATCCAGCGCTAAAGTAACCTGTGGAATTCTCCAAGCCCCCCACCACATGATTCATTTCATATCTCTGTCATTTTGCATTTCCCACAATGTCACATAAGTAGGACTCGTCAGTATGTAGTCTCCTCAGATTAAATTCTTTCACTTAGCAATACACGCAGGATTTATCCATTCGTCTCCACATGGGTTGATGGCTCCTTCCTTTCTGTTGTTGAATAGTATTCAAATGCATGTGTAGGGGAGTGAAAACAAATTTTCCTTTGTGCTTCTAGGTTCTTGGCTGAGACATCCCACTCCCCCCACCATAATAAAAGAGATTAACAGGAGAAAACCAGACAAAAACAAAACATGTACAGTTCCCATGAGATGCCCAGGAAACTGAGTGACTTCCTGACATTGCCCAAGCCAGCACCTTGCATGCCATCATCAGCTAAAAACAAGAAAGATTATAGGGGAGCAGGGAAGCCAGTTAAGGGAGGTTATCAGGCAAAGCACAGTAAACAAGCACATGGTGGTCATACAGGGTGAAGTCCAGGTCAAACTCCACTGATAAGAGTTTTCAGAGACTCAGTCACCCTTCCACTCCTGGTACAGACAGGGAGGTACCTTTACAAACTTGGATACCCCTTATAAATGGGATATTCCTCCACAAAAGGGCAACTTCGACTTAGTTTTTAGAGGTTCTCCCGTGTCTGCTGTTTATTAAAATTAATCAGCCTGATAATCCTTATGCCAAAGAGGCATAATTTGGACCATATTCTGCTCTCCTTCACCCGAATATACCCCAATTTGCTTATCTATTCATCCTGATTTCTTTAAATTTTTAGCCATTATGAATAGAGCTGTTGTGCATAATTGCATCCTGAATTTTGTTTAGATACAGTTTTTCAAAGCAGTTGGCTAAATGCTGGAAGTGCGATTGATTGTTGGGTCCTAAGGTGAGACTCGCTTTGAAAGACCCCAGCCAGGCTGTTTACCAAAGTGGTTGTACATGCATTCCACCAGCAATAAAGGAAGGTTCTTGTTATTCTTCAGACCCCAGCAATTGTTATCATCATGTTTTTGGATTTTAGCAGTTCTAATACATGCAGTGTTATGTCATTGTTTTTAATTTGTCATTTCCATAGTGATATGTGATGTTGAGCATATGTTTATTCACTATCAGTATATCTTGCAGGAGGTGTCTGTTTAGATCTTTAGCCATTTTTAATAGTTTGTATTAAAGGTCTTTGTATATTTTCAGTACAAACCCTTTATTAGATATGTGTTTTCCAAATATTTTCTCCCAGTTTGTGTTTGGTTCTCTGAACAAGGTAGTTGTTCATGGAGTAGAAAACTTTAATTTTATAAAGTCCGCATTAATATTTTTCTTTTGTGGCTAGGCTTCTGGTGTTTATGTTAAAACTCATCACCAAACCCAAGGTGGTTTATAGATTTTCCTATTTTCCTGTAGAATTTTTATAGCTTTTCATTTNTTTATAGCTTTTCATTTTAAATCTGTCCATTGTGGAAACTGATAATGGGAAGCCTCACTGATAAGCAGAGGGGAGGTTTGCAGGAAGAGTTCTCTAGCCCACCCCTTCTGGTCAATTGCAGACCTCACAGGAGGGAAGAGAAGGACACCTTACAACTCATACTATTTTGGATACTTTATCACCAAGTAGGAAGAGGGAAGATTTTCTGCCTCCCCCACAACAGCTCAGCCCTTGAGAGATGGTTACAACTCAGCCAATGAGCAGCCATGACAGTTTCCTCCAAGGGGTTTTTGCTTAGAATATTTCCCCTTCCTCTATAAGAGAGCCTCCTCTGCTCTGTTCTCTGAACATGCCTGTGGTTCTGCCATAGCTTCCATGTCCTGGGTTGTACTTCTGTGCTTCTGTAAAAAAAAAAAAAAAATTTTACTGCTAAAATAACAGACAGCTTTATTTTAAGGTTAACCTTGCTTGGTGTCAGGAGTGGGGTCCAGAGAAGAACCCCCAACCCCCAAGCCAATAGCTCTGAGGCCGGTTCCTTTTTGTTTATGGATTTTTGTATGTCTGTAGTACAAATCCTTTATCAAATACATATTTTGCAAATAATTTCTCCCAGTTTTTCTTGTGCTTGGGATCTCTGAACAAAGTCTTTTAGAGTAGAAATTTTAATTCTATAAAGCCCATATTATTAATTATTTTTCTTTTGTGGATAGGCTTTTGGCTATTGTACAAGTTTATTGAATTCATTTTTAGTTCAAACAGGTGTTTGGTGAACTGGTATGGAAATTGGAATTAAAAAATCCCAGTTTCTACTCCAGGTCGTCCTAACACCTAAGGCCCAGTGGCTAAAGAGGAATCCTCTCAGGTGCCTTGTAGTCACACCTGAACTACTGCAAAGTGAGTAGTGCCCCACATCGGGTGAACTGGACCAGGGTGGGCTTGGCCTCTGTGACCCGGTGGTGATGGCTGCTCTGCTTTTCTGGTTCATAACTGACATGGTTGTTTTGCAAAGTAATTTACTTTCCAGTAATTTCAAGCATACAGAAAACTTGCATGGGTGGAGCCAAGATGGCGATGTGAGTAGGACAGTGGGAATCTCCTCCCAAAAACATATATATTTTTGAAAATATAACAAATACAACTAATCCTAAAAGAGAGACCANNNNGAGAGACCAGAAGACACAGGACAATAGCCAGACTACATCCACACCTGTGAGAGACCAGCGCCTGGTGAAAGGGGTAAGATACAAGCCCCAGCCTGGCAGGAACCAAGCGCCCCTCACCCCAGCTCCCGGTAGGAGAGGAGTCAGAGCGGGGAGGGAGAGGGGGCTGGGAGAGGACTGCTAAACACCCAGCCCCAGACATCCGCACCAGAGCGCAGACACAGTGCATGCGTGGAGGGCTGGAAACTAGGGAAACAGGACAGCAAGACCTCTGAGTGAGTCCCAAAGCCGATGCCCCTGTGACAAAGAAAAGCGAGTGCTTTTTGAAAGTCTTTAAGAGACAGGNATGCCCCTGTGACAAAGAAAAGCGAGTGCTTTTTGAAAGTCTTTAAGAGACAGGGGGCCACAGCTGGATGGAAACATCCCAGGTCACAGTCCAGCAGCTGGAAATTCCAGGGAAATCCGGGCACACTAACCCCCTGGGCAACAGCTCTGAGACCTCTCATGGAGGTAAACAGCCAAACAGCTCCCCGTACATTACCCCTCCGGGGCCCTGCCAAAGCAGAGAAGCAGCCTGAGGCTGGCCACGCCGTTAGAAGGGAGCTTCCC
>Manis_javanica_newGene_624	Manis_javanica_newGene_624.3
CAAGCACAAGAAAAACTGGGAGAAATTATTTGCAAAATATGTATTTGATAAAGGATTTGTACTACAGACATACAAAAATCCATAAACAAAAAGGAACCGGCCTCAGAGCTATTGGCTTGGGGGTTGGGGGTTCTTCTCTGGACCCCACTCCTGACACCAAGCAAGGTTAACCTTAAAATAAAGCTGTCTGTTATTTTAGCAGTAAAATTTTTTTTTTTTTTTTACAGAAGCACAGAAGTACAACCCAGGACATGGAAGCTATGGCAGAACCACAGGCATGTTCAGAGAACAGAGCAGAGGAGGCTCTCTTATAGAGGAAGGGGAAATATTCTAAGCAAAAACCCCTTGGAGGAAACTGTCATGGCTGCTCATTGGCTGAGTTGTAACCATCTCTCAAGGGCTGAGCTGTTGTGGGGGAGGCAGAAAATCTTCCCTCTTCCTACTTGGTGATAAAGTATCCAAAATAGTATGAGTTGTAAGGTGTCCTTCTCTTCCCTCCTGTGAGGTCTGCAATTGACCAGAAGGGGTGGGCTAGAGAACTCTTCCTGCAAACCTCCCCTCTGCTTATCAGTGAGGCTTCCCATTATCAGTTTCCACAATGGACAGATTTAAAATGAAAAGCTATAAAAATTCTACAGGAAAATAGGAAAATCTATAAACCACCTTGGGTTGGTGATGAGTTTTAACATAAACACCAGAAGCCTAGCCACAAAAGAAAAATATTAATGCGGACTTTATAAAATTAAAGTTTTCTACTCCATGAACAACTACCTTGTTCAGAGAACCAAACACAAACTGGGAGAAAATATTTGGAAAACACATATCTAATAAAGGGTTTGTACTGAAAATATACAAAGACCTTTAATACAAACTATTAAAAATGGCTAAAGATCTAAACAGACACCTCCTGCAAGATATACTGATAGTGAATAAACATATGCTCAACATCACATATCACTATGGAAATGACAAATTAAAAACAATGACATAACACTGCATGTATTAGAACTGCTAAAATCCAAAAACATGATGATAACAATTGCTGGGGTCTGAAGAATAACAAGAACCTTCCTTTATTGCTGGTGGAATGCATGTACAACCACTTTGGTAAACAGCCTGGCTGGGGTCTTTCAAAGCGAGTCTCACCTTAGGACCCAACAATCAATCGCACTTCCAGCATTTAGCCAACTGCTTTGAAAAACTGTATCTAAACAAAATTCAGGATGCAATTATGCACAACAGCTCTATTCATAATGGCTAAAAATTTAAAGAAATCAGGATGAATAGATAAGCAAATTGGGGTATATTCGGGTGAAGGAGAGCAGAATATGGTCCAAATTATGCCTCTTTGGCATAAGGATTATCAGGCTGATTAATTTTAATAAACAGCAGACACGGGAGAACCTCTAAAAACTAAGTCGAAGTTGCCCTTTTGTGGAGGAATATCCCATTTATAAGGGGTATCCAAGTTTGTAAAGGTACCTCCCTGTCTGTACCAGGAGTGGAAGGGTGACTGAGTCTCTGAAAACTCTTATCAGTGGAGTTTGACCTGGACTTCACCCTGTATGACCACCATGTGCTTGTTTACTGTGCTTTGCCTGATAACCTCCCTTAACTGGCTTCCCTGCTCCCCTATAATCTTTCTTGTTTTTAGCTGATGATGGCATGCAAGGTGCTGGCTTGGGCAATGTCAGGAAGTCACTCAGTTTCCTGGGCATCTCATGGGAACTGTACATGTTTTGTTTTTGTCTGGTTTTCTCCTGTTAATCTCTTTTATTATGGTGGGGGGAGTGGGATGTCTCAGCCAAGAACCTAGAAGCACAAAGGAAAATTTGTTTTCACTCCCCTACACATGCATTTGAATACTATTCAACAACAGAAAGGAAGGAGCCATCAACCCATGTGGAGACGAATGGATAAATCCTGCGTGTATTGCTAAGTGAAAGAATTTAATCTGAGGAGACTACATACTGACGAGTCCTACTTATGTGACATTGTGGGAAATGCAAAATGACAGAGATATGAAATGAATCATGTGGTGGGGGGCTTGGAGAATTCCACAGGTTACTTTAGCGCTGGATCCCTGCCACTACACAGGTGTCTAAACCCACAGATTTTCACGATTAAATCATAGTCTGTTCAAATTAAGTTATTTAGGATGTGGGAGTGTCACAGGATGGAATGCAAAAATGTGACAATCTAACTATTTAGAAATGTATGAAAAAAACTCACTGTGGTGGAGTGCAAGGTACGGATCTAATTAGCCTTGGAAATTAATGGAAGCTGTAAGCTAAAGGCAGAAATTACTGTACATCAACAATGTGCTCTATTTTATAAAGCTATTTCCCTTGGGGGGGTCATAGCTAGCAATCCTGAAACTGAGACAGTGTAAGGAAGAGCAAGAGGGACTTTATTTTAAGCTAAACCCCCATCCTGAGTC
>Manis_javanica_newGene_631	Manis_javanica_newGene_631.2
ATTAAAATGTATTACTTTCTAATCTCAAGGTTGAGAAACTCCTGTTTTGTTGCAATGGTGAGACTGGAAATTCCATGAGGTAAACTTAAAGAGGTTCTTTCATATGGCAGCCTTAGGAAACTAATACATCTTAATAAAGTTGAAAATGTGCATACTGATGATCCACAATTCTCTTACTCTAGAAACAGTTCTCTCACACTCATACAAAGAACCTAGTCTTCAAACTGAATCTACCTGGATAATTCTAGGGACCTCAATGGTCAGTACCACACTGTTTTGATTGCTGCAGTTGTATGATAACTTCGGCATCAGGAAAAAAGCTGATTTGAAAAATAATGACAGAAGTAAATGTGAACTCATTGCCAAGAGGAGAAGTCGAGTACAAGCAGATCTTTAGTCAGACAAATTCCTGTATAAAGGAAATAAAAATACCAGAGAAGTGGTAACTAACTGAAATAGATGTGTCTGATATGGAGAGAGGGGATGAAGATGCTGTGGGACCTGCCTGCAGGTAAGTGGCCAAGTTCTACCCAAGCTGAGGAAGGGGTTGAATAGACCAGCCATCGAGGGTACTGTCCGTGTCAGAGGTGCTGAAGATCCCTCCCAGGGGCCTCTGTTATCCCAGCATTAATATGTATGACATTGCCTTCTTCCTTCATTCCCGCATCCTCTGCCCTGATGAAAGCACATCAAAAAGGAATGTATGAACACCCCCTCCTTGAATGAATACATGAATGTATCACAGATGGAGGGGATGTCTGAATGTGTGGAGAAAGGGGCTTCTGAAGAGCCCTGAAGGCTGTGATGGGAGAAAAATCAAG
>Manis_javanica_newGene_640	Manis_javanica_newGene_640.1
GTTTAGTGTCCCCCCTCCCCCACCCCGCTGGCTCCCCACCTCAGCTGCTGGGAGAGAAGCCTTCCTAGTTTCCCGAATCACCTCTTCTTTCCACAGCTCCCAGGGCTTGAACTGTTGTCTGGGCTCATGCAGAAGGCAGGGAAAACTCCAGCAACAGGAGGCTGGCAGCCTCCCTGCAAGAGGAGATGAGAAACTTGATGTAGTGGCAGAACTAGGACCTCAAAATCAGGTCTCCTGAATCTGAGCCCCACGCTAGGTCAAAGAAGCCTGCTGCCCCCAAATGGTTGGCAGGCAGGGGAAGTAGGAAGATCACCCTGCCCAGATGCTTTCTGCCTCCCCTGGACTCCACAGCCTGCACCCTGCCACCAAAAGGCAGCGTGCCTCTAGCACCCTTCACTGCTCTGGCCCTGGTTTTGCTTTATGTCATATGATGAGGTGGGTGGGCCAAATGAAAGTTTGCAACTTTCTGACACAAATGGGTAAACCCTTTCTTTTTTTCTTTAAAAAAAGTTTTTTTATTAAGGTATCATTGATATACACTTTTATGAAGGTTTCACATGAAAAAAAACATTATGGTTACTACATTCACCCACATTATCAAGTCCCCCCCAACACACCATTTGCAGTCTCTGTCCATCACTGTAGTAAGATGNNNNNNNNNNNNNNATCACTGTAGTAAGATGCTGCAGTCACTACTTGTCTTCCCTGTGCTCCCCCTCCCACCATGTGCACTAATCATAATACCCCTCAATCCCCTTCTCCCTCACTCCCCACCTGCCCTCCCCTACCCCTCCCC
>Manis_javanica_newGene_645	Manis_javanica_newGene_645.2
CCTCCCAGCCTTTCAGGATCATCCTCGACATCGCCCTATCCTTGCCTCAGAGGCCTTTTTCCTCCCCTCCTTTGCCACACTCCCCACCTTGTGCCCACCGGAGCCCCTGCACCTGTGCCCCTCTGCTTTCTTGCTCTCGGCTGGCTGGCTCCTCCACCTCCGCGGGGCTTCCCAGGGGCGCACCCCCAACCGGCTCCGCCGTGCGCCTGCGCTCTGGTCCCGCTGGGGCCCGGCAGGCAGCTGGAGACCTTCGGCGCGGTGGGTGCGCTGTGCGCGAGCTTCGGGCTCCCGGACCGACGCCTGCGCGGGACTGGGACAGGTGGCTGCGCTCGCCCGCACGGCCGCCGTCCGGCCCGCGATGGGCTGCTCCAGCAGCGCCCTCCATAAGGCCAGCCACAGCAGCAGGCTCCGCAGCGGAAAAAGAACTTTTGGGCTACTAGTTAAAAGCTATGACTTCCGGAGGAGGAGCCAAGATGGCGGCATGAGTAGGACAGTGGGAATCTCCTCCCAAAAACATATGTATTTTTGAAAATACAACAAATACAACTAATCCTAAAAGAGAGACCAGAAGACACAGGACAACAGCCAGACTACATCCACACCTGCGAGAGCC
>Manis_javanica_newGene_646	Manis_javanica_newGene_646.1
GCGTGTGGGCCGGCGCCTGGTTGCTCCACCCGCAGGCTGGCGGCCGGGCTGCTGTGCCTGCACTGCTGCGCCCAACCAGCGAAGGCGCTGGGTCTCCGGGGGGACATGCGGCCGCCCTCAGGGTGCTCTTTGTTGCAGCCCCGCTCTTCCCCTCGCTGCCACAACTCGGGGCAGTTCTTCTCACCTGCAGATTCCAAATGTCTTCTTTCCTCCATCATTCCACATAACCCTGGAAAGATGAGGCATCATAGTAAGCCTAGTGTGTGGAGCAGTGCTCTGGGTCCAGCCTGCCTGCGGAGGTGAAATCCTAGCTCCCCCACTGATCTGTCCGACTACGCAAGCTCCAGAAGCTCCCTGTGCCTGTGTTCCTTCTTCTATAAAATAGGAATAACAATATTACCCATGTCACAGGGTTGTCATGATGACTCAATGAATTACAATTTGCAAAGTTTTCAAGAGTGTCTGATACAGAGTAAGTGTTAAATAATTTAAGAAAGAACAACATAGCTAGATGCTAACGTTGTGATAGAAAAATATTACATGATTCTTTCCTTTAGGAAATGACAGTCAGGTGGGGAAGTGAAGGACCCTTACCTCATCCAGTAATCACTGCAAAGCAAGGACACTTTCACAGATGAGAGAAGCGATACAGAAGAGAAGAGCTCTGCCTTAGGTCACAGCCTGTTCTTCCCCTCCTGCTGATGGAGCGCACCCTGCGCAGAGATGCTGCTAGACCTGAGACCCAGACGGACCAGGTGTCTGAGAGGCCCTGGGGAAGGCTTGGCCCTCAGCAAGTTGATTCTGAAAATTCCTGACAAGGAAGTCAAACCAGCTTAGGGTGATGGCAACCCTCTTACTATGCTGTTCAGGTGCTAGAGAAGAAAACTGCCAGCAACCTGAGACCCTGGGTGCTGATGAGGCAGCCAGCCTTCTCTGACAGGAGACCTTCAGTGCCATGGACACAGCCCTGGTCACCACCGACTCACTCCCTCTGCCAGAGGCTGATGGTGACAGGTCATCAAAATAAGAGGGAGGAAAGACAAAGTAAACAGAATCTGAGACACAGACCTGCCAGATGACAGGAGGAAAATGCAGAGCATGAATGTAACTTAAGAGAGAGTGTTAAAAGAAAAAAAATGTGA
>Manis_javanica_newGene_652	Manis_javanica_newGene_652.2
CGTCCGGTTTTGGTAGGCACCACTGTTGGTACAGGAACATGGCTCTGAATGGTGTAATGGAGCTGACACTTGGAGATACTAGGATGCAAAGGAAAACTACAAAACATATGGGAGAATATTTGCTGGAAAATTACTTGGTTAAAACCTGACAATCTTAACGGCATCTGGGGGTTTTTGAATACTTCTGAAGCTGTCGATGTCACTTGACTTGCAACCTCATTTTGAATGAGGGGTCGCTGTCTGCCCATTGAAAGGGCCAGTTTGCTGTGAGCTTCCTAAGATGTAAACCATTTCTGGCTGTTGCCATGAGATACACTTGTAATGAAAAACTGGTGATCAGGAAAAGCTCTTCATTTTACCGACATGGAAAGAAAACATACAAATCAAAACAAATTATATTGGTTTTAATTTTTATAAATAATGAATCAAAATCAAATCGATTAATTTGTCCATAAGATTCAAGCCATTTCTATCTAATGTCACAGTGCTCTAGAGTCACAACTTGTTAACCAATGGGTTACTTCCCAGGTCTATTTCTACTTTACAGAAATAAATATATGAAACAATGTTTTTAATGGGAAAATCTTTACTTCCGGTTGATCATCCGTGTAATTAAAATTATCCTGAATGAATTTGATTTTTTGTCACCTGGTTGAATTTAGAATACATTATTGTAATTAAAGCTGATTGAAAGTTTATGCTGATTGAGTATTGGGAAAATCCTTAGGTTTTATGGAATATGATTCAGATTGGCATCTGAACACAGAAAAAGAAGTGTAACACTTTGGCTTCATGCAGGATACTAAGTATTACTGGATTACTTGAGGCTTGAAAAATGGAGATTAATACTGAAAAAGAAGAGGACAGCATAACAATTATGGGACATTGAGAGAAGGTCACTGATAATCGGTTAAAACTAGCTGAATATTACACACTGGAATTATTATAAACAGTAATATCATCTGATCTAATCAAAGCAGTTGGGCCCTATGCATGATCATTTTCCCTAAATAGCTGCATGAATAAATTGTTCCCAAGCCCATTCTTAAATGTCACAGTCGAAATGATATTTTTGTCAGCTTGTCATAGTGAACTATCATTTTTTCTCTTAAGATTTTTGTTGTCCTTCATTAATGAAAATTCAGTTATGGACCCATGCAGTTCAGGAAAGTCTCTTCAGACAGATGTAGTTTAGTGGCCTGTGGCATGCAGTAAGTTTGCCCAATTTCTAAGGCAACATAAACATGCCTTGGGAACTATTTCTTGGAGCCATATTAGAAAAGTATTGATTATACCACATAGACATAAAGCACTTAGTATTTTGGATGTCTGCTTTTATTAAAAAATTATAGGTGCAAGGAATCTAACAGTGACCATGCATGGTCACATATAAATGAGAATTACAGGAAAATAAGCCTCAGCAAGAACTTTGTTGAAAATTAACAGATCCTATATTAGTTAATGCTAAGCCTAAAGTCATTTAGGCTGTGATAGCCAGAGGGGGTGGGTCCTTAGTGCAGAGGCTATTAGGAATAATGGGTTATGTAATTGGCATCTTGTCTTACCAAGAGAAAGCTGTGGATCCTTAGAATAATTTACAGATGAAAAGCACTTTAATGTGAGCATTCAATGTTATGGTATATATAAAATGCAGTGATAATCTTGGCTTTTAAAACTAATTCCTCTTGATAGAAAAAATCAAACCACTTTCAGATTGAAGTAGCATCCTGTTAGTAGCCTTTGTCTTACCTGCATTTGTCCATTCAGAAAATATCCCTGAGTTTAGATACAAGTGAACATTGATGTTAATATGCACCCTTGATCCCTGATCCCCCTTATACCCTCCTCTGCTTGTGCTTTAGGAATGTATCTTAAGTGTCTACCTTAACTACCTGGAACTTGGTTGTACAGTAAATGTTAAGAGAAATGATTAAGAGTGACGGGGGTCACTTTCATGGAGAAGTGGCTCCCCTTTTGTCAAAGCTGGCAAACATCACTTTAAAACGGCAACATTGCAAAATGGACAATTTGCTTTAGAGCCCTCTGGCCTCTTTTTCCTGCAGTTGCTTCTGTTTTGTTTCCCTCCCAATTGTGTAACTTGTCACATTTCTTTAGTTGATAAAACCCAAGTTAGATTGGTGATGTACATTCACTTCATGTATTTCACTGTTCTAGGCACTGCCAAGGAAGTAGAACACCATGTCCTTTATATGTCAGTAATACAAGGTGCCGAGAAAAAAAATCACGGGCAAGCTAAATAGAGTACTGTGGGAGAGAGGAATACTTAATGTGAGATTGCACAAATGATTTGAGCCAAAAACCAGTTCAGATATGGGGAAGATACTCTTATGCATAAACACTTCAAGCAAGAATAGTATGCTTCAGAAGCTGAGGGTATCAGTTGGATAGATGTAGGACCAATAGGCTGGAGAATAAGGTTGAAGTATTTTAAAATTTCCTTACTAAGGCTTGTGAGCAATTGGGTTAGAACTAAAAAGCTATTGTCATTTGAGATTCTAAAACTGGACATTGTTTCAGTAGGAAGACACATAGTCACATTTTTAGGCCTATTCTGTATATTACACACTTGAAAGAAATGAGTCAGGTCCAAAAAGGCATAATTTTAGTGGAATTAAACTTGAAAGTATAACATGTCATCAACTCCTATTAAAGTTGACTGATTCAAACCAGTAGACACCTGGGTAGAATTTTTCATTCACAGCAGAGCTCTTGCTGTTAGACTCTACCAGCCTGATTTATGAATGCTAATGTGCTGGTTGGTAATTTTTATTACTAAACAGGCAACTATAAGCTAAGATCAGGGATCTTACAGTTCCTGCTGGGTAAGGAATTTGCCCTCCAGAACATACCTGCAGTTGAAAGAAACCAATGGACTCAGCCTTAAAGACAAGGAATATATGCTGTGATTGGGATCTGCTTGGTTAAGAGATTTCAAAAGTTGAAAGCAAAATTTACCAGTTTCTTACTATTGTGACTGGCCAACAAGAATTCTTTTCTCTGCTTTACATCATGTTTCCATGTTACTTTAAAATAAGTAGGCTCAAACCTACCTTTTGGTGCATTCTGAAGTTAATTCTCTTGCCAGAAGCCCAATATCTGTTGCATTGGTTTCCCAGACAAGTGCCCTCTGAACTGATTGTGCACTGCATAATCCTTGCTGTTTGCCCAGCCTGTGTGAAAGAGTATTTGGCTGTTCTTCCGGTTTTTACACCAGTTCCCCAGTTGAACCTTTATTTGAATCAAAGCCTATTAGGATAACCTGCTTATCTCTGGCCAGCCCCTCCTCCCCAGGGATGGTCTTTCCTTCCAAAAGTTTACTTGCAGTTCCAAGTTGTACTTGTAGTATTTATAATTGTCTGAGTATTGCCACTACCTCTGGCCTTGCTTCACCTCACTGATATGGGTAGGTACAGAGATCAAAGCACAAGTTTGCCAGGAAGTTGTGGAAATTTTGTGGGCCATCTTGGGGTAGGGGAGAAGGTACCTTTTCAACATAAGAACCAGACTCCTTTGTCTCATTCTCAGTGCTGGCCTCCTCCCCTCACCACTAGTCCACTACCCATGCAAATGAGTTATAACTGGAAATAAAGATCAAATTTCACAGAATCTCAATTCACGTCCAGTACAATCCAACCTATTTGGAAACTTTATCCAATTAGTTATGCTTACTTGGTTGATACTAGTTCTCTTCAAAAGAGTATTATTAATGGAAAAAGCATTTCTGAATACTCATATAATTTGAAGAAAGTAACATTGACAAGTACAGTGCATCACTTTACCAAGGACAGGAAACAACAGCCCTTACCTCCTACTATTGGCTATAATTGATATACAATGAATTGTACATTTTTTTAATGTACCATTTGATGAGTTTTCCTGTGAGTATACACCCATGAAACCTTTAATACAATCAAGATAATAACTATCTCCATCTCTTACAAAAGTGCCCTCTTTTGAGGCTTGATATTTAACATGTTAAGATTGAGATGGTATGTGATATCCAAATGCGATTTTGAGTTGAGGGGAAAGATCTGAGCTGGAGAAATAAAATGAAGTCATCAGCATGTAGAAGGTATATTTAAAGCCTTAAGATTAAATGAGATCACCAAAGTGAATATAGAGAAAAAGAAGGGGTCCAAGCGTTGAGTGCCACGACATTCCAAGAGTAGGACATTCTAGGTTTAGTTCGAATCCTGGACGTTATTTTGTGCTAAGGGAAAAATAGTTGGGAAGCAGAGGTCTTGTCAAGTCCAACTGCCATATCTGGAATGGAAACTAGATGGAAAATCAAAGAATTCTAGAATGAAAAGTGAGGGTGAAAACTAAGCAAATGAACTGGAGTAATGGGGCGGAGATTGCCTTGGATTTAATACAGAGCATTGGACAGCATGAAATCTGAAGGAGTTAATTCGGAGGAGAATTTTTGTAAAGTATCAGGTTAAAGTGGCCTTCAGGAAAGGATGAGTTGAATTTAGAAATGTGGTTAAGAGTGCTCATCAGACCTGGGGACTTGAAGAAGTGGAGTTGACAACGGACAAGTTAGAGGTTTGTCTTGCAATCTAAAGTGCCTGCTCGGGCTGGAAAACTAGCAATTTTAATAGTTAAGCAGTCTAATTCTTCACTATTCTATGGAGCTTACCTGCCTGGGAGCAGAAAGCAGGAAATTAGGGATAAACTGGCCAAGGAGCAAAATAATGACAGGCCAAGGGAAATAAGGTAGCTCAAAGTGGTGTTAACATTATTAGCCTTGAGGTACAGGCTGATTAGGGAGAAAAACAACAAGAGTGCTGGAAAACTAACCCAGTTAATGATATATCAGGTGTACTATGGAAAGATGTGGGTGAAAACGAAGCAAAATAAGGTCCTTCTCCAGTTATACTACTACATGACCCACAGTATGTTGTATCCTGATTACTGGTTTATCTCTCTCTTGTCCTAGGGTGAGTTCTTTGCAAGTAGAAACTGCCCCTTTCATCATTTAAATTATGTACCTAGGGCAATATAATGGCTCCCATTTTAAAAAATGGTCTAATTAAGTAGATTTCAATATGTATATTTATGGTTGTGTGATTCTAGTTCTCCAAAAGAGAAAAGAAAAATGGTTGGAAGCTATAATGGGCTGAATATTTCTGTGCCCCAAAAATTAATAAGTTGAAGCCCTAACCTCACTGTGGATGAATTTGGAGATGGAGCCTCAAAGGAAGTAGTTACGGTTAAATGAGGTCATAAGGGTCAGGCCCTGATCCAATAGGATGAGTGTCCTTATAACAAGAGACACCAGAAAGTGCTTTCTTGCCAATGGGTTTCAGCCTCCCACAAGTTCACTATGAATTCAGGGAGACTGAGGAATGAAAATGGAACGTTCTTGGGATAAAAGGGTTTATTACCCAGCTTGTTCTCCCAACTATATGTCAAGCATTAGAATTACATCTGTAATCCTTCTCTGCCTTTGCCGAGAACACTGGGCAGAGCTCTTTATGTAGTGACTTAGTCAATAGCCTATTCCTACAGGTGTGGAAGCAGTAGCCTAGCAGTAGGCCAGTTACATCAAGTACTTTAGGTTCAAGTGAGGATCCTGGCCATAGGAACTTCTGTTTTCCCCACAGCACACTCTCTATGCCCACCCACAAAAAAAGAGGACATGTGAGTGCACAGTGTGATGAGGGCCACCTACAAGCCAGGACAAGGGACCTCAGAATGAAACCTACCCTGCCAGCATCTTGATCTTGATCTTGGACTTTCCAGACTGCAGAGCTGTGAGAAAAGTAATTTCTATCGTTTAAGCCACCTAGTCTGTGGTATTTTGGTACGGCAGGTCTAACAGACTAAGACAGAAACAAAGGATAAATGGTTACTGCAATAATTTTGGGAGGTTGTATCTGGCTAAAGAATTACAAGTAATAACTATGAAAGAGGACCATGCATATAAATCTGCTTTTTTCCTATTTTTTTATAAAAATGGAAACTGGATCTACAGTACACTTGCTAATTGAATATTAACAAACACAGCTACCAGGTGCAAAGCTTTCTTTCCACCTGTCTCTACTTTCAGCAACAATTTCAATTGTTTGAGAATCAGAAAAGCTTTTAATAAAGAACTCCATAAAGAAATCAGATTGAAATTAAACTCTTAGAAAGTTAATGTCTGAAATCTTATGCTTCACAAGATAAACTTTTTAATGTAAATGTGTTTTATCATAATTACTCATAACAAAAAATATGTTTACTAAATATTTCTCTGAAATTAAGGTGGCA
>Manis_javanica_newGene_655	Manis_javanica_newGene_655.2
GCCCCCGCCGCCGCCAGCTCCAGCGGCCAAGGGAAGTTGGGGGCCGCCCGAACGCTCGCAGGGCCCGGCAGGACCCGGTCCCCTGCGTCCCGCCTCTCCGGTGGCCCCGCACTGGATTTCCAGATTTACAGTATGGATGAACATTAATGGAAGGAGAAGTGTAAACTCATCTTCTCTCACTATGGAGGCAGGTTTGGGAGACGGAGAACCTGACCGAACTTTGCTTCTTGGTGATAGCAAAGATGTCCTTGGGCCATCAACTGTGGTAGCAAACAGTGACGAATCTCAACTTGTGACACCAGCAAAGATGAGTCAGCGCCAAGGGAAAGAAGCCTACCCCACACCAACCAGAGATTTGTATCAGCCACCTTTCAGTCCAGCAAGTCCCCATAACCAG
>Manis_javanica_newGene_656	Manis_javanica_newGene_656.2
GAATGTCCTTCTTTCCCCTCTGGGGCAAGAAGACTAAAGTTCTGTTAATGAAACAGATGCTTCAACAGACTCTGAACCTTAGTGTGATCTTGGGAAACTTTCCAAGGGGTCTGATGATACCATGTGAAGTCTCACAAGCTGACGTTTCCTGTCGCTGAGCTGCCACGTCTGAAGGCCAAACCAAACAGTGTTTGGATTATTTGGATCCTTGACTCTGCTTTGTCCCTCTCTCTTTCTTCTGTCCTCAGCTCTGCCTCTCCTTTGTTTCCCCATCCAGCCCATGTAGATGTGCAACATAAAGGTCAGAGGCAGGCGAGGCCTTCCAGCCGGACTGAATCTGCTGAAAAACCTGGAGAGCAGAACACCCTGGACTGGGACACCAGCTTTGTTAGGAGACAGAGAGGGAAGCGCTAGCTGGAAGTGCTTCCTGTGAGAAAGAGAGAGTGTTTTCTGAGAAGGTGAATAGCGACTTGTTGGCTGGGCAAGAGGAGAAAGCAAAAATCTCTTCTGTTTCAGAGCTCTTGTGACTTCATTGAAACATATGAGTAAAAATGTAAAAAGCATGTGTGTAAATGCTGCAGCTAAGGATGCAAAACGTGGGAGTAGGAAATTAGGAAAGAATATTGCCAGCTCAACTGGCCTAGACTCTCATTTGCAATTCTCTTTACTATATTACAATTAATGGCAGGCTATATCCTTAGACCTAAAAATAAGAGTCCTGTAGATGAATTTTAGGGTTTAATTTTATTTCTTATGAGTATGAGTTAATTCACAGTGGCAAGGCTGCTGAATTGGTAGACTGGTGACTGCTCACCCATAGGTTGGCAAATGGCATGACTAGAGTTGGTAAGGTGTGAGCCTCACGACACTCTGAGGTGCTCTGTGGTCTCCTGCTCTCTAGGGTCAAGAGATTGTTATCTTATGTGATGCTGATAACACAGGAAAACATTTTGTTCTGTGGGTGGTGGAGGATGGAATGAAGTGAAATACAGGGAGAATCTAGGATATGATTTCCTTCCAAGATTTGATGATAACATTCCTACTGTATAACATCTTAGCCACGGTACTATAATCATAAAATGCAAGCAACTATTTGTCATTTTCCCTCAACACTTTTTACCAAAGTAACCCTGAAGAAGGATATTCAGATTCTTCCAATTCCCTCATTTTGTTTCCTCTTTATTAGTGTTTTTCCAAGTGTCCGGAAAAATATTTATTTTTACTGCAGTGAGAAACAAACATTTTTCTTGAGGATGACAATTTTCCCAGAACTAATTGAATCTGACTCCTTCCTTTGTATGTCTTCATCAGGAAATCAGTTTTTGCTCAATGTAACACTGTCAATTGAATAACTGAACAACTCATATGCTAATGATGCTCAACAGTTTTCCCTAAATTTATAGTCTAATCTTCAGTGGTTCTTTATTGTTTTTGGTATTGGTTTTGATGGAGTAGCAAACCAAATGTCTAATAAGAGTCCAAGTAAGTAACATATATAGTGAAATAATTTAGACTTAAAAGACAGTGAACACTCAGATTTGGGGTTTGTAAACGGTAGGCATGGAGCCATTGCAAGGGATCCATATGTAAGCAAATATTTAATTCTGACTTAAGAAAGGTCTAAACAGAAGAAAGAGAACCCTAATCCCCAGAGGAGAGACCTGATAAGAATAAGGCTGATAATAAGCCATATGGGAACAGATTCATGGAAAAGCCACAGGCCTAGAAGGAACTGGGAACAATGGACAAGCAACAGACCAGACCAGAAACAGGAGAATGAGATCAAAGCCAACCCAGATGAAATTAAACAGGATTTACTAATTATTGAGTCTCCAACACTATGTGGAAACAGGACTTACTTGTGGATCATGGATCCTGAATCTGATAATGCACAAAGAAGATTGTGGGGCACACGGGCACCAGCATTGATGACTGAGCAGCAGGATTCTGGGCCAGTGAGCTGTC
>Manis_javanica_newGene_665	Manis_javanica_newGene_665.1
CCCCAGGCTCAGAGGCCAGCCACCTGTCCAGTGGGATGCAGCGCCAGGGATGCTTTCGGCTGTAGTAGGATTCTGCCTGGCTGGTGGGCAGTAGGGGTGGGATTTTCAGCNCCTGGGCCTGCCCCAGGCTCAGAGGCCAGCCACCTGTCCAGTGGGATGCAGCACCAGGGATGCTTTCGGCTGTAGTAGGATTCTGCCTGGCTGGTGGGCAGTAGGGGTGGGATTTTCAGCATCATCTTGAGGTTCCTCTGCTTANTTTCTCACCAGCCATCTTCCCAGC
>Manis_javanica_newGene_667	Manis_javanica_newGene_667.1
CTCAAAAAAAATCCCCTTCATGTTCAAGATGTGGTCCTTGCCGTTTGCCGCTGTCAGAATGCCCTGCTTATGTCGAGGCGTTAAGAGCAAGGAGCAGCTTTCGTCGGGTCTTACTCATTTGGGGAGCAGTCACGGAGGAACTCCCCGGGGAGGGCTTCAGCGTCGCCCCAACAGTGCGATCACGTCCCAGTCCCAGAGGCGTCTTCCCCCAACACCTTGGCTGTGCTGTTCGAAAGCTCTGAAGGAAAACGAGGTGGAAGCGTCGATCTAGGCAGACCACCAACATTACTAATTTAGATGTTTCTGTTTTGTAAAATAGGCGCTTAATTCCTGGTGTGTCCTCACAATGGACAAACCTAGGACGGGGCCACAGCCGCGAGGAAGCACCTAAGGAAAATGTACATCATAAAGCATCCTTGTTCAGCGTGAGAAAAGAAAGTTTTCATGGCTATGCTCCGTTAAAGCTCTCAGCGTCGTTTAAGCGAGCCACGCACAGAGGCACTGCAGGGATCGCATCGCTTCGCTCATTTCGCTCACTTACCGTCTGCATTGTTCTCCGCATTATGCTGGGTGTTAGGCATGCAGGAAGGTGGTGCCTGAGGCTGAGTAGGAGAGAGGTCAGGTGAATAAAAATGTACAGGGAAAAGCAGTTAACTGGCACCATGTTCCTATCCGTAAATATTCATAAGCCCCCCTCCCATCCCTACTCTAAGAAACCAGGATTTTTCTTCCAGTGTTTTCCTTTTCCCCAGCTATGTCCTTTAGGAGGCAACACTCATTCCCAGCTCATGGGGGAAAATGATGACTGAGACAAGCCAATCTGGGCGGGCCGTTCCCTCCTGCCCACGGGCGGCATAGGCTGGGCATGTGGCGCAGTTACCTCCAAGGAGGTGTGGGGAATTTGGAGGGGCCTATAAAATTATAGGCTGTGTCTCAATGTTATCACGTCTGTCTGTGCTGCCTGGGAGCTGAGCCTTCACGAGCCATGGGAAGAACAAGCCAGAGGGATGGGCCGCTGTGAAGATAGATGGTGGAGCTCAGAGGGGGAAGGAACACACATCGTCAGTGTGGTGGAGCCATCAGCATCTCTGCCCACTCTCCCATCTGAGCCACAAGTTGACAGACCACAAGTTCCAATGTCACAGAAGAGGCAAGAACCTGACA
>Manis_javanica_newGene_675	Manis_javanica_newGene_675.1
ACTGGCTCAGAGATGGACGTGATGCCAGCCAGAGCCAAAGACGTATGACTTTTTCCTGCAAGGTTAGGGGTTGGAGCCACTGTTGCCATCTTCCTGAAGAGACACAAATATTTCTGTAACATTGTTGAAGCCCTGAATCCAGCCCTACTCCTAGACTTCTGTTTTGATAAAAATAACAACACTCAGAAGCAGAGACTACACAGCTGCTAAAATGGATAGGAGGGAAGGAAGAGGAGATCCTGACCAAATGCTTTACGTGTTGGCATGCAAGAAGTTTGGATCAACACTTGATGTAAACAGGCTCTGCAGCATGAGGAGTGAAAGCATGGGCCTTGGAATCAGAAGCATTGGCCCCCATCTGAATGCTGTGATTCCCACTCCACCACACTGAGAAAGGTTTTGATCTTACGTGCCTCGATTCTTCATCTGCAAAATGAAAGAAACACTGTCTACTTCCTAGGGCTATCGGAAGGGTTAAGTAAGCAAATCCACAGAGCACAGTTCCTCACCCAGCATTAAGGGGAAATAAAAGATTAATAATGCTAATAAAATAC
>Manis_javanica_newGene_679	Manis_javanica_newGene_679.1
CTTTGTCTCCGTCCGGAAGGGCTTTAAGGAAGGCATGGCATGAAAAGTCCGCTCTAGAAAAGACATCACTCTGGTTACCGTGAAGAGCAGAGAGCTGAGAGGCCACGAGATGCCGTGAGAACGGGCATTTGCAGCGAGTCCAGACAGGACATGATGGCGGCCGGGGCAAGGTGGCAGTGGCAGAGAGAAATGGACAGATCTGAGATGTGCAGCAGGGAATCAGCTCTGCACAGAACAGATACAGACTCATCAAGAAGTCTGGAAGCAGTTGTCAAGCCAACACCCAAGAGTACAGAGCCCCCGTGGCACACGTATCAGTTAGGACGCCAGCTGCTGCTGGATTAGCACCCAAAATGTAAGGTCTTGGCACAATGGGATCACCTCTACCCTCACTGAACAGTTCAACGTGAGTGGTGCTCCTGGCTGGCAGATGGATTTCCTCCCCATAAAGATTCAGGGACCCAGATCCCTCCATCTTGTGACCTAAGATCCTCGAGGGCAGGACCGGGCAAACTTCTTCTGTAAAGCACCA
>Manis_javanica_newGene_680	Manis_javanica_newGene_680.2
AAGGGCAGTGAATGTCCAGAAGCGGGCTGGCACCCGCAGTCGTGCTCACCCCGACCGCAGATGGACACGCTAACGGGCTGAGAATGCGTGCCATCAGCTGGCACTCCCCGAGCGGCCGGACGGGCGCGCAGCGCCTCTGCACAATAGCTCCCCGATTGCCTTTCTTGAAAGGTCGCTTTGAATCCCGCGTCCCTTTCTGTGGGGTGGGGGTGGGGAGAAGTCTCTGATTTGAGGCTGATACTGGGACCTCAGGCAGCTGTGAAGGTGAACGTCGGCTCTCTTCATGCCGGTGGGACCCGAGGCCAAACGCAGAGGGTGGCAGGAGTCTGCCCAGTGCTGAAGGGCCTCCCCCTCAGGCGGGGCTGGGATTTCCGCGGTTTTGACCTTGCAGAGCCGCCCGGGACTCAGCCTGGAGCTGGCCCTGCCCTGTGTGGCTGATAAGGATTCGTAACTTCTTTTTTTTACTGCTTTTGCTCGTCACCCCTGCCCCCGGGAAACTTTTCGGTTTCTTCTTTAATCTTTCACTTTTAAATAAGGGATTGGAAACGGACGGGCTGGGCCTGAGCTTTCGCTGATTTCAGCAGGACGCGGCTGGCACCCGAGGCGGGGAAATTGGGTTGCCTCCCCATCTCCTTTTCTGAGATTTGCGCTGTTTCTTAAGTTTTGTTTTTTCAGATCGTTAGTTAGATTTCCTGCAGTGTCTTTTGCCCAGCATCTGCCACCGAAGAGGGAGGTCCCGACAGTCTTCAGGGAAACCGACTGGGGCAATTTCTCTTGCCGCTGGCAGCATGGAATGGGCCCCGGCATGTTGGTCCTGGTAACCAGCGGAAGGAGCAGGGAATTGAGCTCCCAGCCCCAGCACGGGGGCCTGGCCTTCCTTCTAAGGGCGTGTCCCAGGGTGCATGGGTCCTCAGCCAAGCACCCAGGTGCTCCCACCTGCATGCTGGGTTCTCTGGACTGAGCTGGGGCACCTTCCTCTCATTCTCGCTGGCCTCACCTGAGCCCAGGCCCCGCTCCCTCTGCAGCAGCCCAGGTCCCTGCTCTGGCTGCACAGGCCTCCCAGGTGTGCTGGGTAAATGCTCTTGGTGGATCCTTTCTGGCTCACAAATTTAACTCATTCTCAGAAAGTGTTCTGGACAGACCTGGCCCCTCGGGCATAGTCCGGCGGTCTCGAGGAAGTGCTGCATGGGAACCATGTCACCCCAGCTCCACGGACCGCCAAGCTGGCTGCTGTTGGGTACAGTCTAAAACCACCTTGAAGAGTGGCCACATCTGTAGGAGGTGAACAGCCTTGTGCTGAAGCTTCTGAGAAGAGACGCTCTCATCTGCTCCCTGTCACCAGATCCTGGTGGTTCCCAGGCTGTGGGCCTTGGGTAGGCAGCGGTCGGTGACATCCTGTACCACATGAGGATCTGAAGGGCACCTGTGGAGGGAGGAGGAGGAGAGGCGCCACTCTGTGGGGCACCGAGGGTGGCCTGGGGGAGAAGAAGGACCCACAGCAGGGCTCCAGGCGGAGCTGGGCAGGTCCCTGCTCACTGAGGCACAGCTGGGAATGAGCTGAGAGGTCAGCGGGGTCAGCGGTCCTGGGAGGCGAGGGACTGGTTTTCAGTACGCTTAAGTGTGAAGGGATATGGGCTGTTCGTGTTTACTGAATTAATTAATCTCACATAATTTAAAATTGGAGCACTTAACACATTCACATGGTTCGAATTAAGTAGGTTTTGAAATCTGTAGAGTGGAGGCTTCTGTCCCAGCTACACAGTTTTCCTCCCAGGAGGCAACAGTCTCAGCAGCTCCTGAAGGTTCTTCCAGACACACCCTATGCACACAGTGTTGTTTCTACACCTAAAATATACTCATATGTATATATATTATACATCATGGAGCTCATTCCATAACATTTAACAGTTCCTCATTCTTTCTTGCTATAGTAGAGTGTTTCCTATTATGTAGGTACTGTAATTTATTTACCTGGTTCCCTATTGAAGGCGACAGAGTATTTCCAAACAATGCTAAATGCATAATCTATAGCACTGATTTCACGCATTTGCAAATAGGATTTCTGTTTTGTTTCTTATTTAAAAATAGATTTTATTTTTATTCTCTTTTTAAGATCTGATCTTTAAAAGTTAAGGTATAATTTACAAGCCATAAAATGCATTCATTAAATGGTTTTATATGGTTATTGTATTTCTCTGTTGTCTAGTGGTATTGAGCTTTTTTTGTGCACTGACCATTTGTGAAGTATCTGTTTTAAGTCTTTTGTCAATTGAAAAAAATATTGTCACCTTGATCGAGGAATAGTTTACATATAATATACTGAGTCTGTTTAAAGTGTATGATTCACTGAGTATTAACATTGAAGGCCCTGGGAAATCACCACTATCACTGAGACATGGGGAATCTTCATCACCCTCACAGGG
>Manis_javanica_newGene_686	Manis_javanica_newGene_686.1
GAATGAATGAGCGCAGCATTTTATTACAAGGTGGCTACAACCAGGTGGTCAACTAGTGAATTACAAAGATGGAAAATATTTAAAAGACCCAAATTGGACTCCTACAATTTGAAAACTACAATCTTTGTTCTAAGGATCAGTGAACCTCCATTTTTATTTTCATTCTTTTTTTCTCTCTGTGTTTAATTGGACATAGTATCTACTGCTATTTCTTAAAGTTCTTAAATATATTTTACCCACAATGTCCAATATCTTATTAAATCCATGCCATGGAATTTTGAGTGTCTACAAGGAGAAAAGGTCAGGCAATGGAAAAAGAATTGAATCCCAAGCATGTGAAGCATAAAGAATGGCATAAACAAATTGTGCAAACCAACAGGTAAAGAGAAAATCTCAAAAGCAGTCATAGGAAAAAGGCATGTTATGTGCAGAGGAACAATAACAACAAAAGAATGGCAGTAGTTTCTCATCAGAAATAATGCAGTCAGATAACAGTGAGCAATAGCTTTAAAGATGAAAAACTGTCAACCTAGAATTCTATACCCAGTGAAAATACTATTCAGAAATGAAAACAAAATACTTTTTAGAAATACAAAAGAAGAAAGAATTTGTCACCAGCAGATCCAAGCTACAACAAATTATTAAAGAAAATCCTTCAGGCAGAATGAAAAATGATACCAGATGGAACTCTGGATCCACACAAAGGACTAAAGAGCACTGGGAATGGTTGTAACATAGGTTAAGTATTTAAGAGTTTTAAAAATTAGTTAAATCTCTCTGAAAGATAATTGTTTAAACAAAAAATTAATGTAAAATAAGGTTTATTATATACATAAAGGAAATGTATTACAAAAATAGCACAAAGCCTTGGAGGGAAGAAATAGATGAATCCTATTTTAAGGTTCATAAGCTATATGTTAAGTACAGTATAACAAAACAAAGAGTTTTAGTTAAGAAGACAATAAGGGTTTTCAAATGGTATCATAAAAATACTCAGCCTAAATAAAGGCAGGAATAGAGGAAATTGGACGAATGACAGATGGCAAAAAAAACAGATCTTATCATCTACTCTGGACTCAAAAGAAAAATACTATATACCCCTTTCCAGGGTAAAACAGGCTCCCATTATGTTGAAATGCTGCTAAGGTCTCATCTGAAGCAGGTGCTTTAGAAGATGTTGCTTGTCTTCCTCAAGATTTGACCTTGCCCTCCTCTCATTACCAATAACTGTAATCGGGTCTTAGCACAACCTGATTCAGGAAATGTAATGCCTGATCCTGTATACCAGAAGACTTGCAAGACATGACAAGTAGAAACTGGAAGAAACCAGAAAACATGCATGGAAGTACATCTTAAGTACAAATGAGGCCTGAATATAAAGGCAGATGGGAAGAATCCATTGACACAGGAGCATTCTTCCTTGACTCAGGATTTAACATCCTGGCAAAAATATCAGGATCCAGTCATAACGCACTACTGGCGTGCCTCTTTGAAGCTTGGATAAGACAATGGATTACAGTAAGTAAGGTAGAGTTGTGAGAATGACATTGGCAGACTATTGAGGAAAGGCCAAGGAGGGGGGATGGAAATGTTAATGTATTTATTAGTGAGATCAGAGAACTCTCCATCTGTCTATATTCCCTAGAAAGTCTCAGAGTTACGTTCCTTTGACTACAGCATTAAGAAATGCACTGGCATCTTTTGAGAAACTCCAGTGATGGCTGTCCTCTATAAGCTGGGTTGATAGGGGGAATGCTGCCATAGGTCTGGGCTCTTTAGCATCAGTCAACATATGATTCTGGAATGTCAGAGGCCAGTTGGCAATTCTTAAGTGATAGTAGAAGGTATATGATTACTATATGGGTAAAAAGGTTGGAATATGCTTTGCCCCTCAGGCATCTGTGGCAGTGGCTAAAAACCAGAGTGTTCCCAATGATGAGACAGATATCCCAGCCAACTAAGGTGGTGCTTGACATAAAATTGGAGAAAAAAAAAGTTGATTGCTGGCACAAGCACACCTTCAAGTAGATCCTATAGGTCCATTGACCCAACTTGCCATTATTTCCCCACTCCCCAAGTACATAATTTGGATGGATAAACAAAGTGGATGGCAGAATCCTCACACTAGTTCCATGCCCTGCAGAGTAAAGTCTAGGGTAGGAAGGGGCAAGTGGAAACCTCTTAATATCCCTCTGCAATCCCACCAGTGAAGAGAGGACACCCAAGTCAACACTGCTTCCTGAAAGAGAATGGGTGCCGCCATCAAAGACAAAGTGTGTAAGGATGATTGTCTCCATCACATTCCTCTATAAATCACCTGTATGGCCCTTGAAAAAATAAACTGTCAGATCATGGTGGATGAGACTGGACTACCATAAACTTAACCAAGTGTCAACCCCAATCTCAGTTGCTGAGCTAGACCTGATATCTTTATTAAAACAGTT
>Manis_javanica_newGene_695	Manis_javanica_newGene_695.1
CACGGAGGTATAAGAGCCTCCAAATCTGCAGCTTTCGCCCAACTCCCAGACACCTCGCGAGCTCGCGCGCACGGGAAGCGTTTGCAGGACGAGTGGGGTGTGCGTGCAGCCGTTGGGCGCCTTCTTTTTGGACCTCGGGGCCATCCACACCGTCCACTCCCCCTCCCACNNNNNNNNNNNNNNNNNNNNGGAGGCGGCGGCGCGGGCGGTGGCGGGAGCAGCAGCGGCGGCGGGAGCCCGCAGTCCTACGAGGAGCTGCAGACGCAGCGGGTCATGGCCAATGTGCGGGAGCGCCAGCGCACGCAGTCGCTGAACGAGGCGTTTGCCGCGCTGCGGAAGATCATCCCCACGCTGCCCTCGGACAAGCTGAGCAAGATCCAGACCCTCAAGTTGGCGGCCAGGTACATCGACTTCCTCTACCAGGTCCTCCAGAGCGACGAGCTGGACTCCAAGATGGCAAGCTGCAGTTACGTGGCCCACGAGCGGCTCAGCTACGCCTTCTCGGTCTGGAGGATGGAGGGGGCCTGGTCCATGTCCGCGTCCCACTAGCAGGCGGAGTTCCCCACCCCTCGGCAGGGCTGGAGACCTAGATGTCATTGTTTCCAGAGAAGGAGAAAATGGACAGTCTAGAGACTCTGGAGCTGGATAACTAAATAAATATATATGCCAAAGATTTTCTTGGAAATTAGAAGAGCAGAACCCAAATTCAAAGAAACAGGGCGTGGGGAGCACTTTTAAAAGAGAAAGCGAGACAGGCCCGTGGACAGTGATTCCCAGGCGGGCAGCGGCACCATCCTCACACCTCTGCATTCTGATAGAAGTCTGAACAGTTGTTTGTGTTCCTTTTTTTTTTTTGACGAAGAATGTTTTTATTTTTATTTTTTCATGCATGCATTCTCAAGAGGTCGTGCCAATCAGCCACTGAAAGGAAAGGCATCATTATGGACTTTCTCGATTTAAAATGGTAACAATCAGAGGAATTTTAAGAACACATTTAGAAATAAAAATACTGAGATCAAACTGACTTGCAAAATCCCGGTCAGTTAATTCCTTTTTCATTATTCCTCTGAGGGAATAAAAACTTAAAATACAAAAAAAC
>Manis_javanica_newGene_696	Manis_javanica_newGene_696.1
CCCGGCGCAGACGGAGGCGGAGGGCGGCGGAGCTAACGCGCTACTGGGTTCACCCGGGCGGCGCTGTCCCTCTGGCGGGGACCCGGGACGAGGAGGGGGAGTGGGACGGGGCTCCCCTTCCGTTACCCATGCTAAAGGTTCCTGTCTGGGAAGCTGGACGCAGCCTGCAGGACTCCGTCCTCGCCGGGGACTCGGGCTGAAAGGAGAGACTTTCTCCTTGCTTCCTGGGACAGCTGTTTTCTTCGAATTCCCTCCCTGCTTCCCAGCCCACTTCCCCCTAGCCCTCCGCAGCACGTTTGCACTGGCGATTTTCTTAATCGTTTATCTGGGAAGGCGGCTTGGTGGAAGGGTCGGCGGAGCCGGGCGAGGAGAGGGAACCCCGAGGGTTTGCTCTCTCGCTCTTGCTTGCCCAGCTGTCAGCTGTCCTCTTTGGGCGACTGCAAGGAGGCCACGGATTACCCCTTTCGGAGCGCCTAGGTGGTGTTTTTCTTTGGTTTTCTTTCATTTGCATGTTCGCACGTGTAATATTTTCATTGCCTGTTTCCCTTCAAACTGATCGCGGGAAAGCGACCTTGGGGACTATTAAACATTTGCCTGTAAGAGAAGCGTCTATCGGATCCTCTGCGACCCTCTCACCCGAGGTGGCTGCGCGCCCTGCCCTCTTCGTCCGCCCGCCACTCACAGCCCTAGTTGCCTGACCTCCGAGCCACAGCCACCGGCGGTTCGGCGGCGGTGGTGGGCGGTTTGGACTGTCCGAGGGGCACCGGAGGTAGAGGACACACGTCCTCAGTCCTGACACCGTAAGATATTATGATAAGAACAGATGGAAATGTCTAACTTTAGGCGGTTTAGGTGATTTATTTCTTCTGCAGACTTGCATTGCTCCTGCGGACCATAGAACTAAAAGGACACCGGCACCTGGGTCCAGGAGCATATCAAAGGCTGCTTGCTCAGCTCCCAAGGTGGGCCGAGTGTACCTTCTGTGGCAGACAGAATAATAGTCCCTCAAAGATGTCCACATTCTTATCCCCCAAACCTGTGGATACGTCGGGTTACATGACAAAGGAGGATCAAATTTGCAAATGGTTAAGGTTGCTAATCATCTGACTTTAAAAATAGGGAGAATACCTTGGATTATTCAGGTAGGCCCAATGTAATCACAAGAGTCCTTAAAAGAGAAGAATTGGAAGGAGAGGTGACTACAGAAAATGGTCAGAGAGATGCCATGTTATTGGCTTGGAAGACAGAGGGCAAGGACGGTAAACCAAGGAATGTGACAGTGTTTGGAAGATGGAAAAGACTTCTAGCCTCCAGAAAGGAATGCAACCCTGCCCACACCTTGATTTTAGCCAAGTGAGACCAGTGTTAGGCTTATAACCTACAGAACTGTAAGATAATAAATATGTGTTGC
>Manis_javanica_newGene_697	Manis_javanica_newGene_697.2
CTTCAATTAGATGGTGGCTGGAGGAAAAGCTCCTTGGCGTGGGACTCCCTGGGGAGATAAGGATACGAGGAACTTTGGGAACGAGGTCGTGAGGGCCGAGATCGTCGCGGAAATACCGTCAGATTGCGTCTTCCGTGAATCCGTCGTGATTGGGGTCTTGGGCTCCGAGTACTGGCACTCGGGGGTGGAGAGACGGAGCTTGGGCACTGATATGAGCTGACCAAGAGTCCATTTCCCGCCTACCTCGACCCCTACCTCTATTCTGCTAGTAGGGGACAGGGACTTTGTTTTTTCATCTCTCAAGTCAGGACAGTGCGTTGCCACTATTAGGCATTCTTTAGATGCTGTAGAAGTAATGGATTAATGTATGCACGAACCTCAGTCTGGCTCAACTGGGAGAACTCCCGAACTTCAGGATCCCTATCCCTTAATGTAGACGTGAAATCAGTAGTTTATGAGGATGTTGGTGCGGTAGAGATTCAGGATCTTGTTGTTGTTTTGTGGTTATTGATATTTAGAAGTGTGTGTTAATATGTTTCTCTGCTGTGGGTGGATAAGATGAGGCAATTAATTCGGCTTTCATATTCTTTTACTTTTCTGGGAAGATCCTACGGGTGAATGATACCAGGGAGAACTTGGCCATCAGATAGATGATAGCTGCAGTTGTAGCATTGAGCTTCCAATTCATGTTCTAAGTGCTTTCTTGTTTACCAGTGTGAATTTACTACCCTTTTTCCTAATGGTTTCTTTCTTATGTTGGCGCATTTCTTACATTTGAGATGTAAATGCGAATTATTTCATAAGAAAAATGAAAGTAGTGATTTGTAAAAATCCAGTCAGAGGTTTCACCCGGTGTGTTTACATAATGTTAACTCCGTCCAAATAGTTGTAGGAAGCTCAAGATTTAATTGTTTCTTTTTGTAAAGTATTTGCTTAGATGTCTTAAATATGATGATGAAGAGTGGGCACAGACCTAAAGAACAAGTGCAGTAACCCAGTTGTTTCTGGTTGTCAAGTGGGAAAAAGTACAGACTACACATTGGCCTTGTAATGGGATCTGAGCATGAGTCACTCTCTAGATGGAGTCCCTGTGAGGTGATTGTGTGTATGGGCTTCGTGCTGTCTAACGAGTTTTGCAGAATGCTGATATCTATGGACTCTAACATGGACTTCATTTAAAGAAATCCACGGACCATCAATGGACCAAAACATGAAGCAATTTGTGTTGTGGCATTCAGATCCTAACACTTTGGAAAAGGAGCTCTTGACAGAGGTATTCCTGGAAAATGAAACTAGAGATCCGGAGTAGGAAGAAAACTCATATATTTTCTGTATACTCTTCCTGCATCAAGTACAAGTTTTTGAAGACCCTGGGGCCTACCATCATTACGCATTCAAGATTTGAGTTTGAATAACTTCATCAAGACTTAGATCCTCTTCAAAAGCCTCAAGTCTCAGCTGCATTAAAGCTCTCCATTGAACTTTCTCACAAAACTAGAAGCTTAAAGGGACTAAAATTCATTAATACACTCCACTGTATAGCCTTTTCTCTGATTTCTCTTCATGAAGTTCCCTTGGCCTTTATGGCTTTCATGTTGCTTATGTTCCTTTAGAGCTAAGAAAACAGTACTTTCCAAAAGAACTTATGTCCTGTGGCCACAGTTTTCATTGGTAAAGGAGCATAAACTTGGCATGATAAGTTTAGAATCAGGTCTTTTGTTGTATTAAGTCAACACTAAGAAAAAGAAAATGAAATTGAAGTGGTAAAAATATTTGAGGTCAGATCATACTCTCAGAGGTTATGTGGTTTAGAGAAAAGAGCCCTTGGCCTTAAAGTTAATAAGTTCTTACTCTGTCTCTTATGAGATATTCAGTAACTGGGAAAGTCACTGAACCTCTCTGAACCCTAACTTCATCTGTAAAGTAAATCTGATAGTATTTTCCCTGCCTACCTCACAGGGTTGTTGTGAGGATCAAATGAGATAATGTACATAAAAAGGACTTATATAAAATGTGCAGTACACATGTTGGAGTCTGTTACACAGTTGCCAGTCCTTCCTTCAGCTCTTGGACCTAGGAAGGTAGGTGATTTAAAACACACTGAAAGCATGCACTGTGTCTGAGCTGGATACATAGTAATAAGGCTGTTAATTTTTGTTTTCTCTGAATACTAGAATACTCTCGTGGGCTAATTATAAGGAAGAAAACTATAAATTTCCCTACAAGTTAGCATTGATAATGCCTTAGACAAGTTATATGTTATAACATTCATGTTTGCAAAATTTATTTACTAAGTTGTGGCCAGCATTTTTTTTAAATTAATGAATAGCAGAAAATTTCACAATGCATCTCAAATGGTAAGAGTAAATATTGTTTTAGCTATATATGTGTGAATGTGTG
>Manis_javanica_newGene_699	Manis_javanica_newGene_699.3
AGACAGAGCCCCTGCACTCAGAATCTCGGTCTACGTGGGCAGACAGGAACAAGCAGCAACCTGTGACAGGCTGTGATGGGCGGAGTGGGAGACATTGTGCATGGCATGCACTGGAGAGTGACACAGCCTGCTTGGGCAGCTGGGGAGGGCGTCCCAGGGCACCCCAAGTTGAAGAAGAAATCTGAGCTCTGGGCAGGAGTCATGCAGTGCCTCGGGTCTCCGCTTGCTATCGTGCTGCGAGAAGCCAACCTACATGCAGAAGCCGTGAGGTGGCGCTTCCGCTGGCACTCCACCCTGAGCTCCCAGGCCCAGCCAGTGCCACCTGGAGCGTGTGAGTGAGCCGTCTTGGATGTTCCAGCCAGAGGAACCCCGGAGGACTCCAGCCCCGGCAGACAGCAGGCACAGCAGAGCCACTGGCTAAGTGCAGGAGAGCCCTAAGGAGTAATAAAATAGCTCTTAAATGTTGTTTTAAGCCACACAGTTTGGCTTAATGTGCTTATCCACCTGGAAGTTTCCTAAACCCCATCGTTTAGGAGGTTTTATGGAGGTTTCATTACACAGGCATGATTGATTTAATCACTGGCCATTGGTGATTGAAAATCAGCAGCCCTCACCTCTCCCCAGAGGTTAGAGGGTAGGGTTGAAAGTGCCGATTGGTTCTTCCAGCTGCCAGCCCCATCCTAAAGCTGTCTAGGGACCACCAAGGGTCTCCTCACTAACATTAACTCTGGGCTGGTGAAGCAGCCGATTCTGAATAAGAACTTACCATTCAAGAAATTCTAGGCATCTTAGGAGTTCTATGCCTGGAACTGGGGCCAAAGACCAAATATCATATTTCTTCTTATACCACAGCCCCATATAAATATCTGCCTAAACCAGTGACTTTCAGACTTGTTTATTCATGACCCTGAATACATCTTACATTGTAACCAAGTACACTAACACCACACACACATATATATGTATGTGTACATACAATGCTGAACCCAGAATTCTCTGAAATTATGCTCACCTTTACCATATGCAATATATTCTTTTTTTTTTGAGAGGGCATCTCTCATATTTATTGATCAAATGGTTGTTAACAACAATAAAATTCTGTATAGGAGAGTCA
>Manis_javanica_newGene_700	Manis_javanica_newGene_700.1
CTGACTGGCGATGCAGGATGGGGAGTTTCCTCTGTCAGGGTCAACACTGGGGTCCCAAGAAGGGACGAGTTGGAAAAGGCTGTCTGCAAGGTGGAAAGGGGGCCCAGAACTGCCAGCATTCCGCACACAAGACCCTGCCTGCTTCGGGATCCTGGTGACTGGGATGCGGATATGGCTGCGTGTCCTTGTAGCGCCCTCCTGGACAGCAGTTAGCCTAGGGGCCTGTTCTCCTCCCAACGCTGACCTCGGGTTCAGTGTCACCAGCCTTTGCCATCTCCTCTGGGCATCTGTCAAGCCCAGCCAGACCCAGGGTCTCATCAGCTGCCAGCCTACAGCCTTCAAATTTAAGAAATGCAAATATTTAACCTGGAGATAAGGGCTTTGGTTTAGTTTGACGTCAGCTGAGTTTTGCCTTATTAAGGAAGTGAAAGATTTTTAGGACAGCACATATATGATGGTATCAGCCATCAGATGTCACTGATAAGATCTGATGCTTGAGGGCACGAAGCGACAGAATTAAACACTTTGATCTTCCAAGCCTCCTTCCGTCCTCACCATCATTCCCTCTTGATCCACCGTCCCTGTGCCAAATACTATTGGGTCAGACGGTCATTTTGATCTGTGTTATTCCACAGAGAGTCAAATCTCCAGTCCCCGGAAAGTCTGAAGAAGCCAAGACTAATCTAAACCACAATTGTCCAGCTCTGCTCTTGCAAGGCCCCAGGGCAGTGCTGGGAAGGCGACCCCCCGCAGGCCTGCTGCAGGACACACGGACACGCTGGAGGTCTTCACCTTCCAATGGAAATATTTCAGTGCACTTGAATGCTGAGATGAAATGGCCAACGGTGAGAGGAGAGTGAAGACGGCAGGAGACTGGAAGCCAGGCCCCAGCGGAGGTAAGGAGGTTCAAGATCCGGTGCACCCCCATGTGTATTTATACAATAAATACAAATTAATTTTGTATCATGCAAAATAAACATAAAAAATATTTTAAAGCCTATGGGTAAAATTGTAACATTTCCAGATTATTTTGCCTGGCTTTGGTGCATTTGCATATCCTCAGGGGTGGAGAGAAGTTCATCGGCCATGTCAATGGGTCATTACCTGGGCAACCTAGGGGGCGTCTGAACCTGAGAGGTTAAGGGGCGGGGCTGACTTGTTGCTTGCTTGCTTCCAGAGCAGGGGAGAGAGATGGCGCTGGACTGCAGTTTGTAAGCAATAAATGGGTTTTAAACTTTATTTCTCCCTTTGACTGATTTCAGGTTTTAGAGGGATTTTGCCCCGGGATTTCCTCTCCCTGGACTTACAAAGCCCTTTAACATGGCCTAGTGCTAAACCACCAATGGGCTCTGCAGAGAAGGAAAGGAAGTTATCCTGGGAGTTTGAGGCAATCTGTTTGAGATAAGAGCAAATAGATGGATAGCATCATCTCAAGTTTTATAAGAGTGTTGCTTGGTAGTTTGGTCTTTCTTGAAATACTGAAGGAGGGACATAGGATTTAGAGAGAAAATATATGTCAAGGAAAGGTCCAGTTGTCAGGGCCCAAATACTAGGCCCTGACAGTGGTCTATAGATGTTCAGGAGTAACTTACTCTCTCTTCTCACCAAAAGGTGGACAGTAGAACTCTTACCCCTCATGGCTGCTGTCTGACCCTCCTATTAAAAACATTCTGCAATGTTAGACTATAATTTATTTGAGGCCAATGACCCAGTGATTTTCATGGATGATATCTCACAAAGCACTAGGCTGTGTTAAAGGGTTTTAAAACATTTTTATGTTTATTTTGCAT
>Manis_javanica_newGene_701	Manis_javanica_newGene_701.1
GTGACATTCAGTTCATTCAAAAGAATAGTATCTTTGATTCGTTCAAAGTCTAAAGGAAAACTAAGTTCTGTAGCACCAAACATGGTGCCATGAGATCAACATCTTCGAGTTTTAAGAATTCTTTAGAGTTTTCATGCATCATTAGATTTTAGCCTAGTATTATCAGAGATCAAATTCATAGATCTCTCTTGAAAATAATAAAACTATCAACTTTTTGGGTGAGAAAGAGCATTCTTTTTGTTCTGTCAGAGTTTCATAATTTAAAACAATAGAAGGTCTATAGACAGTTATTTTCTTATACCTCATATATTATTTTTTAAATTAAAGACAAGTTCACTGAAAAGGGGCCGCAAAGACAGAAAAAGGAAAATAGAGGAAAGCACTTGCGGTACTGGAGTAAAAGAAGAAAGCTGTACTCGTGGAAAGAAACTGAGACAGGACGACTCTGACCTGACTCTTGGCAGCTTTTCTAAAATGCAAACTCGTCTCAGTAAAGACATGAAAAAAAGAAAAAGAGAGGAAAACACCTTCAGTAACTTACCAAGCCAGGAAAGCTTTACTTCTGTAAANTAA
>Manis_javanica_newGene_707	Manis_javanica_newGene_707.1
CAGAGATGGTGGAAGTAACCTGGACCTTGCATTTCTCTCTCGTGATTCTCAGGGGACTCGATGACACAGACGCATCAGCTGAAAAGAGGTCTGCTGGAAACCCTAGTCTGGATCTTTATTTGGTCCTGCAGCCAGAAAGCTGTTTGCAGAGGCGAGTGCCCTCAAAGGAAAACCTGCTTTTGTGAATCATGCCCTTTGTGAACAACAAAGTCCATCCTCCTTTCATGGACTTTGATGATGGAGAGTATATTGAGCCGAAGAGCTGCACCTGTCTTCCAGGTAAAAGAAGTGCAATTTCCAAGCACACAGAGGTACCAGCTGGAGTGTTGGTGCTGATTGCCTTGCTCCACAGCTGCGCATCTTCACAGGTGAAGGCCAGGACTTTCCCATGGCAATTTTAGCATATTGTAATTGTTCCAAGATGTCCTAGAAGCTCCCTGCATTTCTCTAAGGCTGTAACCCAGTCTGACGGACTCTCTTGGTAGGCACTGTGCACAGATCACCTTATCCCCAACCCTTTCATGTGAAAGGCTGCTTGGGGAGACAGAACATAAAGCATTCCATCAGACCCTGTGCTCCTGCGAGAGTGACACACTGACTCATAGTCTCTTGGTTTTATAGCCCCAATTACCCTTAAAGGATAATTGGGTTTTAATGTATGTCCCAGTTTTTA
>Manis_javanica_newGene_709	Manis_javanica_newGene_709.1
TTTCTAATGTGCAGCCACAGCTGAGAACCACTGTTGTAAAGCAGTTATAGGGTTTAGAGCTTTCCCCTGAAAGAGCCACACATCCAGAAAAGACATGGTATCCTGCCATGTGCATACCAGTTGCCCACACTGCCCGCTGTGAGACCTTGGACAAACTGCTTGACCTTTCCAGGTTTCCTCTGTGAAATTTGGATGAAAGGAGACCTAACTCATACTCATCGGGATGTGGTGAGGATTCACCGAGGAGACTGTAAACTCCAAGAGACTGAGGATCGTGCTTGTTTTGTTCACACCTTGTGTCCAGTACATGGCATGGCACCTGCTACATAGTCATTTATGCAGTGAAGCCAGCTTCCATCTCATGAGGCAGGTCTATGCAGAGACCCACATGAAGAGGACTGAGGGCTGTCAGCTGCCCAAAGCCACCTAAATGGATTTGGACAAGGATCTGCTCAAGATGAAATGGCAGCCCTGACCGACAGCTTCCCTGACAGTGCATGAGTGACCTTGAGCTAAGGGTGCATCCAGGTTCATCCAGGTTCCTGAGCACCAGAAACTATGAGACATAGAGAAAAATGACAGGGACTCACTTTCCAAAAAATTACACTGTGTTCAATGACTTCCCATCAAGAGTAAGCAATGTTCCGTATCCTGCCATTGTTTCACAGATGAAGAATGTGAAGCCCAGAGAGGTTGGCCAACCTTTCCAACATCACACAGCTAGGAAAGAGCAAAGTTGGATTTGGACCTAGCTGGTCTGCTACATTGCCTCTTTGTACAAGATCAGCAG
>Manis_javanica_newGene_715	Manis_javanica_newGene_715.2
AACTGGCTCGAGCCTTCGCGCCCTGGGCGAGGTGGGTAGGGGAACTCTCGTGGCGGGGTGAGGCGCCCGCCCTCGCGCCGCTTGGCGGTTTCTCCGAGTACTTCGTTTGTGGAGGAAGTGGAGATACAACGTGGCGGATGAAGGACTTGACAGTGAAAATAGGGGCTCAGTCTTTCCCCTCTGGTTTTCCCCCCATGGGACTCATTCAATCCACAGCAGAGAGGCCCACCAGATTCCAGTCCTCTCAGCTCCCTTGACTCCCTTGCTGGCCATAGGAAAAGATATTCCACATTTCATTGGTGCTCTGGGAGGCAAGGATCTGCCTCTGGAACAAGTCCCCAATCAGGTCTTTAGAGTTCCTTTGACTGATGCTCAGAACTTCAGCTTCTGGCGGTCCCATGATCCAGGAGTGCGCCCAGAGGAAACCATGCCATGGATCCGGAGCTCTCGCCATTGCCTCATTAAGAGCCCAATGACCAGGTTTATGGATCACTCTACTCTCAGTGACAGAACCTTCAGTCTGTATTGAGCAAGATGTGTTTGCAGAAGGACAAGTTGGACTGTGGAAGGAGGGCAAAGAATGGAAAGAGGAAGGTGTCCTGGTCCTCATGGTCCACTAAAGGGGGGAGAGGATAGAGAAAGCAGAATAAACAGATTGGATTGGAAGTAACCGGTGTGCACTGAAAGTGAGGAGGTGGGAAATTATTCCAGTGCCCAAACCCCTGCAAGAGTAGATGTGCAAGAGATTCTTGAAGGAGCCAGAACTTGGTGTTTGGTTTGGAAGGGGCCAGGGCACTAGAAAGACC
>Manis_javanica_newGene_716	Manis_javanica_newGene_716.1
TTAAAAAAATTTTTTTTGAAATTTTTACAAAGAGCCCTTACTGTAATGGTCCCTTACATCCTACCACTCACTGAACAGCAGTAGAGATCCCAGGGGTAGCATCCAGAACTGAGATGCCCCAAGGAGGATAGAGGCAACAGCAGAATAAAATGCTGACAAAGAGCTCTTAAGAGCAATACAAAGAAAGCAGGCAAAAATATTACCACAAAATTGTACCTGAGTGACATAGATTGGTAAGGTGTTTTACTAGTTTTTTCTTCTTCTTCTTCTTTGCTCTTTGGTCTAATAAGAAAAGAGTTTTAGGTATGTGGAGAAGGATGAAGGAAAAGTCAGTTTCAAACCCAGAATCACAGGTTAACACTAAGTTAGGCTACTGCATCCTTTTCCCTGGGTGTTTAACCCAGCCAGCACTTATATCTTATAACCAATTCCAGTGTGATCAACCACTAATCAGTTTGGTTCTCAGCTTTTGGCTGAAGAGTTTCTGATGACCTGATGGAGACATACTTTCTCTGGCTTCAATTAGCATGCTGTCAAGCATCCCTCTCCATGTTTAACATGGCAACAGAAAACTCAAGAGTCTTTCTCTCCTTTTCATTCAACCATGAATACAAACTCACATAAAGGGGAAGTAGACACAGATTTTTGGTAAACATTCAGTTTCTTTCCCTCCCTTTTCCAATGCCAAGTTCATATTAAAAACTTCAGAAACATTAAAATGGAAGGACCTCCCATTTAAAAAATAATTCTCTTTCCAGACCACTCCATTTGATTGGATTACAATACCATACTTGTTTTAAATTCACATCTACAGAAGAAGAAAAAGACAAAATAAAACCTGACAGTGTGATACAACATGAACGTTTCTTAAACCATCAGGAGCAAACACTCAGTTGGGTTGTTAACAAGCAGCAACACAAGAAATCTGGAGAGGTATCAAAGATACTGAAACCTTAGTGGGGCTGTGGAGGGCTTATTTCTCACCATGTGAAGGGTTGCATAGACTGCTTTAATTCTCCCAAACCCAAGACAATAATATTTGTATCCCAACTTCCAAGATGTTCTAGAATCTCCCTTTTCCTAGCATTTATTAGAAAATAATTCATCAGCAAATAATCCTTTTCAAAAATTAATCAGATCCAAGCCCCACTGTTCCTGTGTTTCTGTGGAAAACACAGTATGTTGAAAACCCAATCATACCAGGATAAGACTCCTCTAATTGCCTTTGTCCAGATGCAAAGTATGAAGGGTATGCATTTTCAATACAGGGAATTAGGCAGCAGAGGTTTAAGGACATTCAGCACTGATGTTACCATGATTTATTTCTATATCCTGATCCATTTAGCAGCACAACTCCTACCTTCCTATGACTTCCAATGAAAAAAAAATTCATCTTCTCTATAAAGAATATTTGGTGTGAAGGAAGATGCATTAAAAACTAGAAGACAAATTCAATTTCCATCATCTTTTCCACACCAAAAAATGCCATGAAGACCAAGAATATTACTCCAAATGATCTGTGGCTTGATGGCATTTTTAGTTAAAGACAACTTGGCTTAGAA
>Manis_javanica_newGene_718	Manis_javanica_newGene_718.1
TTGGAGCGAAACATAAGGGATCTCGAGGATGAAATCCAGATGTTAAAAGCCAATGGTGTTTTGAACACTGAGGACCGTGAGGAGGAGATCAAACAAATAGAGGTTTACAAAAGTCACTCCAAGTTCATGAAAACCAAGATCGACCAGCTGAAGCAGGAACTTTCAAAGAAGGAGTCAGAACTTCTTGCCTTACAAACAAAGCTTGAAACCCTTAGCAATCAAAATTCAGATTGCAAACAACACATCGAAGTACTTAAAGAGTCACTTACTGCCAAAGAGCAGAGGGCCGCCATCCTTCAGACGGAGGTAGATGCGCTGCGGTTACGACTGGAAGAGAAGGAATCTTTTCTCAATAAAAAAACAAAACAGCTGCAGGACCTCACTGAAGAGAAGGGGACACTGGCTGGAGAGATTCGTGACATAAAGGATATGTTAGAAGTAAAAGAAAGAAAGATCAATGTTCTCCAGAAAA
>Manis_javanica_newGene_719	Manis_javanica_newGene_719.1
GCCTGGACAACCTCAAACTAGCAGGTGACTTCCAAATAGTGGATCTTCATTAGCAGCCTGAGCCCTTACCCAGCTCCAAAATGAGCCTCTGCATCCCAGAAGAATCAGCAGGAGAAAAGACCAGCAAGCAGGAAAATGGGTGGTGCGTTTGGGGTCTGGTGAAGAGTATGGGTTACTGAGAAAAGAAATATGTGGAGGAGATGGTGGGAGAAGGGGCTGGGGTCTGAGGATGAAAGTGTCCAGTATCAGGCCAAAAGGGAATCTTGTCTTAAGAACAGTAGGGAGCCATGGGGGGTTTTAAGCAGGGAATGACATGGTCTAGCTATATTCTAGAAAATTCACCGTGGAAGGAATCAGTGGATGGAAATATACATGACTCTATCGGAAGCAATGCTCCACCCCATCAACCACTGGGAATTTGGGAAGGCAGGAGGGGACCAGTAGAGAAGCATGAGCTTAGTAAATATCCATCTCCCTTTTCACATGATACGTCTAGAGGACCATGGTGAGGATGATACACTGAGGAGGAGGAACAGGGTGTGGACTGGGACACAGGCTGGACAGTCCATTGTCATGAGCAAAGAGAGTTATCACTGCCCAACAGATGATTGCCACTCCATTAGGGGCCTGCTGAAGCTCAGGAGGAACTGTATGGGGCCCCAAATTCTGGGAAGAAGCTAGAACATGGATGCATGCCCTGTTGGGAAAGAGGAGTCCCTGGACAATGTAGCTGGTTTCCTGGCCCACCCTGGAGAACCAGGCAGGGGGCTGAGGGTGGGCGAGGAGCTCCTGCACAGTCACCTGCTCCTTTGTATGTGAGAATCACTGTTTTAAAGAAACCATTTGGGGCCAGAGCCCCGGCCCCCACCTGCTTGAAGTACACGGATGGTGGTGACGGTGGGAGAGGAAATCCGCTAAGTAACTTTGCTTGATCCACCATCCACCCTTCTCCACCTGCTCTGGGCCCCAGGAGACTGACCTGGATGGACAGTCTCAGATTCTGGGTGGCTTTGGCCAGTGGGGAACCACAGCAGAAAATGAGAGGGAAGGAGAGGAAGGACTGGTGTCACGGGCTGGATTCTTACGTGGAAACCCGCACCCCCAGCACCTCAGAATGACTGTGTTTGGAGATAGAAACTTTAAAGAGGTGATCAAGCACAACTGGGGCTGCTTGGGTGGGGCCCTGACCCAATCTAACGGGTATCTGGACAAGAAGAGGATGTGTGGATGCAGAGAGACGCCAGGGGCACGTATGTGCCCACGGAGGGAAGACCACATGAGGACACAGCGAGAAGCTGGCCGTCCACAAGCCAAAGAAAGAGACGGCCCCCGACGCCGGCTCTACCAACACCACATAGTAACCAAGATTCCCTTCCCGTTCATTTCTTCCTGTGTCTTGGCCCTTTGCCCATTTGGCCAATAAAGATAGTTTGCAATTTCTGCTTCATGGAAGGGATGACACAAGAGGAATCAGAGGAAAGGGGACTTGTTTCTTTGCTTTTGGGTTTCCAAACTCTATCTCCCACAGCAGGATGGAAATCATTCAAGCAGGAATAACAGTAAGGGAATGTACCACGGACTCTGTAGCCTGAGCTGGTAGAGATTTTTCTGGCTTCGAGGTGAGGATAGGAACTGAGTGGGAGAATGATGTCCACCCTGAAAAGGGAGACTCTGCCCCCTCCTTCCTGGACACACAGCTTCCTGGACCTGGCTGGTTCTGGTTGGGACAGAAGTGACCCCACGCTGATTGCTGAGGCCATGGGACTAGCTGGGGCTGTCGCTGGCAGACCTCACTGGCAGCCTGCATCAGGCATCTTGCTAGGAGGACTGTATTTAGACCAGAGGGTAGGAAGATCTTGAAACCCAGCTCTGAGGCAGAGGCAGCATGATTGCTAAGTAAAGCCTGAGGCGATGGCCAGATGAGATAACTAACTGGGTTACAGGTTGACTCGCGTCCCGCCAGATTCATATGCAGAAATCATAGCCCCTTGTATCTCAGAATGTGACCTTATTTGGGAATAGGGCCTTTGCAGACATAGTTAGATGAGGTCATACTGGGGAAGGATGGGCCTTTATCCAGTGTGTCTGTGTCCTTATAAGAAGGGGAAATCTGGACACCAAGATGCACAGGAAAGGGCCACGTGAAGATGAAGGCAGGAAAAAGGATGATGCATCTCCAAACTGAGGAACGCCAAAGACTTCCTGCACGGCGCAGACGCTGGGAGGCTCCTGCAACAGACACCCCCTTCCAGCCCGCAGGAGGAGCCGGCCCTGCAGACAACTTGATCTTGGACTTCGGGCCCCCAGAACGGAGATGGCATGTGTCTGCTGTTTAAGCCGCCCAGGTTGGGGCACTTGGGTACAGCAGCCCCAAGGAACCAATTCGGGGGTCTTTCCAGATGGCCTTTCAGAGTTCACCCATCCATTTCTTCTTGATATTTAGTGATGCTGATTTTTATTAATAGATTTTGATAGTTATTTCTGGCCTTTCCGGGGCTTGCATTCTAGTGGGAGAGACAGACAGTAAGTACTAAGCAGATACAAAGCACCATGTTGGGTAGTAGTCTGAAGCAAACCAAAGTTGAGTAAGGGGCTGCAGGGGGGCCTGCTGCTTCCACTGGGCAGTCACACGAGGGCAGACCCTTGGGAAGTGGCCTGAACTCACTGAGGTCATGAGTCATAGAAATCCCTGGTGACTGGACACCAAGGCTGACCCTACAGGGACCTGGCCATGGCCCGGACCTTCATCCCAAGCGCAGAGGGCAGGGATGTAATCAGACTTGCACTTTGCCGAAAAGACTGTGGCTGCTGTGAGGAGGGGACAGGTGAGCCACTTAGGGGAGCTGTGCAGGGAGCCCGACACCCTGAGGCTGTGTCAATCCATGACACTGGTGGAGATGCAGAGGGTGGATGCATTGGAAAGATATTTAGGAGGTAAAATTAACAGAAGGCAGTGATGAGTCGCATCAAGGCAGCTAGGGAGGGGATGTGCTGAGGATAAGGCCGCAGTGGGGTTCTGGCTGGGACGCAAGCTGGCTGGGAAGTTCCTGAGCACGCAAAGGCTGGAGTTGCCCTGGGCTTGCTACTGCTCTAGATGAGCAGATTGGGGCCTGAGCACCCTCGTTGGGGAAAAGGGGAGGCCCTCCAGGGCAGGTGCCCCACCTGGCAGGGCAGGGGCTGTTGGAGGTGTCCCCCCTTGCAGACTGAATCTTGGAATGAATTTTTTTATCTTAAAATTACAGTCTCTTACTGGTAAGATTCCTCAAGGGAGGAACAACCTAAGACAGGCACAGTCACAGGGGGGCCATCAGGTGAGAAATTGGGGATCAACAGAGGTGAGGCTTAGAACCTCACCCCCCCCTGTTTTGAGAGAAATCTTCTGCATCCATGGATGTTTTGTTGCCCTTGTCTAGCTTGGATTAATACTTAGTCTATAGGTACACACCTGATCATCTACATTTGCCCTCTAACAGCACTAAACTATGTTTTCTACCTTTATCTTGCATCTACCTACCACTTCAGCATTTTATTAAAAATAATAATAATAATAATAATAATAATAAGGGAGAAATGTGGGATCCACATATAAATCAAGTATAAAAATCAAATGAATATTCATATTTAACCTGATCGTTTATAGTTCATAATGCATGAGCAAAACCGAAAGTTTCTGTGATGACTGCCCTTGCACTGTTCACCATGTAAGAACTTATTCACTATGTAAGAATTCGTTCACCATGTAAGAACTTGTTCATTATGCTTCAGAAGATTGGAG
>Manis_javanica_newGene_726	Manis_javanica_newGene_726.1
GTCAGGGAGTCTGCTGGCCCCTGTCCCTCCTGAGGCCATCTCCACTTTTCCCTCCACCTCTTCTACCAGGACGTGCTGCTTTTCCTGTCTTTGTCTCCATAAAATCCCCATTTAGAGGCAAAGAGCTGACTTGGAAAACAGCACAAGTTTGGGGAGGACGCAGGAGGTGTGGCCCTGTCGTGGAGGATGCAGGAGCCCTGGGTGTCCTGGTGCCCAGGTGTGGGGAGAGCGGCCAGTCTTCCCTGGACACTGGTGTGGGCCTGTGTGCACCTGTTAATGCCCATCCCCTGTGGCCAGGCCTCCTGCTGGGTGTGCCTGGGTGAGAACTGGAACAACAAAGGAGAGAAAGAAGCAAAATGGAAATCAGCATTCAGGTAGCTCCTTCACTGTGAGCTGGCTCACCGAAGAAAAGCTGCAATTCACCAAGCCCCTACGATGCCAGCCCGTTTCTTTTAAGCCATTCAGCCCTGAAATAAATCTTTATTTCTCTTTGTTGCTCTGGAGGCCCAGGTTCAGAGAGGCAAAACATACGTTCAAGGGGGCTCAGGCTGTGTGGGCTGATTTGGTGTCCAACCCTGATTCTGCCCACACAGATGCCCTCCCAGGAAGATTCACTTCTAATGTCTTGAAGATACAGTAGAGATTCTACTGGCATTCGTTCCCAGTGTCTACTTCAGACTCTGGCCTAACAGTTGCTCCAGAACTGGTGTTTGATGGAGATATTTTATTGTGTAGGTGGCCAACTAGGAGAGAAGCCCTTTCAATAAGCCTTGGCTTTTATAAGTATGCTAGGAGGTGCTATGACAAGGCTCCCAAACATATTAATTCCAAATTGTCTACCTGTAGGATTTGCCAGAATGGTCTAAAATCCTACCGTAGCACAAGAAGTGGCGCCCGAGTCCTTGTGATGAGTGTGACGGCCCGACAGGGGAGCAGACGCCCCAGGAATGCTGTCCGTTCAGCATGCGACACACGGCTTTGATTTCCCTATTTGCTCATTTTGATAGGATTTGTTAAAATGAAATATTTTGATACCCGTGCTTTGTGCCCTGGCTCATGCGGACATTAAGAAAAAGCTCCTTGCTGTTCGCTGTTTAAATTAGCAGATGGTAGATGGTGTGAAGACATTGCCTGACTGTAAGAGAAGGAAAAGGCCAGAGAGAGCGCACACCACGTTCCTGCTAGAAGTGGGTGTGAGGTGGCACCCCTGGGGCGCAGCGCAGCGCCTCCTCGCCCGGTGCTCAGGGGCTCGGCATCTTCCCTTTGCAGCAGGGGGTCCGGGAAGGCACGCCTTGCACCATCCAAACCTCTGGTTTCTCCTGCCCGGCGGAGAGCATGTGTCGACCGGAAGGTTCGCTTTGCTCAGAAACTTGCTCCTCCCTGTTGGCCCCACTCCTGGCCCGCGGAGCTGTTATCCATCAGTGACTGCATTTTGTCACCGAGGGGAGAGGGGCGCGCGCCGATGCGCAATTCTCATGCTCGTGCCGCCGACCCCCTGCCCTGGCCCAAGAGCGCCCCGCACACAAGCCTCCCTGCCTCGCCTCCCACCCGGGCCACGGGCCTCACCTCAAGTAATTACTCTG
>Manis_javanica_newGene_727	Manis_javanica_newGene_727.2
AGGAGAGCAGGACGAGGTGGGAGGGGCCTGCTGGCCGCTCAGGGGCCATCCTCCCCGAGGAAACACTCAGACGTTCCCAGAGGGACAAGGGTCCTGGCACAGCGGAGCCAAGTCCAGACACCTGCGTGGAGCTGGCAAGGTACTCAGAGGTTCTGAGCCTCTGTTTCCTCTGGTAACAGGAAGGACAGCTGCCCCCAGGCTCGGGGAAGACCGGCTGGCAGAGCAGACGGAGGTGCTTCACACAGGAGTTGCTCAAGAGATGACGGTGATGGCGGCAATGTCGGTGGCGATGGCAATGCCGTCGCTATTGTTCATCAAGAGCAGGTGGGTGGGCTCCTGGCCCGGGCTCTCTGCACCGGAAAGGGCTTCTCTTGAGAGAGTGGGACAGAGGCAGGGGAAGGCTCAGAAGTCCTCTTCAAAACAAACCAAGGCCAAGACCAGAAACCCTGCTCCTGGAGGCATAAGAATCTCAGATAAATAAAATACGAGCGTGCCCTTCTCTGGGCAGAGCAAGACAGAGTGCCGCCGCCCTGTTTTGGACTGCTTTGCATGCTGGGGGACGGGGAGGCCAGAGTGCAACTAGGCAGCCACAGAAGGAAGGCTGGTTTCAGAACCACCTGCCCAGCCCTGTCCGGAGGCACCTCTGCTCTGCACCCGGAGCCCCTGGAGCCTCGGGTGGCTGGTGGCACTGGTGAGGAAGCCTGCGGGGATCCGAGCAGAAACGCGGAGAGAAGGGACAGAGGCAGTTGTCTGCGGCCTGTCGGGGGAGGCACAGCCAGGGCAGGAGCCTGGCACGCGGGGCTGTGGGCAATGCTGACAGCACGGAAGCCTCCACTGGGCCCGAGGGCACTTTGGGGAACCTCTTTGCTGTCCTTTGGACATGATGTGTCCAGGTCACAAAAGCATTATAGTATCGTTTTCACTTAGAATCTGTCTCCCGTCTCCTAACTAGCAAACTAGGACAGTCCCTCTCTAATTTGGCATCTGCACATCCACCACCATCTAAGCTCCCAGATGAACTGCGGCAGGTTCGGCCCCATAGGCGTCTGTCTGTCCTCATGAGGTGCCCGTGCTATGGTGCATCACTGTCTGTGTCTCTTTGTCTGGGACAGAAGTGTGAGCACGTTCTCTGCACACATGACGTTAGCCCCAGGATGTCATGTCTGTGATGCCATGACATCTGAAGACCCCAGTGGACGGGGCCAGCCCACACGGCCCTGTGAGATGAAGCCTGCCGGGAATGTAATACCTCCTCTCGGGCGGTGAGCGAGGGACATGGGAGAAACCCATCCCACTCTTCCCCACATGGAGCTGGGTGGAAGGCCCTGGGGGGTAAGCCTCCCTTCCCTCCTCCACAAATGCCGACCAGTGGGAGGCCCGACGGGATGCTGGGCACCTCCCCGTAAGAGGGGCAGACGTCGCTGGCCAGGGAGGACCTCCCCATTGACCCAGAGGTGGCTCGGCTTCCAGAGCCAGGCATCTGGGGACGCCCAGCAAGCTTGCTGGCGGGAGCAAGGAGGCTGTGTCGGGGGATCCACAGCCCTGGTGGGCTAGCCACAGGGTCTCAGCATCAGCGCGGCTCTGTGCCCTCTGCCTGCAGACCACACCCCGTGGCCTCCCATCTTGGGCAGCTGCACTTCCCAGGCAGCTGAGCCTGCTGGCTGGGAGAGCGGGTGGGTGGGGAGCACGGGGGTCGGCTGCGCCATCTTCCTGTGCCCCACCAAGCTGGGCACAGGGCCGCGCCCCAGGACGGGGGTTCTGCCCCCACTGAGAGTCCAGCTTCTGGGTTTTGGTACCACGCCCTCTGTTTCAGGTAGACTGTGCCCCCCGAAAGGAAGCACCGAAGCCCTGACCCCCAGCACCTCAGAACGTGACCTTATTTGGAAACACAGTTGGCTGTGCTGATGCAGCTGATGCAGATGAGGCCGTCAGGATGGGCCCGACCCAGCAACTGGCCTTCTGAGGGCTGATGACGACTCCGAGACCAGGCTGTGTGAGGCCCTCGCGCCCGTCGGAGGGGCCTGCCTGTCGCAGGCTGCGCAGGCAGTGATCACAGTGGCCCCGACCAGCAGCCTGGGAGCCCGGGAGGGCTGCAAACCCTCTGAGTCAAAATCCCCAGGGCACACGGCGATCTGTGTCTACACACGGCCTGTGGACAAGTCTGAGGCAGCCATAGCCTGTGGGACGGCGGCAGCAAGTCCCCACCAAGGCTGGTCGGGCAGCACTGTCTCAAGACCCTGAAGGCGCCAAAGACAAAGCCTGGACTCCTGGGAGCCCACGCTGCCCTGCTGGGGACCACCGCCTCCCAGCCCTCTGCCCAGCGGCCCTGAGACCCCTCCCCTCCCAGCACCGGATCTGCACATCCTCCAGGGCTCAGAATGTTGACCCCGCTGCTTTGCAGAAGGGCGAAGGCCACAGTCGGCAAGCAGGTGCCAGCCCCTCCTCGCGTGGGTTGACCACAGATGATATTTGGAGGAGCCTAGCCGGGCTCTGGTGCCAGAACCTAACACAGGGGCCGGTCCGAGGCAGCACTCTCAGACACTGCGGGGCACCCGCAGGTTTTCAGATGTCGGCCTCGCGGAGTCCAGCACGCACCACAGGATCATTCAGGTGGCCCGTCCTGCTGGGGGAGTGTTCACTGCACCGTCTCATGGCAGCTGAGATATGACCAAAGCAGGGGACACTCACACTGAATCACCCAATCTGGGGTTTTATCCAAAGAGCATTATCTTTAAACTACCACAATATTTCAATTATATTCTCAGCATGAATCGTCATGTACCTTTAGTGCAAAGGCACTTCTGGAGGTAATTGCTCACTGAGGCCCCTGAAGTGGTCAGTGCACACAGTCCTGAGATTGAGTGACAGACAGCTGACCAACAGCAGCACCACCAGCCACCTTTGTGGAGTGTAGCCCACATCCCCAGACGCTCTTCCCCTGCAGCCCCTTCCTCCTTTCCGTGCTGAGTGCCCAGCACGTGGCAGTGGTCTTCCCCGGCCACAGGACTCCCTGCCCTCATGGGGTTCTTGCCCATCAGGCAGTGCCCTGTGTGGCTTGTGAGTGGGAACAGCACTCCAGGAAAGCTGAGGCAGGGGGGGAACTGGCGGTCGGGGAGCCCAGCACTGGGTGGGAGCCACGGGTCGAAAACAGGCTGCCAGGGTGGAGCAGACAGTCCTGCACGGACCAAGGGCAGCTGGGCCGTAGGCTGCTCTGTGCATCAGGCCAGGGCTGCCGCCACTGCGAGTCACCTCCAGTACCCAGCTGTCCACCATCAAAAGCACTTGAGTGAACTTTGAACCCCACAGATGGAGTGGACTCTTTGGTGACTGCCCACATTACCAGCCCGCTTCTGGGGGTACAGCGAGGCCCTTGGAGGATGGAGGTAAGTAAGGAGTCAGTGGTGGTCAAACAGCCTGGTGGCGGGTACACCCCACAGCCACGGTGGTCCTTCCAGTGATCATCTCCCATTCCTAGCGGGTCTCACACAGTCAGGCAGGCGTGGGGGAGCCCACAAAAGGCAGTGCTTTCTTCCCAGTTGCGCCAAATGCTGCACCCCAAGGAGGTCCTCAGTGGGGTAGGAGGTGGCACCAGCGATCTCTCTGGGTCCCTCCCTGTGTGAACATCCTACCACCTTGTGGCTCTGCCACATGAAGGGGAGTCCACAGTCCACAGCCCAGCAGCTCACGGGACACTGGCTCCATGCCCTCATTCCTCCAGGTGGGAGGCGGCAGAACTGTGGAGTGTCTGAGGCGGAGAGGGAGAGAGGGGGTTGGAGGGATGGCCTGGCCATCTGCTGAGCCCACTTCAGCAGGCAGGCACAGCTTTAGCCGTGAATGGGATCAAAGCGCGACACAGGCTGTGCCAGCCCCAGAAGGAAAGGAGCTGTGGCCCAGCTCCCACTGCCGGGAGGGCGATTTGCATCTAAGTGAGGGTGGTGGGGGCGGACACACCCTGACCCTTTCCTTCTGGCCTCCCCGCCTCTCTATGGGACGTGCTGTAACCGGGGTTCTCAGAGCACGTGGGGTGACATTAGCCCAGTGGCTGCTAAATAGAAAT
>Manis_javanica_newGene_730	Manis_javanica_newGene_730.1
TTTGGAGCTGGGCTGAGTCATGAGTGGTTTCTTTTCAGGGAAGAAAATCTCTTAAGAAAGTGGCAGAGATAAAGAGCTCCCGGCCCCTGGGTGCACCCAGGGGGCTGCTTTACCTAACATCCCGCTCACAGGATGAGAGTGCTGGATCAGCCTGGTGTCAGCTCCTGAGCTTCTGACTCAGGGGGAGAGATTCCCGGAAAACAAAGCAGAAGCTTTTCTACCTGTGTCAGCAGGAAGTGCCTGGGAGACAAAAGAGAGAATTCTATAACCAGTGGCCTCTGTCCGAGAACACAGAAGAAAATGAAGCCAGGCAAACAACAGAGAAAAGTGAACCACAGAAGAACAAACTCGAATGAAACTGCTTAACAATCCTACAGCGCAAGCCCAGCAGTTCTGGAGATACCATCATGCAGAGCTACCTCCAATCTTTTGCAGCTCACCCAGGGGCCTCAGACTGAAGAGAATTCCTCCCCAGGGCATTCAACACCTGCCGGACCAAGCTGACAACATTCAAGAGGAGGGTGTTCTTTTAAGAACATACAGTATGGAAAAGAAGAGCTGGAAAATTCTCAAAGACTCTTCTCATGTTAGCAGCCATGTTTCTGCAATTATGTTTTAGAAAGCATTCATCTGCAAAAATAATTACAAGGAGAATGTACAATGAGAAGTGGTCTGTGTCATGTCTGCTTAGAAGAATGTCAAGATCCCTCCATTTGGCATTTTGGCGCCCAGGAAGAAAAAGTGGATGAAGAGGCCCCTTTGGGTATCTTGTTAACAACTGAAGAGCCACATTTTACAGCCAGAGAAGCTGTGACTCTTCACACACTCCTCTCTGACTCTCCCTGTGCCACACGAGAG
>Manis_javanica_newGene_734	Manis_javanica_newGene_734.1
CTGAGTCCTTCTTCACCTTTGGTTTGGAAAAACCAGTTTCTCTCTTTTATTGTCTGTTACCAACTTCTTTTCTAAAAGTTCAATGGAACCCCACCATATGCCAAACTCTTTCTCTCCCGGCTACTTTTATTCCCCTCTGCTCCAATTCCACTTTCCTCTGCTTTCTTACTCTTTTGTATTAAAGGGAGAATGGGTATTCAGGACTGGCCCCACCTTCTGCAGGAACCATTTCTGTTCTGCACAGGTCTGCTGAACTGGACACTTTATACAACACTGCCATCTCTGGAGTATCCACCCTGGAGGCTAAGGACCCCACGTGAGGGTGAGACTCGGCACACCCGATTGAGGACATGAAGAATCTGGTGGACCGCACATGTTGGGAGGATTTCAGTGGAGTGAAGCTCAGGAGGCGTGGAGCTGGCGCCGGGGCCACAGCCGCAGCCACAGCAGCAGCGAGAGTAGCTCTGAC
>Manis_javanica_newGene_735	Manis_javanica_newGene_735.1
AAGAAACTTCAAGAGGCATTGCATGATTTCACCTGCTCCCTTGCCCCTCTGCCAGGAGGCCAGCCCATCCCAGATCGCCCCTTGCAGAGGCTTCTCCTTTATCCTGGACCCCAGAGGCCAGAACACAGCTTGGAACAGGATCACGACCACAGCTGACCTGCAACAAGTGCATAATATGAATAAGAAACAGGCGAGGCTCACGGAGAAATTGATCTCATGCAAGATGACAAGTGGAAGTTCCCATCTGTGGATCTAAAGGGGGGGTTCCAGTATTTTGGGAGAGTTCTCAGCGCCCTGTAGGGAACTCTCTTCTTCATCTTATCCTCAGAAATGAATTGGCCTGAAAAACCTCAGCCGGGTGTGCACAGCGGACTCTTTGCTCCCGTGTGGACTCGCTCATGGACGATCTTCTTGGGCCTGGGCAGAAGAAGGTGGACGAGGCTTCTGTGAATGCTGAGTGTGAGTCTCCTCCCCTGCAGGCTAGGAACACTTTCTGCCTCCCAACGCGGTCATGTGCCACCCACCTTCTCCAGCTCCAGCTCTCTGCTCCGTCTTCCCCACAAATTCTCAAGCACGGTGCTAATCCTCAGGTGGACTGGGAGGTGCTGAGCAAACATTGGCCCTTGAAAGGTTAATAACTTACAAATGAACTGCAGCTGGCAAGAAAATCAGGTGTATACAAACAGGCAATCACCGTGATGGATACCTGAAACTAATAGGATATTGTATGTCAATTAGACGTCAATCAAAGTGAAATAAAATAAATCAGGGCCTGTGCTGCTGAGATACAGCCATGATGTGCAAGCATCCATCTTTCTCCAGGGGGAATAAAGCAGCAGAGGCAGCCAGCTATCTCCTTTGTAAAAGGTTAGGTGGACGGCACACTTGTTCTCTCCCATTATAACAGTTGGAGTTGTGAGAAGTGTTTGATCAAGCCACAAATATTTCCTACATAAACAAAAATCCAGTGAGGAATATATGCAGCTCTCTCCTCCTGCTGCCAGCTTGGGATGGTCTATTCTTCATGCCAGGAAGGACATCCACTTTTTTGTCAGTTACACATGCTTGCTATCCCATTTGCCAATGACTTCTCTACTGAGACATAGACCTCCTTCCCACTCTGCAAAAAGCAGTCATCTCTACTGGATCCTCAGGGGAGAGAAGGAAACAGAATCCACTTTCTGAAGCTCTACAGTGAAGCAAGGGGCTTCAGTGGGTATACAGGGCAAGCAAGAAAAAGTGGAAAAGCAGAACAGGTCTACAGTGGAACAGGCCCGACACTTAGGAGCCAGGAGCCCTACGTGGGAAGAACCATAATTCTTTTGTCTGGAACCGAGGTGGCTGGGAAGAGAGGAAGATGGCTATATTTAACCGAGGGATTATCATAAGAAGGAGCATACCAAGTTCAAGAGCATGAAATGAATTCATGCTGCAGGAAAGCAATGATGTGTTTCGGACAGGAAGAAATTGCTGTTGTGTTGCACAATAGGTGTTTTTCTCCCCTGCTCTACTTCACTGTGTGGATCGGCACCTACAGAAGACAGGTCGACAAAAGCATTTAGTAATTTTAGTAATTTTCTTAGGTGGAGGCCAAGAGACTCATTTATCGTAATAGCCTGTAAGAGCTGTGCTAAGAAGAATCCCATTTGACTTGAGAAGGTTCAGCCTGGCTGCTGATTGTGATGCACA
>Manis_javanica_newGene_736	Manis_javanica_newGene_736.2
CTTGTTTCATTTCTGCAGGCGTCTCCGGCTACACCCCACGTTCGTCCCGCGGGCTGGGACAATTACCCACATGGACAAGCAGCCAAAGTTTAATATCTTTTGGTCAATAATTGCTTCCCTGACTAATAGGTCTTGGTGGCCATCTAGAGGGAAGCACAGCCTTCTTATCTACCTGGTCCCCTTTGCTGGCAATCACACATAAAAAAACGTGGACCTGGAAACCCACACACGGGAACTACATTTCAGGTGTTTAATCATCTTTACAACTCCCAGATATTTGCGATTTATGATTCCCCATATAAGTGAAATCAAGCAGTATTCGTCTTTCTCTGTTTGACTTACTTCGTTTAGTGTAATGCCCTCAAGTTCCATCCATGTCACAAATGGAATTTGTGGTGCTTGGAGAGCGTGGTGCACTTTTCTCCATCCTCAGTCTCTCTTCTGGCCCTGATGCGATGCCACTCACTGCTTGCCACCCCAGTGAAAGATAAAGATCAAGCTGGCTACCCCGGTGCTGGCCCCAGGTTCATTAGGGGACCATCTGACTGGCACACTGGACAGTCCTCTGTGTCTTGGAACAACATGTTTTCCCCTCTCAGAGACCCCAGAGCCTCTCAGGAGCCCTGTTTTGCTCCTGACTCTGAAGAGATGCTCCTCAAAGAGACTGTTACTGGTGGCTCAGCCTCTTTCCCATCCTGATCATCCTGATCCCACCCAACCAACTGGCTTTTAGACCTGCTAATAGAAGAGCTGGCAACAGTCAATCACAGCAGTACCAGGAAGATAGCTGCTTCCTCCCTCCTTCCATCACTGAGCTTCTCTAGGGAGAATGCGTTAATGCAGGAGCTCCTGAGACCAACGGGTCTTATAACTCACAAGGTGGCTTTAAGAACCCACATGCCTCGAGTCCAATCAAATCTCCATCCCTCTCTGACTGAGCAGAGGGGGAGGTGTGAGTCAAAGAAACTAAAAGGTAAAGCATAAAGCTGTTACAAATTAATAAGAGAAGGGCACACAGACTGTAATGAGTTAAGTTGCATCCCCCACCAAGAAATATGTTCAAGTCCTAAGCCCTTCAGTACCTGTGAATGCAACCTTCTTTGGATGTAGGGTCTTTGCAGATGGATGAGGCCATACTGGGTTGGGGTGGACCTGAATCCAATGACTGGCATCCTTGGAAGGCAAGGAAGATTTGGAGACACACAGACAAGCAGGAGGGAAGACGGAGGCAGAAACTGGAGCCATGGGGCTGCGAGCCAAGGATTCCAGCACAGCAAAAGGGAGGAAGAGGCGAGTTAGGAGCCTTCTTTAAAGGCCTCAGAGGAAACACAGCCCTGCCAGCACTTTGATTTCACACTTCTAGCCTCCAGAACTAGGAGAGAATAAATTTCTGTTGTTTAAAGCCACCCCATTTGTAGTAATGTATTATGGCAGCCCTAGGAAGCTAATATACACACCACGGGGGTAAAACAGCAAAATGAAATGAAAACGCAAATCACGAAAGAAGAAATGCAGATACAATTTAAAAAGCATCAACAATGTTCAACCTCGATGGTAATAAAAGAAATGTGACTTAAAACAAGAATATGCCCTTTTTACTTTTTAGATGGCAAAGATAAAACAGAATTATAATGCCTGGTGTTGGCAAGAGAGTGGGAAACGGACATCTCCATGCTGCCTTGGGAAGAAATGAGAACAAGTTTTCCTGGGGAGTAAGATGGTAATATACATAAGAAGCTGTAAAAACCACCATATTCAAGGAAATAATTAGGTAGGTGTGCAAAGATCTAGCTATAATTCAATTTTCATTAAAGCATGGTTGATAATAGCAAAATAAAAAAGGGAAAAAACATAAAGCTCAAACAATAGGAACTTGTTAAATAATTTCTGTTGTGTTAACACAATAAAATTATTATTAAGCCATTGAAAATGGTGAGATATATATACTACATATGAATATGTATACATACACA
>Manis_javanica_newGene_737	Manis_javanica_newGene_737.1
GTGTAACTAAAGAAAAATGGAAGAAAGAAAATTGAGTAAGCAAATGATCTCTACACACACGTCCAGCTGAACAATCCTCAGGCCAGATTTGAACATCTGTCCTGGTTGATGAACAAAGATCATCATCGACAGCGGACACCCAGGGCTCCGAGATGGCATCAGTTGTATTGGCCAAAGAGAAGAAACTCATGGATGTCAGAATAGGGGAGCCGGTGAGCTAGATACTGATGTGGAATTTCACTCTGAAGGCACAGTTGGAGCATTTCAAAGAGGTATGGCAAGATGTGGGGCAAGTACCACCAAGAAGTATTGCTGTTATTAGGAGTCTGGTGTGAAGAAATGAAACGTTGCTGAGGTCTCGACAGAGCTGGAGGCTTATGTGCTTTATTATCTCCGGTTGACCCTTGAACAGCACAGGGGCTAGGGGCACCCACCCCCTGTGCAATCAAAAATCCAAGTGTAACTTTGGACTTCCACAGAACTTAGCTGCTAATAGCCTACTGTGGACCAGAAGCCTTCCTGATAACATGAACAGTTGATGAAAATGCACAGTTTGTACATTATGGGCATTATATACTGTATTCTAACAATAAAGTAAGCTGGAGAAAAGAAAGTGTTCTTTTCGAATTGTCACAAATCTCAAAACATTTCCCAATGTGGTTATTGAAAA
>Manis_javanica_newGene_738	Manis_javanica_newGene_738.1
CAGACACTACCTTCTTGATTGTCTACCAATTGTGGGACAGTGAGGACCCTGAAAGACCCTCTGTTGGAACTGAGTCCCATTCCAATGTATCTGGCTTGAGCCAACCCCTTTATATATCCACAGAGTACTTACCATGGGTGTGGATAAGGTTCCATTGTCATTCTTTGGTCTCATAGAATCCATAGTGAACTTACCCCGGGGGGAAACCCATTGGCAAGACAATTGCCAATGTTGTCAGGGTTCACTGTTGACCAAGGGAAAGAACAGGCTGCCCTCAAGGGGGGAGTGTCTCACCGGGCTGGGCCTATGGACGGGGAGACATTCAGGTGTCCCCCAGTGGACATGTGGCTTGCCTCCTCGAGGACTGGGCCCCACCCCAAGACTGGGAAGGGGTGGAGGTAGCACCCAAGGCAGTAAAGTTGGCCCTCAGCAAAATAGGGAATTTCTTAGAGAAACGAAGTGCCCGTGAGGCCGCGGGAACGGAGGGAGTTTTCTTCTCACAATATTGAGAAAGGCTGTGAGGGAGAAAGACCTCCTCCTGCAGGAGGCTCGAGGGGAGGCAGCACTGAGAACCTGAGCTGCGGGGGGCCGCTGAGGAGGTAAAAAATGTGTTGGTGACTGAAATGGCGTCACTACGCGGTGCTGTGGAAACGGTCAAGGATGCCGTGGTGGCTCGAGGGGAAGCAGCATGAGAAGGAGCAGCGGCTGGAGAAGCAGCGGGAGCGCAGGCTGCCAGGCTCAGCTGAGCCGGGAGCGGCGGTTCCGGCTGCTGAGGACGCAGCAGAGGCAGAGAGAAAGCAACG
>Manis_javanica_newGene_743	Manis_javanica_newGene_743.2
GGCGCCCCGGCTCCGGGGGGGGACTCTGGGCCTGGCCGTAACCAATGGGAACCGGCCGAACGCCTCCGGCCGGGCAGAGAATGTTGACAGATGAGAAGCTTGGTTCCGATAGGCCCGCCGCGGTAGTAACAATTTAGAAGCCCAAGCTTAGCAACAGCACGTGGTGGCCCGGCCCACGAGCTCGCTGAATGGCGGCTGGCGTGCATGTTAAGTAGGCACCACGAGCCGATTGGTCCAGAGAGGTCTATGTAAAATAGGGACCACGGACCAATGGCCGGGGGCGCGCGGCCAATGAGGGCGCACCGGCCGGACGCGTTGCTGAGAGGAAGCGGAGCGTGGTGGGGCAACCGCGGTGGGGCTGCCCGCCGTCCTGCCACGCGCAAGGGCCCCGCTAGAGCACGGGGGTGTGCCTCATGCGCCCGGCGGTCCGCTGGGTCTGCGCACTGTGCGTAGGAACCTGTTGCCTCCGGCCGGCTGCAACACTAGCTCCGCGGGAGCGCTTGACCTCGCGGTCTCGTCGGAGCCTGGCATGGGGCTGCAAAGCTACACCCCTGCCCGCGGAACGGAGGGACCCCAAAAAGGCCGGGTCTGGAGGAGGGCGTTGACGGTCTGAGACTAAGAGCCAGGTCTCCTTGAGGATCTCAACGGGCAAACAGGCCCAGGAAGGGATTGGCCCAGTGGACCGCAGGGCCCAAGGAGGGGCCCAAGGCCTAAAGAGGGGGTCAATGATCTGCCGCCACAAAGAGGGGGTCAATGATCTGCCGCCACACTCGATGAGGAAACTGAGAACCCTGAGGTTCAGGGACTTCCAGGGTCTAGCGGCAATCCCAGCAGAATGGAGATCAGTGTCCCCACACACATGACCCAGCGCTGGTGACACGGGAGCTTGGAGACCTAGCCACCTCCTGGGCCGATAAGAGTTGCTGGAGGTAGGAGCCACGGCGTAGCAACACCCAGTGGGGAACTCCGATACTAACATCAGCCGTCCCTGAAGGGACACTGAAACGACACTCTGACGTTAACCCCGGCCCCTCCTGCTCCTGCTCCACAGTCATCTAGGGCCGGGTGCAGGAGCTGTGCAGGGGAAGGCAGGGTGCTCAGTTTGGGGGAGGAGCAGGTGCACTCTGGGCTCGGCGGTAGAGGCCTAACCCAGGCTCACCACCTGGGGGCCAGAAGTTCGCAAGGTCACTCCATCCCTTCTGTGAGGCGTGGGTTGCTGGCCCCTGCCAGCCGGAGAGGAGAGGGGGTGGTCCCCACCTCGCCTGAATCTACATTTAGGCCTTTTCGGGGACTTCTCCCTCAGCCATTTCGCGACAGAGCACTGCCGGTGAGCGGGGGGAGTGCAGGGAGAAGTGGGCCGGGCCCTGGCCGGGGGCAGCCCAGGAGGAGCCTCACGGGTCGGTCGGGTGGGGGCGGGCGGCTACGGGAAGGCCGGCGCGGCCAGCGCCCCCAGGGGAGATCCGGGCGGATGCGGAGCCGGCTGGGGCTGGGCGAGCACTAGGGCGGTGGGTGCTGGTCTGGCTCGCGGCGGCCAAGTCTCCACCCCCACGGGCCTCAACGCGCCCCCACCCAGGTGTTGGGGCTGTGGGGCAGGGGTGGGCAGGGCATAGGCGCAGCGGGCGGTCCTGAGGCTGGTCGCCCAGCGGTCTGCGCTAGCTGGCCCAGGACATGGGCGCAGCGCCACCCCAGGTCCGGTTCTATAGGGCAAGCCTCCAGCAGGGCCACATCACCTCCCCTGGGGAGGCTTCCCCTAGCCCAGGCTGGGCGGGCAGTCTCCTCGCTTCCCTGCCTGCCCCTTCTCCAGTGCCCACCACCTGCCGCCTGGCCTGGAGGGAGGCAGACATCTCTGAGGAGGGGAGGACAAGGATCCCCCGAGGGAACACAAAACCCT
>Manis_javanica_newGene_748	Manis_javanica_newGene_748.2
ATACAGCTCTTCATGAAGCAACTCTGCTTGGCCTGGAAGGAAGGGAGTGCATCGCTACTTTACTGCGATGCAATGCAAGCACCCAAAAGAAGAATATGAGAGGCCAGACAGCATACGACCTGGCGCTGGGAATTGGAGATGACTTCATCACCTCGCTTTTCGCTGCTAAGCTTGGCCTGGATGACTGTTAGACCCGAGGGTCTCTGTGGAGTTTCATTTAAAGAACCCATCCAGCTCTGGCTGTTCTTTGTTTATTTCTTTCTGAAATGTGTATTTGTAATTTGGGGATTGAGGCTGAGGAGAACTCATATGATTTTTTATTATACATCAGTATGAGCCACCAATACCCCTTGGGTGTGTCCCGATATGCCCAGGATGATGATGAGCTTAAGGTATGTTTTTTAATTGTTTATTGGTGCTTATTTTATAATCTTCCTTTAAGTTTAGTTTTCAACAGATAATTGCACATGGTTCAAAGCTAAAAAGTATAAAGTATTATATAGTGAAAAATCTCCCTCATTCCCTGTCCAACCTCCACCCATGGGCCCTCGTCAGAGGCAACCAGACAGAGTCAACTGTATCTTTCCAGCAATAGTTTAGGATTATGTAAGCACATTATATAACAGATGCATATGTACAAAGTGTACATAAGATATAAATACACATGACACAGATATACTCCATCCCCTCTTCTAGGATAGATAGTAGCAAATCACGCACTGTTCTGTGTCACATTCCTTTGCATAATGTATCTTTAGGTGGCTCCAAATTAGCACATAAAAATAGGTTATTTAAAATATTAGTCTTTTGTTGAACTCAAACTCCAAAGCTATAGACAATTCCTATTGCTATGGTTTGTTCTTTGGTTTAAATAAGCTTTGAATAAACTATCTACAGGAACATGTAAGTTTGCCTTATTTCTTTATTCAATTGTTATTTCAGTCTCTGGGTCGTAATGCTATAATCAAGGAATCCCTAAATTGTTTCTGTTCGTGTATGTAAATAGTGTCATTTAAATGGGGTTGGGTGGCCGAAAGG
>Manis_javanica_newGene_749	Manis_javanica_newGene_749.1
NACTTTCAGATCACTGCTTGGGCCAGAGCCCGCCGTCGGCTTGGTTGGCTGTGCTCCAGGTTCTGGTTGAGAATGGGGCAGTGCTAGTGTCGTCTGGGATACCCCAATGGGGGAGCCGGAGGCTATGTTTTCCAAAATTTTGTCTTTCTCTAGGAAGACCAAGAAAACGTCCACGTGGCCCGGAGAGCTAGTGAGAGACAAGAATCTCCTAAAACAACTTCTTGGAGAGTGAATCCATTCTTTCTCTTGCCCCGTTGCCCTGTTCGTTGTGAATTCAGTTCATCCCTGGCCCTGCAGAAGTGTCCAGGCTTGGAACCGCGGTCGTCATCCCTCTCTGCCCCACCCATGACTCAGTCATTCAAGAAATTAGCTGTTAACAACATACAGTATCAAGGATATCTGTGTTTAAGTGTACAGTGACGTTTGTTCTGTGCAAAAGGCAGAGATGGCTGTGATCTTGGGCCTGGAGACCAAAGGAAGACTTCCGAGATGAGCTCCCCTGAGGAAAGAGGCAAGATGAAGAGTTGGAGGGAAACAGGCTAGTGGGAAGGCAGAAGGAATCCAAGTCAGAGTGCCACTGGGCAGACTGTCCTGGCCTCAGTGAGGGAGGTTTTCATTAGCAAATTAAAAAATCAGCCCCAATTGTGATAAGGTTCATCCATAGAAAAGGTAATTATGTTTCTCCTTGACTCACAAAAATATACTTCATAAGCTAAGGATATTCAGTAACCACTTTTGAGATAAAATAATTTAATGGATTAAAAAATATAAAGATAAGTGATTGGTATTACTGTTATCCTAGAAATACAACACAAATATTTGAGGTATATGGTATTTTAGCTTTTCTGTAAACTTGTAATACATACCTGTGCTGATGTTAGGTTATAGGACA
>Manis_javanica_newGene_756	Manis_javanica_newGene_756.1
AGGTACGTGTTGGGTGGTGGAGCATTATGTATGGAACTTCTCACGAAACAGGGCTGGAGTAGTGCCTATTCAATAGAATCTGTCATCATGCAAATCAATGCCACCTTAGTCAAAGGCAAAGCCAGAGTGCAGTTTGGAGCAAATAAGAATCAATATAATCTAGCAAGAGCCCAGCAATCCTATAATTCCATTGTACAGATACATGAGAAAAATGGCTGGTACACCCCTCCAAAGGAAGATGGCTAAATGTGTTGACTGTTGTATGTTTGGACCAATGTTGCTTTAAAGAACATCTTTCCAACATGCAGACACAAGCTTTGAGTGCCCCTATAACAGCAGTACCGAAGACATTAGTCAATAGATATTTTAGTGGATAATCTGTCAACTGACATACAGTATAAGTCACAGGCTTTTCATTTTGCTCATTTTAGGTATCTTGACTAAGCAGTGGGGCCTTTTCTGTATTTTTCCTAATAAATACACATATTGGCCACTCCTTATCAATCAACTCTTTTTCTTAAAAGGTGAAATCTTTTAAGCAAGCAAGTCAGCATCATGTAATAGAAGTTGCAGTATTAGGGTAATGTTCCCACCTTGAGCTTGTCTGTTATGAGTACTTGCAATATATTGTTCCATTTAGAGCCAATCAAAGTTTAATTGATGTTTAATAATTGGTTTAGAAAACTTGAGGTCTTCTAAATCACAGTAGCTTTTCCAGTTTAAAACCATTTTATGGTATTGCCAAAATAATGACAGGAAACCTACTCATTAAATTGTTAAAAAATTTTTATGGCTGTGTGAGGATATGAGCTGTTCTTTATGATATGCTCTTAACCAAAATATATTGTACTTTTTAGGCAAAGTGAAGCAAGGCTGTGCCAGATTAAGGCTTGTAAGTAGTAATTTCCACCGGGGCACCAGAGTCTTGCTGGGCTGAATCTGCTGCTTGTTGGTTCAATATTTCTTATGAAGAAGAGCTGCAGAATAGAGCTTTTAGTTATTTAAAATACTATGTCATTTTATGTTTCCATTTTATTAACGGGGCTGTTGCAATCATTTGTAAACTAATAAAACTTATAAGGTGATTGGCAAAAGACTTCTTGAGCAGAAGCTGCAAAAGATAAATACAAAAAGATATAATTTGGAGATTTAAAATTTTATGCTATAGTCATAACAGTGAATTTTACATTGAAAGACTAATAGGAACTCTACATACGTTATTTGTTTTATAAAACCTGACTCAAATCAGTGTACTCTCCATTTTTATTGCCTTACCGGAATCAGTCTTGTTTAGTTGGTAATAGATTTTTATATACCCAAGTTTGATTTAAAAGTAAATTCTAGTAAATAAGCACTTTTAAAATGAAATCCAGAAGCACATTTTTCTGCACAAACCAGTTACAAAGTTCAAAAATGTTTTTTATACATTTGCTTTAAGATTCATTTTTAACTTTGTAAGCCACATCAGCGAGATATGGCACTTCTGCATTATTTTGTGTGTTTATTCCTTTTTATTGTATTTTGGCTAAAAGAACAGTAGAAAAAGATTTTCTGGCATCCTTGTTCACTTGGTTACATTTGTATAAAGTTCTAATTGCCATTTGCTCAGATAACAAGTGACATGGCAGAATTCTTTAAAGCATTAAAGTTCCTTAAACTTAAGGCTAAATCTTGGATATATTATTGAATTCTTCAATATCCTTATGGCTAGCAAACTGATAGCTGCACATTTGCCATGCTTTGTTTTTTTTTTTTGGATTTTATTTTTCATTGCAGATTTATTTGGCAATGTACAGTATATTTTGTAAACTTGCATCAAGTTTATGAATAAAGAAC
>Manis_javanica_newGene_757	Manis_javanica_newGene_757.1
GCAACCATCAATCTGTTCTACTTCGATTTTTTAATTTTGGTTATGGATTCAAGTATTTCCAATGTTCTTTGTCAGGCTTGGTAGGTTCCTTGCTCCTAAGAATTTGTCCACTTTGTCTGGGTCATCCACGTTGTCGGCATGCAGTTGTTCATTGTACTAATTCTTTTTCTTTCTGTAGAATTGACAGTAATGTCCCTACTTTCATTTCTGATTGTAGTTTTTGAGTCTCCTTTTCCCTTAGATACTTTGGCTGAGGCCTGAAATTTTGCTAATAAAGAACCAACTTCAGGTCTTGTTGATTTTATTGTTTTTTCCCTTACTTATTTCGGCTCTAATCTTTATTATTTTCTTCCTCTTCCTCCAGCTTTGGATGTAGTTTTTTCCTTTTTCTAGATCCTGATGACTGATGGCCAACTTTGTGAACAGACCAAAAGCCACCAAATCGTACTTTACAAGGGTGAACTTGTAAATGTCTTTGTCCATCTTTGGATTTGAGATCCCCTTTAATGGGAGCATTACAACTATACATTCCCCTCTGAGCACTGCTTTTGTTGCGCCCTCTAAGTTTTGGTATGTTATGTACTCGTTTTCATTTGTTTCTAAGCATTTTCTCATTTCTCTTGTTATTTCTTCTTTGACCCGTTGGTGGTGTATTTTTAATTGCCAAAAATGTGTGGGGTTTGCAGTTTTCCTCCCATTTTTGATTTCTAATTTGATTCTGTTGTGGTCAAAGAAGGTACTTCAGTTTGTGTGCGTTAAGCCCTCTTTCCTCATCTTCTTCTGTCTGGCTGTCTATCCACTATTGCCTGTGGCGTAGTGAAGTGTCCAGCTATTACTGTAGACCCGTCTTTTTCTCCCTTCAGTTTTCAACTTTTGCCCCATATACTCTGAGGGTCTGTTATCAGGCAACATGTTTATCATTGTTGTGCCTTCTTGTTGTACTGCATGTTCCTTTTGTAAGTCTTCTGTTTTTATTTCATGGATGTAGAATCTGCTCATCTATCTGTGACAGCAGTTCTCAAATTTGTCTGCATATTGAAATGCTCTGGGGAGCTTTAAAAAAATACAGTTTCTGAATCCTATTCCAGAAATTGTGATTTAAATCAGTCTCGTGTGTTGTCTGGGAGAGGAAACAATTTTAGAAGATCTCCAGTTAATGCTAATATGCAACCAAGTTTAAGAACTACTGTTGTGTGAATATCATTTTAACACTTTTTTTTTCATCTTGCCTGTTTTGTTTCTCTGATTTCCTTTGTTTTTTTTTCAGTTTTGGTCTTTATTTTTCTGGCTTTCTTCAAATGTCTGGTGATGTCTGCACATTCCTGTTTAGGAATGCAGGCTGCAAACATGCGTATATACACAGGCAAGAATGAGAGACCAGAAAGCTGACTGGAAGGTGACAGGTGACAAGGACCCAGACATTTGCTTTAAGACCCCCCGGCAGTGTCCGTAGGCCTTTCCTCTTTGGCTGATCAGATTCCCAGAGAGGACCCTCTACTACTCTACGCTGCAGGCGTAAGTGTGGACAAGGCTTGACGGTCTCACTGCTCATTCCTCTTATTTTCAATACGGACCCTTACTCCTGTCCTCCTAGGTGCTCAGTCTTCTCCTGTGCAGAGCCTCCTGGGTGACTGTCTGTCGGGGTCAGGAGGTGGGCAGCGCAGAAGGGGGGGGTTTCTGCGGACCCAGTCCCCTACAGGCCTTCTATAGTCTTACTGTTTTCAGCCCCAACCTGCACACATGCCACCGGAAGTATCTCACACATTTAACTCCTGACCCTTTCCAGGGTCCTGCGGTGTAGAATAGCCTACTTCGTGCTGGTTTCTCGGTCCCTCGCCTCCGCTGGCAGTCAAATTTCAGGGCTTTTCCCTTCCCCCACCAATAAATCACTTAGCACTTGACCGTCTTCCAAAATGGTGGTGCTGTGTCCTCTACGGTCATTTTCTTTCCCATTATCTGCTGGTTTATACCTTTTTATTGTTATTATTCCTACACTGTCATTCCGTAGGGGTAAAGGAGGGAGGGAAGATGGAACTACTTGTATTCAATTTGTGTTTATTAGCAGCACTGAGAGCCTGGGAGCGGCAGCAGGGGAGCGGCCCTTCAAGCAAGGAAAGCAGCCTGCGGGGAAGCCCAGTTAGCGAGGGGACTCCTGAGTCCCGCGCACAGCCTGGCAAGCAGCCTGGTTTTGCCGTGGGCCCTGGGAAAAGGAGGGCCTCGGCATGGGGAGAGTAGCCAAATGGAAGCTCTATAAGGCCTATTTCAAAATTTATCCTTAGTAACATAATTATTATAACATCTTACATTTTCTGGCACTTCATCTTTTCACAGTTTTACCCACAGGACAAGCCTACGAATTCAGTTAGTGTCTAAGTGTTTTGTAGCCAGGCTAACTGGGACCTAGGGGTGACTGCTCTTTCCTAGGGTCACAGACAAGTAGCAGCGGGGGGTGAGCGGTAACAGACTGCTGGCAGGGAGAGGGGCCCGTGAGACGGCAGCGTGGTGAGGCCCACGGCGGGGCTGTGCTGGGCGCTGGAGCGGGAGGGGAGCGGAAAGGCGCTCCGAATCCAGCGACATAGGCAGCTGACCCTCATTGTTTGCAGATTGCACCTTCGTGAATTCACTTTTACTTGCTAATTTATGTGCATCAAAGGCTGGTTGATGATATTGCTAACAGAGGCACGCAGGAGCCGAACCTGTCTCCTCTAAGGGCAGTGGTTCCGTCCATGCTCGCTCAGCGTTGGCAGTGACTTTAGAACGTAACTACCGTGCCCACCGAGAACCGACTGTACGTATCAGTGCCGAGCCTCAGCTCCAGCCAGAGGCAGCAGTCTGATCTTCCCTGGAGGCCTGACGGAGAATCTGCATCCCTCTCGCCATTTCCTTCTTGCCTGTGCGTTACCGGGAGCACCGATGCCGTCTGCTTGAGAGCAGGGCACCTGGTCCCGAGAGGATGGCCGAGTGAGGCCTGAGCACAGAAGTTTGTGCTCCTCAAAGTCAAGCAAAATGTAAACATCTTAGTTGGTTTAAGAGTCTAAGAAACAACCGCCCTCACGCCCACGTGTTCCCTGGGGAGATGCTAGGCTGACAGTGTGGCATTTTAATATAATTTTCCCTCCAATTCTTGCCCCATTTTCCCCCCACGTCAGTACTTGACTCCATTACCTATTCAGCTGCTTATGTCAAAAACTG
>Manis_javanica_newGene_760	Manis_javanica_newGene_760.1
CCTCTCTCTCCTGTAATATGGAAATTCCTCTCCCGCTGGCGCAGAGCCTGACGGGAGTTGCAGTCTTCCTTGCTCCCCTCTTATTTTAGGTCGAGACAATGGAGGGGAAAGGGGCGGGGAGTACCGGTTAAGGAAGACGGCGACTTGGGATTTGTAGTCCACGCGTTTAAGGCTACTCCTTGTGAAAACGTGGGAAAGGTGGTGGCCTATCATTAGTCCTGCCGGGGGACGTAGACAGGACGTGGACTGTGGAAATGTGAACCACGGCGGACACGCCAAATTGTGAGTCAACGGAAACGGATTCTCTCTCCTTTTCTCCCCGCCACCCTCTTCTGAACGACGTGCCGAGAAATGTAGTCCCACGCCTTCACTCGCTAGTGGAAGGGGAGAGTTTATGTCACCAGTGGGGATGAGTGAGGGTGAGGGAGAAATGTCCGGACGATCCAGGGTTATAATAATGTCCGCCTCCCCGTGTGGCGAGGACTTCATATTTCACGGGAAGGCTCTTAAAGGAAAGCAACAGTAACCAGTATTGTCGCGATAAGGGAGGCGTGGTTATCGCCGAAAGTGAGGTCACACTGTTGTCTTTTGGAAAGCTGGGACGCCTCGCACCCGATGCTTGTTCACCCAAACCTCAGGAACTCAGTATCTTCCAAGTTATGAGGGCTCCAGGAAAAAGTCTCTGGAGTCATCCCCAAAATCCCCGCCCCTCCTTGAGAAGTCAGCAAACCTCGGTTTTCTCATCTGAGAAATGGGGATAATGATACTTATCTACGAAGCAGAGTTAGATGTGTTAAGAAAGTGACCAGCTAAGGGCCTGACGAGGGGCCTGTGTTGGCAGTTCCTTTTTTGAGGTCCCTTCCAGCACAGCTGTTATGGGATCCCAGGAATCCATCATGCCTGAAGGAATTAGCTCCTGAGAGAAGAAGACTGTGGAGGGCAGGCTACACATCAGCCGCATCCCCTCCTGCCCCGACCCTCCTCATCTGGTTCCTCCAGCATCTACTACCAAGCCCTGCTCCCAGGGGGCGCCTATTCTCCAGTTGACAGAGGTCCTACAAACTGGCCAGATTCTTCAATCTGAAAGTTTAAGTGCTGCATACTGCCCAGCCTCATCTCCAGCCAGCTTTGGAAACATCTGTCTAGGCACCTCAGCAGTCCAAGCAAATGGGACTGCTTCCTACCTCTGTGACTTCTTGCCTGCCTTCTAAATCTTACTCCTCTGCCTGGAAAACTACTCACTTTTGACCCCAAGGTAACCCCTCCACACCACCCCCAACTCCACCTTGCTTCCCTCTCTTCGGTATTTGAAAGAGGGTTAGAGCGCCTTGGTGGGTGTGGTTTTTCTGTCTGGCAAGTTGATGCTGGCCAGCGAGGTGTGATGTCCTAAGCTGGCAAGGACTTGGCCTCAGGCTAAACCGAGGCCTTTTCCTGTCCTGCCCTTCCCCTCCTTTTCCTGTCCTGTCCTTCCCCTCCTTCTCTCCCACTTCTCCACCCAATTAACTGTTCATCCTTCAGGTCTTTGTTTACAAATGCCACTGTCCCAATGAAGCCAGTTCCCAGATGAGATTCATATATTCTTCCTTCCATTAGATTGTAAGCTTTATGTAGAGTCCACCTCACATGTTATTAAGTGCTTCCAGCATCTCATTTGATTCTCATAAGCATCCTATAAAATAGAATCAGATTTTAGAGATGTTGAAACGGGTCCAGAATGCATGAGTGGTAGAGCCAGGATCTTGGTAAACCAAGATTCCAGAGCCATCCTCAAAACTACTGCTGCACCCACAAACTGATCAAATCCAGCCCATGTGTGTGTGTAGTTTGGCATAGAAACAACACATTTATCTTGCAAATACGAATTTCCACTTTGACTTGACATCCCTGAAATCTAGCAACACTGAGTCTGCTTTCTTCCAGCGAGAAACAGCTGGAGCTGAGCAGTGGCTGTCCCTTTGGATAAGATATATACTCATCAGTTGGACACAGTCCTGACCCAGCTTGCTTCAATACTAATGCTGGAGCTGGACTCTGGCAGACCAGG
>Manis_javanica_newGene_767	Manis_javanica_newGene_767.1
CTGGCCCCCGCTACCAGGGAGCTCGCCTGCTAACTGCCCGACTTGCCTCCGAACACCCTGTTCCTTCGTGCTCTGCTCTGAGTTCTCCTGCCTCCGTACCCTCTGGCCTCGCCCCTCTCTCCCAGCCCACTCAGGGCAGGGCAGGTCCAGGCACAGTGACTTCAGGCCTTGGAAGTTCCCTGGCCCACCTCCTGGCCACCCAGATGGTGCCCAGCCTGGAAAGGCAGCTCCTGATTTGTCTCCCACAGACAGCCTGCCGCTGGGAAGGCAGGGGGAAGAGGAGGAGGTCCGCGCAGCCTCCTGAAGCCGGTCTCAGCCTGGCCTCGCAGCCTCATCCCTCATCCCTGCCTCTGGCCTGTGGGTTGGCTCCCAGCTGCCCTGAGGGTCTGCCCTTAACATGCTCCCAGCCTTTCTGGAAAAAGTTCCTAGCTCCTTTCACTGCCTGTTCTATGAAGCAAGGCGAGGGGGGAGCCTCCTCTCCCACAACCGGGGGCCTGCTCCCCTAAGCTACTCAGGAATGTAGGTGCCGGCAGCAAAAACCACTAAAAATGTTTTCATAGCTGCAGGTCTCTCCCTGGGGCCCCGCGGAGCAGAAGGACCCTTTGTGCATTCCTTTCTCCATCGGCCCAGAAGCTGGCGTCTCAGCCTATGTGAGAGTCCACCGTGGTCTCCCCTCTGGTCGGCAAGTTTCAGGAAATGGAGGACTCGGAGGAGGCCCCTCTCTCAGTAATCAAACAGCTTAATTCAGAACCCCACGTGAGGCCCTCTGCCAAGCCTTGAAGCCTGCCTTTCCCCCTGGAGCCCACGGAAGGCAGCAACAGGCAGGGTGGGGGGCCCTGCAGGAAACAAGGGCTCAGGCAGCCCTCTCCATGGGGCCCAGATGCCACTCACACAGCCGGTCGGACAGGATCAGCTCAGCAAGGGTGCTGACTGGTGCCCATGGATGTGATGTCCGCCCTACTCAGAATCTCAAAGCTGAAAGGTACCAAGCGCTCTGCTGCACATCTTTCTGAAGAAGAGGGGAGGGAGGAG
>Manis_javanica_newGene_774	Manis_javanica_newGene_774.1
NTTTACAGCTATGATAGTCTAGTGAAACAAAATAGCATTCTTAAAAAAAATGGGATGATAAGATAAACTTTCAGATAATACAGTAACAACTAGTTGTTTCAAGAATCTAAGAAAATGTTTCTTAAAATTTAGGCCTTTCATGAAGCATTTTACAATTTTAATTTGCATATAGTCAATATGTGATTCTCCATATATTTCTATAAAGGGAACTCTCGTTGGAAATACTTTACTTTTACCTACAGAAACATCTCCTTTGTGGATTTTGCAGTTTATAATATGTAACCAGAAGACATATTGGAGGTTTTCTCATGTGTTCACTTAGAAAACACGCAGTAAGAAGTTCCTATAGAGAAGGACCTGTCATCAGCANTAGAAAACACGCAGTAAGAAGTTCCTATAGAGAAGGACCTGTCATCAGCAATAACTTCATGTTTGTAGCTGTGAAAATGTTCATTAATGTGAATAATCTCAGAGGTTTTCTAATGGGAATCATCCAATAAAGCTTTTTACCTGAAAATTTAATAATTGTAAAGTGTGAAATACTTAAAATACGTTGACTTTAGAAAACATGGTTTTGGCAAGGGAAGGCAAACTTGAAAATAAGCTTCTTCGGTGGAATACAGTTTAACCCATGTAGTTGTTTTTATAACTCATCAATCAGTTGAAAGTCATTGTTAAGGCTGACAAACAGAAGGACAATTTTAATTTTGCAGATTCTAATTTAACGGTTAAATTACTATGCATTATCCAGGTAATAAAAGTGATCTTACTTCTTTTATGCACTTCTCTCATTCAGAGTAATTTTCATTATATTTCATTGTGATGAAATATGGTATGTATGCATCTATTTCAGTGCCTTAAAGTATTTTGAGAGCTTTTACTAATGGTTAACTGTTGTCTTAAGGATGAAATACTACTATTCATTGAAAGGATCTGTGAAAGAATTTATACTTGTTTGTTATAAAATATAGGATGCATTTGTCTTTTATTTGGCCAAGTCATTCAGTTTGAGAACCAACAAACATTAGGTGCCTTCTGTTTGCCAGGTACTGTTACCAATGTTACTGTCATTTAATATACAGAAGTGTTAAAATATGATATTTTATTACTAATTCAATGGTTGTGATTATATTTTGACAATCCTTTGTGTCCTGAATTGAATTAACATAAAGACTGTTTGGTAGGGTTTGCTCTCTGTTCTTTCAAAGTACAAACCATTTAATTAAAAAATTGTTCATTATATATTGAATAAAACTGGCT
>Manis_javanica_newGene_777	Manis_javanica_newGene_777.1
CTTCTGTCCAGTGAAAAATATCAAGTTATTTTCTAGTGCTGAGGGACTGTTTGCCAGCTGGAACTTCAAGTGGAATTCATAATCAGAGACGGTGTCTGGGATCCGTGAAAAAGCCAGGAACGAAGTGTATCCGTGGGAATCCGTGCTGCCGAACCTGGGCTGGGTAATATTAATAGCTGTGGAAAAACCCAAACCAAACAGTTAGAATAGACCCGGGGATGTATTTGCAAAGGGAGGGTTCTGTGTCGCTGGTGCATCTTGCCAGGCAGTCTGTTTACTATTGCATTAATTATACTTAAGTGCCCTTCAGCATTGAGCAACCGAGTGACTCAGTAGGGAATTTTGAAACCAGAGCGGAGGAAGGGCACGTGTTTTGAGATCCGGTGCATAACCCTTTCGCTCACATACTCTGTCTGCATAATGAAGAATTTATTTAAAAAGCAAAACCCTACATTTTGAAGATTAATTTTAGAAATAGAAAACATCACCAGCAGCTAAAGTATTTGCCCAGGAGCCCTGTAAACGTGACTTGGCATCGAAACACTGGATATGACCTGGAGAGGCGCTCACAGCTTGGAACAAACTGTGCTTTTCTAATCCTGCATCCTCCGAAGAGTCAGAGCCGTGGGTCAGGGGTGTGAAAGCCACGAAAACGGGCAGGAAACTGATGAGTTTCCGTCATCACATTATGAGTGAACAGGACTTTTCTTTAAGGAAAAATTATTATTTAAAAGTAGTATTTATCGTAAGTCAGCTGAGATGCTTGTTAAATAACAAAGGCATGGGTTTCAAAAGAACTGAACTGACAGACGTGGAAAAGGAAACAGAAGAACAAGAGATAGTGTGGAGGAAACAGAATTAACTAGAAAGATGTGATCGAGGTGGACTTTTGAGATGTGAGAACACATATATAAAGAGCTCAGATTCTTCGCAGAAGTGGATCTTTCCTTCTACTCTGCAATCAGCAATGCCTCCTGCAGCCACTGGGGGGCAGAAAGACACGAGCTACATAACTACGTGTCCCGGTGATGGAAGGGGATGGAAGGGGACACTGGAGGC
>Manis_javanica_newGene_781	Manis_javanica_newGene_781.1
GTGGGTCTCAGTTCGCGATCGGGGGGCGGGCGCGGCGCTGCCTACCTCTGATGCCAAAAGGCGGCGCAGCGCCCGCGAAGCTCCACGGCAGTGGCGGCGGCAAGATTATGGTGCGCGCGTTCTTAATTACAGTGCGAATTCGGCGTGCGTGCGGCCCGCCGCGAGTGAGGGCTTTTGTGGTGCGGATCGCACGGCCGGTGGATGAGTGGGCAGCGTCGGGTGTGCGGGCCGCTGCGGCCCTCGTGCTGATGCTAGTGAGGAGCCAGCGCAGAGCGCATCCGAGAAGACCAGGTCATGATGATGGGCAGCGCCCGCGTGGCCGAGCTGCTGCTGCTCCATGGCGCGGACCCCAACTGCACCGACCCCACCACCCTCACCCGACCCGTGCACGACGCCGCCCGGGAGGGCTTCCTGGACACGGTGGTGGCGCTGCACCGAGCCGGGGCGCAGCTGGACGTGCGCGACGCCTGGGGCCGCCTGCCCGCGGACCTGGCTGAGGAGCGGGGCCACCGCGACGTCGCCCTGTACCTGCGCGCTGCCGCAGGGGGCATCGAAGGTGGTAGCCACCTCGGCACAGACGCCGCGGAGGGTCCCGCAGACAGCCCCGACGTATAGAATCGCTGAGACGCTTTACGACATTTCGATCTTCAATCATAGAAGACAAAAATTACCCCACCCCACCTAATCTTTCCCTGCTTAGTTCCAAAATATCTTAGTTTATGAAATAGCGCTTTTTTAAATCTTGGAGAACTTCTCCGCATATATCCCTGCGCCTTTCCCTAAATTTCCATTTGTATTTCCATTTATATATTCTTATAAAAGTAAAAAGCAGCAACCCCACTGTGCCCGCCTTTTCATTGGGTTGGAGTTTTCAGCAGCACCCAGTACTCAGACCCCGCGCACATCTACGCGGGCACTTCCTCTTCCGAGCCTCGCAGCCCCGGGCCGCTGGTATTATCACAGCCGTTTGGTGAACTGGGAAAACGAAGCGTAAGTAGGTTATGTG
>Manis_javanica_newGene_782	Manis_javanica_newGene_782.1
CGCCGTTCCGCTCTCCTCTCCTCGCCTCCTCCCTCTTCCCCCTCTTCGCTTCCACATCGCTGATCCTTTCTTTCTGATCACCCTCCCGCCCCCCTGTCCCGCCGGGGTCCACTCGGAACAGGAAAAGCGGGGGAAGGAAAGGAAGGAGCCGCATAAAGGAGCTCAGCACTTAGTATCTGGTGCAGAAGAAAGTGGAATTCTCAAGGAGTCTCAATTTCCAGCTAAGACGAGGAGATGGAGAAATTTGTGATGGGATAAGAAGATCTCTCGTTCTATGTGCTCTTCTTTTGATAGAGTGGCAATGTCTTGAACATTGGAAAAATTACCCTACACTGAAAACAATCAGCCTCTGGTGAAGTATAAAAGGAAAATAAGCATGTTTGTTTTTTGAAATAATCGAGAGGTAATTACACAGGTGTTAAAACCCCTATTGATTATTACATATTAATACACAAGTAGTTTGTTTTTAACATTTCTCATAAAGGAAGGGCATTATAGAATCTCAATGTAAGTGTAATTTAGTTGTATTTATTTGCTGAAGGTCAGTTACCTAGCTTTATAAGATGACCTATTTGGTCCTGGACACCATACTATGTTTGCTATAGTAGAGAAAACAAAATATCATGGAAGTATTCCTATGTACATACTTTCCCAAAGCTGCCTGGAGTTTTATAGATCTTGAGTTCTTCTTTTTAATCTGTTTCATTCCTTAGATCTGAAATTACTAATTTTAGCCATTAGAGCAAAGAAAAATTTAAATAGATTTTGCTTTCATAGAAAATCATCTTTGTTTTTTCACCCATCCACTCAGTTGAAAAAGAAAATATAAAAACAAGGTCACATGAATAAGTTATTAAGTTCTGAATTTGTTTCACTTCCACATGTTGGAATGAAGGTTAGGTAGTAAGATTTGCACACAACTTGGTAATATTTTAGACTTAGATACAGAAATATACATGCTTATTTTTCTGTAATTCCACAGTGGAGCCAGAATCAGGGCTCATGTATGTAGAGCTGTTTGTATG
>Manis_javanica_newGene_783	Manis_javanica_newGene_783.3
[truncated: 5,869,046 more chars]
