# Supplementary material for: Transcriptomic analysis identifies genes and pathways related to myrmecophagy in the Malayan pangolin (Manis javanica)
Source: PeerJ. 2017 Dec 22;5:e4140. doi: 10.7717/peerj.4140 (PMC5742527; doi:10.7717/peerj.4140)
Supplement: File S6 [file peerj-05-4140-s006.xls]

## Sheet: Integrated_Function.anno
#GeneID	COG_class	COG_class_annotation	GO_annotation	KEGG_annotation	Swissprot_annotation	nr_annotation
Manis_javanica_newGene_9989	--	--	Cellular Component: nucleolus (GO:0005730);; Cellular Component: microtubule cytoskeleton (GO:0015630);;	K10442|2.05702e-40|bacu:103013575|kelch-like protein 4-like; K10442 kelch-like protein 1/4/5 (A)	Kelch-like protein 20 GN=KLHL20 OS=Pongo abelii (Sumatran orangutan) PE=2 SV=3	PREDICTED: LOW QUALITY PROTEIN: kelch-like protein 4-like [Balaenoptera acutorostrata scammoni]
Manis_javanica_newGene_13893	--	--	Biological Process: cytokine production (GO:0001816);; Molecular Function: sequence-specific DNA binding transcription factor activity (GO:0003700);; Cellular Component: nucleus (GO:0005634);; Cellular Component: transcription factor complex (GO:0005667);; Cellular Component: cytoplasm (GO:0005737);; Cellular Component: plasma membrane (GO:0005886);; Biological Process: cellular response to DNA d…	K17332|3.11264e-70|ssc:100134969|NFATC2; nuclear factor of activated T-cells, cytoplasmic, calcineurin-dependent 2; K17332 nuclear factor of activated T-cells, cytoplasmic 2 (A)	Nuclear factor of activated T-cells, cytoplasmic 1 OS=Bos taurus (Bovine) PE=1 SV=2	PREDICTED: nuclear factor of activated T-cells, cytoplasmic 2 isoform X2 [Sus scrofa]
Manis_javanica_newGene_9690	--	--	Molecular Function: metal ion binding (GO:0046872);;	--	WD repeat and FYVE domain-containing protein 1 GN=WDFY1 OS=Bos taurus (Bovine) PE=2 SV=1	WD repeat and FYVE domain-containing protein 2 [Bos taurus]
Manis_javanica_newGene_4169	--	--	--	K16733|1.39997e-08|lcm:102345131|rac GTPase-activating protein 1-like; K16733 Rac GTPase-activating protein 1 (A)	LINE-1 reverse transcriptase homolog OS=Nycticebus coucang (Slow loris) PE=3 SV=1	hypothetical protein M91_08065 [Bos mutus]
Manis_javanica_newGene_5813	--	--	--	--	--	PREDICTED: calcium uptake protein 2, mitochondrial [Equus przewalskii]
Manis_javanica_newGene_1875	--	--	--	K11494|4.15125e-57|ggo:101142467|RCBTB1; RCC1 and BTB domain-containing protein 1; K11494 RCC1 and BTB domain-containing protein (A)	RCC1 and BTB domain-containing protein 2 GN=RCBTB2 OS=Pongo abelii (Sumatran orangutan) PE=2 SV=1	RCC1 and BTB domain-containing protein 1 isoform 1, partial [Panthera tigris altaica]
Manis_javanica_newGene_5521	--	--	Molecular Function: GTP binding (GO:0005525);; Cellular Component: extracellular region (GO:0005576);; Cellular Component: mitochondrion (GO:0005739);; Cellular Component: early endosome (GO:0005769);; Cellular Component: late endosome (GO:0005770);; Cellular Component: coated pit (GO:0005905);; Biological Process: iron ion transport (GO:0006826);; Biological Process: cellular iron ion homeostasi…	K12272|5.49747e-45|ocu:103350394|SRPRB; signal recognition particle receptor, B subunit; K12272 signal recognition particle receptor subunit beta (A)	--	PREDICTED: signal recognition particle receptor subunit beta [Oryctolagus cuniculus]
Manis_javanica_newGene_1191	--	--	Molecular Function: nucleic acid binding (GO:0003676);;	K12965|1.15742e-15|aml:100475455|z-DNA-binding protein 1-like; K12965 Z-DNA binding protein 1 (A)	--	PREDICTED: z-DNA-binding protein 1 isoform X3 [Mustela putorius furo]
Manis_javanica_newGene_9806	--	--	--	--	Adrenodoxin GN=FDX1 OS=Ovis aries (Sheep) PE=1 SV=2	transposase [Bos taurus]
Manis_javanica_newGene_10420	--	--	--	--	Anthrax toxin receptor-like (Precursor) GN=ANTXRL OS=Macaca fascicularis (Crab-eating macaque) PE=2 SV=1	PREDICTED: anthrax toxin receptor-like [Sus scrofa]
Manis_javanica_newGene_10121	--	--	Molecular Function: calcium ion binding (GO:0005509);; Cellular Component: mitochondrion (GO:0005739);;	--	--	EF-hand domain-containing family member A1 [Pteropus alecto]
Manis_javanica_newGene_2436	[U]	Intracellular trafficking, secretion, and vesicular transport	Molecular Function: transporter activity (GO:0005215);; Molecular Function: protein binding (GO:0005515);; Biological Process: anterograde axon cargo transport (GO:0008089);; Biological Process: insulin receptor signaling pathway (GO:0008286);; Cellular Component: AP-3 adaptor complex (GO:0030123);; Cellular Component: transport vesicle (GO:0030133);; Biological Process: anterograde synaptic vesi…	K12399|2.9531e-63|pale:102884832|AP3S1; adaptor-related protein complex 3, sigma 1 subunit; K12399 AP-3 complex subunit sigma (A)	AP-3 complex subunit sigma-1 GN=AP3S1 OS=Bos taurus (Bovine) PE=2 SV=1	PREDICTED: AP-3 complex subunit sigma-1-like isoform X1 [Mustela putorius furo]
Manis_javanica_newGene_13750	--	--	Molecular Function: protein transporter activity (GO:0008565);; Biological Process: posttranslational protein targeting to membrane, translocation (GO:0031204);;	K09540|5.45527e-40|cfa:475016|SEC63; SEC63 homolog (S. cerevisiae); K09540 translocation protein SEC63 (A)	Translocation protein SEC63 homolog GN=SEC63 OS=Pongo abelii (Sumatran orangutan) PE=2 SV=1	PREDICTED: translocation protein SEC63 homolog, partial [Physeter catodon]
Manis_javanica_newGene_8679	--	--	Cellular Component: Golgi membrane (GO:0000139);; Biological Process: in utero embryonic development (GO:0001701);; Biological Process: liver development (GO:0001889);; Molecular Function: alpha-mannosidase activity (GO:0004559);; Biological Process: mannose metabolic process (GO:0006013);; Biological Process: N-glycan processing (GO:0006491);; Biological Process: mitochondrion organization (GO:0…	K01231|1.61791e-22|mcc:705480|MAN2A1; mannosidase, alpha, class 2A, member 1; K01231 alpha-mannosidase II [EC:3.2.1.114] (A)	--	hypothetical protein CB1_000304011, partial [Camelus ferus]
Manis_javanica_newGene_5606	[I]	Lipid transport and metabolism	Molecular Function: acetyl-CoA C-acyltransferase activity (GO:0003988);; Cellular Component: mitochondrial outer membrane (GO:0005741);; Cellular Component: mitochondrial inner membrane (GO:0005743);; Cellular Component: endoplasmic reticulum (GO:0005783);; Biological Process: fatty acid beta-oxidation (GO:0006635);; Molecular Function: long-chain-3-hydroxyacyl-CoA dehydrogenase activity (GO:0016…	K07509|5.60647e-25|cfr:102507636|HADHB; hydroxyacyl-CoA dehydrogenase/3-ketoacyl-CoA thiolase/enoyl-CoA hydratase (trifunctional protein), beta subunit; K07509 acetyl-CoA acyltransferase [EC:2.3.1.16] (A)	3-ketoacyl-CoA thiolase (Precursor) GN=HADHB OS=Bos taurus (Bovine) PE=2 SV=1	PREDICTED: trifunctional enzyme subunit beta, mitochondrial [Camelus ferus]
Manis_javanica_newGene_8662	--	--	--	--	Ig kappa chain V region 3374 OS=Oryctolagus cuniculus (Rabbit) PE=1 SV=1	immunoglobulin kappa chain variable region [Equus caballus]
Manis_javanica_newGene_13613	--	--	Cellular Component: Golgi membrane (GO:0000139);; Biological Process: protein transport (GO:0015031);; Cellular Component: integral component of membrane (GO:0016021);; Biological Process: vesicle-mediated transport (GO:0016192);;	--	Vesicle transport protein GOT1A OS=Bos taurus (Bovine) PE=2 SV=1	PREDICTED: vesicle transport protein GOT1A isoform X2 [Capra hircus]
Manis_javanica_newGene_7739	--	--	--	--	--	PREDICTED: coiled-coil domain-containing protein 62 isoform X5 [Mustela putorius furo]
Manis_javanica_newGene_9710	--	--	Biological Process: vacuole organization (GO:0007033);; Biological Process: locomotory behavior (GO:0007626);; Cellular Component: endosome membrane (GO:0010008);; Biological Process: negative regulation of myelination (GO:0031642);; Biological Process: myelin assembly (GO:0032288);; Molecular Function: phosphoric ester hydrolase activity (GO:0042578);; Biological Process: pigmentation (GO:004347…	--	Phosphatidylinositide phosphatase SAC1 GN=SACM1L OS=Bos taurus (Bovine) PE=2 SV=1	PREDICTED: polyphosphoinositide phosphatase isoform X2 [Physeter catodon]
Manis_javanica_newGene_7029	--	--	--	--	--	hypothetical protein MDA_GLEAN10005827, partial [Myotis davidii]
Manis_javanica_newGene_866	[R]	General function prediction only	Molecular Function: GTP binding (GO:0005525);; Cellular Component: cytoplasm (GO:0005737);; Cellular Component: plasma membrane (GO:0005886);; Biological Process: small GTPase mediated signal transduction (GO:0007264);;	K07940|2.11159e-111|tup:102477248|ARF5; ADP-ribosylation factor 5; K07940 ADP-ribosylation factor 5 (A)	ADP-ribosylation factor 4 GN=ARF4 OS=Bos taurus (Bovine) PE=2 SV=3	PREDICTED: ADP-ribosylation factor 5 [Bison bison bison]
Manis_javanica_newGene_6273	--	--	Molecular Function: actin binding (GO:0003779);; Molecular Function: calcium ion binding (GO:0005509);; Molecular Function: ATP binding (GO:0005524);; Cellular Component: cytoskeleton (GO:0005856);; Biological Process: cell cycle arrest (GO:0007050);; Cellular Component: integral component of membrane (GO:0016021);; Molecular Function: ATPase activity, coupled to transmembrane movement of substan…	K10382|0|umr:103663978|DST; dystonin; K10382 dystonin (A)	Dystrophin GN=DMD OS=Canis familiaris (Dog) PE=2 SV=1	PREDICTED: dystonin isoform X1 [Ursus maritimus]
Manis_javanica_newGene_5191	--	--	--	K16462|1.76099e-35|tup:102483186|CEP164; centrosomal protein 164kDa; K16462 centrosomal protein CEP164 (A)	--	Centrosomal protein of 164 kDa [Tupaia chinensis]
Manis_javanica_newGene_834	--	--	--	--	--	transposase [Sus scrofa]
Manis_javanica_newGene_10046	--	--	Biological Process: response to hypoxia (GO:0001666);; Molecular Function: iron ion binding (GO:0005506);; Cellular Component: nucleus (GO:0005634);; Cellular Component: cytoplasm (GO:0005737);; Biological Process: activation of cysteine-type endopeptidase activity involved in apoptotic process (GO:0006919);; Biological Process: protein hydroxylation (GO:0018126);; Biological Process: peptidyl-pr…	K09592|4.57573e-80|rno:54702|Egln3, PHD-3, PHD3, SM-20; egl-9 family hypoxia-inducible factor 3 (EC:1.14.11.29); K09592 hypoxia-inducible factor prolyl hydroxylase [EC:1.14.11.29] (A)	--	PREDICTED: egl nine homolog 3 isoform 2 [Dasypus novemcinctus]
Manis_javanica_newGene_13679	--	--	Molecular Function: cysteine-type endopeptidase activity (GO:0004197);; Cellular Component: intracellular (GO:0005622);; Biological Process: proteolysis (GO:0006508);; Biological Process: regulation of apoptotic process (GO:0042981);;	K04399|5.20193e-40|myd:102759481|CASP9, Caspase-9; caspase 9, apoptosis-related cysteine peptidase; K04399 caspase 9 [EC:3.4.22.62] (A)	Caspase-3 subunit p12 (Precursor) GN=CASP3 OS=Pan troglodytes (Chimpanzee) PE=2 SV=1	PREDICTED: caspase-9 [Myotis davidii]
Manis_javanica_newGene_5998	--	--	Cellular Component: endoplasmic reticulum (GO:0005783);; Biological Process: positive regulation of fat cell differentiation (GO:0045600);;	--	--	Fibronectin type III domain-containing protein 3B [Myotis davidii]
Manis_javanica_newGene_8891	--	--	Cellular Component: membrane (GO:0016020);; Cellular Component: intracellular membrane-bounded organelle (GO:0043231);; Cellular Component: cytoplasmic part (GO:0044444);;	K14825|6.07311e-25|tup:102485795|TMED5; transmembrane emp24 protein transport domain containing 5; K14825 protein ERP2 (A)	Transmembrane emp24 domain-containing protein 5 (Precursor) GN=TMED5 OS=Pongo abelii (Sumatran orangutan) PE=2 SV=1	PREDICTED: transmembrane emp24 domain-containing protein 5 isoform X1 [Physeter catodon]
Manis_javanica_newGene_11738	--	--	Biological Process: negative regulation of cell-matrix adhesion (GO:0001953);; Molecular Function: transmembrane receptor protein tyrosine kinase adaptor activity (GO:0005068);; Molecular Function: insulin receptor binding (GO:0005158);; Molecular Function: insulin-like growth factor receptor binding (GO:0005159);; Molecular Function: neurotrophin TRKA receptor binding (GO:0005168);; Cellular Com…	--	Phosphatidylinositol 3-kinase regulatory subunit alpha GN=PIK3R1 OS=Bos taurus (Bovine) PE=1 SV=1	PREDICTED: phosphatidylinositol 3-kinase regulatory subunit alpha-like isoform X1 [Sus scrofa]
Manis_javanica_newGene_1916	--	--	--	--	--	PREDICTED: LOW QUALITY PROTEIN: uncharacterized protein KIAA1671 homolog [Panthera tigris altaica]
Manis_javanica_newGene_7713	--	--	Molecular Function: transcription regulatory region sequence-specific DNA binding (GO:0000976);; Molecular Function: sequence-specific DNA binding transcription factor activity (GO:0003700);; Cellular Component: nucleus (GO:0005634);; Biological Process: regulation of transcription, DNA-templated (GO:0006355);; Biological Process: cell-cell signaling (GO:0007267);; Biological Process: anterior/po…	K09361|3.56449e-42|oas:101110572|BARX1; BARX homeobox 1; K09361 BarH-like homeobox (A)	Homeobox protein BarH-like 2 (Fragment) GN=BARX2 OS=Ovis aries (Sheep) PE=2 SV=1	PREDICTED: homeobox protein BarH-like 1 [Bubalus bubalis]
Manis_javanica_newGene_7817	--	--	Molecular Function: RNA binding (GO:0003723);;	--	Pumilio homolog 1 GN=PUM1 OS=Pongo abelii (Sumatran orangutan) PE=2 SV=1	40S ribosomal protein SA, partial [Tupaia chinensis]
Manis_javanica_newGene_804	[Z]	Cytoskeleton	Molecular Function: structural constituent of cytoskeleton (GO:0005200);; Molecular Function: ATP binding (GO:0005524);; Cellular Component: cytosol (GO:0005829);; Molecular Function: kinesin binding (GO:0019894);; Cellular Component: myofibril (GO:0030016);; Cellular Component: ribonucleoprotein complex (GO:0030529);; Cellular Component: cortical cytoskeleton (GO:0030863);; Molecular Function: T…	K05692|7.88724e-60|amj:102572091|actin, cytoplasmic 2-like; K05692 actin beta/gamma 1 (A)	Actin, cytoplasmic 1, N-terminally processed GN=ACTB OS=Oryctolagus cuniculus (Rabbit) PE=2 SV=1	ACTB, partial [Eidolon helvum]
Manis_javanica_newGene_3102	--	--	Molecular Function: catalytic activity (GO:0003824);; Biological Process: isoprenoid biosynthetic process (GO:0008299);; Biological Process: protein O-linked mannosylation (GO:0035269);;	--	Isoprenoid synthase domain-containing protein GN=ISPD OS=Bos taurus (Bovine) PE=3 SV=2	PREDICTED: isoprenoid synthase domain-containing protein isoform X3 [Bos taurus]
Manis_javanica_newGene_4413	--	--	--	--	--	PREDICTED: collagen alpha-1(III) chain-like, partial [Oryctolagus cuniculus]
Manis_javanica_newGene_5504	--	--	--	--	LINE-1 reverse transcriptase homolog OS=Nycticebus coucang (Slow loris) PE=3 SV=1	endonuclease/reverse transcriptase [Sus scrofa]
Manis_javanica_newGene_9932	--	--	--	--	--	PREDICTED: vacuolar protein sorting-associated protein 8 homolog isoform X6 [Bubalus bubalis]
Manis_javanica_newGene_791	--	--	Molecular Function: calcium ion binding (GO:0005509);; Cellular Component: basement membrane (GO:0005604);; Cellular Component: interstitial matrix (GO:0005614);; Biological Process: signal transduction (GO:0007165);; Molecular Function: heparin binding (GO:0008201);; Biological Process: positive regulation of cell-substrate adhesion (GO:0010811);; Biological Process: extracellular matrix organiz…	--	Thyroglobulin (Precursor) GN=TG OS=Bos taurus (Bovine) PE=1 SV=1	PREDICTED: SPARC-related modular calcium-binding protein 2 isoform X3 [Equus przewalskii]
Manis_javanica_newGene_9037	--	--	--	K09228|3.18525e-21|cjc:100394714|ZNF780B; zinc finger protein 780B; K09228 KRAB domain-containing zinc finger protein (A)	Zinc finger protein 283 GN=ZNF283 OS=Macaca fascicularis (Crab-eating macaque) PE=2 SV=1	PREDICTED: LOW QUALITY PROTEIN: zinc finger protein 780B [Chrysochloris asiatica]
Manis_javanica_newGene_10833	--	--	--	--	Ig heavy chain V region MOO OS=Canis familiaris (Dog) PE=1 SV=1	Ig heavy chain V-III region VH26 precursor-like protein, partial [Camelus ferus]
Manis_javanica_newGene_2355	--	--	Molecular Function: nucleic acid binding (GO:0003676);; Molecular Function: protein serine/threonine kinase activity (GO:0004674);; Molecular Function: ATP binding (GO:0005524);; Cellular Component: intracellular (GO:0005622);; Biological Process: regulation of transcription, DNA-templated (GO:0006355);; Biological Process: protein phosphorylation (GO:0006468);; Molecular Function: metal ion bind…	K09228|3.60413e-12|cjc:100996940|ZNF543; zinc finger protein 543; K09228 KRAB domain-containing zinc finger protein (A)	Neurotrophin receptor-interacting factor homolog GN=ZNF274 OS=Macaca fascicularis (Crab-eating macaque) PE=2 SV=1	PREDICTED: zinc finger protein 135-like isoform X1 [Equus przewalskii]
Manis_javanica_newGene_4042	--	--	Cellular Component: nucleus (GO:0005634);; Biological Process: cell cycle arrest (GO:0007050);;	K10141|7.6238e-52|shr:100920975|SESN3; sestrin 3; K10141 sestrin (A)	Sestrin-1 GN=SESN1 OS=Macaca fascicularis (Crab-eating macaque) PE=2 SV=1	PREDICTED: sestrin-3 isoform X1 [Echinops telfairi]
Manis_javanica_newGene_12257	--	--	Cellular Component: nucleus (GO:0005634);; Cellular Component: centrosome (GO:0005813);; Biological Process: cilium morphogenesis (GO:0060271);;	K16533|1.91984e-26|mcf:102132647|CEP290; centrosomal protein 290kDa; K16533 centrosomal protein CEP290 (A)	Centrosomal protein of 290 kDa (Fragment) GN=CEP290 OS=Bos taurus (Bovine) PE=1 SV=2	PREDICTED: centrosomal protein of 290 kDa isoform X5 [Sus scrofa]
Manis_javanica_newGene_9075	--	--	Biological Process: protein dephosphorylation (GO:0006470);; Molecular Function: protein tyrosine/serine/threonine phosphatase activity (GO:0008138);;	K09605|2.06699e-08|aml:100483363|arginyl aminopeptidase-like 1-like; K09605 arginyl aminopeptidase-like 1 [EC:3.4.11.-] (A)	--	PREDICTED: dual specificity phosphatase 28, partial [Leptonychotes weddellii]
Manis_javanica_newGene_1802	--	--	--	K18462|1.93875e-22|ptr:738985|FAM21A; family with sequence similarity 21, member A; K18462 WASH complex subunit FAM21 (A)	WASH complex subunit FAM21 GN=FAM21 OS=Pongo abelii (Sumatran orangutan) PE=2 SV=1	PREDICTED: WASH complex subunit FAM21A isoform X2 [Bison bison bison]
Manis_javanica_newGene_6086	--	--	--	--	Ig heavy chain V region MOO OS=Canis familiaris (Dog) PE=1 SV=1	Ig heavy chain V-I region V35 [Myotis davidii]
Manis_javanica_newGene_232	[C]	Energy production and conversion	Cellular Component: mitochondrion (GO:0005739);; Biological Process: malate metabolic process (GO:0006108);; Molecular Function: malate dehydrogenase (decarboxylating) (NAD+) activity (GO:0016619);; Molecular Function: metal ion binding (GO:0046872);; Molecular Function: NAD binding (GO:0051287);; Biological Process: oxidation-reduction process (GO:0055114);;	K00027|2.48158e-83|ecb:100069637|ME2; malic enzyme 2, NAD(+)-dependent, mitochondrial; K00027 malate dehydrogenase (oxaloacetate-decarboxylating) [EC:1.1.1.38] (A)	NADP-dependent malic enzyme (Fragment) GN=ME1 OS=Sus scrofa (Pig) PE=2 SV=1	PREDICTED: NAD-dependent malic enzyme, mitochondrial [Equus caballus]
Manis_javanica_newGene_7552	--	--	Biological Process: pseudouridine synthesis (GO:0001522);; Molecular Function: RNA binding (GO:0003723);; Molecular Function: calcium ion binding (GO:0005509);; Biological Process: signal transduction (GO:0007165);; Molecular Function: cAMP-dependent protein kinase regulator activity (GO:0008603);; Molecular Function: pseudouridine synthase activity (GO:0009982);;	--	--	PREDICTED: EF-hand calcium-binding domain-containing protein 10-like [Ursus maritimus]
Manis_javanica_newGene_2615	--	--	Cellular Component: integral component of membrane (GO:0016021);;	--	Uncharacterized protein C4orf32 homolog OS=Bos taurus (Bovine) PE=2 SV=1	PREDICTED: uncharacterized protein C4orf32 homolog [Bison bison bison]
Manis_javanica_newGene_5389	--	--	--	--	--	hypothetical protein M91_11778 [Bos mutus]
Manis_javanica_newGene_1631	--	--	--	--	--	PREDICTED: transmembrane and coiled-coil domains protein 1-like isoform X1 [Panthera tigris altaica]
Manis_javanica_newGene_175	[FGR]	--	Cellular Component: cytosol (GO:0005829);; Biological Process: purine nucleotide metabolic process (GO:0006163);; Biological Process: DNA replication (GO:0006260);; Molecular Function: ubiquitin protein ligase binding (GO:0031625);; Biological Process: negative regulation of proteasomal ubiquitin-dependent protein catabolic process (GO:0032435);; Molecular Function: identical protein binding (GO:…	K01522|1.16033e-33|tup:102472981|bis(5'-adenosyl)-triphosphatase-like; K01522 bis(5'-adenosyl)-triphosphatase [EC:3.6.1.29] (A)	Bis(5&apos;-adenosyl)-triphosphatase GN=FHIT OS=Bos taurus (Bovine) PE=2 SV=1	PREDICTED: bis(5&apos;-adenosyl)-triphosphatase isoform X2 [Camelus bactrianus]
Manis_javanica_newGene_3969	--	--	Molecular Function: protein kinase activity (GO:0004672);; Molecular Function: ATP binding (GO:0005524);; Biological Process: protein phosphorylation (GO:0006468);; Cellular Component: basolateral plasma membrane (GO:0016323);; Cellular Component: apical plasma membrane (GO:0016324);; Biological Process: regulation of inflammatory response (GO:0050727);;	K08835|4.20443e-49|pbi:103063221|STE20/SPS1-related proline-alanine-rich protein kinase-like; K08835 serine/threonine-protein kinase OSR1/STK39 [EC:2.7.11.1] (A)	Serine/threonine-protein kinase OSR1 OS=Sus scrofa (Pig) PE=2 SV=1	PREDICTED: STE20/SPS1-related proline-alanine-rich protein kinase-like isoform X1 [Physeter catodon]
Manis_javanica_newGene_14064	--	--	Cellular Component: cytoplasm (GO:0005737);; Biological Process: glycoprotein catabolic process (GO:0006516);;	K01456|3.57122e-60|hsa:55768|NGLY1, CDG1V, PNG1, PNGase; N-glycanase 1 (EC:3.5.1.52); K01456 peptide-N4-(N-acetyl-beta-glucosaminyl)asparagine amidase [EC:3.5.1.52] (A)	Peptide-N(4)-(N-acetyl-beta-glucosaminyl)asparagine amidase GN=NGLY1 OS=Macaca fascicularis (Crab-eating macaque) PE=2 SV=1	PREDICTED: peptide-N(4)-(N-acetyl-beta-glucosaminyl)asparagine amidase isoform X1 [Leptonychotes weddellii]
Manis_javanica_newGene_10974	--	--	--	K16481|9.68479e-25|ptg:102966319|PCNT; pericentrin; K16481 pericentrin (A)	--	PREDICTED: LOW QUALITY PROTEIN: pericentrin [Panthera tigris altaica]
Manis_javanica_newGene_1429	--	--	--	--	LINE-1 reverse transcriptase homolog OS=Nycticebus coucang (Slow loris) PE=3 SV=1	unnamed protein product [Canis lupus familiaris]
Manis_javanica_newGene_6600	--	--	--	--	--	Retrovirus-related Pol polyprotein LINE-1 [Pteropus alecto]
Manis_javanica_newGene_11653	--	--	Molecular Function: zinc ion binding (GO:0008270);;	K11977|1.29674e-54|ssc:100738102|RNF217; ring finger protein 217; K11977 E3 ubiquitin-protein ligase RNF217 [EC:6.3.2.19] (A)	--	PREDICTED: probable E3 ubiquitin-protein ligase RNF217 [Sus scrofa]
Manis_javanica_newGene_11951	--	--	Molecular Function: threonine-type endopeptidase activity (GO:0004298);; Cellular Component: nucleus (GO:0005634);; Cellular Component: cytoplasm (GO:0005737);; Cellular Component: proteasome core complex (GO:0005839);; Biological Process: fat cell differentiation (GO:0045444);; Biological Process: proteolysis involved in cellular protein catabolic process (GO:0051603);; Cellular Component: sperm…	K02740|1.31611e-19|pps:100969919|PSMB8; proteasome (prosome, macropain) subunit, beta type, 8; K02740 20S proteasome subunit beta 8 [EC:3.4.25.1] (A)	Proteasome subunit beta type-8 (Precursor) GN=PSMB8 OS=Bos taurus (Bovine) PE=1 SV=2	PREDICTED: proteasome subunit beta type-8 isoform 2 [Odobenus rosmarus divergens]
Manis_javanica_newGene_8818	--	--	Molecular Function: actin binding (GO:0003779);; Cellular Component: actin cytoskeleton (GO:0015629);; Cellular Component: Z disc (GO:0030018);; Molecular Function: telethonin binding (GO:0031433);;	--	Myozenin-2 GN=MYOZ2 OS=Pongo abelii (Sumatran orangutan) PE=2 SV=1	calsarcin 1 [Sus scrofa]
Manis_javanica_newGene_7252	--	--	--	--	--	PREDICTED: intraflagellar transport protein 80 homolog [Sus scrofa]
Manis_javanica_newGene_2782	--	--	Cellular Component: cytoplasm (GO:0005737);; Biological Process: snRNA processing (GO:0016180);; Cellular Component: integrator complex (GO:0032039);;	K13147|5.85086e-13|fca:101096564|INTS10; integrator complex subunit 10; K13147 integrator complex subunit 10 (A)	Integrator complex subunit 10 GN=INTS10 OS=Macaca fascicularis (Crab-eating macaque) PE=2 SV=2	PREDICTED: integrator complex subunit 10 [Equus przewalskii]
Manis_javanica_newGene_8911	--	--	Molecular Function: iron ion binding (GO:0005506);; Molecular Function: electron carrier activity (GO:0009055);; Molecular Function: oxidoreductase activity, acting on paired donors, with incorporation or reduction of molecular oxygen, reduced flavin or flavoprotein as one donor, and incorporation of one atom of oxygen (GO:0016712);; Molecular Function: heme binding (GO:0020037);; Biological Proc…	K07424|4.30056e-17|ecb:100067041|CYP3A93; cytochrome p450 3A93; K07424 cytochrome P450, family 3, subfamily A [EC:1.14.14.1] (A)	Cytochrome P450 3A29 GN=CYP3A29 OS=Sus scrofa (Pig) PE=2 SV=1	cytochrome P450 3A7-like isoform 1 [Camelus ferus]
Manis_javanica_newGene_10116	[J]	Translation, ribosomal structure and biogenesis	Molecular Function: structural constituent of ribosome (GO:0003735);; Biological Process: translation (GO:0006412);; Cellular Component: cytosolic large ribosomal subunit (GO:0022625);;	K02925|2.8337e-19|phd:102335902|RPL3L; ribosomal protein L3-like; K02925 large subunit ribosomal protein L3e (A)	60S ribosomal protein L3-like GN=RPL3L OS=Bos taurus (Bovine) PE=2 SV=3	60S ribosomal protein L3-like protein [Myotis davidii]
Manis_javanica_newGene_2003	--	--	--	--	Moesin GN=MSN OS=Sus scrofa (Pig) PE=2 SV=3	PREDICTED: moesin-like, partial [Tursiops truncatus]
Manis_javanica_newGene_2813	--	--	--	--	--	hypothetical protein CB1_000642051 [Camelus ferus]
Manis_javanica_newGene_326	--	--	--	--	LINE-1 reverse transcriptase homolog OS=Nycticebus coucang (Slow loris) PE=3 SV=1	hypothetical protein M91_11495, partial [Bos mutus]
Manis_javanica_newGene_13874	--	--	Cellular Component: nucleus (GO:0005634);; Cellular Component: Golgi apparatus (GO:0005794);; Biological Process: positive regulation of cell proliferation (GO:0008284);; Biological Process: positive regulation of transcription elongation from RNA polymerase II promoter (GO:0032968);; Biological Process: negative regulation of transcription elongation from RNA polymerase II promoter (GO:0034244);;	--	--	E2F-associated phosphoprotein [Pteropus alecto]
Manis_javanica_newGene_3197	--	--	Biological Process: somitogenesis (GO:0001756);; Cellular Component: cytoplasm (GO:0005737);; Biological Process: cellular component movement (GO:0006928);; Cellular Component: lamellipodium (GO:0030027);; Cellular Component: filopodium (GO:0030175);; Molecular Function: protein tyrosine kinase activator activity (GO:0030296);; Biological Process: megakaryocyte development (GO:0035855);; Cellular…	--	--	PREDICTED: abl interactor 1-like, partial [Galeopterus variegatus]
Manis_javanica_newGene_2790	--	--	--	--	LINE-1 reverse transcriptase homolog OS=Nycticebus coucang (Slow loris) PE=3 SV=1	endonuclease/reverse transcriptase [Sus scrofa]
Manis_javanica_newGene_5713	[O]	Posttranslational modification, protein turnover, chaperones	Cellular Component: nucleus (GO:0005634);; Cellular Component: mitochondrion (GO:0005739);; Cellular Component: prefoldin complex (GO:0016272);; Molecular Function: unfolded protein binding (GO:0051082);; Biological Process: chaperone mediated protein folding independent of cofactor (GO:0051086);;	K09550|1.39402e-59|ocu:100347189|PFDN4; prefoldin subunit 4; K09550 prefoldin subunit 4 (A)	Prefoldin subunit 4 GN=PFDN4 OS=Bos taurus (Bovine) PE=2 SV=1	PREDICTED: prefoldin subunit 4 [Oryctolagus cuniculus]
Manis_javanica_newGene_13603	[G]	Carbohydrate transport and metabolism	Cellular Component: cytoplasm (GO:0005737);; Biological Process: glycogen metabolic process (GO:0005977);; Molecular Function: glycogen phosphorylase activity (GO:0008184);; Molecular Function: pyridoxal phosphate binding (GO:0030170);;	--	Glycogen phosphorylase, brain form GN=PYGB OS=Pongo abelii (Sumatran orangutan) PE=2 SV=3	PREDICTED: glycogen phosphorylase, brain form-like [Bos taurus]
Manis_javanica_newGene_10163	--	--	Biological Process: metabolic process (GO:0008152);; Molecular Function: transferase activity, transferring hexosyl groups (GO:0016758);;	--	UDP-glucuronosyltransferase 3A1 (Precursor) GN=UGT3A1 OS=Bos taurus (Bovine) PE=2 SV=1	PREDICTED: UDP-glucuronosyltransferase 3A2-like [Panthera tigris altaica]
Manis_javanica_newGene_13920	--	--	Biological Process: intra-Golgi vesicle-mediated transport (GO:0006891);; Cellular Component: Golgi transport complex (GO:0017119);; Biological Process: glycosylation (GO:0070085);;	--	Conserved oligomeric Golgi complex subunit 6 GN=COG6 OS=Bos taurus (Bovine) PE=2 SV=1	Conserved oligomeric Golgi complex subunit 6 [Tupaia chinensis]
Manis_javanica_newGene_1349	--	--	Molecular Function: iron ion binding (GO:0005506);;	K13625|1.25394e-16|fca:654515|FTL; ferritin, light polypeptide; K13625 ferritin light chain (A)	Ferritin light chain GN=FTL OS=Felis catus (Cat) PE=2 SV=3	PREDICTED: LOW QUALITY PROTEIN: ferritin light chain [Galeopterus variegatus]
Manis_javanica_newGene_12693	--	--	Molecular Function: nucleic acid binding (GO:0003676);; Molecular Function: ATP binding (GO:0005524);; Molecular Function: ATP-dependent helicase activity (GO:0008026);;	--	YTH domain-containing protein 2 GN=YTHDC2 OS=Pongo abelii (Sumatran orangutan) PE=2 SV=1	PREDICTED: probable ATP-dependent RNA helicase YTHDC2 [Camelus ferus]
Manis_javanica_newGene_6868	--	--	--	--	NEDD4-binding protein 2-like 1 GN=N4BP2L1 OS=Bos taurus (Bovine) PE=2 SV=1	PREDICTED: NEDD4-binding protein 2-like 1 isoform X2 [Bubalus bubalis]
Manis_javanica_newGene_13084	--	--	--	K08955|4.05805e-08|cfa:477988|YME1L1; YME1-like 1 ATPase; K08955 ATP-dependent metalloprotease [EC:3.4.24.-] (A)	--	PREDICTED: ATP-dependent zinc metalloprotease YME1L1, partial [Equus przewalskii]
Manis_javanica_newGene_1084	--	--	--	K02176|8.00636e-16|umr:103658096|SFRP2; secreted frizzled-related protein 2; K02176 secreted frizzled-related protein 2 (A)	--	PREDICTED: secreted frizzled-related protein 2 [Ursus maritimus]
Manis_javanica_newGene_9403	--	--	Molecular Function: DNA binding (GO:0003677);; Cellular Component: SWI/SNF complex (GO:0016514);;	K11653|9.77882e-15|nle:100600194|ARID1B; AT rich interactive domain 1B (SWI1-like); K11653 AT-rich interactive domain-containing protein 1 (A)	--	PREDICTED: AT-rich interactive domain-containing protein 1B [Ceratotherium simum simum]
Manis_javanica_newGene_2694	--	--	--	--	--	LINE-1 reverse transcriptase-like protein [Bos mutus]
Manis_javanica_newGene_4061	--	--	--	--	LINE-1 reverse transcriptase homolog OS=Nycticebus coucang (Slow loris) PE=3 SV=1	hypothetical protein M91_14726 [Bos mutus]
Manis_javanica_newGene_13783	--	--	--	--	Ig kappa chain V region 3547 OS=Oryctolagus cuniculus (Rabbit) PE=1 SV=1	Ig lambda chain V-I region BL2 [Myotis brandtii]
Manis_javanica_newGene_757	--	--	--	--	--	unnamed protein product [Canis lupus familiaris]
Manis_javanica_newGene_4897	--	--	--	K14572|4.36311e-07|umr:103659982|MDN1; MDN1, midasin homolog (yeast); K14572 midasin (A)	--	Midasin [Pteropus alecto]
Manis_javanica_newGene_5678	--	--	--	K05274|2.01704e-16|cfa:482856|KCNU1; potassium channel, subfamily U, member 1; K05274 potassium large conductance calcium-activated channel subfamily M alpha member 3 (A)	LINE-1 reverse transcriptase homolog OS=Nycticebus coucang (Slow loris) PE=3 SV=1	hypothetical protein M91_20222, partial [Bos mutus]
Manis_javanica_newGene_7677	[O]	Posttranslational modification, protein turnover, chaperones	Molecular Function: threonine-type endopeptidase activity (GO:0004298);; Cellular Component: nucleus (GO:0005634);; Cellular Component: cytoplasm (GO:0005737);; Biological Process: ubiquitin-dependent protein catabolic process (GO:0006511);; Cellular Component: proteasome core complex, alpha-subunit complex (GO:0019773);;	--	Proteasome subunit alpha type-3 GN=PSMA3 OS=Bos taurus (Bovine) PE=1 SV=3	Proteasome subunit alpha type-3 [Myotis davidii]
Manis_javanica_newGene_5035	[L]	Replication, recombination and repair	Molecular Function: nucleic acid binding (GO:0003676);; Biological Process: DNA metabolic process (GO:0006259);; Molecular Function: hydrolase activity (GO:0016787);;	--	--	pol polyprotein [Trichosurus vulpecula]
Manis_javanica_newGene_5605	--	--	--	--	LINE-1 reverse transcriptase homolog OS=Nycticebus coucang (Slow loris) PE=3 SV=1	hypothetical protein M91_11778 [Bos mutus]
Manis_javanica_newGene_12873	[OC]	--	Cellular Component: spliceosomal complex (GO:0005681);; Biological Process: mitotic nuclear division (GO:0007067);;	--	--	PREDICTED: thioredoxin-like protein 4B [Odobenus rosmarus divergens]
Manis_javanica_newGene_3156	--	--	Biological Process: single-organism cellular process (GO:0044763);;	--	--	PREDICTED: doublecortin domain-containing protein 2 [Odobenus rosmarus divergens]
Manis_javanica_newGene_1200	--	--	--	--	--	Cystin-1 [Pteropus alecto]
Manis_javanica_newGene_8892	--	--	Molecular Function: zinc ion binding (GO:0008270);;	--	--	RING finger protein 4 [Pteropus alecto]
Manis_javanica_newGene_13238	--	--	--	--	--	PREDICTED: zinc finger protein GLIS3 isoform X2 [Bison bison bison]
Manis_javanica_newGene_4847	--	--	--	--	GATS-like protein 3 GN=GATSL3 OS=Pongo abelii (Sumatran orangutan) PE=2 SV=1	PREDICTED: GATS-like protein 2 [Condylura cristata]
Manis_javanica_newGene_12612	--	--	Biological Process: protein targeting to Golgi (GO:0000042);; Cellular Component: Golgi apparatus (GO:0005794);; Biological Process: Golgi to plasma membrane protein transport (GO:0043001);; Molecular Function: GTPase binding (GO:0051020);;	--	--	hypothetical protein CB1_001091003 [Camelus ferus]
Manis_javanica_newGene_10309	--	--	--	K06942|5.34015e-10|oas:101110909|OLA1; Obg-like ATPase 1; K06942 (A)	Obg-like ATPase 1 {ECO:0000255|HAMAP-Rule:MF_03167} OS=Bos taurus (Bovine) PE=2 SV=1	PREDICTED: obg-like ATPase 1 [Trichechus manatus latirostris]
Manis_javanica_newGene_7372	--	--	--	--	LINE-1 reverse transcriptase homolog OS=Nycticebus coucang (Slow loris) PE=3 SV=1	hypothetical protein M91_01570 [Bos mutus]
Manis_javanica_newGene_6842	--	--	--	--	--	PREDICTED: uncharacterized protein LOC103673635 [Ursus maritimus]
Manis_javanica_newGene_6827	--	--	Molecular Function: DNA binding (GO:0003677);; Molecular Function: integrase activity (GO:0008907);; Biological Process: DNA integration (GO:0015074);;	--	--	PREDICTED: LOW QUALITY PROTEIN: liprin-beta-2 [Balaenoptera acutorostrata scammoni]
Manis_javanica_newGene_2928	--	--	Molecular Function: adenosine kinase activity (GO:0004001);; Biological Process: purine ribonucleoside salvage (GO:0006166);; Biological Process: AMP biosynthetic process (GO:0006167);; Molecular Function: phosphotransferase activity, alcohol group as acceptor (GO:0016773);;	K00856|2.24202e-17|bom:102286067|adenosine kinase-like; K00856 adenosine kinase [EC:2.7.1.20] (A)	--	PREDICTED: adenosine kinase, partial [Galeopterus variegatus]
Manis_javanica_newGene_6640	--	--	--	--	--	hypothetical protein M91_02473, partial [Bos mutus]
Manis_javanica_newGene_9713	--	--	--	--	--	PREDICTED: BEN domain-containing protein 7 [Pteropus alecto]
Manis_javanica_newGene_7355	--	--	--	--	Leucine-rich repeat flightless-interacting protein 2 GN=LRRFIP2 OS=Bos taurus (Bovine) PE=2 SV=1	PREDICTED: LOW QUALITY PROTEIN: leucine rich repeat (in FLII) interacting protein 2 [Myotis davidii]
Manis_javanica_newGene_6422	--	--	Molecular Function: DNA binding (GO:0003677);; Biological Process: regulation of transcription, DNA-templated (GO:0006355);; Biological Process: multicellular organismal development (GO:0007275);;	K09269|3.12284e-20|myd:102773704|SOX6; SRY (sex determining region Y)-box 6; K09269 transcription factor SOX5/6/13 (SOX group D) (A)	Transcription factor SOX-6 GN=SOX6 OS=Pongo abelii (Sumatran orangutan) PE=2 SV=1	PREDICTED: transcription factor SOX-6 [Myotis davidii]
Manis_javanica_newGene_11077	--	--	--	--	LINE-1 reverse transcriptase homolog OS=Nycticebus coucang (Slow loris) PE=3 SV=1	endonuclease reverse transcriptase [Bos taurus]
Manis_javanica_newGene_6511	--	--	--	--	--	PREDICTED: ribonuclease H-like [Dasypus novemcinctus]
Manis_javanica_newGene_4396	--	--	Molecular Function: nucleic acid binding (GO:0003676);; Cellular Component: intracellular (GO:0005622);; Biological Process: regulation of transcription, DNA-templated (GO:0006355);; Molecular Function: metal ion binding (GO:0046872);;	K09228|8.92647e-11|myb:102264094|ZNF264; zinc finger protein 264; K09228 KRAB domain-containing zinc finger protein (A)	Zinc finger protein 2 GN=ZNF2 OS=Pongo abelii (Sumatran orangutan) PE=2 SV=1	PREDICTED: zinc finger protein 264, partial [Myotis brandtii]
Manis_javanica_newGene_6819	--	--	--	--	--	restriction factor for feline retrovirus X [Felis catus]
Manis_javanica_newGene_10125	--	--	--	--	--	PREDICTED: Friend virus susceptibility protein 1-like [Oryctolagus cuniculus]
Manis_javanica_newGene_5623	--	--	Molecular Function: binding (GO:0005488);; Biological Process: cellular process (GO:0009987);;	--	Transmembrane protein (Precursor) GN=ERVW-1 OS=Pan troglodytes (Chimpanzee) PE=3 SV=1	PREDICTED: envelope glycoprotein-like [Mustela putorius furo]
Manis_javanica_newGene_9458	[I]	Lipid transport and metabolism	Molecular Function: acetyl-CoA C-acetyltransferase activity (GO:0003985);; Cellular Component: mitochondrial inner membrane (GO:0005743);; Biological Process: metabolic process (GO:0008152);; Molecular Function: metal ion binding (GO:0046872);;	K00626|6.57934e-70|ptr:451528|ACAT1; acetyl-CoA acetyltransferase 1; K00626 acetyl-CoA C-acetyltransferase [EC:2.3.1.9] (A)	Acetyl-CoA acetyltransferase, mitochondrial (Precursor) GN=ACAT1 OS=Bos taurus (Bovine) PE=2 SV=1	PREDICTED: acetyl-CoA acetyltransferase, mitochondrial [Loxodonta africana]
Manis_javanica_newGene_2029	--	--	--	--	--	hypothetical protein PANDA_008428 [Ailuropoda melanoleuca]
Manis_javanica_newGene_10628	[L]	Replication, recombination and repair	Molecular Function: binding (GO:0005488);; Biological Process: nucleobase-containing compound metabolic process (GO:0006139);; Molecular Function: hydrolase activity (GO:0016787);; Biological Process: macromolecule metabolic process (GO:0043170);;	--	Transmembrane protein (Precursor) GN=ERVW-1 OS=Hylobates pileatus (Pileated gibbon) PE=3 SV=1	pol polyprotein [Trichosurus vulpecula]
Manis_javanica_newGene_8130	[C]	Energy production and conversion	Molecular Function: alpha-ketoacid dehydrogenase activity (GO:0003826);; Molecular Function: 3-methyl-2-oxobutanoate dehydrogenase (2-methylpropanoyl-transferring) activity (GO:0003863);; Cellular Component: mitochondrial alpha-ketoglutarate dehydrogenase complex (GO:0005947);; Biological Process: branched-chain amino acid catabolic process (GO:0009083);;	K00167|1.23822e-49|pon:100173401|BCKDHB; branched chain keto acid dehydrogenase E1, beta polypeptide (EC:1.2.4.4); K00167 2-oxoisovalerate dehydrogenase E1 component beta subunit [EC:1.2.4.4] (A)	2-oxoisovalerate dehydrogenase subunit beta, mitochondrial (Precursor) GN=BCKDHB OS=Bos taurus (Bovine) PE=1 SV=2	hypothetical protein CB1_000591032 [Camelus ferus]
Manis_javanica_newGene_8760	--	--	--	--	CCAAT/enhancer-binding protein delta GN=CEBPD OS=Bos taurus (Bovine) PE=2 SV=1	hypothetical protein, partial [Equus caballus]
Manis_javanica_newGene_13805	--	--	Molecular Function: ubiquitin-protein transferase activity (GO:0004842);; Molecular Function: ATP binding (GO:0005524);; Cellular Component: cytoplasm (GO:0005737);; Biological Process: protein K48-linked ubiquitination (GO:0070936);;	K10582|7.82087e-50|cjc:100394603|ubiquitin-conjugating enzyme E2 Q2; K10582 ubiquitin-conjugating enzyme E2 Q [EC:6.3.2.19] (A)	Ubiquitin-conjugating enzyme E2 Q2 GN=UBE2Q2 OS=Bos taurus (Bovine) PE=2 SV=1	PREDICTED: ubiquitin-conjugating enzyme E2 Q2-like, partial [Tursiops truncatus]
Manis_javanica_newGene_8397	--	--	--	--	Ig heavy chain V region MOO OS=Canis familiaris (Dog) PE=1 SV=1	Ig heavy chain V-I region V35 [Myotis davidii]
Manis_javanica_newGene_5555	--	--	Biological Process: cell wall macromolecule catabolic process (GO:0016998);;	--	--	LysM and putative peptidoglycan-binding domain-containing protein 3 [Pteropus alecto]
Manis_javanica_newGene_351	--	--	--	--	LINE-1 reverse transcriptase homolog OS=Nycticebus coucang (Slow loris) PE=3 SV=1	Retrovirus-related Pol polyprotein LINE-1 [Pteropus alecto]
Manis_javanica_newGene_9891	--	--	Cellular Component: integral component of membrane (GO:0016021);;	--	--	PREDICTED: androgen-induced gene 1 protein-like [Leptonychotes weddellii]
Manis_javanica_newGene_8107	--	--	--	--	--	hypothetical protein PANDA_021744 [Ailuropoda melanoleuca]
Manis_javanica_newGene_11418	--	--	Biological Process: response to hypoxia (GO:0001666);; Cellular Component: endoplasmic reticulum (GO:0005783);; Biological Process: apoptotic process (GO:0006915);; Molecular Function: kinase binding (GO:0019900);; Biological Process: regulation of protein ubiquitination (GO:0031396);; Cellular Component: protein complex (GO:0043234);;	K04523|3.63779e-68|cfr:102510376|UBQLN1; ubiquilin 1; K04523 ubiquilin (A)	Ubiquilin-1 GN=UBQLN1 OS=Pongo abelii (Sumatran orangutan) PE=2 SV=1	PREDICTED: ubiquilin-1 isoform X1 [Sorex araneus]
Manis_javanica_newGene_6878	--	--	Cellular Component: stress fiber (GO:0001725);; Molecular Function: actin binding (GO:0003779);; Cellular Component: cytoplasm (GO:0005737);; Cellular Component: plasma membrane (GO:0005886);; Molecular Function: Rho GTPase binding (GO:0017048);; Biological Process: actin cytoskeleton organization (GO:0030036);; Molecular Function: identical protein binding (GO:0042802);;	K04512|1.11316e-62|myd:102755756|DAAM1; dishevelled associated activator of morphogenesis 1; K04512 dishevelled associated activator of morphogenesis (A)	--	Disheveled-associated activator of morphogenesis 1 [Myotis brandtii]
Manis_javanica_newGene_7476	--	--	Cellular Component: nucleus (GO:0005634);; Molecular Function: metal ion binding (GO:0046872);;	--	RUN and FYVE domain-containing protein 2 GN=RUFY2 OS=Pongo abelii (Sumatran orangutan) PE=2 SV=1	PREDICTED: RUN and FYVE domain-containing protein 2 isoform X3 [Myotis lucifugus]
Manis_javanica_newGene_4527	--	--	Cellular Component: endoplasmic reticulum-Golgi intermediate compartment (GO:0005793);; Biological Process: cell adhesion (GO:0007155);; Biological Process: BMP signaling pathway (GO:0030509);; Molecular Function: identical protein binding (GO:0042802);; Biological Process: positive regulation of transcription, DNA-templated (GO:0045893);; Cellular Component: anchored component of plasma membrane…	--	--	PREDICTED: LOW QUALITY PROTEIN: RGM domain family member B [Erinaceus europaeus]
Manis_javanica_newGene_4399	--	--	Molecular Function: nucleic acid binding (GO:0003676);; Cellular Component: intracellular (GO:0005622);; Biological Process: regulation of transcription, DNA-templated (GO:0006355);; Molecular Function: metal ion binding (GO:0046872);;	K09228|6.68134e-11|fca:102900013|ZNF805; zinc finger protein 805; K09228 KRAB domain-containing zinc finger protein (A)	Zinc finger protein 2 GN=ZNF2 OS=Pongo abelii (Sumatran orangutan) PE=2 SV=1	PREDICTED: zinc finger protein 264 isoform X3 [Mustela putorius furo]
Manis_javanica_newGene_9413	--	--	Molecular Function: histone-lysine N-methyltransferase activity (GO:0018024);; Biological Process: histone lysine methylation (GO:0034968);;	K11426|3.95414e-40|pon:100439269|histone-lysine N-methyltransferase SMYD3; K11426 SET and MYND domain-containing protein (A)	--	PREDICTED: histone-lysine N-methyltransferase SMYD3 [Orycteropus afer afer]
Manis_javanica_newGene_9142	--	--	Biological Process: cartilage condensation (GO:0001502);; Biological Process: negative regulation of endothelial cell proliferation (GO:0001937);; Biological Process: chondrocyte development (GO:0002063);; Biological Process: glomerular filtration (GO:0003094);; Molecular Function: arylsulfatase activity (GO:0004065);; Molecular Function: calcium ion binding (GO:0005509);; Cellular Component: ext…	K14607|5.70702e-26|mcc:705606|SULF1; extracellular sulfatase Sulf-1-like; K14607 extracellular sulfatase Sulf [EC:3.1.6.-] (A)	--	Extracellular sulfatase Sulf-1 precursor (HSulf-1)-like protein [Camelus ferus]
Manis_javanica_newGene_6420	[LKJ]	--	Cellular Component: cytoplasmic mRNA processing body (GO:0000932);; Molecular Function: nucleic acid binding (GO:0003676);; Molecular Function: ATP binding (GO:0005524);; Molecular Function: ATP-dependent helicase activity (GO:0008026);; Cellular Component: cytoplasmic stress granule (GO:0010494);; Cellular Component: RISC complex (GO:0016442);; Biological Process: cytoplasmic mRNA processing bod…	K12614|3.05131e-43|ggo:101130078|DDX6; probable ATP-dependent RNA helicase DDX6; K12614 ATP-dependent RNA helicase DDX6/DHH1 [EC:3.6.4.13] (A)	Probable ATP-dependent RNA helicase DDX6 GN=DDX6 OS=Pongo abelii (Sumatran orangutan) PE=2 SV=1	putative ATP-dependent RNA helicase DDX6 [Tupaia chinensis]
Manis_javanica_newGene_12710	--	--	Molecular Function: serine-type endopeptidase activity (GO:0004252);; Molecular Function: scavenger receptor activity (GO:0005044);; Cellular Component: plasma membrane (GO:0005886);; Biological Process: proteolysis (GO:0006508);; Biological Process: exocytosis (GO:0006887);; Cellular Component: dendrite (GO:0030425);; Cellular Component: cytoplasmic vesicle (GO:0031410);; Biological Process: zym…	K09624|3.0903e-30|pbi:103054061|neurotrypsin-like; K09624 protease, serine, 12 (neurotrypsin, motopsin) [EC:3.4.21.-] (A)	Neurotrypsin (Precursor) GN=PRSS12 OS=Pongo pygmaeus (Bornean orangutan) PE=3 SV=1	PREDICTED: neurotrypsin [Tursiops truncatus]
Manis_javanica_newGene_8655	--	--	Cellular Component: lysosomal membrane (GO:0005765);; Cellular Component: Golgi apparatus (GO:0005794);; Biological Process: intracellular protein transport (GO:0006886);; Cellular Component: integral component of membrane (GO:0016021);; Biological Process: vesicle-mediated transport (GO:0016192);; Cellular Component: late endosome membrane (GO:0031902);; Cellular Component: perinuclear region of…	K08493|2.15711e-25|cfa:480365|VTI1B; vesicle transport through interaction with t-SNAREs 1B; K08493 vesicle transport through interaction with t-SNAREs 1 (A)	Vesicle transport through interaction with t-SNAREs homolog 1B GN=VTI1B OS=Bos taurus (Bovine) PE=2 SV=1	PREDICTED: vesicle transport through interaction with t-SNAREs homolog 1B [Orycteropus afer afer]
Manis_javanica_newGene_6792	--	--	--	--	--	PREDICTED: protein SOGA1 isoform X2 [Eptesicus fuscus]
Manis_javanica_newGene_7819	--	--	--	--	--	PREDICTED: uncharacterized protein LOC103542016 [Equus przewalskii]
Manis_javanica_newGene_12935	--	--	Cellular Component: nucleus (GO:0005634);; Cellular Component: centrosome (GO:0005813);; Biological Process: cilium morphogenesis (GO:0060271);;	K16533|9.5749e-63|nle:100586893|CEP290; centrosomal protein 290kDa; K16533 centrosomal protein CEP290 (A)	Centrosomal protein of 290 kDa (Fragment) GN=CEP290 OS=Bos taurus (Bovine) PE=1 SV=2	PREDICTED: centrosomal protein of 290 kDa [Galeopterus variegatus]
Manis_javanica_newGene_8900	--	--	Biological Process: negative regulation of transcription from RNA polymerase II promoter (GO:0000122);; Biological Process: in utero embryonic development (GO:0001701);; Molecular Function: enzyme inhibitor activity (GO:0004857);; Cellular Component: nucleus (GO:0005634);; Cellular Component: cytosol (GO:0005829);; Biological Process: glucose metabolic process (GO:0006006);; Biological Process: r…	K11807|9.54793e-26|mdo:100012990|WDTC1; WD and tetratricopeptide repeats 1; K11807 WD and tetratricopeptide repeats protein 1 (A)	--	PREDICTED: WD and tetratricopeptide repeats protein 1 isoform X2 [Monodelphis domestica]
Manis_javanica_newGene_6906	--	--	--	--	--	PREDICTED: myristoylated alanine-rich C-kinase substrate-like [Equus przewalskii]
Manis_javanica_newGene_10217	--	--	--	--	LINE-1 reverse transcriptase homolog OS=Nycticebus coucang (Slow loris) PE=3 SV=1	hypothetical protein M91_01570 [Bos mutus]
Manis_javanica_newGene_14067	[L]	Replication, recombination and repair	Cellular Component: nucleus (GO:0005634);; Cellular Component: mitochondrion (GO:0005739);; Biological Process: DNA dealkylation involved in DNA repair (GO:0006307);; Molecular Function: ferrous iron binding (GO:0008198);; Biological Process: cell proliferation (GO:0008283);; Biological Process: oxidative single-stranded DNA demethylation (GO:0035552);; Molecular Function: DNA-N1-methyladenine di…	K10860|2.50811e-34|fca:101082850|ALKBH3; alkB, alkylation repair homolog 3 (E. coli); K10860 alpha-ketoglutarate-dependent dioxygenase alkB homolog 3 [EC:1.14.11.-] (A)	Alpha-ketoglutarate-dependent dioxygenase alkB homolog 3 GN=ALKBH3 OS=Bos taurus (Bovine) PE=2 SV=1	PREDICTED: alpha-ketoglutarate-dependent dioxygenase alkB homolog 3 isoform X2 [Felis catus]
Manis_javanica_newGene_8606	--	--	--	--	Muskelin GN=MKLN1 OS=Pongo abelii (Sumatran orangutan) PE=2 SV=1	muskelin 1, partial [Sus scrofa]
Manis_javanica_newGene_3422	--	--	--	--	LINE-1 reverse transcriptase homolog OS=Nycticebus coucang (Slow loris) PE=3 SV=1	transposase [Sus scrofa]
Manis_javanica_newGene_13732	--	--	Cellular Component: transcription factor complex (GO:0005667);; Cellular Component: nucleolus (GO:0005730);; Cellular Component: cytoplasm (GO:0005737);; Biological Process: regulation of lipid kinase activity (GO:0043550);; Biological Process: regulation of cell cycle (GO:0051726);;	K16332|2.25399e-28|ssc:100627715|RBL2; retinoblastoma-like 2 (p130); K16332 retinoblastoma-like protein 2 (A)	--	PREDICTED: retinoblastoma-like protein 2 [Sus scrofa]
Manis_javanica_newGene_4404	[BK]	--	Molecular Function: DNA binding (GO:0003677);; Cellular Component: nucleus (GO:0005634);; Molecular Function: zinc ion binding (GO:0008270);;	--	Bromodomain-containing protein 2 GN=BRD2 OS=Bos taurus (Bovine) PE=3 SV=1	PREDICTED: bromodomain adjacent to zinc finger domain protein 2B-like [Camelus dromedarius]
Manis_javanica_newGene_958	--	--	Biological Process: inositol metabolic process (GO:0006020);; Molecular Function: inositol-1,4,5-trisphosphate 3-kinase activity (GO:0008440);; Biological Process: regulation of synaptic plasticity (GO:0048167);;	K00911|1.56665e-124|bta:615813|ITPKA; inositol-trisphosphate 3-kinase A (EC:2.7.1.127); K00911 1D-myo-inositol-triphosphate 3-kinase [EC:2.7.1.127] (A)	--	inositol-trisphosphate 3-kinase A [Bos taurus]
Manis_javanica_newGene_7660	--	--	Molecular Function: sequence-specific DNA binding transcription factor activity (GO:0003700);; Cellular Component: transcription factor complex (GO:0005667);; Biological Process: positive regulation of neuron differentiation (GO:0045666);; Biological Process: positive regulation of transcription, DNA-templated (GO:0045893);; Molecular Function: protein heterodimerization activity (GO:0046982);; M…	K15603|2.26965e-25|mcc:699626|transcription factor 12-like; K15603 transcription factor 4/12 (A)	--	PREDICTED: formin-like protein 5-like [Physeter catodon]
Manis_javanica_newGene_3791	[G]	Carbohydrate transport and metabolism	Molecular Function: adenosine kinase activity (GO:0004001);; Cellular Component: nucleus (GO:0005634);; Cellular Component: cytosol (GO:0005829);; Biological Process: purine ribonucleoside salvage (GO:0006166);; Biological Process: dATP biosynthetic process (GO:0006175);; Molecular Function: phosphotransferase activity, alcohol group as acceptor (GO:0016773);;	K00856|8.86966e-62|bom:102286067|adenosine kinase-like; K00856 adenosine kinase [EC:2.7.1.20] (A)	--	PREDICTED: adenosine kinase-like, partial [Bos mutus]
Manis_javanica_newGene_6965	--	--	Cellular Component: endoplasmic reticulum membrane (GO:0005789);; Biological Process: GPI anchor biosynthetic process (GO:0006506);; Cellular Component: integral component of membrane (GO:0016021);;	K05287|1.87876e-15|ptr:459207|PIGF, RHOQ; phosphatidylinositol glycan anchor biosynthesis, class F; K05287 phosphatidylinositol glycan, class F [EC:2.7.-.-] (A)	--	PREDICTED: phosphatidylinositol-glycan biosynthesis class F protein isoform X2 [Loxodonta africana]
Manis_javanica_newGene_7585	--	--	--	K17701|6.14229e-64|cjc:100386794|SIPA1L1; signal-induced proliferation-associated 1 like 1; K17701 signal-induced proliferation-associated 1 like protein 1 (A)	--	PREDICTED: signal-induced proliferation-associated 1-like protein 1-like, partial [Tursiops truncatus]
Manis_javanica_newGene_7103	--	--	Molecular Function: metalloendopeptidase activity (GO:0004222);; Molecular Function: ATP binding (GO:0005524);; Cellular Component: mitochondrial inner membrane (GO:0005743);; Biological Process: proteolysis (GO:0006508);; Biological Process: axonogenesis (GO:0007409);; Biological Process: neuromuscular junction development (GO:0007528);; Biological Process: mitochondrial fusion (GO:0008053);; Mo…	K08956|2.49628e-76|aml:100484304|AFG3L2; AFG3 ATPase family gene 3-like 2 (S. cerevisiae); K08956 AFG3 family protein [EC:3.4.24.-] (A)	AFG3-like protein 2 GN=AFG3L2 OS=Bos taurus (Bovine) PE=2 SV=1	AFG3-like protein 2 [Myotis brandtii]
Manis_javanica_newGene_5972	--	--	Molecular Function: pyruvate dehydrogenase (acetyl-transferring) activity (GO:0004739);; Cellular Component: mitochondrial matrix (GO:0005759);; Biological Process: acetyl-CoA biosynthetic process from pyruvate (GO:0006086);; Biological Process: glycolytic process (GO:0006096);; Biological Process: tricarboxylic acid cycle (GO:0006099);; Cellular Component: pyruvate dehydrogenase complex (GO:0045…	K00161|2.51597e-42|cfa:480858|PDHA1; pyruvate dehydrogenase (lipoamide) alpha 1; K00161 pyruvate dehydrogenase E1 component alpha subunit [EC:1.2.4.1] (A)	Pyruvate dehydrogenase E1 component subunit alpha, somatic form, mitochondrial (Precursor) GN=PDHA1 OS=Pongo abelii (Sumatran orangutan) PE=2 SV=1	Pyruvate dehydrogenase E1 component subunit alpha, somatic form, mitochondrial [Pteropus alecto]
Manis_javanica_newGene_5380	--	--	Molecular Function: metal ion binding (GO:0046872);;	--	--	PREDICTED: LOW QUALITY PROTEIN: endogenous retrovirus group K member 7 Gag polyprotein-like [Bison bison bison]
Manis_javanica_newGene_3112	--	--	--	--	--	hypothetical protein PANDA_008628 [Ailuropoda melanoleuca]
Manis_javanica_newGene_565	--	--	--	--	--	PREDICTED: RWD domain-containing protein 1 [Balaenoptera acutorostrata scammoni]
Manis_javanica_newGene_10019	--	--	--	K16539|1.4416e-42|pale:102893854|PLK1S1; polo-like kinase 1 substrate 1; K16539 centrosomal protein kizuna (A)	Centrosomal protein kizuna GN=KIZ OS=Bos taurus (Bovine) PE=2 SV=2	PREDICTED: centrosomal protein kizuna-like [Physeter catodon]
Manis_javanica_newGene_9486	[I]	Lipid transport and metabolism	--	K17360|8.42437e-39|cfr:102517012|ACOT7; acyl-CoA thioesterase 7; K17360 acyl-coenzyme A thioesterase 7 [EC:3.1.2.2] (A)	--	Cytosolic acyl coenzyme A thioester hydrolase-like protein, partial [Camelus ferus]
Manis_javanica_newGene_4699	--	--	--	--	--	T-cell receptor beta chain V region CTL-L17 [Myotis davidii]
Manis_javanica_newGene_9776	--	--	--	K13106|2.42483e-10|pon:100457250|BUD13; BUD13 homolog (S. cerevisiae); K13106 pre-mRNA-splicing factor CWC26 (A)	--	PREDICTED: BUD13 homolog [Erinaceus europaeus]
Manis_javanica_newGene_2163	--	--	Cellular Component: focal adhesion (GO:0005925);;	--	--	PREDICTED: focadhesin-like [Physeter catodon]
Manis_javanica_newGene_11025	[R]	General function prediction only	Molecular Function: GTP binding (GO:0005525);; Cellular Component: Golgi lumen (GO:0005796);; Biological Process: small GTPase mediated signal transduction (GO:0007264);; Biological Process: protein transport (GO:0015031);; Biological Process: regulation of retrograde vesicle-mediated transport, Golgi to ER (GO:2000156);; Biological Process: regulation of autophagic vacuole assembly (GO:2000785);;	K07920|3.75576e-30|myb:102262826|ras-related protein Rab-33B-like; K07920 Ras-related protein Rab-33B (A)	Ras-related protein Rab-33B GN=RAB33B OS=Pongo abelii (Sumatran orangutan) PE=2 SV=1	PREDICTED: ras-related protein Rab-33B-like [Myotis brandtii]
Manis_javanica_newGene_3502	--	--	--	--	--	PREDICTED: uncharacterized protein LOC102161053 [Sus scrofa]
Manis_javanica_newGene_9069	--	--	--	--	LINE-1 reverse transcriptase homolog OS=Nycticebus coucang (Slow loris) PE=3 SV=1	hypothetical protein M91_19605 [Bos mutus]
Manis_javanica_newGene_8947	--	--	--	--	Ig kappa chain V region GOM OS=Canis familiaris (Dog) PE=1 SV=1	Ig lambda chain V-I region BL2 [Tupaia chinensis]
Manis_javanica_newGene_11255	--	--	Molecular Function: magnesium ion binding (GO:0000287);; Biological Process: cytokine production (GO:0001816);; Molecular Function: protein serine/threonine kinase activity (GO:0004674);; Molecular Function: interleukin-1 receptor binding (GO:0005149);; Molecular Function: ATP binding (GO:0005524);; Cellular Component: cytoplasm (GO:0005737);; Biological Process: protein phosphorylation (GO:00064…	K04733|2.16355e-14|bacu:103013107|IRAK4; interleukin-1 receptor-associated kinase 4; K04733 interleukin-1 receptor-associated kinase 4 [EC:2.7.11.1] (A)	Interleukin-1 receptor-associated kinase 4 GN=IRAK4 OS=Bos taurus (Bovine) PE=2 SV=1	PREDICTED: interleukin-1 receptor-associated kinase 4 isoform X4 [Balaenoptera acutorostrata scammoni]
Manis_javanica_newGene_11239	--	--	Molecular Function: metal ion binding (GO:0046872);;	--	--	PREDICTED: uncharacterized protein LOC103093017 [Monodelphis domestica]
Manis_javanica_newGene_13538	--	--	Molecular Function: RNA polymerase II core promoter sequence-specific DNA binding (GO:0000979);; Biological Process: luteinization (GO:0001553);; Molecular Function: sequence-specific DNA binding transcription factor activity (GO:0003700);; Molecular Function: signal transducer activity (GO:0004871);; Molecular Function: calcium ion binding (GO:0005509);; Cellular Component: nucleus (GO:0005634);…	--	Signal transducer and activator of transcription 5A GN=STAT5A OS=Sus scrofa (Pig) PE=2 SV=1	Stat5a [Bos taurus]
Manis_javanica_newGene_45	--	--	--	--	--	hypothetical protein D623_10007662 [Myotis brandtii]
Manis_javanica_newGene_2576	--	--	--	--	--	hypothetical protein D623_10012922 [Myotis brandtii]
Manis_javanica_newGene_13734	--	--	Cellular Component: extracellular region (GO:0005576);; Biological Process: negative regulation of peptidase activity (GO:0010466);; Molecular Function: peptidase inhibitor activity (GO:0030414);;	--	--	PREDICTED: anosmin-1 [Galeopterus variegatus]
Manis_javanica_newGene_901	--	--	Molecular Function: GPI-anchor transamidase activity (GO:0003923);; Molecular Function: cysteine-type endopeptidase activity (GO:0004197);; Biological Process: GPI anchor biosynthetic process (GO:0006506);; Biological Process: proteolysis (GO:0006508);; Cellular Component: GPI-anchor transamidase complex (GO:0042765);;	K05290|1.52445e-34|pon:100169743|PIGK; phosphatidylinositol glycan anchor biosynthesis, class K (EC:3.-.-.-); K05290 phosphatidylinositol glycan, class K [EC:2.6.-.-] (A)	GPI-anchor transamidase (Precursor) GN=PIGK OS=Pongo abelii (Sumatran orangutan) PE=2 SV=1	PREDICTED: GPI-anchor transamidase [Camelus dromedarius]
Manis_javanica_newGene_3796	--	--	Cellular Component: nucleus (GO:0005634);;	K17287|5.50467e-56|cfa:490589|TC2N, MTAC2D1; tandem C2 domains, nuclear; K17287 tandem C2 domains nuclear protein (A)	--	Tandem C2 domains nuclear protein [Tupaia chinensis]
Manis_javanica_newGene_2053	--	--	--	--	LINE-1 reverse transcriptase homolog OS=Nycticebus coucang (Slow loris) PE=3 SV=1	LINE-1 element ORF2 (predicted) [Sorex araneus]
Manis_javanica_newGene_12186	--	--	--	--	--	PREDICTED: NF-kappa-B-activating protein [Ursus maritimus]
Manis_javanica_newGene_13864	--	--	Molecular Function: phenylalanine 4-monooxygenase activity (GO:0004505);; Molecular Function: iron ion binding (GO:0005506);; Biological Process: L-phenylalanine catabolic process (GO:0006559);; Molecular Function: amino acid binding (GO:0016597);; Biological Process: oxidation-reduction process (GO:0055114);;	K00500|9.84598e-23|nle:100596095|PAH; phenylalanine hydroxylase; K00500 phenylalanine-4-hydroxylase [EC:1.14.16.1] (A)	Phenylalanine-4-hydroxylase GN=PAH OS=Bos taurus (Bovine) PE=2 SV=1	PREDICTED: phenylalanine-4-hydroxylase isoform X2 [Myotis lucifugus]
Manis_javanica_newGene_1953	--	--	Cellular Component: centrosome (GO:0005813);; Cellular Component: cell-cell junction (GO:0005911);; Biological Process: retina development in camera-type eye (GO:0060041);;	K16478|1.57339e-130|ecb:100059842|NPHP4; nephronophthisis 4; K16478 nephrocystin-4 (A)	--	PREDICTED: nephrocystin-4 [Equus przewalskii]
Manis_javanica_newGene_4408	--	--	Molecular Function: MAP-kinase scaffold activity (GO:0005078);; Cellular Component: cytosol (GO:0005829);; Molecular Function: zinc ion binding (GO:0008270);; Cellular Component: lamellipodium (GO:0030027);; Biological Process: negative regulation of apoptotic process (GO:0043066);; Biological Process: negative regulation of cysteine-type endopeptidase activity involved in apoptotic process (GO:0…	K12171|1.74704e-76|tup:102489994|SH3RF1; SH3 domain containing ring finger 1; K12171 E3 ubiquitin-protein ligase SH3RF [EC:6.3.2.19] (A)	E3 ubiquitin-protein ligase SH3RF1 GN=SH3RF1 OS=Pongo abelii (Sumatran orangutan) PE=2 SV=1	Putative E3 ubiquitin-protein ligase SH3RF1 [Myotis davidii]
Manis_javanica_newGene_9189	--	--	--	--	--	PREDICTED: protein FAM208B isoform X1 [Canis lupus familiaris]
Manis_javanica_newGene_1957	--	--	--	--	--	PREDICTED: methylthioribulose-1-phosphate dehydratase [Equus przewalskii]
Manis_javanica_newGene_2278	--	--	--	--	--	hypothetical protein PANDA_016576 [Ailuropoda melanoleuca]
Manis_javanica_newGene_4480	--	--	Molecular Function: arylsulfatase activity (GO:0004065);; Biological Process: metabolic process (GO:0008152);;	--	Arylsulfatase B (Precursor) GN=ARSB OS=Felis catus (Cat) PE=2 SV=1	Arylsulfatase B [Pteropus alecto]
Manis_javanica_newGene_4247	--	--	Cellular Component: viral envelope (GO:0019031);;	--	Transmembrane protein (Precursor) GN=ERVW-1 OS=Pan troglodytes (Chimpanzee) PE=3 SV=1	PREDICTED: envelope glycoprotein-like [Orcinus orca]
Manis_javanica_newGene_4363	--	--	--	--	--	PREDICTED: transmembrane protein 44 [Camelus ferus]
Manis_javanica_newGene_7150	--	--	Biological Process: ubiquitin-dependent protein catabolic process (GO:0006511);; Biological Process: protein ubiquitination (GO:0016567);; Cellular Component: Cul5-RING ubiquitin ligase complex (GO:0031466);; Molecular Function: ubiquitin protein ligase binding (GO:0031625);;	K10612|1.97512e-37|ssc:100525708|CUL5; cullin 5; K10612 cullin 5 (A)	Cullin-5 GN=CUL5 OS=Oryctolagus cuniculus (Rabbit) PE=2 SV=3	PREDICTED: cullin-5-like, partial [Bos taurus]
Manis_javanica_newGene_11038	[R]	General function prediction only	Molecular Function: GTP binding (GO:0005525);; Biological Process: small GTPase mediated signal transduction (GO:0007264);; Biological Process: protein transport (GO:0015031);; Biological Process: positive regulation of exocytosis (GO:0045921);;	K07877|2.74679e-33|ggo:101137989|RAB2A; ras-related protein Rab-2A; K07877 Ras-related protein Rab-2A (A)	Ras-related protein Rab-2A GN=RAB2A OS=Pongo abelii (Sumatran orangutan) PE=2 SV=1	ras-related protein Rab-2B isoform 2 [Camelus ferus]
Manis_javanica_newGene_11531	--	--	Biological Process: negative regulation of phosphatase activity (GO:0010923);;	K17569|7.68803e-17|cfr:102506753|GPATCH2; G patch domain containing 2; K17569 G patch domain-containing protein 2 (A)	--	PREDICTED: G patch domain-containing protein 2 [Myotis lucifugus]
Manis_javanica_newGene_4662	[E]	Amino acid transport and metabolism	Cellular Component: cytoplasm (GO:0005737);; Biological Process: L-lysine catabolic process (GO:0019477);; Cellular Component: intracellular membrane-bounded organelle (GO:0043231);; Molecular Function: saccharopine dehydrogenase (NADP+, L-lysine-forming) activity (GO:0047130);; Molecular Function: saccharopine dehydrogenase (NAD+, L-glutamate-forming) activity (GO:0047131);; Biological Process: …	K14157|1.24183e-106|aml:100468913|alpha-aminoadipic semialdehyde synthase, mitochondrial-like; K14157 alpha-aminoadipic semialdehyde synthase [EC:1.5.1.8 1.5.1.9] (A)	Saccharopine dehydrogenase (Precursor) OS=Bos taurus (Bovine) PE=2 SV=1	PREDICTED: alpha-aminoadipic semialdehyde synthase, mitochondrial-like [Physeter catodon]
Manis_javanica_newGene_6958	--	--	--	--	--	PREDICTED: transmembrane protein 40 [Eptesicus fuscus]
Manis_javanica_newGene_6353	--	--	--	--	LINE-1 reverse transcriptase homolog OS=Nycticebus coucang (Slow loris) PE=3 SV=1	LINE-1 element ORF2 (predicted) [Sorex araneus]
Manis_javanica_newGene_8780	--	--	--	--	SCO-spondin (Precursor) GN=SSPO OS=Bos taurus (Bovine) PE=2 SV=2	SCO-spondin precursor [Canis lupus familiaris]
Manis_javanica_newGene_6866	--	--	--	--	NEDD4-binding protein 2-like 1 GN=N4BP2L1 OS=Bos taurus (Bovine) PE=2 SV=1	PREDICTED: NEDD4-binding protein 2-like 1 isoform X2 [Bubalus bubalis]
Manis_javanica_newGene_8281	--	--	--	K17935|1.32204e-30|tup:102501206|SNX29; sorting nexin 29; K17935 sorting nexin-29 (A)	Sorting nexin-29 GN=SNX29 OS=Bos taurus (Bovine) PE=2 SV=1	RUN domain-containing protein 2A [Tupaia chinensis]
Manis_javanica_newGene_13627	--	--	Molecular Function: glutathione transferase activity (GO:0004364);; Cellular Component: cytoplasm (GO:0005737);; Biological Process: regulation of release of sequestered calcium ion into cytosol by sarcoplasmic reticulum (GO:0010880);; Biological Process: L-ascorbic acid metabolic process (GO:0019852);; Biological Process: xenobiotic catabolic process (GO:0042178);; Molecular Function: glutathion…	K00799|3.45532e-18|bta:785216|GSTO1; glutathione S-transferase omega-1; K00799 glutathione S-transferase [EC:2.5.1.18] (A)	Glutathione S-transferase omega-1 GN=GSTO1 OS=Sus scrofa (Pig) PE=1 SV=2	PREDICTED: glutathione S-transferase omega-1 isoform X1 [Bos taurus]
Manis_javanica_newGene_13731	--	--	--	--	Leucine-rich repeat-containing protein 28 GN=LRRC28 OS=Bos taurus (Bovine) PE=2 SV=1	PREDICTED: leucine-rich repeat-containing protein 28-like [Tursiops truncatus]
Manis_javanica_newGene_13923	--	--	--	--	CSC1-like protein 1 GN=TMEM63A OS=Pongo abelii (Sumatran orangutan) PE=2 SV=1	PREDICTED: transmembrane protein 63A [Tupaia chinensis]
Manis_javanica_newGene_6531	--	--	--	K01672|2.09423e-11|ptg:102963311|carbonic anhydrase 15-like; K01672 carbonic anhydrase [EC:4.2.1.1] (A)	--	PREDICTED: carbonic anhydrase 15-like [Panthera tigris altaica]
Manis_javanica_newGene_7714	--	--	Molecular Function: transcription regulatory region sequence-specific DNA binding (GO:0000976);; Molecular Function: sequence-specific DNA binding transcription factor activity (GO:0003700);; Cellular Component: nucleus (GO:0005634);; Biological Process: regulation of transcription, DNA-templated (GO:0006355);; Biological Process: cell-cell signaling (GO:0007267);; Biological Process: anterior/po…	K09361|7.32037e-71|bta:539422|BARX1; BARX homeobox 1; K09361 BarH-like homeobox (A)	Homeobox protein BarH-like 2 (Fragment) GN=BARX2 OS=Ovis aries (Sheep) PE=2 SV=1	PREDICTED: homeobox protein BarH-like 1 [Chrysochloris asiatica]
Manis_javanica_newGene_3489	[F]	Nucleotide transport and metabolism	Molecular Function: dihydroorotate oxidase activity (GO:0004158);; Cellular Component: cytosol (GO:0005829);; Biological Process: purine nucleobase catabolic process (GO:0006145);; Biological Process: thymine catabolic process (GO:0006210);; Biological Process: uracil catabolic process (GO:0006212);; Biological Process: thymidine catabolic process (GO:0006214);; Biological Process: UMP biosynthet…	K00207|1.27931e-24|myb:102259279|dihydropyrimidine dehydrogenase [NADP(+)]-like; K00207 dihydropyrimidine dehydrogenase (NADP+) [EC:1.3.1.2] (A)	Dihydropyrimidine dehydrogenase [NADP(+)] GN=DPYD OS=Bos taurus (Bovine) PE=1 SV=1	PREDICTED: dihydropyrimidine dehydrogenase [NADP(+)]-like, partial [Myotis brandtii]
Manis_javanica_newGene_9644	--	--	Cellular Component: nucleolus (GO:0005730);; Cellular Component: Ino80 complex (GO:0031011);; Cellular Component: MLL1 complex (GO:0071339);;	K11667|4.26233e-20|bta:533426|INO80C; INO80 complex subunit C; K11667 INO80 complex subunit C (A)	--	INO80 complex subunit C [Bos mutus]
Manis_javanica_newGene_13833	--	--	Cellular Component: transcription factor TFIIIC complex (GO:0000127);;	K15201|2.22456e-48|ptg:102959168|GTF3C3; general transcription factor IIIC, polypeptide 3, 102kDa; K15201 general transcription factor 3C polypeptide 3 (transcription factor C subunit 4) (A)	--	PREDICTED: general transcription factor 3C polypeptide 3 [Panthera tigris altaica]
Manis_javanica_newGene_4008	--	--	--	--	--	PREDICTED: zinc finger protein 541 isoform X3 [Mustela putorius furo]
Manis_javanica_newGene_7042	--	--	Biological Process: metabolic process (GO:0008152);; Molecular Function: sulfuric ester hydrolase activity (GO:0008484);;	K12374|8.7698e-70|cfa:609908|ARSF; arylsulfatase F; K12374 arylsulfatase D/F/H [EC:3.1.6.-] (A)	Arylsulfatase H GN=ARSH OS=Canis familiaris (Dog) PE=2 SV=1	TPA: arylsulfatase F [Canis lupus familiaris]
Manis_javanica_newGene_12755	--	--	--	--	DNA excision repair protein ERCC-6-like 2 GN=ERCC6L2 OS=Bos taurus (Bovine) PE=2 SV=3	PREDICTED: putative DNA repair and recombination protein RAD26-like isoform X2 [Vicugna pacos]
Manis_javanica_newGene_9491	--	--	--	--	LINE-1 reverse transcriptase homolog OS=Nycticebus coucang (Slow loris) PE=3 SV=1	hypothetical protein M91_05887, partial [Bos mutus]
Manis_javanica_newGene_11062	--	--	Cellular Component: cytoplasm (GO:0005737);; Biological Process: insulin receptor signaling pathway (GO:0008286);; Biological Process: protein ubiquitination (GO:0016567);; Biological Process: intracellular signal transduction (GO:0035556);; Biological Process: fat cell differentiation (GO:0045444);;	K04699|1.0891e-51|pps:100979897|SOCS7; suppressor of cytokine signaling 7; K04699 suppressor of cytokine signaling 7 (A)	Suppressor of cytokine signaling 6 GN=SOCS6 OS=Pongo abelii (Sumatran orangutan) PE=2 SV=1	PREDICTED: LOW QUALITY PROTEIN: suppressor of cytokine signaling 7 [Mustela putorius furo]
Manis_javanica_newGene_13131	--	--	Molecular Function: nucleotide binding (GO:0000166);; Molecular Function: nucleic acid binding (GO:0003676);; Molecular Function: phosphatidylinositol-4,5-bisphosphate 5-phosphatase activity (GO:0004439);; Biological Process: phosphatidylinositol dephosphorylation (GO:0046856);;	K01099|1.3385e-75|hgl:101700219|Synj2; synaptojanin 2; K01099 phosphatidylinositol-bisphosphatase [EC:3.1.3.36] (A)	Synaptojanin-1 (Fragment) GN=SYNJ1 OS=Bos taurus (Bovine) PE=1 SV=2	PREDICTED: synaptojanin-2 isoform X1 [Loxodonta africana]
Manis_javanica_newGene_4684	--	--	--	--	--	PREDICTED: uncharacterized protein LOC101695253 [Mustela putorius furo]
Manis_javanica_newGene_7609	--	--	Cellular Component: lysosome (GO:0005764);; Biological Process: proteolysis (GO:0006508);; Molecular Function: cysteine-type peptidase activity (GO:0008234);;	K01365|4.08605e-39|cfa:102156614|cathepsin L1-like; K01365 cathepsin L [EC:3.4.22.15] (A)	Cathepsin L1 light chain (Precursor) GN=CTSL OS=Canis familiaris (Dog) PE=2 SV=1	PREDICTED: cathepsin L1-like isoform X3 [Leptonychotes weddellii]
Manis_javanica_newGene_6601	--	--	--	--	LINE-1 reverse transcriptase homolog OS=Nycticebus coucang (Slow loris) PE=3 SV=1	endonuclease/reverse transcriptase [Sus scrofa]
Manis_javanica_newGene_7291	--	--	Cellular Component: endoplasmic reticulum membrane (GO:0005789);; Biological Process: phosphatidylcholine biosynthetic process (GO:0006656);; Molecular Function: phosphotransferase activity, for other substituted phosphate groups (GO:0016780);;	K13644|1.58673e-82|ngi:103747803|Cept1; choline/ethanolamine phosphotransferase 1; K13644 choline/ethanolamine phosphotransferase [EC:2.7.8.1 2.7.8.2] (A)	Cholinephosphotransferase 1 GN=CHPT1 OS=Bos taurus (Bovine) PE=2 SV=1	PREDICTED: choline/ethanolaminephosphotransferase 1 isoform X1 [Equus przewalskii]
Manis_javanica_newGene_13984	[RTKL]	--	--	K08857|5.13786e-30|umr:103658148|NEK1; NIMA-related kinase 1; K08857 NIMA (never in mitosis gene a)-related kinase [EC:2.7.11.1] (A)	--	PREDICTED: serine/threonine-protein kinase Nek1 isoform X5 [Ursus maritimus]
Manis_javanica_newGene_13384	--	--	Molecular Function: actin binding (GO:0003779);; Molecular Function: calcium ion binding (GO:0005509);; Molecular Function: ATP binding (GO:0005524);; Cellular Component: cytoskeleton (GO:0005856);; Biological Process: cell cycle arrest (GO:0007050);; Cellular Component: integral component of membrane (GO:0016021);; Molecular Function: ATPase activity, coupled to transmembrane movement of substan…	K10382|2.88997e-73|umr:103663978|DST; dystonin; K10382 dystonin (A)	--	PREDICTED: dystonin isoform X2 [Ailuropoda melanoleuca]
Manis_javanica_newGene_2841	--	--	Cellular Component: nucleus (GO:0005634);; Biological Process: negative regulation of cell growth (GO:0030308);; Molecular Function: metal ion binding (GO:0046872);; Biological Process: negative regulation of G1/S transition of mitotic cell cycle (GO:2000134);;	K18668|3.49086e-41|bta:615863|ZC3H12D; zinc finger CCCH-type containing 12D; K18668 ribonuclease ZC3H12 [EC:3.1.-.-] (A)	Ribonuclease ZC3H12A OS=Bos taurus (Bovine) PE=2 SV=1	PREDICTED: LOW QUALITY PROTEIN: zinc finger CCCH-type containing 12D [Myotis lucifugus]
Manis_javanica_newGene_13242	--	--	Biological Process: intracellular protein transport (GO:0006886);; Biological Process: vesicle-mediated transport (GO:0016192);; Cellular Component: clathrin adaptor complex (GO:0030131);;	K12393|4.8931e-51|umr:103678688|AP1M2; adaptor-related protein complex 1, mu 2 subunit; K12393 AP-1 complex subunit mu (A)	AP-1 complex subunit mu-2 OS=Bos taurus (Bovine) PE=1 SV=3	PREDICTED: AP-1 complex subunit mu-2 [Eptesicus fuscus]
Manis_javanica_newGene_9995	--	--	Molecular Function: catalytic activity (GO:0003824);; Biological Process: metabolic process (GO:0008152);;	--	Isochorismatase domain-containing protein 1 GN=ISOC1 OS=Bos taurus (Bovine) PE=2 SV=1	Isochorismatase domain-containing protein 1 [Myotis davidii]
Manis_javanica_newGene_10937	[FR]	--	Biological Process: guanine catabolic process (GO:0006147);; Molecular Function: zinc ion binding (GO:0008270);; Molecular Function: guanine deaminase activity (GO:0008892);;	K01487|2.95929e-53|pale:102894337|GDA; guanine deaminase; K01487 guanine deaminase [EC:3.5.4.3] (A)	Guanine deaminase GN=GDA OS=Pongo abelii (Sumatran orangutan) PE=2 SV=1	PREDICTED: guanine deaminase [Pteropus alecto]
Manis_javanica_newGene_11463	--	--	--	--	LINE-1 reverse transcriptase homolog OS=Nycticebus coucang (Slow loris) PE=3 SV=1	endonuclease/reverse transcriptase [Sus scrofa]
Manis_javanica_newGene_4712	--	--	--	--	Protein FAM71A GN=FAM71A OS=Macaca fascicularis (Crab-eating macaque) PE=2 SV=1	PREDICTED: LOW QUALITY PROTEIN: family with sequence similarity 71, member A [Equus caballus]
Manis_javanica_newGene_12645	--	--	--	--	Transmembrane protein (Precursor) GN=ERVW-1 OS=Hylobates pileatus (Pileated gibbon) PE=3 SV=1	PREDICTED: LOW QUALITY PROTEIN: envelope glycoprotein-like [Sarcophilus harrisii]
Manis_javanica_newGene_4495	--	--	Molecular Function: Rho guanyl-nucleotide exchange factor activity (GO:0005089);; Molecular Function: phospholipid binding (GO:0005543);; Cellular Component: cytosol (GO:0005829);; Biological Process: cell proliferation (GO:0008283);; Cellular Component: growth cone (GO:0030426);; Biological Process: neuron projection development (GO:0031175);; Biological Process: activation of Rac GTPase activit…	--	Ras-specific guanine nucleotide-releasing factor RalGPS2 GN=RALGPS2 OS=Macaca fascicularis (Crab-eating macaque) PE=2 SV=1	PREDICTED: ras-specific guanine nucleotide-releasing factor 1, partial [Galeopterus variegatus]
Manis_javanica_newGene_6969	--	--	Cellular Component: spindle pole (GO:0000922);; Cellular Component: gamma-tubulin complex (GO:0000930);; Cellular Component: centrosome (GO:0005813);; Biological Process: spindle organization (GO:0007051);; Biological Process: establishment or maintenance of microtubule cytoskeleton polarity (GO:0030951);; Cellular Component: microtubule plus-end (GO:0035371);; Biological Process: centrosome orga…	K16803|1.64686e-46|ssc:100518470|CKAP5; cytoskeleton associated protein 5; K16803 cytoskeleton-associated protein 5 (A)	--	PREDICTED: cytoskeleton-associated protein 5, partial [Sus scrofa]
Manis_javanica_newGene_8951	--	--	--	--	LINE-1 reverse transcriptase homolog OS=Nycticebus coucang (Slow loris) PE=3 SV=1	unnamed protein product [Canis lupus familiaris]
Manis_javanica_newGene_8199	--	--	Molecular Function: nucleotide binding (GO:0000166);; Molecular Function: nucleic acid binding (GO:0003676);; Biological Process: sexual reproduction (GO:0019953);; Biological Process: developmental growth (GO:0048589);;	--	Eukaryotic translation initiation factor 4H GN=EIF4H OS=Pongo abelii (Sumatran orangutan) PE=2 SV=1	eukaryotic translation initiation factor 4H isoform 2 [Sus scrofa]
Manis_javanica_newGene_4210	--	--	--	--	--	PREDICTED: basic proline-rich protein-like [Canis lupus familiaris]
Manis_javanica_newGene_3087	[Z]	Cytoskeleton	Molecular Function: GTPase activity (GO:0003924);; Molecular Function: structural constituent of cytoskeleton (GO:0005200);; Molecular Function: GTP binding (GO:0005525);; Cellular Component: cytoplasm (GO:0005737);; Cellular Component: microtubule (GO:0005874);; Biological Process: GTP catabolic process (GO:0006184);; Biological Process: microtubule-based process (GO:0007017);; Biological Proces…	K07374|1.69926e-17|ptg:102951399|tubulin alpha-1 chain-like; K07374 tubulin alpha (A)	Tubulin alpha-1C chain GN=TUBA1C OS=Bos taurus (Bovine) PE=1 SV=1	PREDICTED: tubulin alpha-1 chain-like [Leptonychotes weddellii]
Manis_javanica_newGene_12720	--	--	Cellular Component: nucleus (GO:0005634);; Cellular Component: cytosol (GO:0005829);; Cellular Component: plasma membrane (GO:0005886);; Biological Process: cellular response to tumor necrosis factor (GO:0071356);;	--	--	PREDICTED: uncharacterized protein LOC100738402, partial [Sus scrofa]
Manis_javanica_newGene_7811	--	--	--	--	--	PREDICTED: vacuolar protein sorting-associated protein 13B-like, partial [Galeopterus variegatus]
Manis_javanica_newGene_7386	--	--	--	--	--	PREDICTED: maestro heat-like repeat-containing protein family member 2A, partial [Bison bison bison]
Manis_javanica_newGene_11810	--	--	--	--	LINE-1 reverse transcriptase homolog OS=Nycticebus coucang (Slow loris) PE=3 SV=1	unnamed protein product [Canis lupus familiaris]
Manis_javanica_newGene_6565	--	--	--	--	--	PREDICTED: uncharacterized protein LOC102761440 [Myotis davidii]
Manis_javanica_newGene_2356	--	--	--	K09228|1.05051e-06|mcf:102142461|ZNF550; zinc finger protein 550; K09228 KRAB domain-containing zinc finger protein (A)	--	PREDICTED: LOW QUALITY PROTEIN: zinc finger protein 550-like [Leptonychotes weddellii]
Manis_javanica_newGene_6395	--	--	Cellular Component: nucleus (GO:0005634);;	--	Serum response factor-binding protein 1 OS=Pongo abelii (Sumatran orangutan) PE=2 SV=1	PREDICTED: serum response factor-binding protein 1 [Myotis davidii]
Manis_javanica_newGene_1874	--	--	Cellular Component: acrosomal vesicle (GO:0001669);; Cellular Component: Golgi apparatus (GO:0005794);; Cellular Component: cytosol (GO:0005829);; Biological Process: spermatid development (GO:0007286);; Biological Process: fertilization (GO:0009566);; Cellular Component: vesicle membrane (GO:0012506);; Biological Process: single organismal cell-cell adhesion (GO:0016337);; Biological Process: Se…	--	--	PREDICTED: fibronectin type-III domain-containing protein 3A isoform X1 [Loxodonta africana]
Manis_javanica_newGene_7031	--	--	--	K04671|5.56637e-07|nle:100599616|BMPR2; bone morphogenetic protein receptor, type II (serine/threonine kinase); K04671 bone morphogenetic protein receptor type-2 [EC:2.7.11.30] (A)	--	PREDICTED: bone morphogenetic protein receptor type-2-like [Physeter catodon]
Manis_javanica_newGene_2244	[I]	Lipid transport and metabolism	Molecular Function: catalytic activity (GO:0003824);; Cellular Component: nucleus (GO:0005634);; Biological Process: metabolic process (GO:0008152);;	--	Enoyl-CoA hydratase, mitochondrial (Precursor) GN=ECHS1 OS=Pongo abelii (Sumatran orangutan) PE=2 SV=1	PREDICTED: chromodomain Y-like protein [Ceratotherium simum simum]
Manis_javanica_newGene_6525	--	--	--	--	--	PREDICTED: DNA repair-scaffolding protein isoform X9 [Equus przewalskii]
Manis_javanica_newGene_5420	--	--	--	--	--	PREDICTED: SAFB-like transcription modulator [Ursus maritimus]
Manis_javanica_newGene_9791	--	--	Cellular Component: kinetochore (GO:0000776);; Cellular Component: nuclear pore (GO:0005643);; Cellular Component: mitochondrion (GO:0005739);; Biological Process: mitotic spindle assembly checkpoint (GO:0007094);; Cellular Component: actin cytoskeleton (GO:0015629);; Cellular Component: mitotic spindle (GO:0072686);; Biological Process: regulation of metaphase plate congression (GO:0090235);;	K06638|1.28273e-62|fca:101086024|MAD1L1; MAD1 mitotic arrest deficient-like 1 (yeast); K06638 mitotic spindle assembly checkpoint protein MAD1 (A)	--	PREDICTED: mitotic spindle assembly checkpoint protein MAD1-like [Leptonychotes weddellii]
Manis_javanica_newGene_8118	--	--	--	K04257|6.70539e-06|asn:102371269|olfactory receptor 13C9-like; K04257 olfactory receptor (A)	--	PREDICTED: interferon-induced protein with tetratricopeptide repeats 2 [Trichechus manatus latirostris]
Manis_javanica_newGene_13965	--	--	--	K15516|5.60657e-54|lve:103085514|fragile X mental retardation protein 1-like; K15516 fragile X mental retardation protein (A)	Fragile X mental retardation protein 1 homolog GN=FMR1 OS=Pongo abelii (Sumatran orangutan) PE=2 SV=1	PREDICTED: fragile X mental retardation protein 1 homolog isoform X7 [Pantholops hodgsonii]
Manis_javanica_newGene_6096	--	--	Molecular Function: structural molecule activity (GO:0005198);; Cellular Component: viral capsid (GO:0019028);; Cellular Component: viral envelope (GO:0019031);; Biological Process: viral life cycle (GO:0019058);;	--	Transmembrane protein (Precursor) GN=ERVW-1 OS=Pongo pygmaeus (Bornean orangutan) PE=3 SV=1	PREDICTED: MLV-related proviral Env polyprotein-like [Pantholops hodgsonii]
Manis_javanica_newGene_4779	--	--	--	--	--	PREDICTED: WD repeat-containing protein 78-like, partial [Equus przewalskii]
Manis_javanica_newGene_8784	--	--	--	K06856|8.63205e-18|mcf:101867415|uncharacterized LOC101867415; K06856 immunoglobulin heavy chain (A)	Ig gamma chain C region OS=Oryctolagus cuniculus (Rabbit) PE=1 SV=1	immunoglobulin gamma heavy chain G2, partial [Nyctereutes procyonoides]
Manis_javanica_newGene_9551	--	--	--	K07414|1.43726e-35|tup:102487958|cytochrome P450 2D17-like; K07414 cytochrome P450, family 2, subfamily D [EC:1.14.14.1] (A)	Cytochrome P450 2D6 GN=CYP2D6 OS=Pan troglodytes (Chimpanzee) PE=3 SV=1	PREDICTED: cytochrome P450 2D17-like isoform 11 [Dasypus novemcinctus]
Manis_javanica_newGene_11188	--	--	--	K09228|1.49343e-11|bacu:103005476|HKR1; HKR1, GLI-Kruppel zinc finger family member; K09228 KRAB domain-containing zinc finger protein (A)	Zinc finger protein OZF GN=ZNF146 OS=Pongo abelii (Sumatran orangutan) PE=2 SV=1	PREDICTED: Krueppel-related zinc finger protein 1 isoform X2 [Physeter catodon]
Manis_javanica_newGene_13118	--	--	Biological Process: carbohydrate metabolic process (GO:0005975);; Biological Process: tricarboxylic acid cycle (GO:0006099);; Biological Process: malate metabolic process (GO:0006108);; Molecular Function: malate dehydrogenase activity (GO:0016615);; Molecular Function: oxidoreductase activity, acting on the CH-OH group of donors, NAD or NADP as acceptor (GO:0016616);;	--	Putative malate dehydrogenase 1B GN=MDH1B OS=Bos taurus (Bovine) PE=2 SV=1	PREDICTED: putative malate dehydrogenase 1B isoform X1 [Panthera tigris altaica]
Manis_javanica_newGene_3347	--	--	Biological Process: negative regulation of transcription from RNA polymerase II promoter (GO:0000122);; Biological Process: osteoblast differentiation (GO:0001649);; Molecular Function: transcription coactivator activity (GO:0003713);; Molecular Function: transcription corepressor activity (GO:0003714);; Cellular Component: nucleus (GO:0005634);; Cellular Component: transcription factor complex (…	K16820|5.64274e-57|pale:102885976|WW domain-containing transcription regulator protein 1-like; K16820 WW domain-containing transcription regulator protein 1 (A)	--	PREDICTED: WW domain-containing transcription regulator protein 1-like [Pteropus alecto]
Manis_javanica_newGene_8363	--	--	--	K04705|1.37796e-52|lve:103080143|STAM; signal transducing adaptor molecule (SH3 domain and ITAM motif) 1; K04705 signal transducing adaptor molecule (A)	--	signal transducing adapter molecule 1 [Camelus ferus]
Manis_javanica_newGene_7834	--	--	Molecular Function: heme binding (GO:0020037);;	K17278|2.50709e-49|ecb:100071858|PGRMC2; progesterone receptor membrane component 2; K17278 membrane-associated progesterone receptor component (A)	Membrane-associated progesterone receptor component 1 GN=PGRMC1 OS=Pongo abelii (Sumatran orangutan) PE=2 SV=3	PREDICTED: LOW QUALITY PROTEIN: membrane-associated progesterone receptor component 2 [Equus caballus]
Manis_javanica_newGene_2817	--	--	--	--	Cancer-associated gene 1 protein homolog GN=CAGE1 OS=Macaca fascicularis (Crab-eating macaque) PE=2 SV=1	PREDICTED: LOW QUALITY PROTEIN: cancer-associated gene 1 protein homolog [Odobenus rosmarus divergens]
Manis_javanica_newGene_9888	--	--	--	K06856|7.28452e-59|ecb:100066058|IGHC1; immunogobulin gamma 1 heavy chain constant region; K06856 immunoglobulin heavy chain (A)	Ig mu chain C region secreted form OS=Oryctolagus cuniculus (Rabbit) PE=2 SV=1	hypothetical protein PANDA_022038 [Ailuropoda melanoleuca]
Manis_javanica_newGene_1548	--	--	Biological Process: negative regulation of transcription from RNA polymerase II promoter (GO:0000122);; Molecular Function: RNA polymerase II transcription corepressor activity (GO:0001106);; Biological Process: regulation of cell growth (GO:0001558);; Molecular Function: chromatin binding (GO:0003682);; Cellular Component: DNA-directed RNA polymerase II, core complex (GO:0005665);; Biological Pr…	K17560|4.29502e-21|hgl:101724738|unconventional prefoldin RPB5 interactor-like; K17560 unconventional prefoldin RPB5 interactor 1 (A)	Unconventional prefoldin RPB5 interactor GN=URI1 OS=Bos taurus (Bovine) PE=2 SV=1	PREDICTED: unconventional prefoldin RPB5 interactor-like, partial [Odobenus rosmarus divergens]
Manis_javanica_newGene_465	--	--	Molecular Function: methyltransferase activity (GO:0008168);; Biological Process: methylation (GO:0032259);;	--	--	hypothetical protein CB1_001782001 [Camelus ferus]
Manis_javanica_newGene_13119	[J]	Translation, ribosomal structure and biogenesis	Molecular Function: structural constituent of ribosome (GO:0003735);; Cellular Component: nucleus (GO:0005634);; Cellular Component: ribosome (GO:0005840);; Biological Process: DNA repair (GO:0006281);; Biological Process: activation of cysteine-type endopeptidase activity involved in apoptotic process (GO:0006919);; Molecular Function: translation activator activity (GO:0008494);; Molecular Func…	K02978|2.21451e-16|mcc:708492|40S ribosomal protein S27-like; K02978 small subunit ribosomal protein S27e (A)	40S ribosomal protein S27-like GN=RPS27L OS=Bos taurus (Bovine) PE=3 SV=3	PREDICTED: 40S ribosomal protein S27-like [Dasypus novemcinctus]
Manis_javanica_newGene_6572	--	--	Molecular Function: G-protein alpha-subunit binding (GO:0001965);; Cellular Component: centrosome (GO:0005813);; Cellular Component: cytosol (GO:0005829);; Cellular Component: plasma membrane (GO:0005886);; Biological Process: regulation of G-protein coupled receptor protein signaling pathway (GO:0008277);;	--	--	PREDICTED: synembryn-B-like, partial [Physeter catodon]
Manis_javanica_newGene_9490	--	--	Molecular Function: transmembrane signaling receptor activity (GO:0004888);; Biological Process: signal transduction (GO:0007165);; Biological Process: sensory perception of smell (GO:0007608);; Cellular Component: membrane (GO:0016020);;	K04257|5.29678e-55|bta:789246|olfactory receptor 1361; K04257 olfactory receptor (A)	Olfactory receptor-like protein OLF4 OS=Canis familiaris (Dog) PE=3 SV=1	PREDICTED: olfactory receptor 1361-like [Elephantulus edwardii]
Manis_javanica_newGene_6237	--	--	--	--	--	PREDICTED: uncharacterized protein LOC103676095 [Ursus maritimus]
Manis_javanica_newGene_11556	--	--	--	--	--	PREDICTED: S phase cyclin A-associated protein in the endoplasmic reticulum [Echinops telfairi]
Manis_javanica_newGene_10891	--	--	--	--	Zinc finger protein 541 (Fragment) GN=ZNF541 OS=Macaca fascicularis (Crab-eating macaque) PE=2 SV=2	PREDICTED: zinc finger protein 541 isoform X1 [Canis lupus familiaris]
Manis_javanica_newGene_1985	[K]	Transcription	--	K12626|2.3067e-39|lve:103083602|LSM7; LSM7 homolog, U6 small nuclear RNA associated (S. cerevisiae); K12626 U6 snRNA-associated Sm-like protein LSm7 (A)	--	PREDICTED: uncharacterized protein LOC101672427 [Mustela putorius furo]
Manis_javanica_newGene_1447	--	--	--	--	--	Retrovirus-related Pol polyprotein LINE-1 [Pteropus alecto]
Manis_javanica_newGene_4221	--	--	--	K00167|5.07806e-07|umr:103657422|BCKDHB; branched chain keto acid dehydrogenase E1, beta polypeptide; K00167 2-oxoisovalerate dehydrogenase E1 component beta subunit [EC:1.2.4.4] (A)	2-oxoisovalerate dehydrogenase subunit beta, mitochondrial (Precursor) GN=BCKDHB OS=Bos taurus (Bovine) PE=1 SV=2	PREDICTED: 2-oxoisovalerate dehydrogenase subunit beta, mitochondrial isoform X7 [Ursus maritimus]
Manis_javanica_newGene_12999	--	--	--	K06552|3.38537e-36|lve:103073233|CD177; CD177 molecule; K06552 CD177 antigen (A)	--	PREDICTED: CD177 antigen [Orcinus orca]
Manis_javanica_newGene_13057	--	--	Biological Process: proteolysis (GO:0006508);; Molecular Function: cysteine-type peptidase activity (GO:0008234);;	K08595|7.5614e-65|ptg:102956114|SENP6; SUMO1/sentrin specific peptidase 6; K08595 sentrin-specific protease 6 [EC:3.4.22.68] (A)	--	PREDICTED: sentrin-specific protease 6-like [Leptonychotes weddellii]
Manis_javanica_newGene_13492	--	--	--	--	--	Nuclear pore complex protein Nup93 [Myotis brandtii]
Manis_javanica_newGene_10636	--	--	Cellular Component: endoplasmic reticulum (GO:0005783);; Biological Process: regulation of metabolic process (GO:0019222);; Molecular Function: peptidase inhibitor activity (GO:0030414);; Biological Process: single-organism cellular process (GO:0044763);; Biological Process: regulation of cellular process (GO:0050794);;	--	--	hypothetical protein PANDA_018899 [Ailuropoda melanoleuca]
Manis_javanica_newGene_2297	--	--	--	--	--	PREDICTED: regulator of G-protein signaling 19, partial [Equus przewalskii]
Manis_javanica_newGene_8537	--	--	Cellular Component: extracellular space (GO:0005615);; Biological Process: positive regulation of synapse assembly (GO:0051965);;	--	[des-Ser1]-cerebellin (Precursor) OS=Bos taurus (Bovine) PE=1 SV=1	PREDICTED: cerebellin-2, partial [Mustela putorius furo]
Manis_javanica_newGene_12229	--	--	--	--	--	PREDICTED: uncharacterized protein LOC102159314 [Sus scrofa]
Manis_javanica_newGene_3730	--	--	--	--	Non-histone chromosomal protein HMG-17 GN=HMGN2 OS=Pongo abelii (Sumatran orangutan) PE=3 SV=3	PREDICTED: uncharacterized protein LOC103544009 [Equus przewalskii]
Manis_javanica_newGene_2063	--	--	Molecular Function: ubiquitin-protein transferase activity (GO:0004842);; Biological Process: protein ubiquitination (GO:0016567);;	K10589|1.55582e-64|ssc:100511906|UBE3C; ubiquitin protein ligase E3C; K10589 ubiquitin-protein ligase E3 C [EC:6.3.2.19] (A)	--	hypothetical protein PANDA_014775 [Ailuropoda melanoleuca]
Manis_javanica_newGene_1923	--	--	--	--	--	PREDICTED: uncharacterized protein LOC102490795 [Tupaia chinensis]
Manis_javanica_newGene_7720	--	--	--	--	LINE-1 reverse transcriptase homolog OS=Nycticebus coucang (Slow loris) PE=3 SV=1	hypothetical protein M91_10420, partial [Bos mutus]
Manis_javanica_newGene_9649	[O]	Posttranslational modification, protein turnover, chaperones	Biological Process: protein polyubiquitination (GO:0000209);; Biological Process: trophectodermal cellular morphogenesis (GO:0001831);; Molecular Function: ubiquitin-protein transferase activity (GO:0004842);; Cellular Component: nucleus (GO:0005634);; Cellular Component: Golgi apparatus (GO:0005794);; Cellular Component: polar microtubule (GO:0005827);; Biological Process: protein monoubiquitina…	K03869|2.20978e-74|ptg:102966072|CUL3; cullin 3; K03869 cullin 3 (A)	Cullin-1 GN=CUL1 OS=Pongo abelii (Sumatran orangutan) PE=2 SV=1	PREDICTED: cullin-3, partial [Panthera tigris altaica]
Manis_javanica_newGene_7822	--	--	--	--	Transmembrane protein (Precursor) GN=ERVFRD-1 OS=Callithrix jacchus (White-tufted-ear marmoset) PE=3 SV=1	PREDICTED: HERV-W_7q21.2 provirus ancestral Env polyprotein-like isoform X1 [Myotis brandtii]
Manis_javanica_newGene_1896	--	--	Molecular Function: protein kinase C activity (GO:0004697);; Molecular Function: ATP binding (GO:0005524);; Molecular Function: phospholipid binding (GO:0005543);; Cellular Component: nucleus (GO:0005634);; Cellular Component: cytoplasm (GO:0005737);; Biological Process: protein phosphorylation (GO:0006468);; Biological Process: intracellular signal transduction (GO:0035556);; Molecular Function:…	--	--	PREDICTED: glutaminyl-peptide cyclotransferase-like, partial [Sus scrofa]
Manis_javanica_newGene_9823	--	--	--	--	Ig kappa chain V region GOM OS=Canis familiaris (Dog) PE=1 SV=1	Ig kappa chain V-II region RPMI 6410 [Tupaia chinensis]
Manis_javanica_newGene_3837	--	--	--	--	--	PREDICTED: uncharacterized protein LOC101687461 [Mustela putorius furo]
Manis_javanica_newGene_13625	--	--	--	K13084|5.07036e-11|aml:100479476|transmembrane protein 55A-like; K13084 phosphatidylinositol-4,5-bisphosphate 4-phosphatase [EC:3.1.3.78] (A)	--	--
Manis_javanica_newGene_10488	--	--	Molecular Function: RNA binding (GO:0003723);; Biological Process: RNA processing (GO:0006396);;	K13166|3.81834e-13|ptr:468774|SUGP2, SFRS14; SURP and G patch domain containing 2; K13166 splicing factor, arginine/serine-rich 14 (A)	--	hypothetical protein CB1_000878011 [Camelus ferus]
Manis_javanica_newGene_4623	--	--	--	--	LINE-1 reverse transcriptase homolog OS=Nycticebus coucang (Slow loris) PE=3 SV=1	hypothetical protein M91_07252 [Bos mutus]
Manis_javanica_newGene_12922	--	--	Molecular Function: nucleic acid binding (GO:0003676);; Cellular Component: intracellular (GO:0005622);; Biological Process: regulation of transcription, DNA-templated (GO:0006355);; Molecular Function: metal ion binding (GO:0046872);;	K09228|1.71912e-25|mcf:102125818|ZNF846; zinc finger protein 846; K09228 KRAB domain-containing zinc finger protein (A)	Zinc finger protein 540 GN=ZNF540 OS=Pongo abelii (Sumatran orangutan) PE=2 SV=1	Zinc finger protein 846 [Pteropus alecto]
Manis_javanica_newGene_1046	--	--	--	--	Armadillo repeat-containing X-linked protein 3 GN=ARMCX3 OS=Pongo abelii (Sumatran orangutan) PE=2 SV=1	PREDICTED: protein ARMCX6 [Ceratotherium simum simum]
Manis_javanica_newGene_1644	--	--	--	--	LINE-1 reverse transcriptase homolog OS=Nycticebus coucang (Slow loris) PE=3 SV=1	hypothetical protein M91_15722 [Bos mutus]
Manis_javanica_newGene_5659	--	--	Molecular Function: metalloendopeptidase activity (GO:0004222);; Cellular Component: mitochondrial inner membrane (GO:0005743);; Biological Process: proteolysis (GO:0006508);; Biological Process: electron transport chain (GO:0022900);; Molecular Function: metal ion binding (GO:0046872);; Cellular Component: respiratory chain (GO:0070469);;	K00415|1.91609e-48|ocu:100347143|cytochrome b-c1 complex subunit 2, mitochondrial; K00415 ubiquinol-cytochrome c reductase core subunit 2 (A)	Cytochrome b-c1 complex subunit 2, mitochondrial (Precursor) GN=UQCRC2 OS=Bos taurus (Bovine) PE=1 SV=2	PREDICTED: cytochrome b-c1 complex subunit 2, mitochondrial [Oryctolagus cuniculus]
Manis_javanica_newGene_12546	--	--	--	--	--	PREDICTED: uncharacterized protein LOC105074259 [Camelus bactrianus]
Manis_javanica_newGene_7106	[O]	Posttranslational modification, protein turnover, chaperones	Molecular Function: nucleotide binding (GO:0000166);; Molecular Function: protein kinase activity (GO:0004672);; Biological Process: cellular response to DNA damage stimulus (GO:0006974);; Biological Process: positive regulation of stress-activated MAPK cascade (GO:0032874);;	K04429|9.77604e-46|chx:102170354|TAOK1; TAO kinase 1; K04429 thousand and one amino acid protein kinase [EC:2.7.11.1] (A)	Serine/threonine-protein kinase TAO3 GN=TAOK3 OS=Pongo abelii (Sumatran orangutan) PE=2 SV=1	PREDICTED: serine/threonine-protein kinase TAO1 [Loxodonta africana]
Manis_javanica_newGene_13890	--	--	--	--	--	PREDICTED: WSC domain-containing protein 2 isoform X2 [Balaenoptera acutorostrata scammoni]
Manis_javanica_newGene_3438	--	--	--	--	LINE-1 reverse transcriptase homolog OS=Nycticebus coucang (Slow loris) PE=3 SV=1	hypothetical protein M91_18560, partial [Bos mutus]
Manis_javanica_newGene_4040	--	--	--	K13106|2.24245e-10|lve:103071499|BUD13; BUD13 homolog (S. cerevisiae); K13106 pre-mRNA-splicing factor CWC26 (A)	Splicing factor 3A subunit 2 GN=SF3A2 OS=Bos taurus (Bovine) PE=2 SV=1	PREDICTED: BUD13 homolog isoform X1 [Lipotes vexillifer]
Manis_javanica_newGene_2248	--	--	Biological Process: B cell homeostasis (GO:0001782);; Biological Process: Fc receptor mediated stimulatory signaling pathway (GO:0002431);; Biological Process: tolerance induction to self antigen (GO:0002513);; Biological Process: platelet degranulation (GO:0002576);; Biological Process: negative regulation of myeloid leukocyte differentiation (GO:0002762);; Biological Process: Fc receptor mediat…	K05854|2.45511e-27|umr:103677438|LYN; LYN proto-oncogene, Src family tyrosine kinase; K05854 tyrosine-protein kinase Lyn [EC:2.7.10.2] (A)	--	PREDICTED: tyrosine-protein kinase Lyn-like [Galeopterus variegatus]
Manis_javanica_newGene_1955	--	--	Biological Process: cell adhesion (GO:0007155);; Biological Process: long-term memory (GO:0007616);; Biological Process: adult locomotory behavior (GO:0008344);; Biological Process: serotonin metabolic process (GO:0042428);; Biological Process: circadian sleep/wake cycle, non-REM sleep (GO:0042748);; Biological Process: sensory perception of temperature stimulus (GO:0050951);; Biological Process:…	K10481|2.53402e-67|cfr:102520938|BTBD9; BTB (POZ) domain containing 9; K10481 BTB/POZ domain-containing protein 9 (A)	BTB/POZ domain-containing protein 9 GN=BTBD9 OS=Bos taurus (Bovine) PE=2 SV=2	PREDICTED: BTB/POZ domain-containing protein 9-like [Leptonychotes weddellii]
Manis_javanica_newGene_1052	--	--	Biological Process: peptidyl-tyrosine sulfation (GO:0006478);; Molecular Function: protein-tyrosine sulfotransferase activity (GO:0008476);;	K01021|1.12001e-40|aml:100474327|TPST1; tyrosylprotein sulfotransferase 1; K01021 protein-tyrosine sulfotransferase [EC:2.8.2.20] (A)	Protein-tyrosine sulfotransferase 2 GN=TPST2 OS=Bos taurus (Bovine) PE=2 SV=1	PREDICTED: protein-tyrosine sulfotransferase 1 isoform X2 [Galeopterus variegatus]
Manis_javanica_newGene_616	--	--	Biological Process: apoptotic process (GO:0006917);;	--	--	PREDICTED: PRKC apoptosis WT1 regulator protein isoform 1 [Dasypus novemcinctus]
Manis_javanica_newGene_8509	--	--	--	--	--	PREDICTED: LIM and senescent cell antigen-like-containing domain protein 2 isoform X2 [Equus przewalskii]
Manis_javanica_newGene_3562	--	--	--	--	LINE-1 reverse transcriptase homolog OS=Nycticebus coucang (Slow loris) PE=3 SV=1	hypothetical protein M91_16983, partial [Bos mutus]
Manis_javanica_newGene_10115	[J]	Translation, ribosomal structure and biogenesis	Molecular Function: structural constituent of ribosome (GO:0003735);; Biological Process: translation (GO:0006412);; Cellular Component: cytosolic large ribosomal subunit (GO:0022625);;	K02925|4.59094e-34|oas:101112108|RPL3L; ribosomal protein L3-like; K02925 large subunit ribosomal protein L3e (A)	60S ribosomal protein L3-like GN=RPL3L OS=Bos taurus (Bovine) PE=2 SV=3	PREDICTED: 60S ribosomal protein L3-like isoform X1 [Bos taurus]
Manis_javanica_newGene_10689	--	--	Molecular Function: GTP binding (GO:0005525);; Biological Process: cell cycle (GO:0007049);; Cellular Component: septin complex (GO:0031105);; Biological Process: cell division (GO:0051301);;	K16940|5.49001e-22|cfr:102514862|SEPT10; septin 10; K16940 septin 10 (A)	Septin-10 GN=SEPT10 OS=Bos taurus (Bovine) PE=2 SV=1	PREDICTED: septin-10 [Tursiops truncatus]
Manis_javanica_newGene_5886	--	--	--	--	--	hypothetical protein D623_10029507 [Myotis brandtii]
Manis_javanica_newGene_9825	--	--	Biological Process: regulation of cyclin-dependent protein serine/threonine kinase activity (GO:0000079);; Cellular Component: nucleus (GO:0005634);; Biological Process: regulation of transcription, DNA-templated (GO:0006355);; Molecular Function: protein kinase binding (GO:0019901);;	K15188|2.43581e-43|bacu:102999050|CCNT2; cyclin T2; K15188 cyclin T (A)	Cyclin-T1 GN=CCNT1 OS=Equus caballus (Horse) PE=1 SV=1	PREDICTED: cyclin-T2-like, partial [Tursiops truncatus]
Manis_javanica_newGene_5818	--	--	Molecular Function: Rho guanyl-nucleotide exchange factor activity (GO:0005089);; Molecular Function: phospholipid binding (GO:0005543);; Cellular Component: cytosol (GO:0005829);; Biological Process: cell proliferation (GO:0008283);; Cellular Component: growth cone (GO:0030426);; Biological Process: neuron projection development (GO:0031175);; Biological Process: activation of Rac GTPase activit…	K04349|0|fca:101092941|RASGRF1; Ras protein-specific guanine nucleotide-releasing factor 1; K04349 Ras-specific guanine nucleotide-releasing factor 1 (A)	--	PREDICTED: ras-specific guanine nucleotide-releasing factor 1 [Oryctolagus cuniculus]
Manis_javanica_newGene_8778	--	--	Molecular Function: hormone activity (GO:0005179);; Cellular Component: extracellular space (GO:0005615);; Biological Process: cell adhesion (GO:0007155);; Biological Process: negative regulation of peptidase activity (GO:0010466);; Molecular Function: peptidase inhibitor activity (GO:0030414);;	--	SCO-spondin (Precursor) GN=SSPO OS=Bos taurus (Bovine) PE=2 SV=2	PREDICTED: LOW QUALITY PROTEIN: SCO-spondin [Equus caballus]
Manis_javanica_newGene_10524	--	--	--	--	Membrane protein FAM174B (Precursor) GN=FAM174B OS=Bos taurus (Bovine) PE=2 SV=1	PREDICTED: membrane protein FAM174B, partial [Tupaia chinensis]
Manis_javanica_newGene_5996	--	--	Molecular Function: zinc ion binding (GO:0008270);;	K10694|4.88091e-73|ptr:463326|ZNRF2; zinc and ring finger 2; K10694 E3 ubiquitin-protein ligase ZNRF1/2 [EC:6.3.2.19] (A)	E3 ubiquitin-protein ligase ZNRF1 GN=ZNRF1 OS=Bos taurus (Bovine) PE=3 SV=2	PREDICTED: E3 ubiquitin-protein ligase ZNRF2 [Orycteropus afer afer]
Manis_javanica_newGene_3564	[R]	General function prediction only	--	--	WD repeat-containing protein 61, N-terminally processed GN=WDR61 OS=Bos taurus (Bovine) PE=2 SV=1	PREDICTED: WD repeat-containing protein 47-like, partial [Ornithorhynchus anatinus]
Manis_javanica_newGene_3499	--	--	Molecular Function: ATPase activator activity (GO:0001671);; Molecular Function: ferrous iron binding (GO:0008198);; Molecular Function: zinc ion binding (GO:0008270);; Biological Process: positive regulation of ATPase activity (GO:0032781);;	K17867|4.0371e-21|ptg:102949494|DNAJC24; DnaJ (Hsp40) homolog, subfamily C, member 24; K17867 diphthamide biosynthesis protein 4 (A)	DnaJ homolog subfamily C member 24 GN=DNAJC24 OS=Bos taurus (Bovine) PE=2 SV=2	PREDICTED: dnaJ homolog subfamily C member 24 isoform X3 [Panthera tigris altaica]
Manis_javanica_newGene_2318	--	--	Cellular Component: mitochondrion (GO:0005739);; Biological Process: translational termination (GO:0006415);; Molecular Function: translation release factor activity, codon specific (GO:0016149);;	K02835|2.32541e-58|cfa:485465|MTRF1; mitochondrial translational release factor 1; K02835 peptide chain release factor 1 (A)	Peptide chain release factor 1, mitochondrial (Precursor) GN=MTRF1 OS=Bos taurus (Bovine) PE=2 SV=1	PREDICTED: LOW QUALITY PROTEIN: peptide chain release factor 1, mitochondrial [Leptonychotes weddellii]
Manis_javanica_newGene_13516	--	--	--	--	--	PREDICTED: LOW QUALITY PROTEIN: PDZ domain-containing protein MAGIX [Loxodonta africana]
Manis_javanica_newGene_8960	[IQR]	--	Molecular Function: carbonyl reductase (NADPH) activity (GO:0004090);; Cellular Component: cytoplasm (GO:0005737);; Biological Process: drug metabolic process (GO:0017144);; Biological Process: vitamin K metabolic process (GO:0042373);; Molecular Function: 15-hydroxyprostaglandin dehydrogenase (NADP+) activity (GO:0047021);; Molecular Function: prostaglandin-E2 9-reductase activity (GO:0050221);;…	K00079|1.03947e-49|fca:101091614|carbonyl reductase [NADPH] 1-like; K00079 carbonyl reductase 1 [EC:1.1.1.184 1.1.1.189 1.1.1.197] (A)	Carbonyl reductase [NADPH] 1 GN=CBR1 OS=Macaca fascicularis (Crab-eating macaque) PE=2 SV=1	PREDICTED: carbonyl reductase [NADPH] 1 [Orycteropus afer afer]
Manis_javanica_newGene_1691	--	--	--	--	Ig heavy chain V region MOO OS=Canis familiaris (Dog) PE=1 SV=1	immunoglobulin heavy chain variable region [Camelus dromedarius]
Manis_javanica_newGene_9388	--	--	Molecular Function: double-stranded RNA binding (GO:0003725);; Molecular Function: ATP binding (GO:0005524);; Biological Process: immune response (GO:0006955);; Biological Process: cellular process (GO:0009987);; Molecular Function: nucleotidyltransferase activity (GO:0016779);; Biological Process: defense response to virus (GO:0051607);;	K14216|4.12407e-24|lve:103087433|OAS1; 2'-5'-oligoadenylate synthetase 1, 40/46kDa; K14216 2'-5'-oligoadenylate synthetase [EC:2.7.7.84] (A)	2&apos;-5&apos;-oligoadenylate synthase 1 GN=OAS1 OS=Sus scrofa (Pig) PE=1 SV=3	PREDICTED: 2&apos;-5&apos;-oligoadenylate synthase 1-like [Lipotes vexillifer]
Manis_javanica_newGene_10342	[RTKL]	--	Molecular Function: magnesium ion binding (GO:0000287);; Molecular Function: protein serine/threonine kinase activity (GO:0004674);; Molecular Function: ATP binding (GO:0005524);; Cellular Component: nucleus (GO:0005634);; Cellular Component: cytoplasm (GO:0005737);; Biological Process: protein phosphorylation (GO:0006468);; Biological Process: chromosome segregation (GO:0007059);; Biological Pro…	K15409|4.01239e-29|ssc:100155422|SRPK1; SRSF protein kinase 1 (EC:2.7.11.1); K15409 serine/threonine-protein kinase SRPK1 [EC:2.7.11.1] (A)	SRSF protein kinase 1 OS=Pongo abelii (Sumatran orangutan) PE=2 SV=2	SFRS protein kinase 1 [Sus scrofa]
Manis_javanica_newGene_12703	--	--	--	--	E3 ubiquitin-protein ligase E3D GN=UBE3D OS=Bos taurus (Bovine) PE=2 SV=1	PREDICTED: E3 ubiquitin-protein ligase E3D [Camelus bactrianus]
Manis_javanica_newGene_3084	[L]	Replication, recombination and repair	Molecular Function: DNA binding (GO:0003677);; Molecular Function: methylated-DNA-[protein]-cysteine S-methyltransferase activity (GO:0003908);; Cellular Component: nucleus (GO:0005634);; Biological Process: DNA repair (GO:0006281);; Molecular Function: metal ion binding (GO:0046872);;	K00567|6.50661e-58|cfr:102512109|MGMT; O-6-methylguanine-DNA methyltransferase; K00567 methylated-DNA-[protein]-cysteine S-methyltransferase [EC:2.1.1.63] (A)	Methylated-DNA--protein-cysteine methyltransferase GN=MGMT OS=Canis familiaris (Dog) PE=2 SV=1	methylated-DNA--protein-cysteine methyltransferase-like protein [Camelus ferus]
Manis_javanica_newGene_13862	--	--	Biological Process: cilium or flagellum-dependent cell motility (GO:0001539);; Biological Process: multicellular organismal development (GO:0007275);; Biological Process: spermatogenesis (GO:0007283);; Biological Process: cell differentiation (GO:0030154);; Biological Process: sperm motility (GO:0030317);; Cellular Component: CatSper complex (GO:0036128);; Cellular Component: ciliary membrane (GO…	--	Cation channel sperm-associated protein subunit delta (Precursor) GN=CATSPERD OS=Bos taurus (Bovine) PE=3 SV=1	PREDICTED: cation channel sperm-associated protein subunit delta-like [Sus scrofa]
Manis_javanica_newGene_10100	--	--	--	K17935|2.22567e-76|fca:101082115|sorting nexin-29-like; K17935 sorting nexin-29 (A)	Sorting nexin-29 GN=SNX29 OS=Bos taurus (Bovine) PE=2 SV=1	PREDICTED: sorting nexin-29 isoform X1 [Equus przewalskii]
Manis_javanica_newGene_715	--	--	--	--	--	hypothetical protein PANDA_017013 [Ailuropoda melanoleuca]
Manis_javanica_newGene_7780	--	--	--	K10283|5.96943e-55|myd:102761638|F-box/LRR-repeat protein 17-like; K10283 F-box and leucine-rich repeat protein 17 (A)	--	F-box/LRR-repeat protein 17 [Myotis brandtii]
Manis_javanica_newGene_2424	--	--	Molecular Function: metal ion binding (GO:0046872);;	--	--	PREDICTED: bromodomain adjacent to zinc finger domain protein 2B isoform X2 [Sorex araneus]
Manis_javanica_newGene_14052	--	--	--	--	--	hypothetical protein [Rhinolophus ferrumequinum]
Manis_javanica_newGene_8004	--	--	--	--	--	PREDICTED: spermatogenesis-associated protein 31A3-like [Canis lupus familiaris]
Manis_javanica_newGene_5130	--	--	--	--	LINE-1 reverse transcriptase homolog OS=Nycticebus coucang (Slow loris) PE=3 SV=1	hypothetical protein M91_14726 [Bos mutus]
Manis_javanica_newGene_6639	--	--	Molecular Function: calcium-activated potassium channel activity (GO:0015269);; Cellular Component: membrane (GO:0016020);;	K05274|5.85068e-37|phd:102344866|KCNU1; potassium channel, subfamily U, member 1; K05274 potassium large conductance calcium-activated channel subfamily M alpha member 3 (A)	Potassium channel subfamily U member 1 GN=KCNU1 OS=Macaca fascicularis (Crab-eating macaque) PE=2 SV=1	PREDICTED: potassium channel subfamily U member 1-like [Galeopterus variegatus]
Manis_javanica_newGene_10854	--	--	Biological Process: in utero embryonic development (GO:0001701);; Cellular Component: Golgi apparatus (GO:0005794);; Biological Process: transport (GO:0006810);; Molecular Function: lipid binding (GO:0008289);;	--	Phosphatidylinositol transfer protein beta isoform GN=PITPNB OS=Bos taurus (Bovine) PE=1 SV=3	PREDICTED: phosphatidylinositol transfer protein beta isoform-like, partial [Tursiops truncatus]
Manis_javanica_newGene_6641	--	--	--	--	--	PREDICTED: LOW QUALITY PROTEIN: zinc finger protein 703 [Balaenoptera acutorostrata scammoni]
Manis_javanica_newGene_13693	--	--	--	--	--	PREDICTED: zinc finger protein 679-like [Equus caballus]
Manis_javanica_newGene_2317	--	--	Cellular Component: extracellular region (GO:0005576);; Biological Process: lipid metabolic process (GO:0006629);; Molecular Function: hydrolase activity (GO:0016787);;	K13618|9.829e-25|umr:103678789|PLA1A; phospholipase A1 member A; K13618 phospholipase A1 member A [EC:3.1.1.-] (A)	Phospholipase A1 member A (Precursor) GN=PLA1A OS=Pongo abelii (Sumatran orangutan) PE=2 SV=2	PREDICTED: phospholipase A1 member A isoform X1 [Ursus maritimus]
Manis_javanica_newGene_14070	--	--	Molecular Function: CAAX-protein geranylgeranyltransferase activity (GO:0004662);; Biological Process: metabolic process (GO:0008152);; Molecular Function: metal ion binding (GO:0046872);;	K11713|6.34791e-54|ptg:102951684|PGGT1B; protein geranylgeranyltransferase type I, beta subunit; K11713 geranylgeranyl transferase type-1 subunit beta [EC:2.5.1.59] (A)	Geranylgeranyl transferase type-1 subunit beta GN=PGGT1B OS=Bos taurus (Bovine) PE=2 SV=1	PREDICTED: geranylgeranyl transferase type-1 subunit beta-like, partial [Tursiops truncatus]
Manis_javanica_newGene_8325	--	--	--	K14861|1.00771e-48|umr:103673216|URB1; URB1 ribosome biogenesis 1 homolog (S. cerevisiae); K14861 nucleolar pre-ribosomal-associated protein 1 (A)	--	PREDICTED: LOW QUALITY PROTEIN: nucleolar pre-ribosomal-associated protein 1 [Ursus maritimus]
Manis_javanica_newGene_6540	--	--	--	--	Anthrax toxin receptor-like (Precursor) GN=ANTXRL OS=Macaca fascicularis (Crab-eating macaque) PE=2 SV=1	PREDICTED: anthrax toxin receptor-like [Mustela putorius furo]
Manis_javanica_newGene_51	--	--	Biological Process: intracellular transport (GO:0046907);;	K05746|5.01613e-83|xtr:100144977|enah, Ena, Xena, mena, ndpp1; enabled homolog; K05746 enabled (A)	Ena/VASP-like protein GN=EVL OS=Pongo abelii (Sumatran orangutan) PE=2 SV=1	PREDICTED: protein enabled homolog [Equus przewalskii]
Manis_javanica_newGene_1575	--	--	Cellular Component: nucleus (GO:0005634);; Cellular Component: plasma membrane (GO:0005886);; Cellular Component: tight junction (GO:0005923);; Cellular Component: cell cortex (GO:0005938);; Biological Process: protein complex assembly (GO:0006461);; Cellular Component: apical part of cell (GO:0045177);;	K06093|4.92817e-62|pps:100976443|PARD6B; par-6 family cell polarity regulator beta; K06093 partitioning defective protein 6 (A)	--	PREDICTED: partitioning defective 6 homolog beta-like [Tursiops truncatus]
Manis_javanica_newGene_5537	--	--	Molecular Function: G-protein coupled receptor binding (GO:0001664);; Biological Process: in utero embryonic development (GO:0001701);; Molecular Function: GTPase activity (GO:0003924);; Molecular Function: signal transducer activity (GO:0004871);; Molecular Function: GTP binding (GO:0005525);; Biological Process: GTP catabolic process (GO:0006184);; Biological Process: G-protein coupled receptor…	K04346|9.01794e-46|mcf:101867258|uncharacterized LOC101867258; K04346 guanine nucleotide-binding protein subunit alpha-12 (A)	Guanine nucleotide-binding protein subunit alpha-15 GN=GNA15 OS=Oryctolagus cuniculus (Rabbit) PE=2 SV=1	PREDICTED: guanine nucleotide-binding protein subunit alpha-12 [Galeopterus variegatus]
Manis_javanica_newGene_2537	--	--	--	--	--	LINE-1 element ORF2 (predicted) [Sorex araneus]
Manis_javanica_newGene_11976	[I]	Lipid transport and metabolism	Molecular Function: fatty-acyl-CoA binding (GO:0000062);; Molecular Function: catalytic activity (GO:0003824);; Molecular Function: receptor binding (GO:0005102);; Cellular Component: mitochondrion (GO:0005739);; Biological Process: fatty acid catabolic process (GO:0009062);;	K13239|3.21003e-43|ptg:102959612|ECI2; enoyl-CoA delta isomerase 2; K13239 peroxisomal 3,2-trans-enoyl-CoA isomerase [EC:5.3.3.8] (A)	Acyl-CoA-binding protein GN=DBI OS=Oryctolagus cuniculus (Rabbit) PE=3 SV=3	PREDICTED: enoyl-CoA delta isomerase 2, mitochondrial [Ceratotherium simum simum]
Manis_javanica_newGene_6162	--	--	--	--	Ig kappa chain V region GOM OS=Canis familiaris (Dog) PE=1 SV=1	hypothetical protein PANDA_011357 [Ailuropoda melanoleuca]
Manis_javanica_newGene_5846	--	--	--	--	Kelch-like protein 20 GN=KLHL20 OS=Pongo abelii (Sumatran orangutan) PE=2 SV=3	PREDICTED: kelch-like protein 5-like [Sus scrofa]
Manis_javanica_newGene_3636	--	--	--	--	28S ribosomal protein S28, mitochondrial (Precursor) GN=MRPS28 OS=Bos taurus (Bovine) PE=1 SV=2	hypothetical protein M91_12925 [Bos mutus]
Manis_javanica_newGene_11891	--	--	--	--	--	PREDICTED: uncharacterized protein LOC102153019 [Canis lupus familiaris]
Manis_javanica_newGene_13979	--	--	--	--	--	PREDICTED: interferon-induced protein with tetratricopeptide repeats 2 [Trichechus manatus latirostris]
Manis_javanica_newGene_4346	--	--	--	--	LINE-1 reverse transcriptase homolog OS=Nycticebus coucang (Slow loris) PE=3 SV=1	hypothetical protein M91_19605 [Bos mutus]
Manis_javanica_newGene_8762	--	--	--	--	--	PREDICTED: uncharacterized protein CXorf23 homolog isoform X2 [Sus scrofa]
Manis_javanica_newGene_9424	--	--	Cellular Component: stress fiber (GO:0001725);; Molecular Function: tropomyosin binding (GO:0005523);; Cellular Component: Z disc (GO:0030018);; Molecular Function: filamin binding (GO:0031005);; Molecular Function: actin filament binding (GO:0051015);; Biological Process: cardiac muscle thin filament assembly (GO:0071691);;	--	LIM and SH3 domain protein 1 GN=LASP1 OS=Pongo abelii (Sumatran orangutan) PE=2 SV=1	PREDICTED: LIM zinc-binding domain-containing Nebulette-like [Galeopterus variegatus]
Manis_javanica_newGene_12837	--	--	Molecular Function: receptor activity (GO:0004872);; Cellular Component: integral component of membrane (GO:0016021);; Biological Process: single-organism cellular process (GO:0044763);; Biological Process: regulation of catalytic activity (GO:0050790);; Biological Process: response to stimulus (GO:0050896);;	K16853|3.09249e-45|mcf:102122568|SLAMF8; SLAM family member 8; K16853 SLAM family member 8 (A)	Signaling lymphocytic activation molecule (Precursor) GN=SLAMF1 OS=Canis familiaris (Dog) PE=1 SV=1	SLAM family member 8 [Pteropus alecto]
Manis_javanica_newGene_4180	--	--	--	--	--	PREDICTED: stress-associated endoplasmic reticulum protein 2 [Camelus dromedarius]
Manis_javanica_newGene_5987	--	--	--	--	--	PREDICTED: tigger transposable element-derived protein 1-like [Dasypus novemcinctus]
Manis_javanica_newGene_322	--	--	--	--	--	hypothetical protein M91_19448, partial [Bos mutus]
Manis_javanica_newGene_4119	--	--	--	--	LINE-1 reverse transcriptase homolog OS=Nycticebus coucang (Slow loris) PE=3 SV=1	hypothetical protein M91_17975 [Bos mutus]
Manis_javanica_newGene_5262	--	--	Biological Process: negative regulation of transcription from RNA polymerase II promoter (GO:0000122);; Molecular Function: RNA polymerase II transcription factor binding (GO:0001085);; Molecular Function: transcription coactivator activity (GO:0003713);; Cellular Component: nucleolus (GO:0005730);; Cellular Component: endoplasmic reticulum membrane (GO:0005789);; Biological Process: positive reg…	--	--	PREDICTED: protein LYRIC [Trichechus manatus latirostris]
Manis_javanica_newGene_7733	[IQR]	--	--	K00079|1.44559e-33|fca:101084134|carbonyl reductase [NADPH] 1-like; K00079 carbonyl reductase 1 [EC:1.1.1.184 1.1.1.189 1.1.1.197] (A)	Carbonyl reductase [NADPH] 1 GN=CBR1 OS=Pongo abelii (Sumatran orangutan) PE=2 SV=3	PREDICTED: carbonyl reductase [NADPH] 1-like [Equus caballus]
Manis_javanica_newGene_7689	--	--	--	--	Protein FAM220A GN=FAM220A OS=Macaca fascicularis (Crab-eating macaque) PE=2 SV=1	PREDICTED: LOW QUALITY PROTEIN: protein FAM220A [Ceratotherium simum simum]
Manis_javanica_newGene_14075	--	--	--	--	Endonuclease ZRANB3 GN=ZRANB3 OS=Bos taurus (Bovine) PE=3 SV=3	PREDICTED: DNA annealing helicase and endonuclease ZRANB3-like [Myotis lucifugus]
Manis_javanica_newGene_8538	--	--	--	K06469|1.38776e-12|mcc:695354|uncharacterized LOC695354; K06469 CD24 antigen (A)	--	--
Manis_javanica_newGene_5614	--	--	Molecular Function: single-stranded DNA binding (GO:0003697);; Molecular Function: transcription coactivator activity (GO:0003713);; Cellular Component: transcription factor complex (GO:0005667);; Cellular Component: nucleolus (GO:0005730);; Biological Process: regulation of transcription from RNA polymerase II promoter (GO:0006357);;	--	Activated RNA polymerase II transcriptional coactivator p15 GN=SUB1 OS=Pongo abelii (Sumatran orangutan) PE=2 SV=1	PREDICTED: activated RNA polymerase II transcriptional coactivator p15 [Eptesicus fuscus]
Manis_javanica_newGene_11187	[R]	General function prediction only	--	--	Zinc finger protein 615 GN=ZNF615 OS=Pongo abelii (Sumatran orangutan) PE=2 SV=2	PREDICTED: histone-lysine N-methyltransferase PRDM9-like [Chrysochloris asiatica]
Manis_javanica_newGene_8352	--	--	Cellular Component: nucleus (GO:0005634);; Cellular Component: cytoplasm (GO:0005737);; Molecular Function: Ran GTPase binding (GO:0008536);;	--	Ran-binding protein 10 GN=RANBP10 OS=Bos taurus (Bovine) PE=2 SV=1	PREDICTED: ran-binding protein 9 [Tursiops truncatus]
Manis_javanica_newGene_13510	[R]	General function prediction only	--	K10341|3.39836e-41|ptg:102972240|uncharacterized LOC102972240; K10341 WD repeat and SOCS box-containing protein 1 (A)	WD repeat and SOCS box-containing protein 2 GN=WSB2 OS=Bos taurus (Bovine) PE=2 SV=1	PREDICTED: WD repeat and SOCS box-containing protein 1 [Echinops telfairi]
Manis_javanica_newGene_13861	--	--	--	--	--	PREDICTED: LOW QUALITY PROTEIN: protein SPHAR [Ursus maritimus]
Manis_javanica_newGene_9861	--	--	--	--	--	PREDICTED: proteasome maturation protein isoform X1 [Myotis lucifugus]
Manis_javanica_newGene_8162	--	--	--	K14347|4.82052e-26|ngi:103729413|sodium/bile acid cotransporter 7; K14347 solute carrier family 10 (sodium/bile acid cotransporter), member 7 (A)	--	Sodium/bile acid cotransporter 7, partial [Pteropus alecto]
Manis_javanica_newGene_13857	--	--	--	--	Uncharacterized protein C14orf79 homolog OS=Bos taurus (Bovine) PE=2 SV=2	PREDICTED: uncharacterized protein LOC101391505 [Ceratotherium simum simum]
Manis_javanica_newGene_13710	[RTKL]	--	Molecular Function: protein serine/threonine kinase activity (GO:0004674);; Molecular Function: ATP binding (GO:0005524);; Biological Process: protein phosphorylation (GO:0006468);;	K08857|2.08373e-52|mcf:101864959|uncharacterized LOC101864959; K08857 NIMA (never in mitosis gene a)-related kinase [EC:2.7.11.1] (A)	Serine/threonine-protein kinase Sgk1 GN=SGK1 OS=Oryctolagus cuniculus (Rabbit) PE=2 SV=1	PREDICTED: serine/threonine-protein kinase Nek3 [Galeopterus variegatus]
Manis_javanica_newGene_10411	[R]	General function prediction only	--	--	LINE-1 reverse transcriptase homolog OS=Nycticebus coucang (Slow loris) PE=3 SV=1	endonuclease/reverse transcriptase [Sus scrofa]
Manis_javanica_newGene_2733	--	--	--	--	LINE-1 reverse transcriptase homolog OS=Nycticebus coucang (Slow loris) PE=3 SV=1	hypothetical protein M91_03394, partial [Bos mutus]
Manis_javanica_newGene_7087	--	--	--	--	--	PREDICTED: glucocorticoid-induced transcript 1 protein isoform X4 [Equus przewalskii]
Manis_javanica_newGene_201	--	--	--	--	--	PREDICTED: LOW QUALITY PROTEIN: putative transporter SVOPL [Vicugna pacos]
Manis_javanica_newGene_6702	--	--	Molecular Function: single-stranded DNA binding (GO:0003697);; Molecular Function: transcription coactivator activity (GO:0003713);; Cellular Component: transcription factor complex (GO:0005667);; Cellular Component: nucleolus (GO:0005730);; Biological Process: regulation of transcription from RNA polymerase II promoter (GO:0006357);;	--	Activated RNA polymerase II transcriptional coactivator p15 GN=SUB1 OS=Pongo abelii (Sumatran orangutan) PE=2 SV=1	PREDICTED: activated RNA polymerase II transcriptional coactivator p15 isoform X2 [Oryctolagus cuniculus]
Manis_javanica_newGene_8965	[RTKL]	--	Biological Process: neural tube formation (GO:0001841);; Biological Process: endocardium development (GO:0003157);; Molecular Function: protein serine/threonine kinase activity (GO:0004674);; Molecular Function: ATP binding (GO:0005524);; Cellular Component: cytoplasm (GO:0005737);; Biological Process: protein phosphorylation (GO:0006468);; Biological Process: central nervous system development (…	K04412|4.94587e-77|mdo:100030422|serine/threonine-protein kinase 3-like; K04412 serine/threonine kinase 3 (A)	Serine/threonine-protein kinase 4 18kDa subunit GN=STK4 OS=Bos taurus (Bovine) PE=2 SV=1	PREDICTED: serine/threonine-protein kinase 3-like [Monodelphis domestica]
Manis_javanica_newGene_3657	--	--	--	K05505|1.04756e-12|mcc:703390|c-X-C motif chemokine 5-like; K05505 C-X-C motif chemokine 1/2/3 (A)	Growth-regulated protein homolog alpha (Precursor) OS=Bos taurus (Bovine) PE=3 SV=1	PREDICTED: growth-regulated protein homolog alpha-like [Balaenoptera acutorostrata scammoni]
Manis_javanica_newGene_1070	--	--	--	K06856|2.52312e-31|ecb:100066058|IGHC1; immunogobulin gamma 1 heavy chain constant region; K06856 immunoglobulin heavy chain (A)	Ig mu chain C region membrane-bound form OS=Oryctolagus cuniculus (Rabbit) PE=2 SV=2	surface immunoglobulin M heavy chain variable region [Vicugna pacos]
Manis_javanica_newGene_12177	--	--	--	--	Ig kappa chain V region BS-5 OS=Oryctolagus cuniculus (Rabbit) PE=1 SV=1	immunoglobulin kappa chain variable region [Equus caballus]
Manis_javanica_newGene_12424	--	--	Molecular Function: calcium ion binding (GO:0005509);; Cellular Component: mitochondrial inner membrane (GO:0005743);; Cellular Component: integral component of membrane (GO:0016021);; Biological Process: transmembrane transport (GO:0055085);;	K14684|1.09959e-26|umr:103675193|calcium-binding mitochondrial carrier protein SCaMC-1; K14684 solute carrier family 25 (mitochondrial phosphate transporter), member 23/24/25/41 (A)	Calcium-binding mitochondrial carrier protein SCaMC-1 GN=SLC25A24 OS=Bos taurus (Bovine) PE=2 SV=1	PREDICTED: calcium-binding mitochondrial carrier protein SCaMC-1 [Ursus maritimus]
Manis_javanica_newGene_8486	--	--	--	--	--	PREDICTED: putative uncharacterized protein LOC440356-like isoform X3 [Myotis brandtii]
Manis_javanica_newGene_696	--	--	--	K06592|1.21444e-20|bta:534360|PVRL3; poliovirus receptor-related 3; K06592 poliovirus receptor-related protein 3 (A)	--	PREDICTED: nectin-3 isoform X2 [Bos taurus]
Manis_javanica_newGene_7554	--	--	--	--	--	hypothetical protein D623_10032986 [Myotis brandtii]
Manis_javanica_newGene_136	--	--	--	K09228|4.30485e-63|aml:100479006|zinc finger protein 597-like; K09228 KRAB domain-containing zinc finger protein (A)	Zinc finger protein 420 GN=ZNF420 OS=Bos taurus (Bovine) PE=2 SV=1	hypothetical protein PANDA_014377 [Ailuropoda melanoleuca]
Manis_javanica_newGene_4206	--	--	--	--	--	PREDICTED: FAST kinase domain-containing protein 1 [Pteropus alecto]
Manis_javanica_newGene_2358	--	--	--	--	Zinc finger protein 549 GN=ZNF549 OS=Pongo abelii (Sumatran orangutan) PE=2 SV=1	PREDICTED: zinc finger protein 419-like, partial [Capra hircus]
Manis_javanica_newGene_10114	[J]	Translation, ribosomal structure and biogenesis	Molecular Function: structural constituent of ribosome (GO:0003735);; Biological Process: translation (GO:0006412);; Cellular Component: cytosolic large ribosomal subunit (GO:0022625);;	K02925|9.08212e-35|aml:100479482|60S ribosomal protein L3-like; K02925 large subunit ribosomal protein L3e (A)	60S ribosomal protein L3-like GN=RPL3L OS=Bos taurus (Bovine) PE=2 SV=3	PREDICTED: 60S ribosomal protein L3-like [Eptesicus fuscus]
Manis_javanica_newGene_12194	--	--	--	--	--	PREDICTED: small G protein signaling modulator 1 [Ursus maritimus]
Manis_javanica_newGene_9656	--	--	Cellular Component: membrane attack complex (GO:0005579);; Biological Process: complement activation (GO:0006956);;	K03997|1.86829e-23|pale:102894085|C8A; complement component 8, alpha polypeptide; K03997 complement component 8 subunit alpha (A)	Complement component C8 alpha chain (Precursor) GN=C8A OS=Oryctolagus cuniculus (Rabbit) PE=1 SV=1	PREDICTED: complement component C8 alpha chain [Pteropus alecto]
Manis_javanica_newGene_11390	--	--	--	--	--	PREDICTED: uncharacterized protein C19orf82 homolog [Oryctolagus cuniculus]
Manis_javanica_newGene_2641	--	--	--	--	LINE-1 reverse transcriptase homolog OS=Nycticebus coucang (Slow loris) PE=3 SV=1	Retrovirus-related Pol polyprotein LINE-1 [Pteropus alecto]
Manis_javanica_newGene_12561	--	--	--	--	Ig heavy chain V region MOO OS=Canis familiaris (Dog) PE=1 SV=1	PREDICTED: LOW QUALITY PROTEIN: uncharacterized protein LOC103542403 [Equus przewalskii]
Manis_javanica_newGene_5448	--	--	--	K16763|1.73216e-37|oas:101114919|CEP63; centrosomal protein 63kDa; K16763 centrosomal protein CEP63 (A)	Centrosomal protein of 63 kDa GN=CEP63 OS=Pongo abelii (Sumatran orangutan) PE=2 SV=1	PREDICTED: centrosomal protein of 63 kDa-like isoform X3 [Physeter catodon]
Manis_javanica_newGene_7615	--	--	Biological Process: metabolic process (GO:0008152);; Molecular Function: transferase activity, transferring hexosyl groups (GO:0016758);;	--	UDP-glucuronosyltransferase 3A1 (Precursor) GN=UGT3A1 OS=Bos taurus (Bovine) PE=2 SV=1	PREDICTED: UDP-glucuronosyltransferase 3A1-like isoform X1 [Mustela putorius furo]
Manis_javanica_newGene_5954	--	--	Cellular Component: endoplasmic reticulum (GO:0005783);;	--	--	Transmembrane and TPR repeat-containing protein 2 [Pteropus alecto]
Manis_javanica_newGene_3618	--	--	--	--	Choline transporter-like protein 3 GN=SLC44A3 OS=Bos taurus (Bovine) PE=2 SV=1	PREDICTED: choline transporter-like protein 3 [Camelus ferus]
Manis_javanica_newGene_1428	--	--	--	--	--	PREDICTED: tigger transposable element-derived protein 1-like [Physeter catodon]
Manis_javanica_newGene_10311	--	--	Cellular Component: transcription factor TFIIIC complex (GO:0000127);;	K11310|4.57729e-52|bacu:103012002|GTF3C4; general transcription factor IIIC, polypeptide 4, 90kDa; K11310 general transcription factor 3C polypeptide 4 [EC:2.3.1.48] (A)	--	PREDICTED: general transcription factor 3C polypeptide 4 isoform X1 [Balaenoptera acutorostrata scammoni]
Manis_javanica_newGene_12722	--	--	Molecular Function: iron ion binding (GO:0005506);; Molecular Function: arachidonic acid 14,15-epoxygenase activity (GO:0008404);; Molecular Function: arachidonic acid 11,12-epoxygenase activity (GO:0008405);; Molecular Function: electron carrier activity (GO:0009055);; Molecular Function: oxidoreductase activity, acting on paired donors, with incorporation or reduction of molecular oxygen, reduc…	--	Cytochrome P450 2J1 GN=CYP2J1 OS=Oryctolagus cuniculus (Rabbit) PE=1 SV=2	cytochrome P450, family 2, subfamily J, polypeptide 2-like protein, partial [Camelus ferus]
Manis_javanica_newGene_7419	--	--	Cellular Component: proteasome complex (GO:0000502);; Biological Process: double-strand break repair via homologous recombination (GO:0000724);; Biological Process: proteolysis (GO:0006508);; Molecular Function: peptidase activity (GO:0008233);; Cellular Component: integrator complex (GO:0032039);;	K10881|3.97007e-21|pale:102881642|SHFM1; split hand/foot malformation (ectrodactyly) type 1; K10881 26 proteasome complex subunit DSS1 (A)	26S proteasome complex subunit DSS1 GN=SHFM1 OS=Bos taurus (Bovine) PE=3 SV=1	PREDICTED: 26S proteasome complex subunit DSS1 [Pteropus alecto]
Manis_javanica_newGene_8453	--	--	Molecular Function: binding (GO:0005488);; Biological Process: nucleobase-containing compound metabolic process (GO:0006139);; Molecular Function: hydrolase activity (GO:0016787);; Biological Process: macromolecule metabolic process (GO:0043170);;	--	--	Pro-Pol [Ovis aries]
Manis_javanica_newGene_13122	--	--	Biological Process: cell morphogenesis (GO:0000902);; Molecular Function: DNA binding (GO:0003677);; Molecular Function: actin binding (GO:0003779);; Molecular Function: protein tyrosine phosphatase activity (GO:0004725);; Cellular Component: cytoplasm (GO:0005737);; Cellular Component: plasma membrane (GO:0005886);; Molecular Function: protein tyrosine/serine/threonine phosphatase activity (GO:0…	K05766|2.0093e-42|cfa:477526|SSH1; slingshot protein phosphatase 1; K05766 protein phosphatase slingshot [EC:3.1.3.16 3.1.3.48] (A)	--	PREDICTED: protein phosphatase Slingshot homolog 1 [Ceratotherium simum simum]
Manis_javanica_newGene_13446	--	--	Molecular Function: motor activity (GO:0003774);; Molecular Function: actin binding (GO:0003779);; Molecular Function: ATP binding (GO:0005524);; Cellular Component: myosin complex (GO:0016459);;	K10352|1.8576e-45|pon:100454406|MYH14; myosin, heavy chain 14, non-muscle; K10352 myosin heavy chain (A)	Myosin-10 GN=MYH10 OS=Bos taurus (Bovine) PE=2 SV=2	PREDICTED: myosin-14 [Equus przewalskii]
Manis_javanica_newGene_1183	--	--	Molecular Function: receptor binding (GO:0005102);; Cellular Component: mitochondrion (GO:0005739);; Cellular Component: peroxisome (GO:0005777);; Biological Process: fatty acid biosynthetic process (GO:0006633);; Biological Process: regulation of glucose metabolic process (GO:0010906);; Biological Process: positive regulation of fatty acid oxidation (GO:0046321);; Molecular Function: malonyl-CoA…	K01578|2.39159e-40|fca:101086616|MLYCD; malonyl-CoA decarboxylase; K01578 malonyl-CoA decarboxylase [EC:4.1.1.9] (A)	--	PREDICTED: malonyl-CoA decarboxylase, mitochondrial, partial [Felis catus]
Manis_javanica_newGene_4159	--	--	--	--	LINE-1 reverse transcriptase homolog OS=Nycticebus coucang (Slow loris) PE=3 SV=1	unnamed protein product [Canis lupus familiaris]
Manis_javanica_newGene_13688	--	--	Cellular Component: nucleus (GO:0005634);; Cellular Component: Golgi apparatus (GO:0005794);; Biological Process: protein transport (GO:0015031);; Cellular Component: integral component of membrane (GO:0016021);; Cellular Component: trans-Golgi network membrane (GO:0032588);; Cellular Component: recycling endosome membrane (GO:0055038);;	--	--	PREDICTED: secretory carrier-associated membrane protein 2 [Trichechus manatus latirostris]
Manis_javanica_newGene_8472	--	--	--	--	LINE-1 reverse transcriptase homolog OS=Nycticebus coucang (Slow loris) PE=3 SV=1	--
Manis_javanica_newGene_2114	--	--	--	--	LINE-1 reverse transcriptase homolog OS=Nycticebus coucang (Slow loris) PE=3 SV=1	unnamed protein product [Canis lupus familiaris]
Manis_javanica_newGene_11313	--	--	--	K18462|2.78553e-17|ngi:103737902|Fam21c; family with sequence similarity 21, member C; K18462 WASH complex subunit FAM21 (A)	WASH complex subunit FAM21 GN=FAM21 OS=Pongo abelii (Sumatran orangutan) PE=2 SV=1	PREDICTED: WASH complex subunit FAM21C isoform X9 [Balaenoptera acutorostrata scammoni]
Manis_javanica_newGene_12294	--	--	Molecular Function: zinc ion binding (GO:0008270);;	K12163|7.766e-42|fca:101098010|ZFAND4; zinc finger, AN1-type domain 4; K12163 AN1-type zinc finger and ubiquitin domain-containing protein 1 (A)	AN1-type zinc finger protein 6 GN=ZFAND6 OS=Bos taurus (Bovine) PE=2 SV=1	PREDICTED: AN1-type zinc finger protein 4 [Galeopterus variegatus]
Manis_javanica_newGene_10898	--	--	Cellular Component: proteinaceous extracellular matrix (GO:0005578);; Molecular Function: metallopeptidase activity (GO:0008237);; Molecular Function: zinc ion binding (GO:0008270);;	--	--	ADAMTS-like 3 isoform 1 [Camelus ferus]
Manis_javanica_newGene_695	--	--	Biological Process: negative regulation of transcription from RNA polymerase II promoter (GO:0000122);; Molecular Function: sequence-specific DNA binding RNA polymerase II transcription factor activity (GO:0000981);; Biological Process: in utero embryonic development (GO:0001701);; Biological Process: neuron migration (GO:0001764);; Biological Process: neural tube closure (GO:0001843);; Biologica…	K09069|1.13749e-68|mdo:100019754|TWIST1; twist family bHLH transcription factor 1; K09069 twist (A)	Twist-related protein 1 GN=TWIST1 OS=Cebus capucinus (White-faced sapajou) PE=3 SV=1	PREDICTED: twist-related protein 1 [Monodelphis domestica]
Manis_javanica_newGene_1059	--	--	Molecular Function: protein binding (GO:0005515);; Cellular Component: cytoplasm (GO:0005737);; Biological Process: positive regulation of triglyceride biosynthetic process (GO:0010867);; Cellular Component: integral component of membrane (GO:0016021);; Cellular Component: nuclear membrane (GO:0031965);; Biological Process: protein localization to nucleus (GO:0034504);; Biological Process: positi…	--	Nuclear envelope phosphatase-regulatory subunit 1 GN=CNEP1R1 OS=Pongo abelii (Sumatran orangutan) PE=2 SV=1	PREDICTED: nuclear envelope phosphatase-regulatory subunit 1 isoform X2 [Balaenoptera acutorostrata scammoni]
Manis_javanica_newGene_2823	--	--	--	--	Embryonic stem cell-specific 5-hydroxymethylcytosine-binding protein GN=HMCES OS=Pongo abelii (Sumatran orangutan) PE=2 SV=1	UPF0361 protein DC12 [Pteropus alecto]
Manis_javanica_newGene_3849	--	--	--	--	LINE-1 reverse transcriptase homolog OS=Nycticebus coucang (Slow loris) PE=3 SV=1	hypothetical protein M91_19605 [Bos mutus]
Manis_javanica_newGene_7823	--	--	--	--	Transmembrane protein (Precursor) GN=ERVFRD-1 OS=Callithrix jacchus (White-tufted-ear marmoset) PE=3 SV=1	PREDICTED: envelope glycoprotein-like [Dasypus novemcinctus]
Manis_javanica_newGene_7955	--	--	--	K18208|2.71362e-27|mcc:708585|renalase-like; K18208 renalase [EC:1.6.3.5] (A)	--	PREDICTED: renalase [Physeter catodon]
Manis_javanica_newGene_8907	--	--	--	--	--	PREDICTED: zinc finger protein 541 isoform X1 [Canis lupus familiaris]
Manis_javanica_newGene_10037	--	--	Cellular Component: cytoplasm (GO:0005737);; Molecular Function: hydrolase activity, acting on ester bonds (GO:0016788);; Biological Process: D-amino acid catabolic process (GO:0019478);;	--	--	PREDICTED: probable D-tyrosyl-tRNA(Tyr) deacylase 2 [Ceratotherium simum simum]
Manis_javanica_newGene_13032	--	--	--	--	--	PREDICTED: extended synaptotagmin-3 [Panthera tigris altaica]
Manis_javanica_newGene_5672	[RTKL]	--	Biological Process: neural tube formation (GO:0001841);; Biological Process: endocardium development (GO:0003157);; Molecular Function: protein serine/threonine kinase activity (GO:0004674);; Molecular Function: ATP binding (GO:0005524);; Cellular Component: cytoplasm (GO:0005737);; Biological Process: protein phosphorylation (GO:0006468);; Biological Process: central nervous system development (…	K04412|7.57927e-80|pale:102897600|serine/threonine-protein kinase 3-like; K04412 serine/threonine kinase 3 (A)	Serine/threonine-protein kinase 4 18kDa subunit GN=STK4 OS=Aotus nancymaae (Ma&apos;s night monkey) PE=1 SV=1	PREDICTED: serine/threonine-protein kinase 3-like, partial [Tursiops truncatus]
Manis_javanica_newGene_2801	--	--	--	--	--	transposase [Bos taurus]
Manis_javanica_newGene_10207	--	--	--	--	--	PREDICTED: protein FAM208B isoform X2 [Equus przewalskii]
Manis_javanica_newGene_5759	--	--	Molecular Function: catalytic activity (GO:0003824);; Biological Process: metabolic process (GO:0008152);;	--	--	PREDICTED: protein phosphatase 1H-like [Sus scrofa]
Manis_javanica_newGene_777	--	--	--	--	Protein eyes shut homolog (Fragment) GN=EYS OS=Pongo abelii (Sumatran orangutan) PE=2 SV=2	PREDICTED: protein eyes shut homolog [Orycteropus afer afer]
Manis_javanica_newGene_13562	--	--	--	K06244|1.71957e-79|cfa:442953|LAMB3; laminin, beta 3; K06244 laminin, beta 3 (A)	Netrin-4 (Precursor) GN=NTN4 OS=Pongo abelii (Sumatran orangutan) PE=2 SV=1	PREDICTED: laminin subunit beta-3 [Odobenus rosmarus divergens]
Manis_javanica_newGene_14038	--	--	--	--	--	PREDICTED: uncharacterized protein LOC102151297 isoform X1 [Canis lupus familiaris]
Manis_javanica_newGene_6038	[R]	General function prediction only	Molecular Function: cAMP-dependent protein kinase inhibitor activity (GO:0004862);; Molecular Function: ATP binding (GO:0005524);; Biological Process: glycogen metabolic process (GO:0005977);; Biological Process: regulation of glycolytic process (GO:0006110);; Biological Process: negative regulation of protein kinase activity (GO:0006469);; Biological Process: intracellular signal transduction (G…	K07200|1.76282e-54|mmu:108099|Prkag2, 2410051C13Rik, AAKG, AAKG2, AI854673, H91620p, WPWS; protein kinase, AMP-activated, gamma 2 non-catalytic subunit; K07200 5'-AMP-activated protein kinase, regulatory gamma subunit (A)	5&apos;-AMP-activated protein kinase subunit gamma-2 GN=PRKAG2 OS=Pongo abelii (Sumatran orangutan) PE=2 SV=1	PREDICTED: 5&apos;-AMP-activated protein kinase subunit gamma-2-like isoform X1 [Leptonychotes weddellii]
Manis_javanica_newGene_5346	--	--	--	--	--	PREDICTED: vacuolar protein sorting-associated protein 13B-like, partial [Galeopterus variegatus]
Manis_javanica_newGene_12883	--	--	Molecular Function: serine-type endopeptidase activity (GO:0004252);; Biological Process: proteolysis (GO:0006508);;	K09620|3.54375e-29|pale:102892718|KLK11; kallikrein-related peptidase 11; K09620 kallikrein 11 [EC:3.4.21.-] (A)	Kallikrein-15 (Precursor) GN=KLK15 OS=Saguinus oedipus (Cotton-top tamarin) PE=3 SV=1	Kallikrein-11, partial [Bos mutus]
Manis_javanica_newGene_10362	[IQ]	--	Molecular Function: catalytic activity (GO:0003824);; Biological Process: metabolic process (GO:0008152);;	--	Long-chain fatty acid transport protein 1 GN=SLC27A1 OS=Bos taurus (Bovine) PE=2 SV=1	PREDICTED: very long-chain acyl-CoA synthetase-like [Sus scrofa]
Manis_javanica_newGene_13175	--	--	--	--	--	hypothetical protein PAL_GLEAN10022957 [Pteropus alecto]
Manis_javanica_newGene_8326	--	--	Cellular Component: nucleolus (GO:0005730);; Cellular Component: cytoplasm (GO:0005737);; Molecular Function: hydrolase activity, acting on ester bonds (GO:0016788);; Biological Process: D-amino acid catabolic process (GO:0019478);;	--	D-tyrosyl-tRNA(Tyr) deacylase 1 GN=DTD1 OS=Bos taurus (Bovine) PE=2 SV=1	PREDICTED: uncharacterized protein LOC101386477 [Odobenus rosmarus divergens]
Manis_javanica_newGene_3606	--	--	Molecular Function: nucleic acid binding (GO:0003676);; Molecular Function: sequence-specific DNA binding transcription factor activity (GO:0003700);; Cellular Component: nucleus (GO:0005634);; Biological Process: regulation of transcription, DNA-templated (GO:0006355);; Molecular Function: metal ion binding (GO:0046872);;	--	Zinc finger and SCAN domain-containing protein 12 GN=ZSCAN12 OS=Macaca nemestrina (Pig-tailed macaque) PE=3 SV=1	hypothetical protein CB1_001664009 [Camelus ferus]
Manis_javanica_newGene_8098	--	--	--	--	LINE-1 reverse transcriptase homolog OS=Nycticebus coucang (Slow loris) PE=3 SV=1	unnamed protein product [Canis lupus familiaris]
Manis_javanica_newGene_12241	--	--	Cellular Component: membrane (GO:0016020);;	K06485|2.30064e-13|pps:100967602|ITGA6; integrin, alpha 6; K06485 integrin alpha 6 (A)	--	PREDICTED: integrin alpha-6 isoform X1 [Mustela putorius furo]
Manis_javanica_newGene_13751	--	--	Biological Process: urea cycle (GO:0000050);; Biological Process: citrulline metabolic process (GO:0000052);; Biological Process: establishment of mitotic spindle orientation (GO:0000132);; Molecular Function: p53 binding (GO:0002039);; Cellular Component: nucleus (GO:0005634);; Cellular Component: late endosome (GO:0005770);; Cellular Component: autophagic vacuole (GO:0005776);; Cellular Compone…	K04533|5.73648e-99|ecb:100053721|HTT, SLC6A4; huntingtin; K04533 huntingtin (A)	--	PREDICTED: huntingtin-like [Leptonychotes weddellii]
Manis_javanica_newGene_7610	--	--	--	--	--	PREDICTED: spermatogenesis-associated protein 31A2-like [Ceratotherium simum simum]
Manis_javanica_newGene_5817	--	--	Biological Process: regulation of Ras protein signal transduction (GO:0046578);;	K04349|4.0708e-09|tup:102482167|RASGRF1; Ras protein-specific guanine nucleotide-releasing factor 1; K04349 Ras-specific guanine nucleotide-releasing factor 1 (A)	--	PREDICTED: ras-specific guanine nucleotide-releasing factor 1 [Eptesicus fuscus]
Manis_javanica_newGene_13408	--	--	--	K18729|3.09396e-72|pon:100189698|DKFZP459I087; DKFZP459I087 protein; K18729 protein angel (A)	Protein angel homolog 2 GN=ANGEL2 OS=Bos taurus (Bovine) PE=2 SV=1	PREDICTED: protein angel homolog 2 isoform X2 [Pteropus alecto]
Manis_javanica_newGene_13007	--	--	--	K10798|4.07486e-43|ecb:100058523|PARP1; poly (ADP-ribose) polymerase 1; K10798 poly [ADP-ribose] polymerase [EC:2.4.2.30] (A)	Poly [ADP-ribose] polymerase 1 GN=PARP1 OS=Bos taurus (Bovine) PE=2 SV=2	PREDICTED: poly [ADP-ribose] polymerase 1, partial [Equus przewalskii]
Manis_javanica_newGene_12319	--	--	--	K16533|3.39947e-45|nle:100586893|CEP290; centrosomal protein 290kDa; K16533 centrosomal protein CEP290 (A)	Centrosomal protein of 290 kDa (Fragment) GN=CEP290 OS=Bos taurus (Bovine) PE=1 SV=2	Centrosomal protein of 290 kDa [Myotis brandtii]
Manis_javanica_newGene_6069	--	--	Cellular Component: photoreceptor outer segment (GO:0001750);; Molecular Function: protein tyrosine phosphatase activity (GO:0004725);; Cellular Component: cell-cell junction (GO:0005911);; Biological Process: transforming growth factor beta receptor signaling pathway (GO:0007179);; Molecular Function: beta-catenin binding (GO:0008013);; Cellular Component: cell surface (GO:0009986);; Biological …	--	--	PREDICTED: receptor-type tyrosine-protein phosphatase kappa-like, partial [Physeter catodon]
Manis_javanica_newGene_5841	--	--	Molecular Function: iron ion binding (GO:0005506);; Molecular Function: electron carrier activity (GO:0009055);; Molecular Function: oxidoreductase activity, acting on paired donors, with incorporation or reduction of molecular oxygen (GO:0016705);; Molecular Function: heme binding (GO:0020037);; Biological Process: oxidation-reduction process (GO:0055114);;	K07435|1.73458e-26|ptg:102956498|cytochrome P450 20A1-like; K07435 cytochrome P450, family 20, subfamily A (A)	Cytochrome P450 20A1 GN=CYP20A1 OS=Bos taurus (Bovine) PE=2 SV=1	PREDICTED: cytochrome P450 20A1-like, partial [Panthera tigris altaica]
Manis_javanica_newGene_2294	--	--	--	--	--	PREDICTED: uncharacterized protein LOC103558334 [Equus przewalskii]
Manis_javanica_newGene_2647	--	--	--	--	--	PREDICTED: uncharacterized protein LOC103345346 [Oryctolagus cuniculus]
Manis_javanica_newGene_7255	--	--	Molecular Function: calcium ion binding (GO:0005509);; Cellular Component: plasma membrane (GO:0005886);; Biological Process: homophilic cell adhesion via plasma membrane adhesion molecules (GO:0007156);; Biological Process: response to cold (GO:0009409);; Cellular Component: integral component of membrane (GO:0016021);; Biological Process: synaptic transmission, glutamatergic (GO:0035249);; Cell…	K06800|4.60696e-37|pps:100990542|CDH8; cadherin 8, type 2; K06800 cadherin 8, type 2 (A)	--	PREDICTED: cadherin-8-like [Odobenus rosmarus divergens]
Manis_javanica_newGene_3957	--	--	Cellular Component: cytoplasm (GO:0005737);; Biological Process: cell communication (GO:0007154);; Molecular Function: phosphatidylinositol binding (GO:0035091);;	K17921|5.13823e-54|pon:100436039|SNX30; sorting nexin family member 30; K17921 sorting nexin-7/30 (A)	Sorting nexin-7 GN=SNX7 OS=Macaca fascicularis (Crab-eating macaque) PE=2 SV=1	PREDICTED: sorting nexin-30-like [Tursiops truncatus]
Manis_javanica_newGene_9376	--	--	--	--	--	pol protein [Sus scrofa]
Manis_javanica_newGene_9785	[L]	Replication, recombination and repair	--	--	--	PREDICTED: uncharacterized protein LOC102178630 [Capra hircus]
Manis_javanica_newGene_13787	--	--	--	--	--	PREDICTED: C-myc promoter-binding protein isoform X1 [Mustela putorius furo]
Manis_javanica_newGene_7363	--	--	--	--	--	PREDICTED: immediate early response gene 5-like protein [Balaenoptera acutorostrata scammoni]
Manis_javanica_newGene_14040	--	--	Biological Process: cell redox homeostasis (GO:0045454);;	--	--	hypothetical protein PANDA_019463 [Ailuropoda melanoleuca]
Manis_javanica_newGene_11318	--	--	--	K11431|2.73022e-25|nle:100602353|uncharacterized LOC100602353; K11431 histone-lysine N-methyltransferase SETD7 [EC:2.1.1.43] (A)	--	PREDICTED: putative cuticle collagen 91-like [Sus scrofa]
Manis_javanica_newGene_4392	--	--	--	--	--	TPA: hypothetical protein BOS_16384 [Bos taurus]
Manis_javanica_newGene_567	--	--	Cellular Component: mitochondrion (GO:0005739);;	--	--	PREDICTED: PRELI domain-containing protein 2 [Equus caballus]
Manis_javanica_newGene_7557	--	--	--	--	LINE-1 reverse transcriptase homolog OS=Nycticebus coucang (Slow loris) PE=3 SV=1	unnamed protein product [Canis lupus familiaris]
Manis_javanica_newGene_10751	--	--	Molecular Function: magnesium ion binding (GO:0000287);; Molecular Function: non-membrane spanning protein tyrosine kinase activity (GO:0004715);; Molecular Function: ATP binding (GO:0005524);; Biological Process: positive regulation of neuron projection development (GO:0010976);; Cellular Component: actin cytoskeleton (GO:0015629);; Biological Process: peptidyl-tyrosine phosphorylation (GO:00181…	K08887|4.19858e-11|lve:103079814|ABL2; c-abl oncogene 2, non-receptor tyrosine kinase; K08887 abelson tyrosine-protein kinase 2 [EC:2.7.10.2] (A)	--	PREDICTED: Abelson tyrosine-protein kinase 2 isoform 4 [Orcinus orca]
Manis_javanica_newGene_10429	--	--	--	K10408|8.31583e-47|ocu:100358903|DNAH9; dynein, axonemal, heavy chain 9; K10408 dynein heavy chain, axonemal (A)	--	PREDICTED: dynein heavy chain 9, axonemal [Condylura cristata]
Manis_javanica_newGene_2320	--	--	--	--	--	PREDICTED: LOW QUALITY PROTEIN: transmembrane protein 245, partial [Condylura cristata]
Manis_javanica_newGene_13666	--	--	--	K12898|8.14422e-07|myd:102769266|HNRNPH1; heterogeneous nuclear ribonucleoprotein H1 (H); K12898 heterogeneous nuclear ribonucleoprotein F/H (A)	Heterogeneous nuclear ribonucleoprotein H2, N-terminally processed GN=HNRNPH2 OS=Bos taurus (Bovine) PE=2 SV=1	RNA-binding protein 41 [Myotis davidii]
Manis_javanica_newGene_2998	--	--	--	K14776|1.64939e-32|cfr:102520949|DDX10; DEAD (Asp-Glu-Ala-Asp) box polypeptide 10; K14776 ATP-dependent RNA helicase DDX10/DBP4 [EC:3.6.4.13] (A)	--	hypothetical protein CB1_000175003 [Camelus ferus]
Manis_javanica_newGene_6149	--	--	--	K10384|1.23087e-24|ecb:100060541|FLG; filaggrin; K10384 filaggrin (A)	--	PREDICTED: filaggrin-like [Equus przewalskii]
Manis_javanica_newGene_11242	--	--	Cellular Component: cytoplasm (GO:0005737);; Biological Process: snRNA processing (GO:0016180);; Cellular Component: integrator complex (GO:0032039);;	K13147|4.90843e-10|fab:101811517|INTS10; integrator complex subunit 10; K13147 integrator complex subunit 10 (A)	Integrator complex subunit 10 GN=INTS10 OS=Macaca fascicularis (Crab-eating macaque) PE=2 SV=2	PREDICTED: integrator complex subunit 10 isoform X4 [Monodelphis domestica]
Manis_javanica_newGene_13753	--	--	Molecular Function: nucleic acid binding (GO:0003676);; Cellular Component: intracellular (GO:0005622);; Biological Process: regulation of transcription, DNA-templated (GO:0006355);; Molecular Function: metal ion binding (GO:0046872);;	K09228|1.0837e-34|cfr:102517786|ZNF23; zinc finger protein 23; K09228 KRAB domain-containing zinc finger protein (A)	Zinc finger protein 19 GN=ZNF19 OS=Pongo abelii (Sumatran orangutan) PE=2 SV=1	PREDICTED: zinc finger protein 23 isoform X1 [Vicugna pacos]
Manis_javanica_newGene_6008	--	--	--	--	LINE-1 reverse transcriptase homolog OS=Nycticebus coucang (Slow loris) PE=3 SV=1	endonuclease/reverse transcriptase [Sus scrofa]
Manis_javanica_newGene_10337	--	--	--	--	Ig kappa chain V region 12F2 (Precursor; Fragment) OS=Oryctolagus cuniculus (Rabbit) PE=2 SV=1	immunoglobulin kappa light chain V-J region [Equus caballus]
Manis_javanica_newGene_8007	--	--	--	--	--	PREDICTED: zinc finger X-linked protein ZXDB [Equus caballus]
Manis_javanica_newGene_1535	--	--	Molecular Function: DNA binding (GO:0003677);; Molecular Function: DNA helicase activity (GO:0003678);; Molecular Function: endodeoxyribonuclease activity (GO:0004520);; Molecular Function: ATP binding (GO:0005524);; Biological Process: DNA repair (GO:0006281);; Molecular Function: zinc ion binding (GO:0008270);; Biological Process: response to UV (GO:0009411);; Biological Process: replication fo…	--	Endonuclease ZRANB3 GN=ZRANB3 OS=Bos taurus (Bovine) PE=3 SV=3	PREDICTED: DNA annealing helicase and endonuclease ZRANB3 [Balaenoptera acutorostrata scammoni]
Manis_javanica_newGene_7904	--	--	Molecular Function: RNA polymerase II transcription cofactor activity (GO:0001104);; Molecular Function: receptor activity (GO:0004872);; Biological Process: regulation of transcription from RNA polymerase II promoter (GO:0006357);; Biological Process: transcription initiation from RNA polymerase II promoter (GO:0006367);; Cellular Component: mediator complex (GO:0016592);; Biological Process: an…	K15146|6.13929e-17|cjc:100399365|MED4; mediator complex subunit 4; K15146 mediator of RNA polymerase II transcription subunit 4 (A)	Mediator of RNA polymerase II transcription subunit 4 GN=MED4 OS=Bos taurus (Bovine) PE=2 SV=1	PREDICTED: mediator of RNA polymerase II transcription subunit 4 isoform X1 [Loxodonta africana]
Manis_javanica_newGene_13697	--	--	Molecular Function: lipid binding (GO:0008289);; Biological Process: vitamin E biosynthetic process (GO:0010189);; Biological Process: sperm motility (GO:0030317);;	--	--	PREDICTED: phospholipid transfer protein-like isoform X1 [Sus scrofa]
Manis_javanica_newGene_11352	--	--	--	--	DNA topoisomerase I, mitochondrial (Precursor) GN=TOP1MT OS=Pan troglodytes (Chimpanzee) PE=2 SV=1	--
Manis_javanica_newGene_12373	--	--	Molecular Function: iron ion binding (GO:0005506);; Cellular Component: endoplasmic reticulum membrane (GO:0005789);; Biological Process: steroid catabolic process (GO:0006706);; Biological Process: porphyrin-containing compound metabolic process (GO:0006778);; Molecular Function: electron carrier activity (GO:0009055);; Biological Process: toxin biosynthetic process (GO:0009403);; Biological Pro…	K07409|4.51792e-14|ecb:100062244|cytochrome P450 1A2-like; K07409 cytochrome P450, family 1, subfamily A, polypeptide 2 [EC:1.14.14.1] (A)	Cytochrome P450 1A2 GN=CYP1A2 OS=Balaenoptera acutorostrata (Common minke whale) PE=2 SV=3	PREDICTED: cytochrome P450 1A2-like [Equus caballus]
Manis_javanica_newGene_12961	[E]	Amino acid transport and metabolism	Molecular Function: asparaginase activity (GO:0004067);; Molecular Function: beta-aspartyl-peptidase activity (GO:0008798);; Biological Process: asparagine catabolic process via L-aspartate (GO:0033345);; Cellular Component: intracellular organelle (GO:0043229);;	K13051|7.99399e-15|oaa:100089300|ASRGL1; asparaginase like 1; K13051 beta-aspartyl-peptidase (threonine type) [EC:3.4.19.5] (A)	Isoaspartyl peptidase/L-asparaginase beta chain (Precursor) GN=ASRGL1 OS=Bos taurus (Bovine) PE=2 SV=1	PREDICTED: isoaspartyl peptidase/L-asparaginase, partial [Ornithorhynchus anatinus]
Manis_javanica_newGene_5976	--	--	--	--	--	pol protein [Oryctolagus cuniculus]
Manis_javanica_newGene_9573	--	--	Molecular Function: zinc ion binding (GO:0008270);; Molecular Function: ligase activity (GO:0016874);;	--	E3 ubiquitin-protein ligase KCMF1 GN=KCMF1 OS=Bos taurus (Bovine) PE=2 SV=1	PREDICTED: E3 ubiquitin-protein ligase KCMF1 [Capra hircus]
Manis_javanica_newGene_9383	--	--	--	K18462|5.38596e-12|bacu:103005249|FAM21A; family with sequence similarity 21, member A; K18462 WASH complex subunit FAM21 (A)	WASH complex subunit FAM21 GN=FAM21 OS=Pongo abelii (Sumatran orangutan) PE=2 SV=1	PREDICTED: WASH complex subunit FAM21A isoform X2 [Lipotes vexillifer]
Manis_javanica_newGene_1619	--	--	Cellular Component: nucleus (GO:0005634);; Cellular Component: cytoplasm (GO:0005737);; Biological Process: protein ubiquitination (GO:0016567);; Biological Process: regulation of protein stability (GO:0031647);; Cellular Component: protein complex (GO:0043234);;	K10293|4.88232e-54|cfr:102521024|FBXO7; F-box protein 7; K10293 F-box protein 7 (A)	F-box only protein 7 GN=FBXO7 OS=Bos taurus (Bovine) PE=2 SV=1	PREDICTED: F-box only protein 7 isoform X3 [Vicugna pacos]
Manis_javanica_newGene_7080	--	--	--	--	--	PREDICTED: E3 ubiquitin-protein ligase RLIM-like [Ceratotherium simum simum]
Manis_javanica_newGene_2033	--	--	--	K05662|3.63718e-10|ecb:100060544|ABCB7; ATP-binding cassette, sub-family B (MDR/TAP), member 7; K05662 ATP-binding cassette, subfamily B (MDR/TAP), member 7 (A)	--	TPA: hypothetical protein BOS_25794 [Bos taurus]
Manis_javanica_newGene_9191	[C]	Energy production and conversion	Molecular Function: succinate-CoA ligase (GDP-forming) activity (GO:0004776);; Molecular Function: ATP binding (GO:0005524);; Molecular Function: GTP binding (GO:0005525);; Cellular Component: mitochondrion (GO:0005739);; Biological Process: tricarboxylic acid cycle (GO:0006099);;	--	Succinyl-CoA ligase [GDP-forming] subunit beta, mitochondrial (Precursor) GN=SUCLG2 OS=Bos taurus (Bovine) PE=2 SV=1	hypothetical protein CB1_001712002 [Camelus ferus]
Manis_javanica_newGene_9748	--	--	--	K14861|9.83363e-42|cfr:102504106|URB1; URB1 ribosome biogenesis 1 homolog (S. cerevisiae); K14861 nucleolar pre-ribosomal-associated protein 1 (A)	--	PREDICTED: LOW QUALITY PROTEIN: nucleolar pre-ribosomal-associated protein 1 [Camelus dromedarius]
Manis_javanica_newGene_10455	[P]	Inorganic ion transport and metabolism	Molecular Function: protein tyrosine phosphatase activity (GO:0004725);; Molecular Function: sulfuric ester hydrolase activity (GO:0008484);; Biological Process: peptidyl-tyrosine dephosphorylation (GO:0035335);;	K01131|1.36759e-50|umr:103666316|STS; steroid sulfatase (microsomal), isozyme S; K01131 steryl-sulfatase [EC:3.1.6.2] (A)	Arylsulfatase H GN=ARSH OS=Canis familiaris (Dog) PE=2 SV=1	PREDICTED: steryl-sulfatase isoform X1 [Ursus maritimus]
Manis_javanica_newGene_9386	--	--	Molecular Function: 2'-5'-oligoadenylate synthetase activity (GO:0001730);; Molecular Function: double-stranded RNA binding (GO:0003725);; Molecular Function: ATP binding (GO:0005524);; Cellular Component: cytoplasm (GO:0005737);; Biological Process: purine nucleotide biosynthetic process (GO:0006164);; Biological Process: immune response (GO:0006955);; Molecular Function: zinc ion binding (GO:00…	K14216|7.96089e-21|ecb:100034147|OAS1; 2'-5'-oligoadenylate synthetase 1, 40/46kDa; K14216 2'-5'-oligoadenylate synthetase [EC:2.7.7.84] (A)	2&apos;-5&apos;-oligoadenylate synthase 1 GN=OAS1 OS=Sus scrofa (Pig) PE=1 SV=3	PREDICTED: 2&apos;-5&apos;-oligoadenylate synthase 1-like [Ceratotherium simum simum]
Manis_javanica_newGene_7829	[O]	Posttranslational modification, protein turnover, chaperones	Biological Process: cytokinesis (GO:0000910);; Molecular Function: protein binding (GO:0005515);; Biological Process: ubiquitin-dependent protein catabolic process (GO:0006511);; Biological Process: organelle organization (GO:0006996);; Biological Process: cell surface receptor signaling pathway (GO:0007166);; Biological Process: protein ubiquitination (GO:0016567);; Biological Process: cellular …	K03869|1.7083e-86|lcm:102347874|CUL3; cullin 3; K03869 cullin 3 (A)	Cullin-1 GN=CUL1 OS=Pongo abelii (Sumatran orangutan) PE=2 SV=1	PREDICTED: cullin-3 isoform X1 [Elephantulus edwardii]
Manis_javanica_newGene_3277	--	--	--	--	Ankyrin repeat domain-containing protein 7 GN=ANKRD7 OS=Macaca fascicularis (Crab-eating macaque) PE=2 SV=1	PREDICTED: ankyrin repeat domain-containing protein 26-like [Equus przewalskii]
Manis_javanica_newGene_8272	--	--	Biological Process: tRNA dihydrouridine synthesis (GO:0002943);; Molecular Function: tRNA dihydrouridine synthase activity (GO:0017150);; Molecular Function: metal ion binding (GO:0046872);; Molecular Function: flavin adenine dinucleotide binding (GO:0050660);; Biological Process: oxidation-reduction process (GO:0055114);;	K05544|1.71191e-69|mcc:697218|tRNA-dihydrouridine synthase 3-like; K05544 tRNA-dihydrouridine synthase 3 [EC:1.3.1.89] (A)	--	PREDICTED: tRNA-dihydrouridine(47) synthase [NAD(P)(+)]-like isoform X6 [Mustela putorius furo]
Manis_javanica_newGene_9328	--	--	--	--	LINE-1 reverse transcriptase homolog OS=Nycticebus coucang (Slow loris) PE=3 SV=1	hypothetical protein D623_10025836 [Myotis brandtii]
Manis_javanica_newGene_8779	--	--	Molecular Function: hormone activity (GO:0005179);; Cellular Component: extracellular space (GO:0005615);; Biological Process: cell adhesion (GO:0007155);; Biological Process: negative regulation of peptidase activity (GO:0010466);; Molecular Function: peptidase inhibitor activity (GO:0030414);;	--	SCO-spondin (Precursor) GN=SSPO OS=Bos taurus (Bovine) PE=2 SV=2	PREDICTED: LOW QUALITY PROTEIN: SCO-spondin [Pteropus alecto]
Manis_javanica_newGene_8696	--	--	Cellular Component: cytoplasmic vesicle membrane (GO:0030659);; Biological Process: intracellular transport (GO:0046907);;	--	--	PREDICTED: uncharacterized protein LOC102973468 [Physeter catodon]
Manis_javanica_newGene_7727	[I]	Lipid transport and metabolism	Molecular Function: catalytic activity (GO:0003824);; Cellular Component: mitochondrion (GO:0005739);; Biological Process: metabolic process (GO:0008152);;	--	Enoyl-CoA hydratase, mitochondrial (Precursor) GN=ECHS1 OS=Pongo abelii (Sumatran orangutan) PE=2 SV=1	PREDICTED: enoyl-CoA hydratase domain-containing protein 3, mitochondrial [Galeopterus variegatus]
Manis_javanica_newGene_8728	--	--	Cellular Component: integral component of membrane (GO:0016021);;	--	--	PREDICTED: pecanex-like protein 1-like, partial [Bubalus bubalis]
Manis_javanica_newGene_4596	--	--	Molecular Function: polypeptide N-acetylgalactosaminyltransferase activity (GO:0004653);; Cellular Component: extracellular region (GO:0005576);; Cellular Component: integral component of membrane (GO:0016021);; Biological Process: O-glycan processing (GO:0016266);; Biological Process: protein O-linked glycosylation via serine (GO:0018242);; Biological Process: protein O-linked glycosylation via …	K00710|2.14971e-65|ssc:100738545|GALNT1; UDP-N-acetyl-alpha-D-galactosamine:polypeptide N-acetylgalactosaminyltransferase 1 (GalNAc-T1); K00710 polypeptide N-acetylgalactosaminyltransferase [EC:2.4.1.41] (A)	Polypeptide N-acetylgalactosaminyltransferase 1 soluble form GN=GALNT1 OS=Sus scrofa (Pig) PE=2 SV=1	PREDICTED: polypeptide N-acetylgalactosaminyltransferase 1 isoform X2 [Galeopterus variegatus]
Manis_javanica_newGene_8501	[O]	Posttranslational modification, protein turnover, chaperones	Molecular Function: ATP binding (GO:0005524);; Cellular Component: nucleolus (GO:0005730);; Cellular Component: cytoplasm (GO:0005737);; Cellular Component: aggresome (GO:0016235);; Molecular Function: nucleoside-triphosphatase activity (GO:0017111);;	K14571|2.06664e-36|myd:102774857|NVL; nuclear VCP-like; K14571 ribosome biogenesis ATPase (A)	--	Nuclear valosin-containing protein-like protein, partial [Myotis davidii]
Manis_javanica_newGene_9907	[T]	Signal transduction mechanisms	--	--	WD repeat-containing protein 37 GN=WDR37 OS=Pongo abelii (Sumatran orangutan) PE=2 SV=1	PREDICTED: WD repeat-containing protein 37 [Galeopterus variegatus]
Manis_javanica_newGene_6900	--	--	Molecular Function: RNA polymerase II transcription cofactor activity (GO:0001104);; Biological Process: regulation of transcription from RNA polymerase II promoter (GO:0006357);; Cellular Component: mediator complex (GO:0016592);;	K15164|2.03966e-56|ssc:100151978|MED13L; mediator complex subunit 13-like; K15164 mediator of RNA polymerase II transcription subunit 13 (A)	--	TPA: mediator complex subunit 13-like [Bos taurus]
Manis_javanica_newGene_3877	--	--	Molecular Function: antigen binding (GO:0003823);; Cellular Component: extracellular region (GO:0005576);; Cellular Component: plasma membrane (GO:0005886);; Cellular Component: integral component of membrane (GO:0016021);;	K06856|9.49328e-34|ecb:100066058|IGHC1; immunogobulin gamma 1 heavy chain constant region; K06856 immunoglobulin heavy chain (A)	Ig mu chain C region OS=Canis familiaris (Dog) PE=1 SV=1	IgM constant chain [Felis catus]
Manis_javanica_newGene_13891	--	--	Cellular Component: nucleus (GO:0005634);; Cellular Component: cytoplasm (GO:0005737);;	--	Ubiquitin domain-containing protein 2 GN=UBTD2 OS=Bos taurus (Bovine) PE=2 SV=1	PREDICTED: ubiquitin domain-containing protein 2 [Leptonychotes weddellii]
Manis_javanica_newGene_13638	--	--	--	--	--	PREDICTED: mucin-19 [Equus przewalskii]
Manis_javanica_newGene_1623	--	--	--	--	LINE-1 reverse transcriptase homolog OS=Nycticebus coucang (Slow loris) PE=3 SV=1	hypothetical protein M91_02473, partial [Bos mutus]
Manis_javanica_newGene_8511	--	--	--	--	--	PREDICTED: LIM and senescent cell antigen-like-containing domain protein 2 isoform X2 [Equus przewalskii]
Manis_javanica_newGene_4380	[J]	Translation, ribosomal structure and biogenesis	Molecular Function: translation initiation factor activity (GO:0003743);; Molecular Function: GTPase activity (GO:0003924);; Molecular Function: GTP binding (GO:0005525);; Biological Process: GTP catabolic process (GO:0006184);; Biological Process: translational initiation (GO:0006413);;	K03242|1.40537e-56|asn:102380618|eukaryotic translation initiation factor 2 subunit 3-like; K03242 translation initiation factor 2 subunit 3 (A)	Eukaryotic translation initiation factor 2 subunit 3 GN=EIF2S3 OS=Bos taurus (Bovine) PE=2 SV=1	PREDICTED: eukaryotic translation initiation factor 2 subunit 3-like, partial [Tupaia chinensis]
Manis_javanica_newGene_10472	--	--	Molecular Function: fatty-acyl-CoA binding (GO:0000062);; Molecular Function: catalytic activity (GO:0003824);; Biological Process: metabolic process (GO:0008152);;	K13239|7.1937e-34|ptg:102959612|ECI2; enoyl-CoA delta isomerase 2; K13239 peroxisomal 3,2-trans-enoyl-CoA isomerase [EC:5.3.3.8] (A)	--	PREDICTED: enoyl-CoA delta isomerase 2, mitochondrial [Eptesicus fuscus]
Manis_javanica_newGene_13727	--	--	Biological Process: protein import into nucleus, translocation (GO:0000060);; Molecular Function: DNA binding (GO:0003677);; Molecular Function: DNA-directed DNA polymerase activity (GO:0003887);; Cellular Component: alpha DNA polymerase:primase complex (GO:0005658);; Cellular Component: cytoplasm (GO:0005737);; Biological Process: DNA replication (GO:0006260);; Molecular Function: protein hetero…	K02321|4.86012e-24|aml:100468154|POLA2; polymerase (DNA directed), alpha 2, accessory subunit; K02321 DNA polymerase alpha subunit B (A)	DNA polymerase alpha subunit B GN=POLA2 OS=Bos taurus (Bovine) PE=2 SV=1	PREDICTED: DNA polymerase alpha subunit B isoform X2 [Panthera tigris altaica]
Manis_javanica_newGene_11183	--	--	--	--	Zinc finger protein 549 GN=ZNF549 OS=Pongo abelii (Sumatran orangutan) PE=2 SV=1	PREDICTED: zinc finger protein 304 [Bubalus bubalis]
Manis_javanica_newGene_6973	--	--	--	--	--	PREDICTED: regulation of nuclear pre-mRNA domain-containing protein 2 isoform X3 [Camelus bactrianus]
Manis_javanica_newGene_13140	--	--	--	--	--	PREDICTED: uncharacterized protein LOC102957535 isoform X1 [Panthera tigris altaica]
Manis_javanica_newGene_3161	--	--	--	--	Protein FAM151A GN=FAM151A OS=Pongo abelii (Sumatran orangutan) PE=2 SV=1	PREDICTED: protein FAM151B-like, partial [Mustela putorius furo]
Manis_javanica_newGene_3784	--	--	--	K09642|9.28089e-23|oas:101121777|transmembrane protease serine 11E-like; K09642 transmembrane protease, serine 11E [EC:3.4.21.-] (A)	Complement factor I light chain (Precursor) GN=CFI OS=Pongo abelii (Sumatran orangutan) PE=2 SV=1	PREDICTED: transmembrane protease serine 11E-like [Ovis aries]
Manis_javanica_newGene_13677	--	--	--	--	--	PREDICTED: uncharacterized protein LOC105081877 [Camelus bactrianus]
Manis_javanica_newGene_9778	--	--	--	K13517|1.51572e-41|bacu:103008340|MBOAT1; membrane bound O-acyltransferase domain containing 1; K13517 lysophospholipid acyltransferase 1/2 [EC:2.3.1.51 2.3.1.-] (A)	--	PREDICTED: lysophospholipid acyltransferase 1 isoform X2 [Balaenoptera acutorostrata scammoni]
Manis_javanica_newGene_8099	--	--	--	--	LINE-1 reverse transcriptase homolog OS=Nycticebus coucang (Slow loris) PE=3 SV=1	unnamed protein product [Canis lupus familiaris]
Manis_javanica_newGene_11470	--	--	Molecular Function: iron ion binding (GO:0005506);; Cellular Component: endoplasmic reticulum membrane (GO:0005789);; Molecular Function: electron carrier activity (GO:0009055);; Molecular Function: heme binding (GO:0020037);; Biological Process: oxidation-reduction process (GO:0055114);; Molecular Function: aromatase activity (GO:0070330);;	K07424|2.17695e-17|cfr:102512762|cytochrome P450 3A12-like; K07424 cytochrome P450, family 3, subfamily A [EC:1.14.14.1] (A)	Cytochrome P450 3A29 GN=CYP3A29 OS=Sus scrofa (Pig) PE=2 SV=1	cytochrome P450 3A12, partial [Camelus ferus]
Manis_javanica_newGene_9749	--	--	--	K14861|2.98575e-63|ggo:101138961|URB1; nucleolar pre-ribosomal-associated protein 1; K14861 nucleolar pre-ribosomal-associated protein 1 (A)	--	PREDICTED: nucleolar pre-ribosomal-associated protein 1 isoform X1 [Equus caballus]
Manis_javanica_newGene_10632	--	--	Molecular Function: tryptophan 2,3-dioxygenase activity (GO:0004833);; Biological Process: tryptophan catabolic process to kynurenine (GO:0019441);; Molecular Function: heme binding (GO:0020037);; Molecular Function: metal ion binding (GO:0046872);; Biological Process: oxidation-reduction process (GO:0055114);;	K00453|8.08608e-39|mdo:100023852|TDO2; tryptophan 2,3-dioxygenase; K00453 tryptophan 2,3-dioxygenase [EC:1.13.11.11] (A)	Tryptophan 2,3-dioxygenase {ECO:0000255|HAMAP-Rule:MF_03020} OS=Bos taurus (Bovine) PE=2 SV=1	PREDICTED: tryptophan 2,3-dioxygenase [Equus przewalskii]
Manis_javanica_newGene_743	--	--	--	--	--	PREDICTED: lateral signaling target protein 2 homolog [Erinaceus europaeus]
Manis_javanica_newGene_13460	[GC]	--	Biological Process: metabolic process (GO:0008152);; Molecular Function: transferase activity, transferring hexosyl groups (GO:0016758);;	K00699|2.30164e-61|hgl:101727810|UDP-glucuronosyltransferase 1-9-like; K00699 glucuronosyltransferase [EC:2.4.1.17] (A)	UDP-glucuronosyltransferase 1-6 (Precursor) GN=UGT1 OS=Oryctolagus cuniculus (Rabbit) PE=1 SV=1	PREDICTED: UDP-glucuronosyltransferase 1-9-like [Mustela putorius furo]
Manis_javanica_newGene_12554	--	--	Cellular Component: Golgi stack (GO:0005795);; Molecular Function: galactosyltransferase activity (GO:0008378);;	K08251|4.32376e-41|myd:102756461|A4GNT; alpha-1,4-N-acetylglucosaminyltransferase; K08251 alpha 1,4-N-acetylglucosaminyltransferase [EC:2.4.1.-] (A)	--	PREDICTED: alpha-1,4-N-acetylglucosaminyltransferase [Eptesicus fuscus]
Manis_javanica_newGene_10826	--	--	--	K04614|3.57088e-19|phd:102334994|vomeronasal type-1 receptor 2-like; K04614 vomeronasal1 receptor (A)	Vomeronasal type-1 receptor 4 GN=VN1R4 OS=Pongo pygmaeus (Bornean orangutan) PE=3 SV=1	putative pheromone receptor sheepv1r13 [Ovis aries]
Manis_javanica_newGene_6824	--	--	--	--	Ig heavy chain V region GOM OS=Canis familiaris (Dog) PE=1 SV=1	Ig heavy chain V-III region VH26 precursor-like protein, partial [Camelus ferus]
Manis_javanica_newGene_6400	--	--	--	K02981|4.49437e-19|cjc:100393981|uncharacterized LOC100393981; K02981 small subunit ribosomal protein S2e (A)	--	PREDICTED: collagen alpha-1(I) chain-like isoform X1 [Bubalus bubalis]
Manis_javanica_newGene_7786	--	--	--	--	--	PREDICTED: tetratricopeptide repeat protein 33 [Pteropus alecto]
Manis_javanica_newGene_13147	[E]	Amino acid transport and metabolism	Molecular Function: asparaginase activity (GO:0004067);; Cellular Component: nucleus (GO:0005634);; Cellular Component: cytoplasm (GO:0005737);; Biological Process: proteolysis (GO:0006508);; Molecular Function: beta-aspartyl-peptidase activity (GO:0008798);; Cellular Component: microtubule cytoskeleton (GO:0015630);; Biological Process: asparagine catabolic process via L-aspartate (GO:0033345);;	K13051|3.73602e-33|aml:100468618|l-asparaginase-like; K13051 beta-aspartyl-peptidase (threonine type) [EC:3.4.19.5] (A)	Isoaspartyl peptidase/L-asparaginase beta chain (Precursor) GN=ASRGL1 OS=Bos taurus (Bovine) PE=2 SV=1	hypothetical protein CB1_000089026 [Camelus ferus]
Manis_javanica_newGene_12327	--	--	--	--	--	PREDICTED: yae1 domain-containing protein 1 [Canis lupus familiaris]
Manis_javanica_newGene_8571	--	--	--	--	--	transposase [Sus scrofa]
Manis_javanica_newGene_5472	--	--	--	K14763|1.3413e-08|pale:102894005|NAF1; nuclear assembly factor 1 ribonucleoprotein; K14763 H/ACA ribonucleoprotein complex non-core subunit NAF1 (A)	--	PREDICTED: H/ACA ribonucleoprotein complex non-core subunit NAF1 [Pteropus alecto]
Manis_javanica_newGene_3050	--	--	Molecular Function: actin binding (GO:0003779);; Molecular Function: Rho GTPase activator activity (GO:0005100);; Molecular Function: phospholipid binding (GO:0005543);; Cellular Component: actin cytoskeleton (GO:0015629);; Biological Process: actin cytoskeleton organization (GO:0030036);; Biological Process: regulation of endocytosis (GO:0030100);; Biological Process: positive regulation of Rho …	--	Oligophrenin-1 GN=OPHN1 OS=Pongo pygmaeus (Bornean orangutan) PE=2 SV=1	PREDICTED: oligophrenin-1-like, partial [Balaenoptera acutorostrata scammoni]
Manis_javanica_newGene_9229	--	--	--	--	LINE-1 reverse transcriptase homolog OS=Nycticebus coucang (Slow loris) PE=3 SV=1	endonuclease/reverse transcriptase [Sus scrofa]
Manis_javanica_newGene_225	--	--	--	--	--	PREDICTED: neuroblastoma breakpoint family member 4-like [Equus caballus]
Manis_javanica_newGene_10774	--	--	--	K17815|2.78343e-06|myd:102753868|EXO5; exonuclease 5; K17815 exonuclease V [EC:3.1.-.-] (A)	--	PREDICTED: exonuclease V isoform X1 [Myotis davidii]
Manis_javanica_newGene_4246	--	--	--	--	Transmembrane protein (Precursor) GN=ERVFRD-1 OS=Callithrix jacchus (White-tufted-ear marmoset) PE=3 SV=1	PREDICTED: protein NYNRIN-like [Myotis davidii]
Manis_javanica_newGene_12178	--	--	Cellular Component: centriole (GO:0005814);; Cellular Component: ciliary basal body (GO:0036064);; Biological Process: cilium assembly (GO:0042384);; Molecular Function: metal ion binding (GO:0046872);;	K16470|6.80837e-58|ecb:100066729|DZIP1L; DAZ interacting zinc finger protein 1-like; K16470 zinc finger protein DZIP1 (A)	--	PREDICTED: zinc finger protein DZIP1L isoform X1 [Equus caballus]
Manis_javanica_newGene_4930	--	--	--	--	--	PREDICTED: liprin-alpha-1-like [Galeopterus variegatus]
Manis_javanica_newGene_4445	[E]	Amino acid transport and metabolism	--	K13867|3.14752e-101|cge:103159546|Y+L amino acid transporter 1-like; K13867 solute carrier family 7 (L-type amino acid transporter), member 7 (A)	Large neutral amino acids transporter small subunit 2 GN=SLC7A8 OS=Pongo abelii (Sumatran orangutan) PE=2 SV=2	Putative RNA-binding protein 23 [Pteropus alecto]
Manis_javanica_newGene_6774	--	--	Cellular Component: proteinaceous extracellular matrix (GO:0005578);; Molecular Function: metallopeptidase activity (GO:0008237);; Molecular Function: zinc ion binding (GO:0008270);;	--	Spondin-1 (Precursor) GN=SPON1 OS=Bos taurus (Bovine) PE=1 SV=1	PREDICTED: ADAMTS-like protein 3 [Leptonychotes weddellii]
Manis_javanica_newGene_374	--	--	--	--	--	Upstream-binding protein 1 [Myotis brandtii]
Manis_javanica_newGene_10564	--	--	Cellular Component: nucleus (GO:0005634);; Cellular Component: cytoplasm (GO:0005737);; Molecular Function: kinase activator activity (GO:0019209);; Molecular Function: kinase binding (GO:0019900);; Biological Process: hippo signaling (GO:0035329);; Biological Process: protein autophosphorylation (GO:0046777);;	K06685|7.22343e-45|clv:102090113|MOB1A; MOB kinase activator 1A; K06685 MOB kinase activator 1 (A)	MOB kinase activator 1A GN=MOB1A OS=Pongo abelii (Sumatran orangutan) PE=2 SV=3	PREDICTED: MOB kinase activator 1A [Eptesicus fuscus]
Manis_javanica_newGene_6526	--	--	Molecular Function: binding (GO:0005488);;	--	Zinc finger protein 541 (Fragment) GN=ZNF541 OS=Macaca fascicularis (Crab-eating macaque) PE=2 SV=2	PREDICTED: zinc finger protein 541 [Ceratotherium simum simum]
Manis_javanica_newGene_1458	--	--	Molecular Function: ubiquitin thiolesterase activity (GO:0004221);; Biological Process: ubiquitin-dependent protein catabolic process (GO:0006511);; Molecular Function: cysteine-type peptidase activity (GO:0008234);;	K11849|9.50617e-83|chx:102177278|USP25; ubiquitin specific peptidase 25; K11849 ubiquitin carboxyl-terminal hydrolase 25/28 [EC:3.4.19.12] (A)	--	PREDICTED: ubiquitin carboxyl-terminal hydrolase 25 isoform X3 [Mustela putorius furo]
Manis_javanica_newGene_8264	--	--	Biological Process: mRNA splicing, via spliceosome (GO:0000398);; Cellular Component: spliceosomal complex (GO:0005681);;	K12863|6.039e-10|xla:414727|cwc15-a, cwc15, cwf15; CWC15 spliceosome-associated protein; K12863 protein CWC15 (A)	Spliceosome-associated protein CWC15 homolog GN=CWC15 OS=Pongo abelii (Sumatran orangutan) PE=2 SV=1	PREDICTED: spliceosome-associated protein CWC15 homolog [Ornithorhynchus anatinus]
Manis_javanica_newGene_810	--	--	--	--	--	PREDICTED: LOW QUALITY PROTEIN: cubilin (intrinsic factor-cobalamin receptor) [Trichechus manatus latirostris]
Manis_javanica_newGene_2075	--	--	--	K09491|2.0856e-08|tup:102500724|HSPA13; heat shock protein 70kDa family, member 13; K09491 stress 70 protein chaperone microsome-associated 60kDa protein (A)	--	PREDICTED: heat shock 70 kDa protein 13 isoform X1 [Tupaia chinensis]
Manis_javanica_newGene_241	[R]	General function prediction only	Molecular Function: metalloendopeptidase activity (GO:0004222);; Cellular Component: mitochondrial inner membrane (GO:0005743);; Biological Process: proteolysis (GO:0006508);; Biological Process: electron transport chain (GO:0022900);; Molecular Function: metal ion binding (GO:0046872);; Cellular Component: respiratory chain (GO:0070469);;	K00415|1.34945e-91|myb:102239933|cytochrome b-c1 complex subunit 2, mitochondrial-like; K00415 ubiquinol-cytochrome c reductase core subunit 2 (A)	Cytochrome b-c1 complex subunit 2, mitochondrial (Precursor) GN=UQCRC2 OS=Bos taurus (Bovine) PE=1 SV=2	PREDICTED: cytochrome b-c1 complex subunit 2, mitochondrial [Eptesicus fuscus]
Manis_javanica_newGene_8308	--	--	--	--	--	PREDICTED: LOW QUALITY PROTEIN: interleukin-1 receptor-associated kinase 1-binding protein 1 [Equus caballus]
Manis_javanica_newGene_12472	--	--	--	--	Protein FAM154A GN=FAM154A OS=Macaca fascicularis (Crab-eating macaque) PE=2 SV=2	PREDICTED: protein FAM154B isoform X1 [Canis lupus familiaris]
Manis_javanica_newGene_3750	--	--	--	--	ER membrane protein complex subunit 10 (Precursor) GN=EMC10 OS=Bos taurus (Bovine) PE=2 SV=1	--
Manis_javanica_newGene_10716	--	--	--	--	--	Putative uncharacterized protein encoded by NCRNA00116 [Tupaia chinensis]
Manis_javanica_newGene_13705	--	--	Cellular Component: mitochondrion (GO:0005739);; Molecular Function: glycine N-acyltransferase activity (GO:0047961);;	K00628|1.5417e-16|ssc:100517514|GLYAT; glycine-N-acyltransferase; K00628 glycine N-acyltransferase [EC:2.3.1.13] (A)	Glycine N-phenylacetyltransferase OS=Bos taurus (Bovine) PE=1 SV=2	Arylacetyl-CoA N-acyltransferase, partial [Bos mutus]
Manis_javanica_newGene_9937	--	--	--	--	--	PREDICTED: uncharacterized protein LOC102476026 [Tupaia chinensis]
Manis_javanica_newGene_11323	--	--	--	--	--	PREDICTED: enoyl-CoA delta isomerase 2, mitochondrial [Orcinus orca]
Manis_javanica_newGene_10713	--	--	--	--	Ig kappa chain V region GOM OS=Canis familiaris (Dog) PE=1 SV=1	hypothetical protein PANDA_011357 [Ailuropoda melanoleuca]
Manis_javanica_newGene_5083	--	--	Biological Process: metabolic process (GO:0008152);; Molecular Function: transferase activity, transferring hexosyl groups (GO:0016758);;	K00699|4.00422e-50|hsa:7363|UGT2B4, HLUG25, UDPGT2B4, UDPGTH1, UDPGTh-1, UGT2B11; UDP glucuronosyltransferase 2 family, polypeptide B4 (EC:2.4.1.17); K00699 glucuronosyltransferase [EC:2.4.1.17] (A)	UDP-glucuronosyltransferase 2B31 (Precursor) GN=UGT2B31 OS=Canis familiaris (Dog) PE=1 SV=1	UDP-glucuronosyltransferase 2B31, partial [Tupaia chinensis]
Manis_javanica_newGene_7309	--	--	--	--	Ig kappa chain V region GOM OS=Canis familiaris (Dog) PE=1 SV=1	immunoglobulin kappa light chain V-J region [Equus caballus]
Manis_javanica_newGene_9379	--	--	--	--	--	PREDICTED: basic proline-rich protein-like [Bos mutus]
Manis_javanica_newGene_4232	--	--	Molecular Function: RNA binding (GO:0003723);; Biological Process: RNA processing (GO:0006396);;	--	--	PREDICTED: splicing factor, suppressor of white-apricot homolog isoform X3 [Equus caballus]
Manis_javanica_newGene_4260	--	--	--	--	LINE-1 reverse transcriptase homolog OS=Nycticebus coucang (Slow loris) PE=3 SV=1	hypothetical protein M91_02115 [Bos mutus]
Manis_javanica_newGene_9939	--	--	--	--	--	PREDICTED: protein-cysteine N-palmitoyltransferase HHAT-like [Myotis brandtii]
Manis_javanica_newGene_4502	--	--	Cellular Component: tight junction (GO:0005923);; Cellular Component: cell surface (GO:0009986);; Biological Process: single organismal cell-cell adhesion (GO:0016337);; Molecular Function: PDZ domain binding (GO:0030165);;	K06786|3.02902e-18|bacu:103019582|IGSF5; immunoglobulin superfamily, member 5; K06786 junctional adhesion molecule 4 (A)	--	PREDICTED: immunoglobulin superfamily member 5 isoform X4 [Balaenoptera acutorostrata scammoni]
Manis_javanica_newGene_5500	--	--	Cellular Component: nucleus (GO:0005634);;	--	Serum response factor-binding protein 1 OS=Pongo abelii (Sumatran orangutan) PE=2 SV=1	PREDICTED: serum response factor-binding protein 1 [Myotis lucifugus]
Manis_javanica_newGene_4938	--	--	Cellular Component: plasma membrane (GO:0005886);; Biological Process: skeletal muscle tissue development (GO:0007519);; Biological Process: hemopoiesis (GO:0030097);; Biological Process: cardiolipin biosynthetic process (GO:0032049);; Biological Process: mitochondrial respiratory chain complex I assembly (GO:0032981);; Biological Process: cristae formation (GO:0042407);; Biological Process: mito…	K13511|1.22083e-47|ggo:101147380|tafazzin-like; K13511 monolysocardiolipin acyltransferase [EC:2.3.1.-] (A)	Tafazzin GN=TAZ OS=Pongo pygmaeus (Bornean orangutan) PE=3 SV=1	PREDICTED: tafazzin isoform X3 [Equus przewalskii]
Manis_javanica_newGene_1056	--	--	--	K09371|2.90663e-07|ecb:100070625|LMX1B; LIM homeobox transcription factor 1, beta; K09371 LIM homeobox transcription factor 1 (A)	--	PREDICTED: LOW QUALITY PROTEIN: LIM homeobox transcription factor 1, beta [Equus caballus]
Manis_javanica_newGene_4054	--	--	Molecular Function: carboxylic ester hydrolase activity (GO:0004091);; Biological Process: response to wounding (GO:0009611);; Biological Process: negative regulation of cell migration (GO:0030336);;	K13697|8.00951e-31|myb:102244926|ABHD2; abhydrolase domain containing 2; K13697 abhydrolase domain-containing protein 2 (A)	Abhydrolase domain-containing protein 2 GN=ABHD2 OS=Macaca fascicularis (Crab-eating macaque) PE=2 SV=1	PREDICTED: abhydrolase domain-containing protein 2 isoform X1 [Myotis brandtii]
Manis_javanica_newGene_5509	--	--	--	K03267|2.94906e-11|mcc:716860|eukaryotic peptide chain release factor GTP-binding subunit ERF3B-like; K03267 peptide chain release factor subunit 3 (A)	--	--
Manis_javanica_newGene_12636	--	--	--	--	Receptor-type tyrosine-protein phosphatase N2 (Precursor) GN=PTPRN2 OS=Macaca nemestrina (Pig-tailed macaque) PE=2 SV=1	PREDICTED: receptor-type tyrosine-protein phosphatase N2 [Myotis lucifugus]
Manis_javanica_newGene_1740	--	--	--	K06551|9.66957e-71|ptg:102960049|SIRPB1; signal-regulatory protein beta 1; K06551 signal-regulatory protein alpha/beta1/gamma (A)	Tyrosine-protein phosphatase non-receptor type substrate 1 (Precursor) GN=SIRPA OS=Bos taurus (Bovine) PE=2 SV=1	PREDICTED: signal-regulatory protein beta-1 isoform 3-like [Panthera tigris altaica]
Manis_javanica_newGene_5611	--	--	--	--	--	PREDICTED: MAM and LDL-receptor class A domain-containing protein C10orf112-like [Mustela putorius furo]
Manis_javanica_newGene_6634	--	--	--	--	--	PREDICTED: GRAM domain-containing protein 3 isoform X1 [Equus przewalskii]
Manis_javanica_newGene_7138	--	--	--	--	--	hypothetical protein PANDA_011928 [Ailuropoda melanoleuca]
Manis_javanica_newGene_8559	--	--	--	--	LINE-1 reverse transcriptase homolog OS=Nycticebus coucang (Slow loris) PE=3 SV=1	Retrovirus-related Pol polyprotein LINE-1 [Pteropus alecto]
Manis_javanica_newGene_12442	[R]	General function prediction only	Molecular Function: receptor binding (GO:0005102);; Molecular Function: GTP binding (GO:0005525);; Cellular Component: mitochondrion (GO:0005739);; Cellular Component: peroxisomal membrane (GO:0005778);; Cellular Component: plasma membrane (GO:0005886);; Biological Process: small GTPase mediated signal transduction (GO:0007264);; Molecular Function: GDP binding (GO:0019003);; Cellular Component: …	K07902|1.0961e-22|ocu:100349093|RAB8B; RAB8B, member RAS oncogene family; K07902 Ras-related protein Rab-8B (A)	Ras-related protein Rab-8B (Precursor) GN=RAB8B OS=Bos taurus (Bovine) PE=2 SV=1	PREDICTED: ras-related protein Rab-8B [Oryctolagus cuniculus]
Manis_javanica_newGene_10056	--	--	--	--	--	uncharacterized protein LOC100302527 [Bos taurus]
Manis_javanica_newGene_12004	--	--	Molecular Function: structural molecule activity (GO:0005198);; Cellular Component: nuclear inner membrane (GO:0005637);; Cellular Component: lamin filament (GO:0005638);; Cellular Component: nucleoplasm (GO:0005654);; Molecular Function: phospholipase binding (GO:0043274);;	K07611|7.23895e-29|mmu:16906|Lmnb1; lamin B1; K07611 lamin B (A)	Lamin-A/C (Precursor) GN=LMNA OS=Sus scrofa (Pig) PE=3 SV=1	PREDICTED: lamin-B1 [Mustela putorius furo]
Manis_javanica_newGene_8042	--	--	Cellular Component: virion part (GO:0044423);;	--	Transmembrane protein (Precursor) GN=ERVW-1 OS=Pongo pygmaeus (Bornean orangutan) PE=3 SV=1	PREDICTED: envelope glycoprotein-like, partial [Mustela putorius furo]
Manis_javanica_newGene_1277	--	--	--	--	--	hypothetical protein M91_12677 [Bos mutus]
Manis_javanica_newGene_9363	--	--	Cellular Component: virion part (GO:0044423);;	--	Transmembrane protein (Precursor) GN=ERVW-1 OS=Pongo pygmaeus (Bornean orangutan) PE=3 SV=1	PREDICTED: envelope glycoprotein-like, partial [Mustela putorius furo]
Manis_javanica_newGene_11299	--	--	Molecular Function: nucleotide binding (GO:0000166);; Biological Process: mRNA 5'-splice site recognition (GO:0000395);; Biological Process: in utero embryonic development (GO:0001701);; Molecular Function: RNA binding (GO:0003723);; Cellular Component: cytoplasm (GO:0005737);; Biological Process: termination of RNA polymerase II transcription (GO:0006369);; Biological Process: mRNA export from n…	K12890|4.05903e-17|mcf:102140385|serine/arginine-rich splicing factor 1-like; K12890 splicing factor, arginine/serine-rich 1/9 (A)	Serine/arginine-rich splicing factor 1 GN=SRSF1 OS=Pongo abelii (Sumatran orangutan) PE=2 SV=3	Vascular endothelial zinc finger 1 [Myotis davidii]
Manis_javanica_newGene_5341	--	--	--	--	--	PREDICTED: EMI domain-containing protein 1 [Equus przewalskii]
Manis_javanica_newGene_8863	--	--	--	--	LINE-1 reverse transcriptase homolog OS=Nycticebus coucang (Slow loris) PE=3 SV=1	--
Manis_javanica_newGene_6686	--	--	Biological Process: patterning of blood vessels (GO:0001569);; Biological Process: ameboidal-type cell migration (GO:0001667);; Cellular Component: extracellular region (GO:0005576);; Biological Process: immune response (GO:0006955);; Biological Process: germ cell development (GO:0007281);; Biological Process: brain development (GO:0007420);; Molecular Function: chemokine activity (GO:0008009);; …	K10031|3.92729e-14|pale:102881363|CXCL12; chemokine (C-X-C motif) ligand 12; K10031 C-X-C motif chemokine 12 (A)	Stromal cell-derived factor 1 (Precursor) GN=CXCL12 OS=Felis catus (Cat) PE=3 SV=1	PREDICTED: stromal cell-derived factor 1 [Pteropus alecto]
Manis_javanica_newGene_4332	--	--	--	K11584|3.77908e-07|fab:101822058|PPP2R5E; protein phosphatase 2, regulatory subunit B', epsilon isoform; K11584 serine/threonine-protein phosphatase 2A regulatory subunit B' (A)	Serine/threonine-protein phosphatase 2A 56 kDa regulatory subunit epsilon isoform (Fragment) GN=PPP2R5E OS=Oryctolagus cuniculus (Rabbit) PE=2 SV=1	PREDICTED: serine/arginine repetitive matrix protein 3-like [Bison bison bison]
Manis_javanica_newGene_194	--	--	--	--	--	PREDICTED: fer-1-like protein 4-like [Tupaia chinensis]
Manis_javanica_newGene_11251	--	--	--	--	Complement factor H (Precursor) GN=CFH OS=Bos taurus (Bovine) PE=1 SV=3	PREDICTED: complement factor H-like, partial [Camelus ferus]
Manis_javanica_newGene_11333	--	--	Biological Process: angiogenesis (GO:0001525);; Biological Process: neural tube formation (GO:0001841);; Molecular Function: protease binding (GO:0002020);; Molecular Function: cysteine-type endopeptidase activity (GO:0004197);; Cellular Component: mitochondrion (GO:0005739);; Cellular Component: centrosome (GO:0005813);; Biological Process: heart development (GO:0007507);; Cellular Component: No…	K04398|8.46281e-56|ggo:101152078|caspase-8-like; K04398 caspase 8 [EC:3.4.22.61] (A)	--	PREDICTED: caspase-8 isoform X3 [Ursus maritimus]
Manis_javanica_newGene_7174	--	--	--	K08342|3.4088e-07|tup:102499437|ATG4C; autophagy related 4C, cysteine peptidase; K08342 cysteine protease ATG4 [EC:3.4.22.-] (A)	--	PREDICTED: cysteine protease ATG4C-like [Chrysochloris asiatica]
Manis_javanica_newGene_4203	--	--	--	--	LINE-1 reverse transcriptase homolog OS=Nycticebus coucang (Slow loris) PE=3 SV=1	hypothetical protein M91_14419, partial [Bos mutus]
Manis_javanica_newGene_7265	--	--	--	--	--	PREDICTED: angiomodulin, partial [Equus caballus]
Manis_javanica_newGene_3724	--	--	Biological Process: skeletal system development (GO:0001501);; Molecular Function: beta-N-acetylhexosaminidase activity (GO:0004563);; Cellular Component: lysosome (GO:0005764);; Biological Process: carbohydrate metabolic process (GO:0005975);; Biological Process: ganglioside catabolic process (GO:0006689);; Biological Process: lysosome organization (GO:0007040);; Biological Process: sensory perc…	K12373|3.66983e-23|cjc:100414672|HEXA; hexosaminidase A (alpha polypeptide); K12373 hexosaminidase [EC:3.2.1.52] (A)	Beta-hexosaminidase subunit alpha (Precursor) GN=HEXA OS=Bos taurus (Bovine) PE=2 SV=1	PREDICTED: beta-hexosaminidase subunit alpha [Leptonychotes weddellii]
Manis_javanica_newGene_1946	[TZDR]	--	Molecular Function: calcium ion binding (GO:0005509);; Cellular Component: Golgi apparatus (GO:0005794);; Cellular Component: plasma membrane (GO:0005886);; Cellular Component: perinuclear region of cytoplasm (GO:0048471);;	--	Calcium-binding protein 2 GN=CABP2 OS=Bos taurus (Bovine) PE=2 SV=3	PREDICTED: calcium-binding protein 2 [Dasypus novemcinctus]
Manis_javanica_newGene_1292	--	--	Molecular Function: ubiquitin thiolesterase activity (GO:0004221);; Molecular Function: endopeptidase inhibitor activity (GO:0004866);; Biological Process: ubiquitin-dependent protein catabolic process (GO:0006511);; Biological Process: synaptic transmission (GO:0007268);; Molecular Function: cysteine-type peptidase activity (GO:0008234);; Cellular Component: cell surface (GO:0009986);; Biologica…	K11843|1.60957e-34|cfa:480182|USP14; ubiquitin specific peptidase 14 (tRNA-guanine transglycosylase); K11843 ubiquitin carboxyl-terminal hydrolase 14 [EC:3.4.19.12] (A)	Ubiquitin carboxyl-terminal hydrolase 14 GN=USP14 OS=Pan troglodytes (Chimpanzee) PE=3 SV=2	PREDICTED: ubiquitin carboxyl-terminal hydrolase 14 isoform X3 [Canis lupus familiaris]
Manis_javanica_newGene_1219	[RTKL]	--	Molecular Function: magnesium ion binding (GO:0000287);; Molecular Function: protein serine/threonine kinase activity (GO:0004674);; Molecular Function: ATP binding (GO:0005524);; Biological Process: protein phosphorylation (GO:0006468);; Biological Process: response to oxidative stress (GO:0006979);; Biological Process: intracellular signal transduction (GO:0007243);;	K08835|1.12479e-53|ggo:101147555|serine/threonine-protein kinase OSR1-like; K08835 serine/threonine-protein kinase OSR1/STK39 [EC:2.7.11.1] (A)	Serine/threonine-protein kinase OSR1 OS=Pongo abelii (Sumatran orangutan) PE=2 SV=1	hypothetical protein PANDA_002592 [Ailuropoda melanoleuca]
Manis_javanica_newGene_3776	--	--	--	--	--	gag polyprotein [Trichosurus vulpecula]
Manis_javanica_newGene_13851	--	--	--	--	--	PREDICTED: uncharacterized protein LOC102149235 isoform X1 [Equus caballus]
Manis_javanica_newGene_392	--	--	--	--	--	PREDICTED: uncharacterized protein LOC102258956 [Myotis brandtii]
Manis_javanica_newGene_9313	[I]	Lipid transport and metabolism	Molecular Function: 3-hydroxyisobutyryl-CoA hydrolase activity (GO:0003860);; Cellular Component: mitochondrion (GO:0005739);; Biological Process: valine catabolic process (GO:0006574);;	K05605|1.05237e-47|oas:101111161|HIBCH; 3-hydroxyisobutyryl-CoA hydrolase; K05605 3-hydroxyisobutyryl-CoA hydrolase [EC:3.1.2.4] (A)	3-hydroxyisobutyryl-CoA hydrolase, mitochondrial (Precursor) GN=HIBCH OS=Bos taurus (Bovine) PE=2 SV=1	PREDICTED: 3-hydroxyisobutyryl-CoA hydrolase, mitochondrial [Ovis aries]
Manis_javanica_newGene_7938	--	--	--	--	--	PREDICTED: protein virilizer homolog [Sus scrofa]
Manis_javanica_newGene_6246	--	--	Molecular Function: phosphatase activity (GO:0016791);;	K17616|1.05266e-30|bacu:102998227|CTDSPL2; CTD (carboxy-terminal domain, RNA polymerase II, polypeptide A) small phosphatase like 2; K17616 CTD small phosphatase-like protein 2 [EC:3.1.3.-] (A)	--	PREDICTED: CTD small phosphatase-like protein 2 isoform 3 [Dasypus novemcinctus]
Manis_javanica_newGene_4695	--	--	--	--	--	PREDICTED: pleckstrin homology domain-containing family A member 6 isoform X3 [Myotis davidii]
Manis_javanica_newGene_8141	--	--	Biological Process: protein polyubiquitination (GO:0000209);; Molecular Function: ubiquitin-protein transferase activity (GO:0004842);; Cellular Component: nucleus (GO:0005634);; Cellular Component: cytoplasm (GO:0005737);; Biological Process: protein monoubiquitination (GO:0006513);; Molecular Function: zinc ion binding (GO:0008270);; Cellular Component: SCF ubiquitin ligase complex (GO:0019005)…	K10651|3.03392e-75|cjc:100387049|TRIM21; tripartite motif containing 21; K10651 tripartite motif-containing protein 21 [EC:6.3.2.19] (A)	E3 ubiquitin-protein ligase TRIM21 GN=TRIM21 OS=Bos taurus (Bovine) PE=2 SV=1	PREDICTED: E3 ubiquitin-protein ligase TRIM21 [Galeopterus variegatus]
Manis_javanica_newGene_12943	--	--	Cellular Component: chromatin (GO:0000785);; Cellular Component: nucleoplasm (GO:0005654);; Cellular Component: SMC loading complex (GO:0032116);; Biological Process: maintenance of mitotic sister chromatid cohesion (GO:0034088);; Molecular Function: protein N-terminus binding (GO:0047485);;	K11266|3.31821e-21|ssc:100625621|MAU2 chromatid cohesion factor homolog; K11266 MAternally affected uncoordination (A)	LINE-1 reverse transcriptase homolog OS=Nycticebus coucang (Slow loris) PE=3 SV=1	PREDICTED: MAU2 chromatid cohesion factor homolog, partial [Dasypus novemcinctus]
Manis_javanica_newGene_12671	[TZDR]	--	Biological Process: G1/S transition of mitotic cell cycle (GO:0000082);; Cellular Component: spindle pole (GO:0000922);; Biological Process: regulation of heart rate (GO:0002027);; Molecular Function: calcium ion binding (GO:0005509);; Biological Process: detection of calcium ion (GO:0005513);; Molecular Function: calmodulin binding (GO:0005516);; Cellular Component: nucleus (GO:0005634);; Cellul…	K02183|3.30546e-60|fpg:101919099|CALM1; calmodulin 1 (phosphorylase kinase, delta); K02183 calmodulin (A)	Calmodulin GN=CALM2 OS=Ovis aries (Sheep) PE=2 SV=3	TPA: calmodulin 2-like [Bos taurus]
Manis_javanica_newGene_11860	--	--	Cellular Component: cytoplasmic mRNA processing body (GO:0000932);; Molecular Function: double-stranded DNA binding (GO:0003690);; Molecular Function: double-stranded RNA binding (GO:0003725);; Molecular Function: single-stranded RNA binding (GO:0003727);; Biological Process: regulation of translation (GO:0006417);; Biological Process: multicellular organismal development (GO:0007275);; Cellular …	K18749|2.43464e-11|mcc:705085|LSM14A; LSM14A, SCD6 homolog A (S. cerevisiae); K18749 protein LSM14 (A)	Protein LSM14 homolog A GN=LSM14A OS=Bos taurus (Bovine) PE=2 SV=1	PREDICTED: protein LSM14 homolog A isoform X4 [Galeopterus variegatus]
Manis_javanica_newGene_9714	--	--	--	--	--	PREDICTED: coiled-coil domain-containing protein 114 [Vicugna pacos]
Manis_javanica_newGene_8378	--	--	Molecular Function: protein tyrosine phosphatase activity (GO:0004725);; Biological Process: peptidyl-tyrosine dephosphorylation (GO:0035335);;	K16667|1.85368e-37|shr:100924895|PTPRG; protein tyrosine phosphatase, receptor type, G; K16667 receptor-type tyrosine-protein phosphatase gamma [EC:3.1.3.48] (A)	--	PREDICTED: LOW QUALITY PROTEIN: receptor-type tyrosine-protein phosphatase gamma [Sarcophilus harrisii]
Manis_javanica_newGene_10317	--	--	--	--	--	PREDICTED: uncharacterized protein LOC103673635 [Ursus maritimus]
Manis_javanica_newGene_5724	--	--	Biological Process: blood vessel development (GO:0001568);; Biological Process: in utero embryonic development (GO:0001701);; Biological Process: neural fold formation (GO:0001842);; Molecular Function: sequence-specific DNA binding transcription factor activity (GO:0003700);; Molecular Function: zinc ion binding (GO:0008270);; Biological Process: embryonic body morphogenesis (GO:0010172);; Biolo…	--	--	PREDICTED: transcriptional repressor p66-alpha isoform X1 [Pteropus alecto]
Manis_javanica_newGene_7801	--	--	--	--	--	hypothetical protein CB1_002582005 [Camelus ferus]
Manis_javanica_newGene_4891	--	--	--	--	Transmembrane protein (Precursor) GN=ERVW-1 OS=Hylobates pileatus (Pileated gibbon) PE=3 SV=1	PREDICTED: uncharacterized protein LOC102245440 [Myotis brandtii]
Manis_javanica_newGene_13881	--	--	--	--	LINE-1 reverse transcriptase homolog OS=Nycticebus coucang (Slow loris) PE=3 SV=1	endonuclease/reverse transcriptase [Sus scrofa]
Manis_javanica_newGene_4143	--	--	--	--	--	PREDICTED: uncharacterized protein LOC101281367 [Orcinus orca]
Manis_javanica_newGene_6390	--	--	--	--	--	PREDICTED: uncharacterized protein LOC102729961 [Leptonychotes weddellii]
Manis_javanica_newGene_2194	--	--	--	--	Coiled-coil domain-containing protein 91 GN=CCDC91 OS=Pongo abelii (Sumatran orangutan) PE=2 SV=1	PREDICTED: coiled-coil domain-containing protein 91 isoform X3 [Oryctolagus cuniculus]
Manis_javanica_newGene_4521	--	--	--	--	--	PREDICTED: uncharacterized protein C16orf59 homolog [Chrysochloris asiatica]
Manis_javanica_newGene_3667	--	--	Molecular Function: histone-lysine N-methyltransferase activity (GO:0018024);;	K11426|2.05635e-54|pale:102887843|histone-lysine N-methyltransferase SMYD3-like; K11426 SET and MYND domain-containing protein (A)	--	PREDICTED: uncharacterized protein LOC101338472 [Tursiops truncatus]
Manis_javanica_newGene_3580	--	--	--	--	LINE-1 reverse transcriptase homolog OS=Nycticebus coucang (Slow loris) PE=3 SV=1	endonuclease/reverse transcriptase [Sus scrofa]
Manis_javanica_newGene_8355	--	--	--	--	LINE-1 reverse transcriptase homolog OS=Nycticebus coucang (Slow loris) PE=3 SV=1	endonuclease/reverse transcriptase [Sus scrofa]
Manis_javanica_newGene_2977	--	--	--	--	LINE-1 reverse transcriptase homolog OS=Nycticebus coucang (Slow loris) PE=3 SV=1	hypothetical protein M91_11778 [Bos mutus]
Manis_javanica_newGene_5742	[J]	Translation, ribosomal structure and biogenesis	Biological Process: RNA modification (GO:0009451);; Molecular Function: transferase activity (GO:0016740);; Molecular Function: 4 iron, 4 sulfur cluster binding (GO:0051539);;	K15865|3.07669e-103|bom:102271161|CDKAL1; CDK5 regulatory subunit associated protein 1-like 1; K15865 threonylcarbamoyladenosine tRNA methylthiotransferase CDKAL1 [EC:2.8.4.5] (A)	--	CDK5 regulatory subunit-associated protein 1-like 1, partial [Bos mutus]
Manis_javanica_newGene_9505	--	--	--	K04989|6.32747e-07|bacu:102997414|PKD1L3; polycystic kidney disease 1-like 3; K04989 polycystin 1L3 (A)	--	PREDICTED: LOW QUALITY PROTEIN: polycystic kidney disease protein 1-like 3 [Balaenoptera acutorostrata scammoni]
Manis_javanica_newGene_4189	--	--	Molecular Function: carbohydrate binding (GO:0030246);;	K10069|1.51408e-26|pale:102880480|CLEC1A; C-type lectin domain family 1, member A; K10069 C-type lectin domain family 1 member A (A)	C-type lectin domain family 1 member A GN=CLEC1A OS=Bos taurus (Bovine) PE=2 SV=1	PREDICTED: C-type lectin domain family 1 member A [Echinops telfairi]
Manis_javanica_newGene_11419	--	--	--	--	Uncharacterized protein C12orf29 homolog OS=Bos taurus (Bovine) PE=2 SV=1	PREDICTED: uncharacterized protein C12orf29 homolog-like [Myotis brandtii]
Manis_javanica_newGene_5468	--	--	Molecular Function: cysteine-type endopeptidase activity (GO:0004197);; Biological Process: proteolysis (GO:0006508);; Biological Process: apoptotic process (GO:0006915);;	K13521|4.35534e-14|cfa:485601|caspase-14-like; K13521 caspase 15 (A)	--	Caspase-14 [Pteropus alecto]
Manis_javanica_newGene_10474	--	--	--	--	--	PREDICTED: tigger transposable element-derived protein 1-like [Echinops telfairi]
Manis_javanica_newGene_6030	--	--	Cellular Component: integral component of membrane (GO:0016021);;	--	Probable C-mannosyltransferase DPY19L3 GN=DPY19L3 OS=Pongo abelii (Sumatran orangutan) PE=2 SV=1	Retrovirus-related Pol polyprotein LINE-1 [Pteropus alecto]
Manis_javanica_newGene_3189	--	--	Cellular Component: nucleus (GO:0005634);; Cellular Component: cytoplasm (GO:0005737);; Cellular Component: plasma membrane (GO:0005886);; Cellular Component: BBSome (GO:0034464);; Biological Process: fat cell differentiation (GO:0045444);;	--	--	PREDICTED: protein PTHB1-like [Galeopterus variegatus]
Manis_javanica_newGene_2818	--	--	--	--	LINE-1 reverse transcriptase homolog OS=Nycticebus coucang (Slow loris) PE=3 SV=1	LINE-1 reverse transcriptase-like protein [Bos mutus]
Manis_javanica_newGene_5756	--	--	--	--	--	PREDICTED: E3 ubiquitin-protein ligase RNF8 isoform X4 [Equus przewalskii]
Manis_javanica_newGene_8108	--	--	Cellular Component: intracellular (GO:0005622);; Biological Process: multicellular organismal development (GO:0007275);; Biological Process: anatomical structure morphogenesis (GO:0009653);; Biological Process: peptidyl-tyrosine phosphorylation (GO:0018108);; Cellular Component: cell leading edge (GO:0031252);; Cellular Component: cell projection (GO:0042995);; Biological Process: single-organism…	--	--	PREDICTED: abl interactor 1-like, partial [Galeopterus variegatus]
Manis_javanica_newGene_11972	--	--	Molecular Function: nucleic acid binding (GO:0003676);; Biological Process: viral process (GO:0016032);; Molecular Function: metal ion binding (GO:0046872);;	--	--	gag polyprotein [Odocoileus hemionus]
Manis_javanica_newGene_8019	--	--	Molecular Function: catalytic activity (GO:0003824);; Cellular Component: nucleus (GO:0005634);; Cellular Component: cytosol (GO:0005829);; Cellular Component: plasma membrane (GO:0005886);; Biological Process: positive regulation of abscisic acid-activated signaling pathway (GO:0009789);; Molecular Function: phosphatidylinositol-5-phosphate binding (GO:0010314);; Cellular Component: cortical act…	--	--	PREDICTED: lanC-like protein 2 [Ursus maritimus]
Manis_javanica_newGene_9603	--	--	Molecular Function: structural constituent of ribosome (GO:0003735);; Cellular Component: mitochondrion (GO:0005739);; Cellular Component: ribosome (GO:0005840);; Biological Process: translation (GO:0006412);;	K02926|8.24222e-29|chx:102180843|MRPL4; mitochondrial ribosomal protein L4; K02926 large subunit ribosomal protein L4 (A)	39S ribosomal protein L4, mitochondrial GN=MRPL4 OS=Bos taurus (Bovine) PE=1 SV=1	39S ribosomal protein L4, mitochondrial [Myotis brandtii]
Manis_javanica_newGene_11946	--	--	Molecular Function: GTP binding (GO:0005525);; Biological Process: small GTPase mediated signal transduction (GO:0007264);; Biological Process: protein transport (GO:0015031);;	K07893|8.30007e-40|ecb:100065545|ras-related protein Rab-6C-like; K07893 Ras-related protein Rab-6A (A)	Ras-related protein Rab-6A GN=RAB6A OS=Pongo abelii (Sumatran orangutan) PE=2 SV=3	PREDICTED: LOW QUALITY PROTEIN: ras-related protein Rab-6C-like [Equus caballus]
Manis_javanica_newGene_170	--	--	--	--	--	unnamed protein product [Canis lupus familiaris]
Manis_javanica_newGene_13742	[P]	Inorganic ion transport and metabolism	Biological Process: metabolic process (GO:0008152);; Molecular Function: sulfuric ester hydrolase activity (GO:0008484);;	K01131|5.66694e-28|ngi:103751216|Sts; steroid sulfatase (microsomal), isozyme S; K01131 steryl-sulfatase [EC:3.1.6.2] (A)	Arylsulfatase E (Precursor) GN=ARSE OS=Macaca fascicularis (Crab-eating macaque) PE=2 SV=1	PREDICTED: steryl-sulfatase isoform X2 [Balaenoptera acutorostrata scammoni]
Manis_javanica_newGene_9762	--	--	Molecular Function: binding (GO:0005488);;	--	--	Pol protein [Ovis aries]
Manis_javanica_newGene_9805	--	--	Cellular Component: mitochondrion (GO:0005739);; Biological Process: steroid metabolic process (GO:0008202);; Molecular Function: electron carrier activity (GO:0009055);; Biological Process: biosynthetic process (GO:0009058);; Molecular Function: protein homodimerization activity (GO:0042803);; Biological Process: oxidation-reduction process (GO:0055114);;	--	Adrenodoxin GN=FDX1 OS=Ovis aries (Sheep) PE=1 SV=2	PREDICTED: adrenodoxin, mitochondrial [Equus caballus]
Manis_javanica_newGene_7556	--	--	--	--	--	PREDICTED: leucine-rich repeat-containing protein 37A2 [Canis lupus familiaris]
Manis_javanica_newGene_3483	--	--	--	K11471|2.42187e-42|hsa:171023|ASXL1, BOPS, MDS; additional sex combs like transcriptional regulator 1; K11471 additional sex combs-like protein (A)	--	PREDICTED: putative Polycomb group protein ASXL1 [Galeopterus variegatus]
Manis_javanica_newGene_6564	--	--	--	--	--	hypothetical protein PANDA_022259 [Ailuropoda melanoleuca]
Manis_javanica_newGene_3566	--	--	--	--	LINE-1 reverse transcriptase homolog OS=Nycticebus coucang (Slow loris) PE=3 SV=1	unnamed protein product [Canis lupus familiaris]
Manis_javanica_newGene_2578	--	--	Molecular Function: SNAP receptor activity (GO:0005484);; Biological Process: intracellular protein transport (GO:0006886);; Cellular Component: membrane (GO:0016020);;	--	Syntaxin-18 GN=STX18 OS=Pongo abelii (Sumatran orangutan) PE=2 SV=1	PREDICTED: syntaxin-18 [Equus przewalskii]
Manis_javanica_newGene_7874	--	--	Molecular Function: protein tyrosine phosphatase activity (GO:0004725);; Cellular Component: nucleus (GO:0005634);; Cellular Component: cytoplasm (GO:0005737);; Cellular Component: plasma membrane (GO:0005886);; Biological Process: transmembrane receptor protein tyrosine phosphatase signaling pathway (GO:0007185);; Biological Process: regulation of mast cell activation (GO:0033003);; Biological P…	K18033|9.33933e-32|ocu:100343170|PTPRE; protein tyrosine phosphatase, receptor type, E; K18033 receptor-type tyrosine-protein phosphatase epsilon [EC:3.1.3.48] (A)	Receptor-type tyrosine-protein phosphatase F (Precursor) GN=PTPRF OS=Bos taurus (Bovine) PE=2 SV=1	PREDICTED: LOW QUALITY PROTEIN: receptor-type tyrosine-protein phosphatase epsilon [Oryctolagus cuniculus]
Manis_javanica_newGene_11499	--	--	--	--	Uncharacterized protein C11orf74 homolog OS=Bos taurus (Bovine) PE=2 SV=1	PREDICTED: uncharacterized protein C11orf74 homolog isoform X4 [Mustela putorius furo]
Manis_javanica_newGene_13219	--	--	--	--	--	PREDICTED: collagen alpha-1(III) chain-like [Camelus ferus]
Manis_javanica_newGene_6619	--	--	--	K04491|2.69457e-35|aml:100467719|transcription factor 7-like 2-like; K04491 transcription factor 7-like 2 (A)	--	Transcription factor 7-like 2 [Myotis brandtii]
Manis_javanica_newGene_12183	--	--	Molecular Function: sequence-specific DNA binding transcription factor activity (GO:0003700);; Cellular Component: nucleus (GO:0005634);; Biological Process: regulation of transcription, DNA-templated (GO:0006355);; Molecular Function: zinc ion binding (GO:0008270);; Molecular Function: sequence-specific DNA binding (GO:0043565);;	K09380|0|shr:100926103|ZFHX4; zinc finger homeobox 4; K09380 zinc finger homeobox protein 4 (A)	--	PREDICTED: LOW QUALITY PROTEIN: zinc finger homeobox protein 4 [Loxodonta africana]
Manis_javanica_newGene_10592	--	--	Cellular Component: virion part (GO:0044423);;	--	Transmembrane protein (Precursor) GN=ERVW-1 OS=Pongo pygmaeus (Bornean orangutan) PE=3 SV=1	envelope polyprotein [Felis catus]
Manis_javanica_newGene_9508	--	--	--	K16543|5.01801e-10|cfa:476497|CEP89, CCDC123; centrosomal protein 89kDa; K16543 centrosomal protein CEP89 (A)	--	PREDICTED: centrosomal protein of 89 kDa isoform X3 [Canis lupus familiaris]
Manis_javanica_newGene_2405	--	--	Molecular Function: RNA binding (GO:0003723);; Biological Process: RNA processing (GO:0006396);;	K13166|2.46764e-28|ptr:468774|SUGP2, SFRS14; SURP and G patch domain containing 2; K13166 splicing factor, arginine/serine-rich 14 (A)	RNA-binding protein 5 GN=RBM5 OS=Bos taurus (Bovine) PE=2 SV=1	PREDICTED: SURP and G-patch domain-containing protein 2 isoform X1 [Ailuropoda melanoleuca]
Manis_javanica_newGene_12772	--	--	--	--	--	Zinc finger protein 169, partial [Pteropus alecto]
Manis_javanica_newGene_2736	--	--	--	--	--	PREDICTED: serine/arginine repetitive matrix protein 3-like isoform X2 [Monodelphis domestica]
Manis_javanica_newGene_12384	--	--	Molecular Function: phospholipid binding (GO:0005543);; Cellular Component: protein complex (GO:0043234);; Cellular Component: synapse (GO:0045202);;	--	--	PREDICTED: beta-1-syntrophin-like [Physeter catodon]
Manis_javanica_newGene_4436	--	--	--	--	LINE-1 reverse transcriptase homolog OS=Nycticebus coucang (Slow loris) PE=3 SV=1	hypothetical protein M91_12176, partial [Bos mutus]
Manis_javanica_newGene_4352	--	--	Biological Process: vasculogenesis (GO:0001570);; Biological Process: in utero embryonic development (GO:0001701);; Biological Process: endothelial cell morphogenesis (GO:0001886);; Biological Process: lymph vessel development (GO:0001945);; Biological Process: lymph circulation (GO:0003017);; Biological Process: cardiac atrium morphogenesis (GO:0003209);; Biological Process: ventricular septum d…	--	--	PREDICTED: protein HEG homolog 1-like, partial [Lipotes vexillifer]
Manis_javanica_newGene_11471	--	--	--	--	--	PREDICTED: LOW QUALITY PROTEIN: speedy protein E4-like, partial [Galeopterus variegatus]
Manis_javanica_newGene_8742	--	--	--	--	--	PREDICTED: MAM and LDL-receptor class A domain-containing protein 1 [Balaenoptera acutorostrata scammoni]
Manis_javanica_newGene_6399	--	--	--	K02981|6.35591e-19|cjc:100393981|uncharacterized LOC100393981; K02981 small subunit ribosomal protein S2e (A)	--	PREDICTED: collagen alpha-1(I) chain-like isoform X1 [Bubalus bubalis]
Manis_javanica_newGene_8357	--	--	--	--	--	PREDICTED: uncharacterized protein LOC101671207 [Mustela putorius furo]
Manis_javanica_newGene_11363	--	--	Molecular Function: nucleotide binding (GO:0000166);; Molecular Function: transcription coactivator activity (GO:0003713);; Molecular Function: poly(A) binding (GO:0008143);; Biological Process: positive regulation of pathway-restricted SMAD protein phosphorylation (GO:0010862);; Biological Process: positive regulation of SMAD protein import into nucleus (GO:0060391);;	--	--	PREDICTED: uncharacterized protein LOC101339391 [Tursiops truncatus]
Manis_javanica_newGene_2291	--	--	--	--	--	PREDICTED: uncharacterized protein LOC103544691, partial [Equus przewalskii]
Manis_javanica_newGene_11012	--	--	Biological Process: proteolysis (GO:0006508);; Molecular Function: metallopeptidase activity (GO:0008237);; Molecular Function: peptidyl-dipeptidase activity (GO:0008241);; Cellular Component: integral component of membrane (GO:0016021);;	--	Collectrin (Precursor) GN=TMEM27 OS=Bos taurus (Bovine) PE=2 SV=1	PREDICTED: collectrin-like [Leptonychotes weddellii]
Manis_javanica_newGene_5728	--	--	--	K09173|4.68285e-15|hgl:101703619|Rfx1; regulatory factor X, 1 (influences HLA class II expression); K09173 regulatory factor X 1/2/3 (A)	--	--
Manis_javanica_newGene_10280	--	--	Biological Process: protein import into nucleus, translocation (GO:0000060);; Molecular Function: GTPase activity (GO:0003924);; Molecular Function: GTP binding (GO:0005525);; Molecular Function: phospholipid binding (GO:0005543);; Cellular Component: nucleus (GO:0005634);; Cellular Component: cytoplasm (GO:0005737);; Molecular Function: ARF GTPase activator activity (GO:0008060);; Molecular Func…	K12491|1.17656e-27|pbi:103065737|arf-GAP with GTPase, ANK repeat and PH domain-containing protein 1-like; K12491 Arf-GAP with GTPase, ANK repeat and PH domain-containing protein 1/3 (A)	--	PREDICTED: arf-GAP with GTPase, ANK repeat and PH domain-containing protein 1-like, partial [Tursiops truncatus]
Manis_javanica_newGene_12784	--	--	--	--	Ig heavy chain V region MOO OS=Canis familiaris (Dog) PE=1 SV=1	Ig heavy chain V-III region VH26 [Myotis davidii]
Manis_javanica_newGene_4626	--	--	--	--	LINE-1 reverse transcriptase homolog OS=Nycticebus coucang (Slow loris) PE=3 SV=1	hypothetical protein M91_07252 [Bos mutus]
Manis_javanica_newGene_1480	--	--	--	--	--	PREDICTED: collagen alpha-2(I) chain-like [Oryctolagus cuniculus]
Manis_javanica_newGene_12613	--	--	--	--	--	PREDICTED: PTB-containing, cubilin and LRP1-interacting protein isoform X1 [Canis lupus familiaris]
Manis_javanica_newGene_8367	--	--	Molecular Function: signal transducer activity (GO:0004871);; Molecular Function: structural molecule activity (GO:0005198);; Cellular Component: endoplasmic reticulum (GO:0005783);; Cellular Component: microtubule (GO:0005874);; Cellular Component: plasma membrane (GO:0005886);; Cellular Component: tight junction (GO:0005923);; Biological Process: cell death (GO:0008219);; Biological Process: ne…	K06096|2.31755e-51|cjc:100394296|VAPA; VAMP (vesicle-associated membrane protein)-associated protein A, 33kDa; K06096 vesicle-associated membrane protein-associated protein A (A)	Vesicle-associated membrane protein-associated protein A GN=VAPA OS=Pongo abelii (Sumatran orangutan) PE=2 SV=2	PREDICTED: vesicle-associated membrane protein-associated protein A [Balaenoptera acutorostrata scammoni]
Manis_javanica_newGene_9085	--	--	--	--	LINE-1 reverse transcriptase homolog OS=Nycticebus coucang (Slow loris) PE=3 SV=1	hypothetical protein M91_12176, partial [Bos mutus]
Manis_javanica_newGene_3253	--	--	--	--	--	PREDICTED: protein PTHB1-like, partial [Tursiops truncatus]
Manis_javanica_newGene_3903	--	--	--	--	--	hypothetical protein CB1_001026008 [Camelus ferus]
Manis_javanica_newGene_6277	--	--	Cellular Component: sarcoglycan complex (GO:0016012);; Cellular Component: integral component of membrane (GO:0016021);;	K12563|3.76993e-63|fca:101089742|delta-sarcoglycan-like; K12563 delta-sarcoglycan (A)	Gamma-sarcoglycan GN=SGCG OS=Canis familiaris (Dog) PE=3 SV=1	PREDICTED: delta-sarcoglycan, partial [Elephantulus edwardii]
Manis_javanica_newGene_11356	--	--	--	--	--	PREDICTED: ankyrin repeat and SAM domain-containing protein 3 [Sus scrofa]
Manis_javanica_newGene_11295	--	--	--	--	--	PREDICTED: ankyrin repeat domain-containing protein 26-like [Physeter catodon]
Manis_javanica_newGene_13999	--	--	Molecular Function: tropomyosin binding (GO:0005523);; Biological Process: muscle contraction (GO:0006936);; Cellular Component: COP9 signalosome (GO:0008180);; Biological Process: adult locomotory behavior (GO:0008344);; Cellular Component: membrane (GO:0016020);; Cellular Component: myofibril (GO:0030016);; Biological Process: myofibril assembly (GO:0030239);; Cellular Component: cortical cytos…	K10370|2.27505e-35|oaa:100092472|TMOD1; tropomodulin 1; K10370 tropomodulin (A)	Tropomodulin-1 GN=TMOD1 OS=Bos taurus (Bovine) PE=2 SV=1	tropomodulin 1 [Sus scrofa]
Manis_javanica_newGene_3908	--	--	--	--	Ig kappa chain V region BS-5 OS=Oryctolagus cuniculus (Rabbit) PE=1 SV=1	immunoglobulin kappa chain variable region [Equus caballus]
Manis_javanica_newGene_6608	--	--	--	K10306|2.794e-25|mgp:100547872|FBXO28; F-box protein 28; K10306 F-box protein 28 (A)	F-box only protein 28 GN=FBXO28 OS=Bos taurus (Bovine) PE=2 SV=1	PREDICTED: F-box only protein 28 isoform 2 [Trichechus manatus latirostris]
Manis_javanica_newGene_2353	--	--	Molecular Function: glutathione transferase activity (GO:0004364);; Molecular Function: glutathione peroxidase activity (GO:0004602);; Cellular Component: mitochondrial outer membrane (GO:0005741);; Cellular Component: mitochondrial inner membrane (GO:0005743);; Cellular Component: endoplasmic reticulum membrane (GO:0005789);; Biological Process: glutathione metabolic process (GO:0006749);; Cellu…	K00799|9.13963e-10|myd:102764869|MGST1; microsomal glutathione S-transferase 1; K00799 glutathione S-transferase [EC:2.5.1.18] (A)	Microsomal glutathione S-transferase 1 GN=MGST1 OS=Sus scrofa (Pig) PE=2 SV=3	Microsomal glutathione S-transferase 1 [Pteropus alecto]
Manis_javanica_newGene_3003	--	--	--	--	--	endonuclease/reverse transcriptase [Sus scrofa]
Manis_javanica_newGene_7420	[R]	General function prediction only	--	K04538|1.24178e-62|myd:102761136|GNB4; guanine nucleotide binding protein (G protein), beta polypeptide 4; K04538 guanine nucleotide-binding protein subunit beta-4 (A)	Guanine nucleotide-binding protein G(I)/G(S)/G(T) subunit beta-2 GN=GNB2 OS=Bos taurus (Bovine) PE=2 SV=3	PREDICTED: guanine nucleotide-binding protein subunit beta-4 [Myotis davidii]
Manis_javanica_newGene_35	--	--	--	--	--	PREDICTED: envelope glycoprotein-like [Mustela putorius furo]
Manis_javanica_newGene_189	--	--	--	--	Ig kappa chain V region 3374 OS=Oryctolagus cuniculus (Rabbit) PE=1 SV=1	immunoglobulin kappa chain variable region [Equus caballus]
Manis_javanica_newGene_6989	--	--	--	--	Natural cytotoxicity triggering receptor 3 ligand 1 (Precursor) GN=NCR3LG1 OS=Pongo abelii (Sumatran orangutan) PE=2 SV=1	PREDICTED: mRNA cap guanine-N7 methyltransferase [Orycteropus afer afer]
Manis_javanica_newGene_14026	[R]	General function prediction only	Cellular Component: Golgi membrane (GO:0000139);; Biological Process: cytokinesis (GO:0000910);; Biological Process: kidney development (GO:0001822);; Molecular Function: GTPase activity (GO:0003924);; Molecular Function: GTP binding (GO:0005525);; Cellular Component: nucleus (GO:0005634);; Cellular Component: centrosome (GO:0005813);; Cellular Component: spindle microtubule (GO:0005876);; Cellul…	K07944|4.74009e-30|mmu:56350|Arl3; ADP-ribosylation factor-like 3; K07944 ADP-ribosylation factor-like protein 3 (A)	ADP-ribosylation factor-like protein 3 GN=ARL3 OS=Sus scrofa (Pig) PE=2 SV=1	PREDICTED: ADP-ribosylation factor-like protein 3, partial [Tursiops truncatus]
Manis_javanica_newGene_10992	--	--	--	--	--	PREDICTED: porimin [Equus caballus]
Manis_javanica_newGene_11046	--	--	Molecular Function: structural constituent of ribosome (GO:0003735);; Cellular Component: mitochondrion (GO:0005739);; Cellular Component: ribosome (GO:0005840);; Biological Process: translation (GO:0006412);;	K02926|3.04321e-37|cfr:102515657|MRPL4; mitochondrial ribosomal protein L4; K02926 large subunit ribosomal protein L4 (A)	39S ribosomal protein L4, mitochondrial GN=MRPL4 OS=Bos taurus (Bovine) PE=1 SV=1	PREDICTED: 39S ribosomal protein L4, mitochondrial [Camelus ferus]
Manis_javanica_newGene_7983	--	--	Molecular Function: thiamine diphosphokinase activity (GO:0004788);; Molecular Function: ATP binding (GO:0005524);; Cellular Component: cytoplasm (GO:0005737);; Biological Process: thiamine metabolic process (GO:0006772);; Biological Process: thiamine diphosphate biosynthetic process (GO:0009229);; Molecular Function: kinase activity (GO:0016301);;	K00949|1.58355e-40|cfa:475515|TPK1; thiamin pyrophosphokinase 1; K00949 thiamine pyrophosphokinase [EC:2.7.6.2] (A)	Thiamin pyrophosphokinase 1 GN=TPK1 OS=Bos taurus (Bovine) PE=2 SV=1	PREDICTED: thiamin pyrophosphokinase 1 [Mustela putorius furo]
Manis_javanica_newGene_12290	--	--	Molecular Function: microtubule motor activity (GO:0003777);; Cellular Component: kinesin complex (GO:0005871);; Biological Process: microtubule-based movement (GO:0007018);; Biological Process: cell communication (GO:0007154);; Molecular Function: phosphatidylinositol binding (GO:0035091);;	K17935|1.08698e-43|nle:100588833|sorting nexin-29-like; K17935 sorting nexin-29 (A)	Sorting nexin-29 GN=SNX29 OS=Bos taurus (Bovine) PE=2 SV=1	PREDICTED: sorting nexin-29-like, partial [Leptonychotes weddellii]
Manis_javanica_newGene_6172	--	--	Biological Process: mRNA splicing, via spliceosome (GO:0000398);; Molecular Function: RNA binding (GO:0003723);; Cellular Component: spliceosomal complex (GO:0005681);;	K12863|8.84949e-18|ptg:102966439|spliceosome-associated protein CWC15 homolog; K12863 protein CWC15 (A)	Spliceosome-associated protein CWC15 homolog GN=CWC15 OS=Pongo abelii (Sumatran orangutan) PE=2 SV=1	PREDICTED: spliceosome-associated protein CWC15 homolog [Panthera tigris altaica]
Manis_javanica_newGene_4261	--	--	--	--	--	TPA: hypothetical protein BOS_23094 [Bos taurus]
Manis_javanica_newGene_4087	--	--	--	--	--	PREDICTED: methyltransferase-like protein 25-like isoform X1 [Bubalus bubalis]
Manis_javanica_newGene_13459	--	--	Molecular Function: calcium ion binding (GO:0005509);; Cellular Component: mitochondrion (GO:0005739);;	--	--	PREDICTED: calcium uptake protein 2, mitochondrial [Galeopterus variegatus]
Manis_javanica_newGene_13714	--	--	--	--	--	scaffold attachment factor B2 isoform 1 [Camelus ferus]
Manis_javanica_newGene_6777	--	--	--	--	--	Bromodomain adjacent to zinc finger domain protein 2B [Tupaia chinensis]
Manis_javanica_newGene_5096	--	--	Cellular Component: nucleus (GO:0005634);; Molecular Function: calcium-dependent protein binding (GO:0048306);;	--	S100P-binding protein OS=Bos taurus (Bovine) PE=2 SV=1	PREDICTED: S100P-binding protein isoform X4 [Capra hircus]
Manis_javanica_newGene_4353	--	--	Biological Process: vasculogenesis (GO:0001570);; Biological Process: in utero embryonic development (GO:0001701);; Biological Process: endothelial cell morphogenesis (GO:0001886);; Biological Process: lymph vessel development (GO:0001945);; Biological Process: lymph circulation (GO:0003017);; Biological Process: cardiac atrium morphogenesis (GO:0003209);; Biological Process: ventricular septum d…	--	--	PREDICTED: protein HEG homolog 1-like, partial [Lipotes vexillifer]
Manis_javanica_newGene_6276	[R]	General function prediction only	Molecular Function: RNA polymerase II core promoter proximal region sequence-specific DNA binding (GO:0000978);; Biological Process: in utero embryonic development (GO:0001701);; Biological Process: neural tube closure (GO:0001843);; Biological Process: respiratory system process (GO:0003016);; Biological Process: heart development (GO:0007507);; Biological Process: somite rostral/caudal axis spe…	K11447|8.27356e-72|ngi:103740770|lysine-specific demethylase 6A-like; K11447 histone demethylase [EC:1.14.11.-] (A)	Histone demethylase UTY GN=UTY OS=Pan troglodytes (Chimpanzee) PE=2 SV=1	PREDICTED: histone demethylase UTY-like, partial [Myotis davidii]
Manis_javanica_newGene_2227	[M]	Cell wall/membrane/envelope biogenesis	Molecular Function: transferase activity, transferring glycosyl groups (GO:0016757);;	K03842|3.91446e-56|lve:103086066|ALG1; ALG1, chitobiosyldiphosphodolichol beta-mannosyltransferase; K03842 beta-1,4-mannosyltransferase [EC:2.4.1.142] (A)	Chitobiosyldiphosphodolichol beta-mannosyltransferase GN=ALG1 OS=Pongo abelii (Sumatran orangutan) PE=2 SV=1	PREDICTED: chitobiosyldiphosphodolichol beta-mannosyltransferase [Ceratotherium simum simum]
Manis_javanica_newGene_13487	--	--	Cellular Component: chromatin (GO:0000785);; Cellular Component: nucleoplasm (GO:0005654);; Cellular Component: SMC loading complex (GO:0032116);; Biological Process: maintenance of mitotic sister chromatid cohesion (GO:0034088);; Molecular Function: protein N-terminus binding (GO:0047485);;	K11266|2.06469e-25|ssc:100625621|MAU2 chromatid cohesion factor homolog; K11266 MAternally affected uncoordination (A)	--	MAU2 chromatid cohesion factor like protein [Tupaia chinensis]
Manis_javanica_newGene_1404	--	--	Molecular Function: sequence-specific DNA binding RNA polymerase II transcription factor activity (GO:0000981);; Molecular Function: transcription coactivator activity (GO:0003713);; Cellular Component: nucleus (GO:0005634);; Biological Process: regulation of transcription from RNA polymerase II promoter (GO:0006357);;	--	SCAN domain-containing protein 1 GN=SCAND1 OS=Bos taurus (Bovine) PE=2 SV=1	PREDICTED: zinc finger and SCAN domain-containing protein 30-like isoform 1 [Odobenus rosmarus divergens]
Manis_javanica_newGene_7705	--	--	Cellular Component: nucleoplasm (GO:0005654);; Cellular Component: cytoplasm (GO:0005737);; Biological Process: double-strand break repair (GO:0006302);; Biological Process: termination of RNA polymerase II transcription (GO:0006369);; Biological Process: circadian rhythm (GO:0007623);;	K10706|2.62058e-90|ecb:100066679|SETX; senataxin; K10706 senataxin [EC:3.6.4.-] (A)	--	PREDICTED: probable helicase senataxin isoform X2 [Equus przewalskii]
Manis_javanica_newGene_5363	[CI]	--	Molecular Function: cytochrome-b5 reductase activity, acting on NAD(P)H (GO:0004128);; Cellular Component: endoplasmic reticulum (GO:0005783);; Biological Process: generation of precursor metabolites and energy (GO:0006091);; Biological Process: superoxide metabolic process (GO:0006801);; Molecular Function: NAD(P)H oxidase activity (GO:0016174);; Molecular Function: heme binding (GO:0020037);; B…	--	Cytochrome b5 reductase 4 GN=CYB5R4 OS=Bos taurus (Bovine) PE=2 SV=1	PREDICTED: cytochrome b5 reductase 4-like [Galeopterus variegatus]
Manis_javanica_newGene_3193	--	--	--	--	--	PREDICTED: rho GTPase-activating protein 20-like [Ursus maritimus]
Manis_javanica_newGene_6573	--	--	--	--	--	hypothetical protein PAL_GLEAN10005870 [Pteropus alecto]
Manis_javanica_newGene_1105	--	--	--	K11842|5.48865e-06|mcc:721611|ubiquitin carboxyl-terminal hydrolase 12-like; K11842 ubiquitin carboxyl-terminal hydrolase 12/46 [EC:3.4.19.12] (A)	Ubiquitin carboxyl-terminal hydrolase 12 GN=USP12 OS=Bos taurus (Bovine) PE=2 SV=1	PREDICTED: ubiquitin carboxyl-terminal hydrolase 12-like [Elephantulus edwardii]
Manis_javanica_newGene_11300	--	--	--	--	--	PREDICTED: uncharacterized protein LOC102412625 [Bubalus bubalis]
Manis_javanica_newGene_7388	--	--	Biological Process: nervous system development (GO:0007399);; Molecular Function: zinc ion binding (GO:0008270);; Cellular Component: nBAF complex (GO:0071565);;	--	--	hypothetical protein PANDA_009009 [Ailuropoda melanoleuca]
Manis_javanica_newGene_10444	[TZDR]	--	Molecular Function: calcium ion binding (GO:0005509);;	K02183|1.79129e-33|myd:102772812|CALML3; calmodulin-like 3; K02183 calmodulin (A)	Calmodulin GN=CALM2 OS=Ovis aries (Sheep) PE=2 SV=3	PREDICTED: calmodulin-like protein 3 [Myotis brandtii]
Manis_javanica_newGene_6543	--	--	--	--	--	PREDICTED: serine/arginine repetitive matrix protein 3-like [Physeter catodon]
Manis_javanica_newGene_6758	--	--	--	--	--	hypothetical protein PAL_GLEAN10018248 [Pteropus alecto]
Manis_javanica_newGene_3777	--	--	--	--	LINE-1 reverse transcriptase homolog OS=Nycticebus coucang (Slow loris) PE=3 SV=1	Retrovirus-related Pol polyprotein LINE-1 [Pteropus alecto]
Manis_javanica_newGene_7232	--	--	--	--	Transmembrane protein (Precursor) GN=ERVFRD-1 OS=Macaca fascicularis (Crab-eating macaque) PE=3 SV=1	PREDICTED: HERV-W_7q21.2 provirus ancestral Env polyprotein-like [Elephantulus edwardii]
Manis_javanica_newGene_8627	--	--	Biological Process: metabolic process (GO:0008152);; Molecular Function: transferase activity, transferring hexosyl groups (GO:0016758);;	K00699|3.05106e-15|ssc:100515741|UDP-glucuronosyltransferase 2B18-like; K00699 glucuronosyltransferase [EC:2.4.1.17] (A)	UDP-glucuronosyltransferase 2B18 (Precursor) GN=UGT2B18 OS=Macaca fascicularis (Crab-eating macaque) PE=1 SV=1	PREDICTED: UDP-glucuronosyltransferase 2B31-like [Bubalus bubalis]
Manis_javanica_newGene_8938	--	--	Biological Process: regulation of chromatin assembly or disassembly (GO:0001672);; Molecular Function: protein serine/threonine kinase activity (GO:0004674);; Molecular Function: ATP binding (GO:0005524);; Cellular Component: nucleus (GO:0005634);; Biological Process: protein phosphorylation (GO:0006468);; Biological Process: intracellular protein transport (GO:0006886);; Biological Process: intr…	K08864|1.2427e-18|ptr:459729|TLK1; tousled-like kinase 1; K08864 tousled-like kinase [EC:2.7.11.1] (A)	--	PREDICTED: serine/threonine-protein kinase tousled-like 1, partial [Galeopterus variegatus]
Manis_javanica_newGene_8833	--	--	--	K08022|1.67607e-07|tup:102494778|arachidonate 8S-lipoxygenase-like; K08022 arachidonate 15-lipoxygenase (second type) / 8-lipoxygenase (S-type) [EC:1.13.11.33 1.13.11.-] (A)	--	Arachidonate 15-lipoxygenase B [Tupaia chinensis]
Manis_javanica_newGene_14017	--	--	Biological Process: proteolysis (GO:0006508);; Molecular Function: peptidase activity (GO:0008233);;	K11856|2.29213e-111|ecb:100073074|USP43; ubiquitin specific peptidase 43; K11856 ubiquitin carboxyl-terminal hydrolase 43 [EC:3.4.19.12] (A)	--	PREDICTED: ubiquitin carboxyl-terminal hydrolase 43-like, partial [Leptonychotes weddellii]
Manis_javanica_newGene_12146	--	--	--	K17273|2.32304e-21|nle:100593057|FCRL6; Fc receptor-like 6; K17273 Fc receptor-like protein 6 (A)	--	PREDICTED: Fc receptor-like protein 6 [Tursiops truncatus]
Manis_javanica_newGene_13798	--	--	--	K06566|4.18496e-08|umr:103671033|interferon-induced transmembrane protein 3-like; K06566 interferon induced transmembrane protein (A)	--	PREDICTED: interferon-induced transmembrane protein 3-like [Ursus maritimus]
Manis_javanica_newGene_8273	[O]	Posttranslational modification, protein turnover, chaperones	Molecular Function: ATP-dependent peptidase activity (GO:0004176);; Molecular Function: serine-type endopeptidase activity (GO:0004252);; Molecular Function: ATP binding (GO:0005524);; Biological Process: misfolded or incompletely synthesized protein catabolic process (GO:0006515);;	K08675|2.32527e-37|ecb:100065045|LONP1; lon peptidase 1, mitochondrial; K08675 Lon-like ATP-dependent protease [EC:3.4.21.-] (A)	Lon protease homolog, mitochondrial {ECO:0000255|HAMAP-Rule:MF_03120} (Precursor) OS=Bos taurus (Bovine) PE=1 SV=1	PREDICTED: lon protease homolog, mitochondrial [Equus caballus]
Manis_javanica_newGene_13365	[QR]	--	--	--	Methyltransferase-like protein 2 GN=METTL2 OS=Bos taurus (Bovine) PE=2 SV=1	PREDICTED: methyltransferase-like protein 2A [Myotis davidii]
Manis_javanica_newGene_4914	--	--	--	K03267|1.45416e-13|myd:102764511|GSPT1; G1 to S phase transition 1; K03267 peptide chain release factor subunit 3 (A)	--	PREDICTED: eukaryotic peptide chain release factor GTP-binding subunit ERF3A isoform X1 [Chrysochloris asiatica]
Manis_javanica_newGene_1301	--	--	--	--	LINE-1 reverse transcriptase homolog OS=Nycticebus coucang (Slow loris) PE=3 SV=1	hypothetical protein M91_20933 [Bos mutus]
Manis_javanica_newGene_6389	--	--	--	--	--	PREDICTED: uncharacterized protein C7orf73 homolog [Chrysochloris asiatica]
Manis_javanica_newGene_1254	--	--	--	K16542|9.88115e-23|pale:102896201|CDK5RAP2; CDK5 regulatory subunit associated protein 2; K16542 CDK5 regulatory subunit-associated protein 2 (A)	CDK5 regulatory subunit-associated protein 2 GN=CDK5RAP2 OS=Pan troglodytes (Chimpanzee) PE=2 SV=1	PREDICTED: CDK5 regulatory subunit-associated protein 2 isoform X1 [Pteropus alecto]
Manis_javanica_newGene_12358	--	--	--	K06552|5.07249e-12|myb:102241761|CD177 antigen-like; K06552 CD177 antigen (A)	--	PREDICTED: LOW QUALITY PROTEIN: CD177 antigen [Bubalus bubalis]
Manis_javanica_newGene_5379	--	--	Molecular Function: G-protein coupled receptor binding (GO:0001664);; Molecular Function: GTPase activity (GO:0003924);; Molecular Function: signal transducer activity (GO:0004871);; Molecular Function: GTP binding (GO:0005525);; Cellular Component: heterotrimeric G-protein complex (GO:0005834);; Biological Process: GTP catabolic process (GO:0006184);; Biological Process: adenylate cyclase-modula…	--	Guanine nucleotide-binding protein subunit alpha-14 GN=GNA14 OS=Bos taurus (Bovine) PE=2 SV=1	PREDICTED: guanine nucleotide-binding protein subunit alpha-14 isoform X1 [Oryctolagus cuniculus]
Manis_javanica_newGene_14024	--	--	Biological Process: response to hypoxia (GO:0001666);; Biological Process: trophectodermal cell differentiation (GO:0001829);; Biological Process: liver development (GO:0001889);; Biological Process: placenta development (GO:0001890);; Biological Process: germinal center B cell differentiation (GO:0002314);; Biological Process: positive regulation of germinal center formation (GO:0002636);; Biolo…	K01488|2.47108e-32|cfr:102512829|ADA; adenosine deaminase; K01488 adenosine deaminase [EC:3.5.4.4] (A)	Adenosine deaminase GN=ADA OS=Bos taurus (Bovine) PE=1 SV=3	PREDICTED: adenosine deaminase [Galeopterus variegatus]
Manis_javanica_newGene_11283	--	--	--	--	--	PREDICTED: protein FAM169B [Panthera tigris altaica]
Manis_javanica_newGene_2382	--	--	Biological Process: regulation of transcription, DNA-templated (GO:0006355);; Biological Process: CENP-A containing nucleosome assembly (GO:0034080);;	K11510|6.28088e-39|cfr:102505192|ITGB3BP; integrin beta 3 binding protein (beta3-endonexin); K11510 centromere protein R (A)	--	PREDICTED: centromere protein R [Ceratotherium simum simum]
Manis_javanica_newGene_10449	--	--	Biological Process: response to hypoxia (GO:0001666);; Cellular Component: endoplasmic reticulum (GO:0005783);; Biological Process: apoptotic process (GO:0006915);; Molecular Function: kinase binding (GO:0019900);; Biological Process: regulation of protein ubiquitination (GO:0031396);; Cellular Component: protein complex (GO:0043234);;	K04523|8.26307e-36|cjc:100394790|UBQLN1; ubiquilin 1; K04523 ubiquilin (A)	Ubiquilin-1 GN=UBQLN1 OS=Pongo abelii (Sumatran orangutan) PE=2 SV=1	Ubiquilin-1 [Tupaia chinensis]
Manis_javanica_newGene_13772	--	--	Cellular Component: cytoplasm (GO:0005737);; Cellular Component: COP9 signalosome (GO:0008180);; Biological Process: cullin deneddylation (GO:0010388);;	K12181|3.70954e-32|myb:102257486|COPS8; COP9 signalosome subunit 8; K12181 COP9 signalosome complex subunit 8 (A)	COP9 signalosome complex subunit 8 GN=COPS8 OS=Pongo abelii (Sumatran orangutan) PE=2 SV=1	PREDICTED: COP9 signalosome complex subunit 8 [Myotis brandtii]
Manis_javanica_newGene_7263	--	--	--	--	--	PREDICTED: protein NYNRIN-like [Myotis davidii]
Manis_javanica_newGene_13892	--	--	Molecular Function: nucleic acid binding (GO:0003676);; Molecular Function: sequence-specific DNA binding transcription factor activity (GO:0003700);; Cellular Component: nucleus (GO:0005634);; Biological Process: regulation of transcription, DNA-templated (GO:0006355);; Molecular Function: metal ion binding (GO:0046872);;	K09228|1.45747e-28|fca:101098558|ZFP69, ZNF642; ZFP69 zinc finger protein; K09228 KRAB domain-containing zinc finger protein (A)	Zinc finger protein ZFP69 GN=ZFP69 OS=Bos taurus (Bovine) PE=2 SV=1	PREDICTED: uncharacterized protein LOC101364178 [Odobenus rosmarus divergens]
Manis_javanica_newGene_8317	--	--	--	--	--	PREDICTED: leucine-rich repeat-containing protein 20 isoform X1 [Equus caballus]
Manis_javanica_newGene_8161	--	--	--	K16754|1.80723e-51|aml:100475566|CCDC41; coiled-coil domain containing 41; K16754 coiled-coil domain-containing protein 41 (A)	--	PREDICTED: centrosomal protein of 83 kDa [Leptonychotes weddellii]
Manis_javanica_newGene_9019	--	--	--	--	--	PREDICTED: WAP four-disulfide core domain protein 18-like [Ceratotherium simum simum]
Manis_javanica_newGene_7332	--	--	--	--	--	PREDICTED: uncharacterized protein C9orf153 homolog [Equus przewalskii]
Manis_javanica_newGene_7227	--	--	Molecular Function: Rho guanyl-nucleotide exchange factor activity (GO:0005089);; Molecular Function: phospholipid binding (GO:0005543);; Biological Process: positive regulation of Rho GTPase activity (GO:0032321);; Biological Process: positive regulation of apoptotic process (GO:0043065);; Biological Process: cellular response to hydrogen peroxide (GO:0070301);; Biological Process: cellular resp…	--	Rho guanine nucleotide exchange factor 3 GN=ARHGEF3 OS=Macaca fascicularis (Crab-eating macaque) PE=2 SV=1	PREDICTED: neuroepithelial cell-transforming gene 1 protein isoform 1 [Odobenus rosmarus divergens]
Manis_javanica_newGene_10823	--	--	Molecular Function: nucleic acid binding (GO:0003676);; Cellular Component: intracellular (GO:0005622);; Biological Process: regulation of transcription, DNA-templated (GO:0006355);; Molecular Function: metal ion binding (GO:0046872);;	K09230|1.35611e-29|cfa:610960|ZNF211, ZSCAN4; zinc finger protein 211; K09230 SCAN domain-containing zinc finger protein (A)	Zinc finger protein 549 GN=ZNF549 OS=Pongo abelii (Sumatran orangutan) PE=2 SV=1	PREDICTED: zinc finger protein 211 [Canis lupus familiaris]
Manis_javanica_newGene_12589	--	--	Molecular Function: FMN binding (GO:0010181);; Molecular Function: oxidoreductase activity (GO:0016491);;	--	--	PREDICTED: protein CREG1 [Mustela putorius furo]
Manis_javanica_newGene_13799	--	--	--	K06566|6.08218e-08|umr:103671033|interferon-induced transmembrane protein 3-like; K06566 interferon induced transmembrane protein (A)	--	PREDICTED: interferon-induced transmembrane protein 3-like [Ursus maritimus]
Manis_javanica_newGene_883	--	--	--	K06087|1.2294e-37|ecb:100050509|CLDN10; claudin 10; K06087 claudin (A)	Claudin-10 GN=CLDN10 OS=Bos taurus (Bovine) PE=2 SV=1	PREDICTED: claudin-10 isoform 3 [Equus caballus]
Manis_javanica_newGene_10696	--	--	--	--	--	PREDICTED: uncharacterized protein LOC100736925 [Sus scrofa]
Manis_javanica_newGene_9788	--	--	--	--	--	PREDICTED: COMM domain-containing protein 10-like isoform X1 [Physeter catodon]
Manis_javanica_newGene_12057	--	--	--	--	--	PREDICTED: protein FAM208B isoform X1 [Physeter catodon]
Manis_javanica_newGene_2567	--	--	--	--	--	hypothetical protein PANDA_003042 [Ailuropoda melanoleuca]
Manis_javanica_newGene_12713	--	--	--	--	--	PREDICTED: disrupted in renal carcinoma protein 2 [Sus scrofa]
Manis_javanica_newGene_3021	[L]	Replication, recombination and repair	Molecular Function: nucleic acid binding (GO:0003676);; Biological Process: DNA metabolic process (GO:0006259);; Molecular Function: hydrolase activity (GO:0016787);;	--	--	pol polyprotein [Odocoileus hemionus]
Manis_javanica_newGene_4794	[J]	Translation, ribosomal structure and biogenesis	Molecular Function: structural constituent of ribosome (GO:0003735);; Cellular Component: ribosome (GO:0005840);; Biological Process: translation (GO:0006412);;	K02889|4.36747e-57|mcc:713662|60S ribosomal protein L21-like; K02889 large subunit ribosomal protein L21e (A)	60S ribosomal protein L21 GN=RPL21 OS=Capra hircus (Goat) PE=2 SV=1	PREDICTED: 60S ribosomal protein L21-like [Bos mutus]
Manis_javanica_newGene_12474	--	--	--	--	Synaptonemal complex protein 3 GN=SYCP3 OS=Bos taurus (Bovine) PE=2 SV=1	Retrovirus-related Pol polyprotein LINE-1 [Pteropus alecto]
Manis_javanica_newGene_8482	--	--	Molecular Function: structural constituent of ribosome (GO:0003735);; Cellular Component: mitochondrial large ribosomal subunit (GO:0005762);; Biological Process: translation (GO:0006412);;	K02906|1.29733e-56|bacu:103001126|MRPL3; mitochondrial ribosomal protein L3; K02906 large subunit ribosomal protein L3 (A)	39S ribosomal protein L3, mitochondrial GN=MRPL3 OS=Bos taurus (Bovine) PE=1 SV=1	PREDICTED: 39S ribosomal protein L3, mitochondrial [Orcinus orca]
Manis_javanica_newGene_10763	--	--	--	K09228|2.54572e-45|ecb:100629711|ZNF226; zinc finger protein 226; K09228 KRAB domain-containing zinc finger protein (A)	Zinc finger protein {ECO:0000303|Ref.1} (Fragment) OS=Chlorocebus aethiops (Green monkey) PE=1 SV=1	PREDICTED: zinc finger protein 226 [Equus przewalskii]
Manis_javanica_newGene_3686	[H]	Coenzyme transport and metabolism	Molecular Function: nicotinamide-nucleotide adenylyltransferase activity (GO:0000309);; Molecular Function: nicotinate-nucleotide adenylyltransferase activity (GO:0004515);; Cellular Component: mitochondrion (GO:0005739);; Biological Process: NAD biosynthetic process (GO:0009435);; Biological Process: response to wounding (GO:0009611);;	K06210|6.66339e-27|mcf:102114932|NMNAT3; nicotinamide nucleotide adenylyltransferase 3; K06210 nicotinamide mononucleotide adenylyltransferase [EC:2.7.7.1 2.7.7.18] (A)	Nicotinamide mononucleotide adenylyltransferase 1 GN=NMNAT1 OS=Bos taurus (Bovine) PE=2 SV=1	PREDICTED: nicotinamide mononucleotide adenylyltransferase 3 isoform X1 [Canis lupus familiaris]
Manis_javanica_newGene_14009	--	--	Cellular Component: ESCRT I complex (GO:0000813);; Biological Process: regulation of cell growth (GO:0001558);; Molecular Function: transcription corepressor activity (GO:0003714);; Cellular Component: nucleolus (GO:0005730);; Cellular Component: early endosome (GO:0005769);; Cellular Component: late endosome (GO:0005770);; Cellular Component: plasma membrane (GO:0005886);; Biological Process: ce…	K12183|1.53435e-34|oas:101118061|TSG101; tumor susceptibility gene 101; K12183 ESCRT-I complex subunit TSG101 (A)	--	PREDICTED: tumor susceptibility gene 101 protein isoform X1 [Galeopterus variegatus]
Manis_javanica_newGene_11250	--	--	--	K04004|1.23866e-28|myb:102255252|complement factor H-like; K04004 complement factor H (A)	LINE-1 reverse transcriptase homolog OS=Nycticebus coucang (Slow loris) PE=3 SV=1	PREDICTED: complement factor H-like [Myotis brandtii]
Manis_javanica_newGene_10432	--	--	--	K06856|5.55792e-51|mcf:101867415|uncharacterized LOC101867415; K06856 immunoglobulin heavy chain (A)	Ig gamma chain C region OS=Oryctolagus cuniculus (Rabbit) PE=1 SV=1	immunoglobulin heavy chain constant region of homodimeric IgG2c secreted form [Vicugna pacos]
Manis_javanica_newGene_11793	--	--	--	--	--	PREDICTED: bifunctional UDP-N-acetylglucosamine 2-epimerase/N-acetylmannosamine kinase isoform 2 [Trichechus manatus latirostris]
Manis_javanica_newGene_9201	--	--	--	--	Ig kappa chain V region GOM OS=Canis familiaris (Dog) PE=1 SV=1	hypothetical protein PANDA_011356 [Ailuropoda melanoleuca]
Manis_javanica_newGene_5269	--	--	Molecular Function: nucleotide binding (GO:0000166);; Biological Process: nuclear-transcribed mRNA catabolic process, nonsense-mediated decay (GO:0000184);; Biological Process: nuclear-transcribed mRNA poly(A) tail shortening (GO:0000289);; Molecular Function: RNA binding (GO:0003723);; Molecular Function: poly(A)-specific ribonuclease activity (GO:0004535);; Cellular Component: nucleus (GO:00056…	K01148|7.0799e-25|bacu:103017586|PARN; poly(A)-specific ribonuclease; K01148 poly(A)-specific ribonuclease [EC:3.1.13.4] (A)	Poly(A)-specific ribonuclease PARN GN=PARN OS=Bos taurus (Bovine) PE=1 SV=2	PREDICTED: poly(A)-specific ribonuclease PARN-like [Bison bison bison]
Manis_javanica_newGene_11645	--	--	Molecular Function: iron ion binding (GO:0005506);; Molecular Function: electron carrier activity (GO:0009055);; Molecular Function: oxidoreductase activity, acting on paired donors, with incorporation or reduction of molecular oxygen, reduced flavin or flavoprotein as one donor, and incorporation of one atom of oxygen (GO:0016712);; Molecular Function: heme binding (GO:0020037);; Biological Proc…	K07424|1.81331e-35|ecb:100067109|CYP3A95; cytochrome p450 3A95; K07424 cytochrome P450, family 3, subfamily A [EC:1.14.14.1] (A)	Cytochrome P450 3A12 GN=CYP3A12 OS=Canis familiaris (Dog) PE=2 SV=1	PREDICTED: cytochrome P450, subfamily IIIA, polypeptide 4 isoform X2 [Bos taurus]
Manis_javanica_newGene_266	--	--	--	--	--	unnamed protein product [Canis lupus familiaris]
Manis_javanica_newGene_8215	--	--	--	--	LINE-1 reverse transcriptase homolog OS=Nycticebus coucang (Slow loris) PE=3 SV=1	Retrovirus-related Pol polyprotein LINE-1 [Pteropus alecto]
Manis_javanica_newGene_12537	--	--	Molecular Function: serine-type endopeptidase inhibitor activity (GO:0004867);; Molecular Function: heparin binding (GO:0008201);; Cellular Component: integral component of membrane (GO:0016021);; Molecular Function: transition metal ion binding (GO:0046914);;	K08117|4.9127e-63|aml:100470064|APLP2; amyloid beta (A4) precursor-like protein 2; K08117 amyloid beta (A4) precursor-like protein 2 (A)	C31 (Precursor) GN=APP OS=Sus scrofa (Pig) PE=2 SV=2	PREDICTED: amyloid-like protein 2 isoform 4 [Ceratotherium simum simum]
Manis_javanica_newGene_6102	--	--	Biological Process: cellular process (GO:0009987);;	--	--	PREDICTED: ral guanine nucleotide dissociation stimulator-like [Dasypus novemcinctus]
Manis_javanica_newGene_9799	[R]	General function prediction only	Molecular Function: transcription regulatory region sequence-specific DNA binding (GO:0000976);; Molecular Function: metal ion binding (GO:0046872);;	--	Zinc finger protein 182 GN=ZNF182 OS=Pongo abelii (Sumatran orangutan) PE=2 SV=1	PREDICTED: PR domain zinc finger protein 5-like [Vicugna pacos]
Manis_javanica_newGene_4536	--	--	Biological Process: regulation of immune system process (GO:0002682);; Biological Process: regulation of cell death (GO:0010941);; Biological Process: hemopoiesis (GO:0030097);; Biological Process: cell differentiation (GO:0030154);; Biological Process: response to chemical (GO:0042221);; Cellular Component: membrane part (GO:0044425);; Cellular Component: cell part (GO:0044464);; Biological Proc…	K04390|1.09846e-12|ssc:396826|FAS; Fas (TNF receptor superfamily, member 6); K04390 tumor necrosis factor receptor superfamily member 6 (A)	Tumor necrosis factor receptor superfamily member 6 (Precursor) GN=FAS OS=Sus scrofa (Pig) PE=2 SV=1	tumor necrosis factor receptor superfamily member 6 precursor [Sus scrofa]
Manis_javanica_newGene_13402	[I]	Lipid transport and metabolism	Molecular Function: acetyl-CoA C-acetyltransferase activity (GO:0003985);; Cellular Component: mitochondrial inner membrane (GO:0005743);; Biological Process: metabolic process (GO:0008152);; Molecular Function: metal ion binding (GO:0046872);;	K00626|2.08011e-49|bta:511082|ACAT1; acetyl-CoA acetyltransferase 1 (EC:2.3.1.9); K00626 acetyl-CoA C-acetyltransferase [EC:2.3.1.9] (A)	Acetyl-CoA acetyltransferase, mitochondrial (Precursor) GN=ACAT1 OS=Bos taurus (Bovine) PE=2 SV=1	PREDICTED: acetyl-CoA acetyltransferase, mitochondrial isoform X2 [Sus scrofa]
Manis_javanica_newGene_4248	--	--	--	--	Sterile alpha motif domain-containing protein 12 GN=SAMD12 OS=Pongo abelii (Sumatran orangutan) PE=2 SV=1	PREDICTED: sterile alpha motif domain-containing protein 12 [Loxodonta africana]
Manis_javanica_newGene_12273	--	--	--	K10352|3.70967e-08|ggo:101131833|myosin-14-like; K10352 myosin heavy chain (A)	--	PREDICTED: myosin-14-like, partial [Galeopterus variegatus]
Manis_javanica_newGene_8126	--	--	Cellular Component: intracellular membrane-bounded organelle (GO:0043231);;	K11999|1.08338e-28|ecb:100069506|TRIM22; tripartite motif containing 22; K11999 tripartite motif-containing protein 6/22/34 (A)	Tripartite motif-containing protein 5 GN=TRIM5 OS=Saguinus labiatus (Red-chested mustached tamarin) PE=2 SV=1	PREDICTED: E3 ubiquitin-protein ligase TRIM22-like [Equus caballus]
Manis_javanica_newGene_9280	--	--	--	--	--	PREDICTED: proline-rich protein HaeIII subfamily 1-like [Sus scrofa]
Manis_javanica_newGene_7560	--	--	--	--	LINE-1 reverse transcriptase homolog OS=Nycticebus coucang (Slow loris) PE=3 SV=1	unnamed protein product [Canis lupus familiaris]
Manis_javanica_newGene_13543	--	--	Molecular Function: Rho guanyl-nucleotide exchange factor activity (GO:0005089);; Biological Process: regulation of Rho protein signal transduction (GO:0035023);;	K16727|5.90235e-11|fca:101086991|ARHGEF10L; Rho guanine nucleotide exchange factor (GEF) 10-like; K16727 Rho guanine nucleotide exchange factor 10 (A)	Rho guanine nucleotide exchange factor 10-like protein GN=ARHGEF10L OS=Pongo abelii (Sumatran orangutan) PE=2 SV=1	PREDICTED: LOW QUALITY PROTEIN: Rho guanine nucleotide exchange factor (GEF) 10-like [Panthera tigris altaica]
Manis_javanica_newGene_6025	--	--	Biological Process: microtubule cytoskeleton organization (GO:0000226);; Biological Process: mitotic cell cycle (GO:0000278);; Cellular Component: nuclear chromatin (GO:0000790);; Biological Process: regulation of protein phosphorylation (GO:0001932);; Molecular Function: non-membrane spanning protein tyrosine kinase activity (GO:0004715);; Molecular Function: epidermal growth factor receptor bin…	K08889|7.33285e-167|umr:103675777|FER; fer (fps/fes related) tyrosine kinase; K08889 tyrosine-protein kinase Fer [EC:2.7.10.2] (A)	Tyrosine-protein kinase Fer GN=FER OS=Canis familiaris (Dog) PE=2 SV=1	PREDICTED: tyrosine-protein kinase Fer [Ursus maritimus]
Manis_javanica_newGene_3865	--	--	--	--	--	PREDICTED: uncharacterized protein LOC102899466 [Felis catus]
Manis_javanica_newGene_2361	[R]	General function prediction only	--	K09228|4.02708e-72|bacu:103007753|zinc finger protein 530-like; K09228 KRAB domain-containing zinc finger protein (A)	Zinc finger protein 252 GN=ZNF252 OS=Canis familiaris (Dog) PE=2 SV=1	PREDICTED: zinc finger protein 850-like [Ceratotherium simum simum]
Manis_javanica_newGene_12165	--	--	--	K17726|5.95089e-13|ptg:102971715|leukotriene-B(4) omega-hydroxylase 1-like; K17726 leukotriene-B4 20-monooxygenase / phylloquinone omega-hydroxylase [EC:1.14.13.30 1.14.13.194] (A)	--	PREDICTED: leukotriene-B(4) omega-hydroxylase 1-like isoform X2 [Panthera tigris altaica]
Manis_javanica_newGene_8366	--	--	--	--	--	PREDICTED: uncharacterized protein LOC101375870 [Odobenus rosmarus divergens]
Manis_javanica_newGene_1699	--	--	--	--	--	PREDICTED: uncharacterized protein LOC103350158 [Oryctolagus cuniculus]
Manis_javanica_newGene_4558	--	--	--	--	LINE-1 reverse transcriptase homolog OS=Nycticebus coucang (Slow loris) PE=3 SV=1	unnamed protein product [Canis lupus familiaris]
Manis_javanica_newGene_8324	--	--	--	K14861|3.25362e-16|aml:100477607|URB1; URB1 ribosome biogenesis 1 homolog (S. cerevisiae); K14861 nucleolar pre-ribosomal-associated protein 1 (A)	--	hypothetical protein PANDA_019558 [Ailuropoda melanoleuca]
Manis_javanica_newGene_6464	--	--	Molecular Function: nucleocytoplasmic transporter activity (GO:0005487);; Biological Process: mRNA export from nucleus (GO:0006406);; Biological Process: protein import into nucleus (GO:0006606);; Biological Process: protein export from nucleus (GO:0006611);; Biological Process: regulation of cell cycle (GO:0051726);;	K14317|4.06467e-144|cfr:102520268|NUP214; nucleoporin 214kDa; K14317 nuclear pore complex protein Nup214 (A)	--	PREDICTED: nuclear pore complex protein Nup214 [Camelus bactrianus]
Manis_javanica_newGene_9447	--	--	--	K16809|4.44039e-40|lve:103076675|CEP162; centrosomal protein 162kDa; K16809 protein QN1 (A)	--	PREDICTED: protein QN1 homolog, partial [Tursiops truncatus]
Manis_javanica_newGene_8997	--	--	--	K14316|2.1965e-34|pps:100967601|nuclear envelope pore membrane protein POM 121C-like; K14316 nuclear pore complex protein Nup121 (A)	--	PREDICTED: nuclear envelope pore membrane protein POM 121C-like [Camelus bactrianus]
Manis_javanica_newGene_3143	--	--	--	--	Transmembrane protein (Precursor) GN=ERVFRD-1 OS=Callithrix jacchus (White-tufted-ear marmoset) PE=3 SV=1	PREDICTED: uncharacterized protein LOC105079051 [Camelus bactrianus]
Manis_javanica_newGene_7022	--	--	Biological Process: regulation of cellular process (GO:0050794);;	--	Protein phosphatase inhibitor 2 GN=PPP1R2 OS=Oryctolagus cuniculus (Rabbit) PE=1 SV=3	Protein phosphatase inhibitor 2 [Pteropus alecto]
Manis_javanica_newGene_2772	--	--	--	--	--	PREDICTED: FCH and double SH3 domains protein 2-like [Bos taurus]
Manis_javanica_newGene_10262	--	--	--	--	--	PREDICTED: proline-rich proteoglycan 2-like [Bubalus bubalis]
Manis_javanica_newGene_10118	--	--	--	--	LINE-1 reverse transcriptase homolog OS=Nycticebus coucang (Slow loris) PE=3 SV=1	hypothetical protein M91_00785, partial [Bos mutus]
Manis_javanica_newGene_4956	--	--	--	K17943|4.90969e-11|phd:102333913|pumilio homolog 1-like; K17943 pumilio RNA-binding family (A)	Pumilio homolog 1 GN=PUM1 OS=Pongo abelii (Sumatran orangutan) PE=2 SV=1	PREDICTED: pumilio homolog 1 [Bubalus bubalis]
Manis_javanica_newGene_9084	--	--	Molecular Function: RNA binding (GO:0003723);; Cellular Component: nucleus (GO:0005634);;	K14942|7.27309e-57|pbi:103049106|KH domain-containing, RNA-binding, signal transduction-associated protein 3-like; K14942 KH domain-containing, RNA-binding, signal transduction-associated protein 3 (A)	Protein quaking GN=QKI OS=Sus scrofa (Pig) PE=2 SV=1	PREDICTED: KH domain-containing, RNA-binding, signal transduction-associated protein 3-like, partial [Sarcophilus harrisii]
Manis_javanica_newGene_6031	--	--	Cellular Component: integral component of membrane (GO:0016021);;	--	Probable C-mannosyltransferase DPY19L3 GN=DPY19L3 OS=Pongo abelii (Sumatran orangutan) PE=2 SV=1	PREDICTED: protein dpy-19 homolog 3 [Ceratotherium simum simum]
Manis_javanica_newGene_1897	--	--	Biological Process: transport (GO:0006810);; Cellular Component: integral component of membrane (GO:0016021);; Molecular Function: ubiquitin protein ligase binding (GO:0031625);;	K08501|8.7044e-25|lve:103078192|STX8; syntaxin 8; K08501 syntaxin 8 (A)	Syntaxin-8 GN=STX8 OS=Bos taurus (Bovine) PE=2 SV=1	PREDICTED: syntaxin-8 [Ceratotherium simum simum]
Manis_javanica_newGene_13771	--	--	Molecular Function: receptor binding (GO:0005102);; Cellular Component: mitochondrion (GO:0005739);; Cellular Component: peroxisome (GO:0005777);; Biological Process: fatty acid biosynthetic process (GO:0006633);; Biological Process: regulation of glucose metabolic process (GO:0010906);; Biological Process: positive regulation of fatty acid oxidation (GO:0046321);; Molecular Function: malonyl-CoA…	K01578|8.95331e-26|cjc:100395789|MLYCD; malonyl-CoA decarboxylase; K01578 malonyl-CoA decarboxylase [EC:4.1.1.9] (A)	--	PREDICTED: malonyl-CoA decarboxylase, mitochondrial [Myotis davidii]
Manis_javanica_newGene_10704	--	--	--	K14702|2.56129e-09|cmy:102932003|SLC26A4; solute carrier family 26 (anion exchanger), member 4; K14702 solute carrier family 26 (sodium-independent chloride/iodide transporter), member 4 (A)	--	PREDICTED: LOW QUALITY PROTEIN: uncharacterized protein LOC103194612 [Orycteropus afer afer]
Manis_javanica_newGene_2927	--	--	--	--	LINE-1 reverse transcriptase homolog OS=Nycticebus coucang (Slow loris) PE=3 SV=1	endonuclease/reverse transcriptase [Sus scrofa]
Manis_javanica_newGene_6376	--	--	--	--	--	PREDICTED: leucine-rich repeat-containing protein 37B-like [Oryctolagus cuniculus]
Manis_javanica_newGene_6018	--	--	Biological Process: telomere maintenance (GO:0000723);; Molecular Function: DNA binding (GO:0003677);; Molecular Function: NAD+ ADP-ribosyltransferase activity (GO:0003950);; Cellular Component: nuclear envelope (GO:0005635);; Cellular Component: transcription factor complex (GO:0005667);; Cellular Component: nucleolus (GO:0005730);; Biological Process: base-excision repair (GO:0006284);; Biologi…	K10798|6.46774e-66|bom:102272990|poly [ADP-ribose] polymerase 1-like; K10798 poly [ADP-ribose] polymerase [EC:2.4.2.30] (A)	Poly [ADP-ribose] polymerase 1 GN=PARP1 OS=Bos taurus (Bovine) PE=2 SV=2	NAD+:protein(ADP-ribosyl)-transferase, ADPRT [cattle, Peptide Partial, 607 aa]
Manis_javanica_newGene_13067	--	--	Biological Process: regulation of transcription, DNA-templated (GO:0006355);; Molecular Function: protein C-terminus binding (GO:0008022);; Cellular Component: NuA4 histone acetyltransferase complex (GO:0035267);; Biological Process: histone H4 acetylation (GO:0043967);; Biological Process: histone H2A acetylation (GO:0043968);;	K11341|4.41745e-22|ssc:100739489|YEATS domain-containing protein 4-like; K11341 YEATS domain-containing protein 4 (A)	--	PREDICTED: YEATS domain-containing protein 4 isoform X2 [Monodelphis domestica]
Manis_javanica_newGene_8336	--	--	--	K09228|1.92661e-13|ocu:100356335|zinc finger protein 347-like; K09228 KRAB domain-containing zinc finger protein (A)	Zinc finger protein 813 GN=ZNF813 OS=Pongo abelii (Sumatran orangutan) PE=2 SV=1	PREDICTED: zinc finger protein 347-like [Oryctolagus cuniculus]
Manis_javanica_newGene_13533	--	--	--	--	--	hypothetical protein CB1_002582005 [Camelus ferus]
Manis_javanica_newGene_2403	--	--	Molecular Function: RNA binding (GO:0003723);; Biological Process: RNA processing (GO:0006396);;	K13166|2.73078e-21|pps:100996228|SUGP2; SURP and G patch domain containing 2; K13166 splicing factor, arginine/serine-rich 14 (A)	--	hypothetical protein CB1_000878011 [Camelus ferus]
Manis_javanica_newGene_2032	--	--	Cellular Component: nucleus (GO:0005634);; Cellular Component: cytoplasm (GO:0005737);;	--	RAB6-interacting golgin GN=GORAB OS=Bos taurus (Bovine) PE=2 SV=2	PREDICTED: RAB6-interacting golgin, partial [Camelus ferus]
Manis_javanica_newGene_3419	--	--	Molecular Function: farnesyltranstransferase activity (GO:0004311);; Molecular Function: protein farnesyltransferase activity (GO:0004660);; Cellular Component: protein farnesyltransferase complex (GO:0005965);; Biological Process: negative regulation of cell proliferation (GO:0008285);; Biological Process: protein farnesylation (GO:0018343);; Biological Process: wound healing (GO:0042060);; Mole…	--	Protein farnesyltransferase subunit beta GN=FNTB OS=Bos taurus (Bovine) PE=2 SV=1	PREDICTED: protein farnesyltransferase subunit beta [Equus przewalskii]
Manis_javanica_newGene_6089	--	--	Cellular Component: lysosome (GO:0005764);; Cellular Component: early endosome (GO:0005769);; Cellular Component: late endosome (GO:0005770);; Biological Process: positive regulation of autophagy (GO:0010508);; Molecular Function: SH3 domain binding (GO:0017124);; Cellular Component: protein complex (GO:0043234);;	--	--	PREDICTED: UV radiation resistance-associated gene protein [Pantholops hodgsonii]
Manis_javanica_newGene_6101	--	--	--	--	--	hypothetical protein PAL_GLEAN10013347, partial [Pteropus alecto]
Manis_javanica_newGene_7084	--	--	Cellular Component: extracellular region (GO:0005576);; Cellular Component: apical plasma membrane (GO:0016324);;	--	Prolactin-inducible protein homolog (Precursor) GN=PIP OS=Gorilla gorilla gorilla (Lowland gorilla) PE=3 SV=2	PREDICTED: prolactin-inducible protein homolog [Myotis brandtii]
Manis_javanica_newGene_10410	[T]	Signal transduction mechanisms	--	K15498|2.87136e-30|ptr:738446|PPP6C; protein phosphatase 6, catalytic subunit; K15498 serine/threonine-protein phosphatase 6 catalytic subunit [EC:3.1.3.16] (A)	Serine/threonine-protein phosphatase 4 catalytic subunit GN=PPP4C OS=Pongo abelii (Sumatran orangutan) PE=2 SV=1	PREDICTED: serine/threonine-protein phosphatase 6 catalytic subunit-like [Leptonychotes weddellii]
Manis_javanica_newGene_5330	--	--	Cellular Component: cell projection (GO:0042995);; Cellular Component: intracellular membrane-bounded organelle (GO:0043231);;	--	--	PREDICTED: heat shock protein beta-11 isoform 1 [Canis lupus familiaris]
Manis_javanica_newGene_7970	[R]	General function prediction only	--	K09228|0|mcc:716744|ZNF337; zinc finger protein 337; K09228 KRAB domain-containing zinc finger protein (A)	Zinc finger protein 585B GN=ZNF585B OS=Pongo abelii (Sumatran orangutan) PE=2 SV=1	Zinc finger protein 268 [Pteropus alecto]
Manis_javanica_newGene_9105	[F]	Nucleotide transport and metabolism	Molecular Function: dihydropyrimidinase activity (GO:0004157);; Cellular Component: cytoplasm (GO:0005737);; Biological Process: uracil catabolic process (GO:0006212);; Molecular Function: phosphoprotein binding (GO:0051219);;	K01464|2.20691e-44|ocu:100340480|DPYS; dihydropyrimidinase; K01464 dihydropyrimidinase [EC:3.5.2.2] (A)	Dihydropyrimidinase-related protein 2 GN=DPYSL2 OS=Pongo abelii (Sumatran orangutan) PE=2 SV=1	PREDICTED: dihydropyrimidinase, partial [Galeopterus variegatus]
Manis_javanica_newGene_2409	--	--	Biological Process: cell adhesion (GO:0007155);; Biological Process: long-term memory (GO:0007616);; Biological Process: adult locomotory behavior (GO:0008344);; Biological Process: serotonin metabolic process (GO:0042428);; Biological Process: circadian sleep/wake cycle, non-REM sleep (GO:0042748);; Biological Process: sensory perception of temperature stimulus (GO:0050951);; Biological Process:…	K10481|1.75815e-31|pale:102896343|BTB/POZ domain-containing protein 9-like; K10481 BTB/POZ domain-containing protein 9 (A)	BTB/POZ domain-containing protein 9 GN=BTBD9 OS=Bos taurus (Bovine) PE=2 SV=2	BTB/POZ domain-containing protein 9 [Pteropus alecto]
Manis_javanica_newGene_202	--	--	--	--	--	PREDICTED: BTB/POZ domain-containing protein KCTD12-like [Camelus ferus]
Manis_javanica_newGene_2582	--	--	--	--	--	unnamed protein product [Canis lupus familiaris]
Manis_javanica_newGene_12195	--	--	--	--	--	PREDICTED: small G protein signaling modulator 1 [Dasypus novemcinctus]
Manis_javanica_newGene_2304	--	--	Molecular Function: hydrolase activity (GO:0016787);;	--	--	PREDICTED: helicase POLQ-like [Mustela putorius furo]
Manis_javanica_newGene_6721	--	--	Cellular Component: intracellular (GO:0005622);; Biological Process: protein lipidation (GO:0006497);; Molecular Function: Atg12 transferase activity (GO:0019777);; Biological Process: positive regulation of protein modification process (GO:0031401);; Biological Process: protein modification by small protein conjugation (GO:0032446);; Biological Process: autophagy in response to ER overload (GO:0…	K17888|2.49251e-37|myb:102254728|ATG10; autophagy related 10; K17888 ubiquitin-like-conjugating enzyme ATG10, animal type [EC:6.3.2.19] (A)	--	PREDICTED: ubiquitin-like-conjugating enzyme ATG10 isoform X1 [Myotis brandtii]
Manis_javanica_newGene_5145	--	--	--	K17868|5.30451e-38|umr:103675261|DPH7; diphthamide biosynthesis 7; K17868 diphthamide biosynthesis protein 7 (A)	LINE-1 reverse transcriptase homolog OS=Nycticebus coucang (Slow loris) PE=3 SV=1	PREDICTED: WD repeat-containing protein 85 [Ceratotherium simum simum]
Manis_javanica_newGene_11248	--	--	--	K17726|1.88754e-10|fca:101090748|leukotriene-B(4) omega-hydroxylase 2-like; K17726 leukotriene-B4 20-monooxygenase / phylloquinone omega-hydroxylase [EC:1.14.13.30 1.14.13.194] (A)	--	PREDICTED: leukotriene-B(4) omega-hydroxylase 2-like [Equus przewalskii]
Manis_javanica_newGene_4065	--	--	Molecular Function: magnesium ion binding (GO:0000287);; Cellular Component: cytoplasm (GO:0005737);; Molecular Function: diphosphoinositol-polyphosphate diphosphatase activity (GO:0008486);; Molecular Function: inositol diphosphate tetrakisphosphate diphosphatase activity (GO:0052840);; Molecular Function: inositol-1-diphosphate-2,3,4,5,6-pentakisphosphate diphosphatase activity (GO:0052843);; M…	K07766|4.61994e-15|ggo:101137959|uncharacterized protein LOC101137959; K07766 diphosphoinositol-polyphosphate diphosphatase [EC:3.6.1.52] (A)	Diphosphoinositol polyphosphate phosphohydrolase 1 GN=NUDT3 OS=Bos taurus (Bovine) PE=2 SV=1	Diphosphoinositol polyphosphate phosphohydrolase 1 [Pteropus alecto]
Manis_javanica_newGene_4644	--	--	Biological Process: negative regulation of transcription from RNA polymerase II promoter (GO:0000122);; Cellular Component: transcription factor complex (GO:0005667);; Molecular Function: transcription factor binding (GO:0008134);; Biological Process: regulation of lipid kinase activity (GO:0043550);; Biological Process: regulation of cell cycle (GO:0051726);;	K04681|2.90461e-92|bacu:103004661|RBL1; retinoblastoma-like 1; K04681 retinoblastoma-like protein 1 (A)	--	PREDICTED: retinoblastoma-like protein 1-like [Physeter catodon]
Manis_javanica_newGene_1947	--	--	--	--	--	PREDICTED: calcium-binding protein 2 [Condylura cristata]
Manis_javanica_newGene_5321	--	--	--	--	--	PREDICTED: DENN domain-containing protein 1B [Tupaia chinensis]
Manis_javanica_newGene_11362	--	--	Molecular Function: nucleotide binding (GO:0000166);; Molecular Function: transcription coactivator activity (GO:0003713);; Molecular Function: poly(A) binding (GO:0008143);; Biological Process: positive regulation of pathway-restricted SMAD protein phosphorylation (GO:0010862);; Biological Process: positive regulation of SMAD protein import into nucleus (GO:0060391);;	--	--	PREDICTED: uncharacterized protein LOC101339391 [Tursiops truncatus]
Manis_javanica_newGene_7631	[J]	Translation, ribosomal structure and biogenesis	Molecular Function: RNA binding (GO:0003723);; Molecular Function: structural constituent of ribosome (GO:0003735);; Biological Process: translation (GO:0006412);; Cellular Component: cytosolic large ribosomal subunit (GO:0022625);;	K02865|2.53933e-55|myb:102262863|RPL10A; ribosomal protein L10a; K02865 large subunit ribosomal protein L10Ae (A)	60S ribosomal protein L10a GN=RPL10A OS=Bos taurus (Bovine) PE=2 SV=3	60S ribosomal protein L10a [Myotis brandtii]
Manis_javanica_newGene_4155	--	--	--	--	--	PREDICTED: uncharacterized protein LOC103345346 [Oryctolagus cuniculus]
Manis_javanica_newGene_11744	--	--	--	--	--	hypothetical protein PANDA_015934 [Ailuropoda melanoleuca]
Manis_javanica_newGene_11681	--	--	Cellular Component: mitochondrion (GO:0005739);; Biological Process: metal ion transport (GO:0030001);; Molecular Function: metal ion binding (GO:0046872);;	K17306|1.3398e-57|hgl:101720620|Armc1; armadillo repeat containing 1; K17306 armadillo repeat-containing protein 1 (A)	Armadillo repeat-containing protein 1 GN=ARMC1 OS=Bos taurus (Bovine) PE=2 SV=1	PREDICTED: armadillo repeat-containing protein 1 [Ochotona princeps]
Manis_javanica_newGene_2704	--	--	--	--	--	PREDICTED: ceramide kinase-like protein isoform X1 [Bos taurus]
Manis_javanica_newGene_7460	--	--	--	--	LINE-1 reverse transcriptase homolog OS=Nycticebus coucang (Slow loris) PE=3 SV=1	unnamed protein product [Canis lupus familiaris]
Manis_javanica_newGene_2860	--	--	--	K02153|1.23365e-11|myb:102245473|ATP6V0E1; ATPase, H+ transporting, lysosomal 9kDa, V0 subunit e1; K02153 V-type H+-transporting ATPase subunit e (A)	V-type proton ATPase subunit e 1 GN=ATP6V0E1 OS=Bos taurus (Bovine) PE=1 SV=3	PREDICTED: V-type proton ATPase subunit e 1 [Myotis brandtii]
Manis_javanica_newGene_9065	--	--	--	--	LINE-1 reverse transcriptase homolog OS=Nycticebus coucang (Slow loris) PE=3 SV=1	hypothetical protein M91_16623 [Bos mutus]
Manis_javanica_newGene_3823	--	--	--	--	--	PREDICTED: uncharacterized protein C4orf32 homolog [Panthera tigris altaica]
Manis_javanica_newGene_10384	[R]	General function prediction only	Biological Process: negative regulation of transcription from RNA polymerase II promoter (GO:0000122);; Cellular Component: protein phosphatase type 2A complex (GO:0000159);; Molecular Function: sequence-specific DNA binding transcription factor activity (GO:0003700);; Cellular Component: nucleoplasm (GO:0005654);; Cellular Component: Golgi apparatus (GO:0005794);; Cellular Component: plasma memb…	K17608|1.46827e-70|ssc:100624265|STRN3; striatin, calmodulin binding protein 3; K17608 striatin 1/3/4 (A)	Striatin-3 GN=STRN3 OS=Bos taurus (Bovine) PE=2 SV=1	PREDICTED: LOW QUALITY PROTEIN: striatin, calmodulin binding protein 3, partial [Sus scrofa]
Manis_javanica_newGene_12383	--	--	Molecular Function: phospholipid binding (GO:0005543);; Cellular Component: protein complex (GO:0043234);; Cellular Component: synapse (GO:0045202);;	--	--	PREDICTED: beta-1-syntrophin-like [Physeter catodon]
Manis_javanica_newGene_445	--	--	--	--	LINE-1 reverse transcriptase homolog OS=Nycticebus coucang (Slow loris) PE=3 SV=1	hypothetical protein M91_06787, partial [Bos mutus]
Manis_javanica_newGene_11435	--	--	--	K17726|7.67609e-41|aml:100472316|leukotriene-B(4) omega-hydroxylase 2-like; K17726 leukotriene-B4 20-monooxygenase / phylloquinone omega-hydroxylase [EC:1.14.13.30 1.14.13.194] (A)	Cytochrome P450 4A4 (Precursor) GN=CYP4A4 OS=Oryctolagus cuniculus (Rabbit) PE=1 SV=3	PREDICTED: leukotriene-B(4) omega-hydroxylase 2-like isoform X1 [Mustela putorius furo]
Manis_javanica_newGene_13725	--	--	--	--	--	PREDICTED: armadillo repeat-containing protein 12 isoform X5 [Tupaia chinensis]
Manis_javanica_newGene_10834	--	--	--	--	Ig heavy chain V region MOO OS=Canis familiaris (Dog) PE=1 SV=1	Ig heavy chain V-I region V35 [Myotis davidii]
Manis_javanica_newGene_11131	--	--	Molecular Function: structural constituent of ribosome (GO:0003735);; Cellular Component: mitochondrial ribosome (GO:0005761);; Biological Process: translation (GO:0006412);;	K17428|9.25305e-23|aml:100480799|39S ribosomal protein L47, mitochondrial-like; K17428 large subunit ribosomal protein L47 (A)	39S ribosomal protein L47, mitochondrial (Precursor) GN=MRPL47 OS=Bos taurus (Bovine) PE=2 SV=1	PREDICTED: 39S ribosomal protein L47, mitochondrial isoform 3 [Orcinus orca]
Manis_javanica_newGene_3880	[E]	Amino acid transport and metabolism	Molecular Function: folic acid binding (GO:0005542);; Molecular Function: transferase activity (GO:0016740);;	--	Formimidoyltetrahydrofolate cyclodeaminase GN=FTCD OS=Sus scrofa (Pig) PE=1 SV=1	PREDICTED: uncharacterized protein LOC100922037 [Sarcophilus harrisii]
Manis_javanica_newGene_9996	--	--	Biological Process: double-strand break repair via homologous recombination (GO:0000724);; Molecular Function: DNA binding (GO:0003677);; Molecular Function: ATP binding (GO:0005524);; Biological Process: DNA replication (GO:0006260);; Biological Process: female gamete generation (GO:0007292);; Molecular Function: nucleoside-triphosphatase activity (GO:0017111);; Biological Process: male gamete g…	K10737|2.54534e-11|ptg:102969507|MCM8; minichromosome maintenance complex component 8; K10737 DNA helicase MCM8 [EC:3.6.4.12] (A)	DNA helicase MCM8 GN=MCM8 OS=Bos taurus (Bovine) PE=3 SV=2	PREDICTED: DNA helicase MCM8 isoform X1 [Panthera tigris altaica]
Manis_javanica_newGene_8296	--	--	Cellular Component: nucleus (GO:0005634);; Cellular Component: Golgi apparatus (GO:0005794);; Biological Process: positive regulation of cell proliferation (GO:0008284);; Biological Process: positive regulation of transcription elongation from RNA polymerase II promoter (GO:0032968);; Biological Process: negative regulation of transcription elongation from RNA polymerase II promoter (GO:0034244);;	--	--	PREDICTED: E2F-associated phosphoprotein [Eptesicus fuscus]
Manis_javanica_newGene_5727	--	--	--	--	--	hypothetical protein M91_01570 [Bos mutus]
Manis_javanica_newGene_12284	[G]	Carbohydrate transport and metabolism	--	K00134|5.39866e-49|amj:102567195|GAPDH; glyceraldehyde-3-phosphate dehydrogenase; K00134 glyceraldehyde 3-phosphate dehydrogenase [EC:1.2.1.12] (A)	Glyceraldehyde-3-phosphate dehydrogenase GN=GAPDH OS=Mustela putorius furo (European domestic ferret) PE=2 SV=1	PREDICTED: glyceraldehyde-3-phosphate dehydrogenase-like [Chrysochloris asiatica]
Manis_javanica_newGene_5492	--	--	--	K09228|2.08091e-06|shr:100920817|zinc finger protein 850-like; K09228 KRAB domain-containing zinc finger protein (A)	--	PREDICTED: zinc finger protein 850-like [Sarcophilus harrisii]
Manis_javanica_newGene_11058	--	--	Molecular Function: sequence-specific DNA binding transcription factor activity (GO:0003700);; Cellular Component: nucleus (GO:0005634);; Biological Process: transcription, DNA-templated (GO:0006351);; Biological Process: visual perception (GO:0007601);; Biological Process: neuron maturation (GO:0042551);; Molecular Function: sequence-specific DNA binding (GO:0043565);; Biological Process: respon…	--	Visual system homeobox 1 GN=VSX1 OS=Bos taurus (Bovine) PE=2 SV=1	PREDICTED: visual system homeobox 1-like, partial [Equus caballus]
Manis_javanica_newGene_6823	--	--	--	K12607|1.54432e-116|rno:316034|Cnot10; CCR4-NOT transcription complex, subunit 10; K12607 CCR4-NOT transcription complex subunit 10 (A)	CCR4-NOT transcription complex subunit 10 GN=CNOT10 OS=Macaca fascicularis (Crab-eating macaque) PE=2 SV=1	PREDICTED: CCR4-NOT transcription complex subunit 10 isoform X4 [Ochotona princeps]
Manis_javanica_newGene_13779	--	--	--	--	NADH dehydrogenase [ubiquinone] 1 alpha subcomplex subunit 13 GN=NDUFA13 OS=Macaca fascicularis (Crab-eating macaque) PE=2 SV=1	hypothetical protein M91_08672 [Bos mutus]
Manis_javanica_newGene_4642	[C]	Energy production and conversion	Molecular Function: succinate-CoA ligase (ADP-forming) activity (GO:0004775);; Molecular Function: ATP binding (GO:0005524);; Cellular Component: mitochondrion (GO:0005739);; Biological Process: tricarboxylic acid cycle (GO:0006099);; Molecular Function: metal ion binding (GO:0046872);;	K01900|5.7939e-24|cfr:102508385|SUCLA2; succinate-CoA ligase, ADP-forming, beta subunit; K01900 succinyl-CoA synthetase beta subunit [EC:6.2.1.4 6.2.1.5] (A)	Succinyl-CoA ligase [ADP-forming] subunit beta, mitochondrial (Precursor) GN=SUCLA2 OS=Bos taurus (Bovine) PE=2 SV=1	PREDICTED: succinyl-CoA ligase [ADP-forming] subunit beta, mitochondrial isoform X2 [Physeter catodon]
Manis_javanica_newGene_5707	--	--	Molecular Function: metallopeptidase activity (GO:0008237);; Cellular Component: membrane (GO:0016020);; Biological Process: single-multicellular organism process (GO:0044707);; Biological Process: single-organism behavior (GO:0044708);;	K06833|4.63356e-17|ecb:100057494|ADAM2; ADAM metallopeptidase domain 2; K06833 disintegrin and metalloproteinase domain-containing protein 2 [EC:3.4.24.-] (A)	Disintegrin and metalloproteinase domain-containing protein 2 (Precursor) GN=ADAM2 OS=Oryctolagus cuniculus (Rabbit) PE=2 SV=1	PREDICTED: disintegrin and metalloproteinase domain-containing protein 2-like [Ceratotherium simum simum]
Manis_javanica_newGene_10801	--	--	Cellular Component: endoplasmic reticulum (GO:0005783);;	--	--	PREDICTED: transmembrane protein 117-like [Equus przewalskii]
Manis_javanica_newGene_2905	--	--	Molecular Function: protein tyrosine phosphatase activity (GO:0004725);;	K18039|1.76611e-10|myd:102764135|PTPN20B; protein tyrosine phosphatase, non-receptor type 20B; K18039 tyrosine-protein phosphatase non-receptor type 20 [EC:3.1.3.48] (A)	--	PREDICTED: tyrosine-protein phosphatase non-receptor type 20 [Galeopterus variegatus]
Manis_javanica_newGene_7947	--	--	--	--	LINE-1 reverse transcriptase homolog OS=Nycticebus coucang (Slow loris) PE=3 SV=1	unnamed protein product [Canis lupus familiaris]
Manis_javanica_newGene_13980	--	--	--	--	--	PREDICTED: protein Jade-2 [Galeopterus variegatus]
Manis_javanica_newGene_5729	--	--	--	K17410|1.38121e-09|ecb:100146458|MRPS31; mitochondrial ribosomal protein S31; K17410 small subunit ribosomal protein S31 (A)	28S ribosomal protein S31, mitochondrial (Precursor) GN=MRPS31 OS=Bos taurus (Bovine) PE=1 SV=3	PREDICTED: 28S ribosomal protein S31, mitochondrial-like isoform X1 [Equus przewalskii]
Manis_javanica_newGene_9351	--	--	Molecular Function: DNA binding (GO:0003677);; Cellular Component: transcription factor TFIIE complex (GO:0005673);; Cellular Component: cytoplasm (GO:0005737);; Biological Process: regulation of transcription, DNA-templated (GO:0006355);; Biological Process: transcription initiation from RNA polymerase II promoter (GO:0006367);;	K03137|6.34726e-47|ssc:100513628|GTF2E2; general transcription factor IIE, polypeptide 2, beta 34kDa; K03137 transcription initiation factor TFIIE subunit beta (A)	General transcription factor IIE subunit 2 GN=GTF2E2 OS=Bos taurus (Bovine) PE=2 SV=1	PREDICTED: transcription initiation factor IIE subunit beta [Orycteropus afer afer]
Manis_javanica_newGene_10626	[L]	Replication, recombination and repair	Molecular Function: catalytic activity (GO:0003824);; Biological Process: primary metabolic process (GO:0044238);; Biological Process: organic substance metabolic process (GO:0071704);;	--	--	pol polyprotein [Trichosurus vulpecula]
Manis_javanica_newGene_4336	--	--	--	--	--	Retrovirus-related Pol polyprotein LINE-1 [Pteropus alecto]
Manis_javanica_newGene_756	--	--	Molecular Function: acid-amino acid ligase activity (GO:0016881);;	K10582|2.93647e-46|chx:102185690|ubiquitin-conjugating enzyme E2 Q2-like; K10582 ubiquitin-conjugating enzyme E2 Q [EC:6.3.2.19] (A)	Ubiquitin-conjugating enzyme E2 Q2 GN=UBE2Q2 OS=Bos taurus (Bovine) PE=2 SV=1	PREDICTED: ubiquitin-conjugating enzyme E2 Q2 [Sorex araneus]
Manis_javanica_newGene_463	--	--	Molecular Function: methyltransferase activity (GO:0008168);; Biological Process: methylation (GO:0032259);;	--	--	hypothetical protein CB1_001782001 [Camelus ferus]
Manis_javanica_newGene_6354	--	--	--	--	Methyltransferase-like protein 9 (Precursor) GN=METTL9 OS=Bos taurus (Bovine) PE=2 SV=1	PREDICTED: methyltransferase-like protein 9 isoform X1 [Physeter catodon]
Manis_javanica_newGene_6071	--	--	Cellular Component: nucleoplasm (GO:0005654);; Cellular Component: mitochondrial respiratory chain complex I (GO:0005747);; Biological Process: apoptotic process (GO:0006917);; Molecular Function: NADH dehydrogenase (ubiquinone) activity (GO:0008137);; Cellular Component: integral component of membrane (GO:0016021);; Biological Process: negative regulation of translation (GO:0017148);; Biological…	K11353|3.9408e-25|ecb:100146253|NDUFA13; NADH dehydrogenase (ubiquinone) 1 alpha subcomplex, 13; K11353 NADH dehydrogenase (ubiquinone) 1 alpha subcomplex subunit 13 (A)	NADH dehydrogenase [ubiquinone] 1 alpha subcomplex subunit 13 GN=NDUFA13 OS=Bos taurus (Bovine) PE=1 SV=3	PREDICTED: NADH dehydrogenase [ubiquinone] 1 alpha subcomplex subunit 13 [Equus caballus]
Manis_javanica_newGene_13741	--	--	--	--	--	PREDICTED: SPATS2-like protein-like isoform X5, partial [Mustela putorius furo]
Manis_javanica_newGene_12010	--	--	--	--	--	PREDICTED: uncharacterized protein LOC102149329 [Equus caballus]
Manis_javanica_newGene_10845	--	--	Molecular Function: retinoic acid binding (GO:0001972);; Molecular Function: enzyme inhibitor activity (GO:0004857);; Molecular Function: steroid binding (GO:0005496);; Cellular Component: integral component of plasma membrane (GO:0005887);; Molecular Function: transferase activity, transferring hexosyl groups (GO:0016758);; Molecular Function: enzyme binding (GO:0019899);; Molecular Function: pr…	K00699|1.09312e-109|ecb:100065342|UGT1A1; UDP glucuronosyltransferase 1 family, polypeptide A1; K00699 glucuronosyltransferase [EC:2.4.1.17] (A)	UDP-glucuronosyltransferase 1-4 (Precursor) GN=UGT1 OS=Oryctolagus cuniculus (Rabbit) PE=2 SV=1	PREDICTED: UDP-glucuronosyltransferase 1-1 [Leptonychotes weddellii]
Manis_javanica_newGene_12748	--	--	Molecular Function: protein transporter activity (GO:0008565);; Biological Process: posttranslational protein targeting to membrane, translocation (GO:0031204);;	K09540|1.1752e-52|chx:102190039|SEC63; SEC63 homolog (S. cerevisiae); K09540 translocation protein SEC63 (A)	Translocation protein SEC63 homolog GN=SEC63 OS=Pongo abelii (Sumatran orangutan) PE=2 SV=1	PREDICTED: translocation protein SEC63 homolog isoform X2 [Ursus maritimus]
Manis_javanica_newGene_8637	[J]	Translation, ribosomal structure and biogenesis	Molecular Function: structural constituent of ribosome (GO:0003735);; Cellular Component: nucleolus (GO:0005730);; Biological Process: translation (GO:0006412);; Cellular Component: cytosolic large ribosomal subunit (GO:0022625);;	K02894|1.75724e-35|apla:101793494|RPL23; ribosomal protein L23; K02894 large subunit ribosomal protein L23e (A)	60S ribosomal protein L23 GN=RPL23 OS=Pongo abelii (Sumatran orangutan) PE=2 SV=1	RPL23 [Bos taurus]
Manis_javanica_newGene_11907	--	--	Molecular Function: nucleotide binding (GO:0000166);;	K07905|2.30596e-09|shr:100920617|RAB11B; RAB11B, member RAS oncogene family; K07905 Ras-related protein Rab-11B (A)	--	PREDICTED: ras-related protein Rab-11B [Sarcophilus harrisii]
Manis_javanica_newGene_3376	--	--	--	--	--	Dedicator of cytokinesis protein 11 [Myotis brandtii]
Manis_javanica_newGene_5829	--	--	--	--	LINE-1 reverse transcriptase homolog OS=Nycticebus coucang (Slow loris) PE=3 SV=1	hypothetical protein M91_07595, partial [Bos mutus]
Manis_javanica_newGene_718	--	--	--	--	--	hypothetical protein CB1_000762024 [Camelus ferus]
Manis_javanica_newGene_2273	--	--	Molecular Function: G-protein coupled receptor activity (GO:0004930);; Molecular Function: calcium ion binding (GO:0005509);; Cellular Component: plasma membrane (GO:0005886);; Biological Process: cell adhesion (GO:0007155);; Biological Process: neuropeptide signaling pathway (GO:0007218);; Cellular Component: integral component of membrane (GO:0016021);;	K08446|3.79642e-57|umr:103682109|CD97; CD97 molecule; K08446 CD97 antigen (A)	EGF-like module-containing mucin-like hormone receptor-like 2 (Precursor) GN=EMR2 OS=Canis familiaris (Dog) PE=2 SV=2	PREDICTED: CD97 antigen [Ursus maritimus]
Manis_javanica_newGene_13649	[Q]	Secondary metabolites biosynthesis, transport and catabolism	Molecular Function: iron ion binding (GO:0005506);; Molecular Function: electron carrier activity (GO:0009055);; Molecular Function: oxidoreductase activity, acting on paired donors, with incorporation or reduction of molecular oxygen, reduced flavin or flavoprotein as one donor, and incorporation of one atom of oxygen (GO:0016712);; Molecular Function: heme binding (GO:0020037);; Biological Proc…	K07424|4.32732e-24|myd:102762686|cytochrome P450 3A12-like; K07424 cytochrome P450, family 3, subfamily A [EC:1.14.14.1] (A)	Cytochrome P450 3A12 GN=CYP3A12 OS=Canis familiaris (Dog) PE=2 SV=1	CYP3A4 [Tupaia belangeri]
Manis_javanica_newGene_13071	--	--	--	--	--	PREDICTED: ral guanine nucleotide dissociation stimulator-like [Equus caballus]
Manis_javanica_newGene_13915	--	--	Cellular Component: integral component of membrane (GO:0016021);;	K13517|2.38634e-55|umr:103678364|MBOAT1; membrane bound O-acyltransferase domain containing 1; K13517 lysophospholipid acyltransferase 1/2 [EC:2.3.1.51 2.3.1.-] (A)	Lysophospholipid acyltransferase 5 GN=LPCAT3 OS=Bos taurus (Bovine) PE=2 SV=1	PREDICTED: lysophospholipid acyltransferase 1-like [Leptonychotes weddellii]
Manis_javanica_newGene_12081	--	--	--	--	Transmembrane protein (Precursor) GN=ERVW-1 OS=Pongo pygmaeus (Bornean orangutan) PE=3 SV=1	PREDICTED: LOW QUALITY PROTEIN: uncharacterized protein LOC103297712 [Eptesicus fuscus]
Manis_javanica_newGene_9219	[R]	General function prediction only	--	K09228|0|mdo:100618612|ZNF208; zinc finger protein 208; K09228 KRAB domain-containing zinc finger protein (A)	Zinc finger protein 585B GN=ZNF585B OS=Pongo abelii (Sumatran orangutan) PE=2 SV=1	PREDICTED: zinc finger protein 865, partial [Equus przewalskii]
Manis_javanica_newGene_7760	--	--	--	--	LINE-1 reverse transcriptase homolog OS=Nycticebus coucang (Slow loris) PE=3 SV=1	endonuclease/reverse transcriptase [Sus scrofa]
Manis_javanica_newGene_14020	[F]	Nucleotide transport and metabolism	Molecular Function: deoxyribose-phosphate aldolase activity (GO:0004139);; Cellular Component: cytoplasm (GO:0005737);; Biological Process: deoxyribonucleotide catabolic process (GO:0009264);; Biological Process: deoxyribonucleoside catabolic process (GO:0046121);; Biological Process: deoxyribose phosphate catabolic process (GO:0046386);;	K01619|4.5099e-46|hsa:51071|DERA, DEOC; deoxyribose-phosphate aldolase (putative) (EC:4.1.2.4); K01619 deoxyribose-phosphate aldolase [EC:4.1.2.4] (A)	Deoxyribose-phosphate aldolase GN=DERA OS=Bos taurus (Bovine) PE=2 SV=1	PREDICTED: putative deoxyribose-phosphate aldolase [Orycteropus afer afer]
Manis_javanica_newGene_9198	--	--	--	K11290|3.73019e-18|ola:101171505|protein SET-like; K11290 template-activating factor I (A)	Testis-specific Y-encoded-like protein 1 GN=TSPYL1 OS=Bos taurus (Bovine) PE=2 SV=1	PREDICTED: protein SET isoform X1 [Galeopterus variegatus]
Manis_javanica_newGene_13913	--	--	Molecular Function: sequence-specific DNA binding transcription factor activity (GO:0003700);; Cellular Component: nucleus (GO:0005634);; Biological Process: negative regulation of T cell differentiation in thymus (GO:0033085);; Biological Process: T cell homeostasis (GO:0043029);; Molecular Function: sequence-specific DNA binding (GO:0043565);; Biological Process: negative regulation of transcri…	--	--	PREDICTED: zinc finger CCCH domain-containing protein 8 [Ceratotherium simum simum]
Manis_javanica_newGene_9294	--	--	Molecular Function: leukemia inhibitory factor receptor activity (GO:0004923);; Molecular Function: oncostatin-M receptor activity (GO:0004924);; Molecular Function: ciliary neurotrophic factor receptor binding (GO:0005127);; Cellular Component: plasma membrane (GO:0005886);; Biological Process: positive regulation of cell proliferation (GO:0008284);; Cellular Component: integral component of mem…	K05058|1.4532e-90|umr:103664694|LIFR; leukemia inhibitory factor receptor alpha; K05058 leukemia inhibitory factor receptor (A)	Leukemia inhibitory factor receptor (Precursor) GN=LIFR OS=Canis familiaris (Dog) PE=2 SV=1	PREDICTED: leukemia inhibitory factor receptor-like, partial [Physeter catodon]
Manis_javanica_newGene_10610	--	--	--	K15381|3.74223e-45|ssc:100519567|disrupted in renal carcinoma protein 2 homolog; K15381 MFS transporter, FLVCR family, disrupted in renal carcinoma protein 2 (A)	--	PREDICTED: disrupted in renal carcinoma protein 2 homolog, partial [Physeter catodon]
Manis_javanica_newGene_13831	--	--	Molecular Function: G-protein coupled receptor activity (GO:0004930);; Cellular Component: plasma membrane (GO:0005886);; Biological Process: neuropeptide signaling pathway (GO:0007218);; Cellular Component: integral component of membrane (GO:0016021);;	K08462|3.29255e-115|ggo:101132520|probable G-protein coupled receptor 125-like; K08462 G protein-coupled receptor 125 (A)	--	PREDICTED: probable G-protein coupled receptor 125-like, partial [Tursiops truncatus]
Manis_javanica_newGene_9878	--	--	Molecular Function: DNA binding (GO:0003677);; Cellular Component: transcription factor TFIIE complex (GO:0005673);; Cellular Component: cytoplasm (GO:0005737);; Biological Process: regulation of transcription, DNA-templated (GO:0006355);; Biological Process: transcription initiation from RNA polymerase II promoter (GO:0006367);;	K03137|9.91696e-20|ssc:100513628|GTF2E2; general transcription factor IIE, polypeptide 2, beta 34kDa; K03137 transcription initiation factor TFIIE subunit beta (A)	General transcription factor IIE subunit 2 GN=GTF2E2 OS=Bos taurus (Bovine) PE=2 SV=1	PREDICTED: general transcription factor IIE subunit 2-like [Tursiops truncatus]
Manis_javanica_newGene_10939	--	--	--	--	LINE-1 reverse transcriptase homolog OS=Nycticebus coucang (Slow loris) PE=3 SV=1	hypothetical protein M91_20604 [Bos mutus]
Manis_javanica_newGene_13294	--	--	--	--	--	PREDICTED: T-lymphocyte surface antigen Ly-9-like isoform X2 [Capra hircus]
Manis_javanica_newGene_5124	--	--	Molecular Function: DNA binding (GO:0003677);; Molecular Function: chromatin binding (GO:0003682);; Cellular Component: nucleus (GO:0005634);; Cellular Component: cytoplasm (GO:0005737);; Biological Process: positive regulation of transcription from RNA polymerase II promoter (GO:0045944);;	--	Tetratricopeptide repeat protein 5 GN=TTC5 OS=Bos taurus (Bovine) PE=2 SV=1	PREDICTED: tetratricopeptide repeat protein 5 isoform X3 [Balaenoptera acutorostrata scammoni]
Manis_javanica_newGene_6591	--	--	--	--	--	transposase [Bos taurus]
Manis_javanica_newGene_9667	--	--	Cellular Component: nucleus (GO:0005634);; Cellular Component: Golgi apparatus (GO:0005794);; Cellular Component: plasma membrane (GO:0005886);; Biological Process: Golgi organization (GO:0007030);; Molecular Function: enzyme binding (GO:0019899);; Biological Process: bone development (GO:0060348);;	--	Dymeclin GN=DYM OS=Pongo abelii (Sumatran orangutan) PE=2 SV=1	PREDICTED: dymeclin, partial [Tursiops truncatus]
Manis_javanica_newGene_13644	--	--	Biological Process: negative regulation of transcription from RNA polymerase II promoter (GO:0000122);; Molecular Function: nucleotide binding (GO:0000166);; Biological Process: blastocyst formation (GO:0001825);; Biological Process: lymphocyte homeostasis (GO:0002260);; Molecular Function: chromatin binding (GO:0003682);; Molecular Function: transcription corepressor activity (GO:0003714);; Cell…	--	Ski-like protein GN=SKIL OS=Pongo abelii (Sumatran orangutan) PE=2 SV=1	PREDICTED: ski-like protein-like [Tursiops truncatus]
Manis_javanica_newGene_9864	--	--	--	--	Tetratricopeptide repeat protein 39B GN=TTC39B OS=Macaca fascicularis (Crab-eating macaque) PE=2 SV=1	PREDICTED: LOW QUALITY PROTEIN: tetratricopeptide repeat domain 39B [Ceratotherium simum simum]
Manis_javanica_newGene_4942	--	--	--	--	PDZ and LIM domain protein 7 GN=PDLIM7 OS=Bos taurus (Bovine) PE=2 SV=1	PREDICTED: PDZ and LIM domain protein 5-like [Ornithorhynchus anatinus]
Manis_javanica_newGene_7872	--	--	--	--	Ig kappa chain V region 4135 OS=Oryctolagus cuniculus (Rabbit) PE=1 SV=1	PREDICTED: uncharacterized protein LOC103543841 [Equus przewalskii]
Manis_javanica_newGene_2559	--	--	--	--	LINE-1 reverse transcriptase homolog OS=Nycticebus coucang (Slow loris) PE=3 SV=1	hypothetical protein M91_07595, partial [Bos mutus]
Manis_javanica_newGene_13926	--	--	Cellular Component: integral component of membrane (GO:0016021);; Molecular Function: SH3 domain binding (GO:0017124);;	K06551|7.29866e-23|chx:102174490|SIRPA; signal-regulatory protein alpha; K06551 signal-regulatory protein alpha/beta1/gamma (A)	Tyrosine-protein phosphatase non-receptor type substrate 1 (Precursor) GN=SIRPA OS=Bos taurus (Bovine) PE=2 SV=1	PREDICTED: tyrosine-protein phosphatase non-receptor type substrate 1 [Capra hircus]
Manis_javanica_newGene_5435	--	--	Molecular Function: structural constituent of ribosome (GO:0003735);; Cellular Component: mitochondrion (GO:0005739);; Cellular Component: ribosome (GO:0005840);; Biological Process: translation (GO:0006412);;	K02996|1.8808e-17|umr:103670630|MRPS9; mitochondrial ribosomal protein S9; K02996 small subunit ribosomal protein S9 (A)	28S ribosomal protein S9, mitochondrial (Precursor) GN=MRPS9 OS=Bos taurus (Bovine) PE=1 SV=3	PREDICTED: 28S ribosomal protein S9, mitochondrial [Equus przewalskii]
Manis_javanica_newGene_13218	--	--	--	--	--	TPA: diaphanous homolog 1-like [Bos taurus]
Manis_javanica_newGene_8131	--	--	--	--	Transmembrane protein (Precursor) GN=ERVW-1 OS=Hylobates pileatus (Pileated gibbon) PE=3 SV=1	PREDICTED: LOW QUALITY PROTEIN: uncharacterized protein LOC103588188 [Galeopterus variegatus]
Manis_javanica_newGene_13958	--	--	--	--	Ig kappa chain V region GOM OS=Canis familiaris (Dog) PE=1 SV=1	immunoglobulin kappa variable region [Sus scrofa]
Manis_javanica_newGene_8654	--	--	--	--	--	PREDICTED: proline and serine-rich protein 1-like, partial [Camelus bactrianus]
Manis_javanica_newGene_9815	--	--	Molecular Function: translation release factor activity (GO:0003747);; Molecular Function: GTPase activity (GO:0003924);; Molecular Function: GTP binding (GO:0005525);; Biological Process: protein methylation (GO:0006479);;	--	Eukaryotic peptide chain release factor GTP-binding subunit ERF3B GN=GSPT2 OS=Pongo abelii (Sumatran orangutan) PE=2 SV=1	PREDICTED: eukaryotic peptide chain release factor GTP-binding subunit ERF3A isoform X2 [Orycteropus afer afer]
Manis_javanica_newGene_12401	--	--	Biological Process: G2/M transition of mitotic cell cycle (GO:0000086);; Molecular Function: protein serine/threonine kinase activity (GO:0004674);; Molecular Function: ATP binding (GO:0005524);; Cellular Component: nucleus (GO:0005634);; Cellular Component: cytoplasm (GO:0005737);; Cellular Component: centrosome (GO:0005813);; Biological Process: protein phosphorylation (GO:0006468);; Biological…	K16309|1.78923e-22|cfa:607216|MASTL; microtubule associated serine/threonine kinase-like; K16309 serine/threonine-protein kinase greatwall [EC:2.7.11.1] (A)	Serine/threonine-protein kinase greatwall GN=MASTL OS=Canis familiaris (Dog) PE=3 SV=1	PREDICTED: serine/threonine-protein kinase greatwall-like, partial [Galeopterus variegatus]
Manis_javanica_newGene_3055	--	--	Biological Process: cell wall macromolecule catabolic process (GO:0016998);;	--	--	PREDICTED: nuclear receptor coactivator 7 isoform X2 [Ursus maritimus]
Manis_javanica_newGene_13130	--	--	--	--	--	PREDICTED: uncharacterized protein LOC102993762 [Physeter catodon]
Manis_javanica_newGene_7661	--	--	Biological Process: histamine biosynthetic process (GO:0001694);; Molecular Function: histidine decarboxylase activity (GO:0004398);; Biological Process: histidine catabolic process (GO:0006548);; Molecular Function: pyridoxal phosphate binding (GO:0030170);; Biological Process: catecholamine biosynthetic process (GO:0042423);;	K01590|3.81184e-23|aml:100483602|HDC; histidine decarboxylase; K01590 histidine decarboxylase [EC:4.1.1.22] (A)	Histidine decarboxylase GN=HDC OS=Bos taurus (Bovine) PE=2 SV=1	PREDICTED: histidine decarboxylase isoform 1 [Odobenus rosmarus divergens]
Manis_javanica_newGene_5329	--	--	Cellular Component: mitochondrion (GO:0005739);; Molecular Function: NADH dehydrogenase (ubiquinone) activity (GO:0008137);; Molecular Function: electron carrier activity (GO:0009055);; Cellular Component: membrane (GO:0016020);;	K18160|1.29012e-21|pon:100461722|NDUFAF2; NADH dehydrogenase (ubiquinone) complex I, assembly factor 2; K18160 NADH dehydrogenase [ubiquinone] 1 alpha subcomplex assembly factor 2 (A)	Mimitin, mitochondrial (Precursor) GN=NDUFAF2 OS=Bos taurus (Bovine) PE=2 SV=1	PREDICTED: mimitin, mitochondrial [Ceratotherium simum simum]
Manis_javanica_newGene_11697	--	--	--	K14316|3.58145e-09|myb:102242909|POM121C; POM121 transmembrane nucleoporin C; K14316 nuclear pore complex protein Nup121 (A)	--	PREDICTED: nuclear envelope pore membrane protein POM 121C [Myotis lucifugus]
Manis_javanica_newGene_5938	--	--	Molecular Function: arginyltransferase activity (GO:0004057);; Cellular Component: nucleus (GO:0005634);; Cellular Component: cytoplasm (GO:0005737);; Biological Process: protein arginylation (GO:0016598);;	K00685|2.54771e-25|fca:101090722|ATE1; arginyltransferase 1; K00685 arginine-tRNA-protein transferase [EC:2.3.2.8] (A)	Arginyl-tRNA--protein transferase 1 GN=ATE1 OS=Macaca fascicularis (Crab-eating macaque) PE=2 SV=1	Arginyl-tRNA--protein transferase 1 [Pteropus alecto]
Manis_javanica_newGene_6378	--	--	--	--	LINE-1 reverse transcriptase homolog OS=Nycticebus coucang (Slow loris) PE=3 SV=1	--
Manis_javanica_newGene_13412	--	--	Biological Process: G2/M transition of mitotic cell cycle (GO:0000086);; Molecular Function: protein serine/threonine kinase activity (GO:0004674);; Molecular Function: ATP binding (GO:0005524);; Cellular Component: nucleus (GO:0005634);; Cellular Component: cytoplasm (GO:0005737);; Cellular Component: centrosome (GO:0005813);; Biological Process: protein phosphorylation (GO:0006468);; Biological…	K16309|2.71343e-88|ecb:100055294|MASTL; microtubule associated serine/threonine kinase-like; K16309 serine/threonine-protein kinase greatwall [EC:2.7.11.1] (A)	Serine/threonine-protein kinase greatwall GN=MASTL OS=Ailuropoda melanoleuca (Giant panda) PE=3 SV=1	PREDICTED: serine/threonine-protein kinase greatwall-like, partial [Galeopterus variegatus]
Manis_javanica_newGene_4	--	--	Molecular Function: 3',5'-cyclic-nucleotide phosphodiesterase activity (GO:0004114);; Cellular Component: cilium (GO:0005929);; Biological Process: signal transduction (GO:0007165);; Biological Process: sensory perception of smell (GO:0007608);; Biological Process: metabolic process (GO:0008152);; Molecular Function: metal ion binding (GO:0046872);;	K13755|2.23123e-51|fca:101089682|PDE1C; phosphodiesterase 1C, calmodulin-dependent 70kDa; K13755 calcium/calmodulin-dependent 3',5'-cyclic nucleotide phosphodiesterase [EC:3.1.4.17] (A)	--	PREDICTED: calcium/calmodulin-dependent 3&apos;,5&apos;-cyclic nucleotide phosphodiesterase 1C [Felis catus]
Manis_javanica_newGene_11751	--	--	--	--	--	PREDICTED: protein FAM132B [Equus przewalskii]
Manis_javanica_newGene_8649	--	--	--	--	--	PREDICTED: Friend virus susceptibility protein 1-like [Oryctolagus cuniculus]
Manis_javanica_newGene_11207	--	--	Molecular Function: phospholipid binding (GO:0005543);; Biological Process: macrophage differentiation (GO:0030225);;	--	GRB2-associated-binding protein 1 GN=GAB1 OS=Bos taurus (Bovine) PE=2 SV=1	PREDICTED: GRB2-associated-binding protein 3-like [Leptonychotes weddellii]
Manis_javanica_newGene_8959	--	--	--	--	Tetratricopeptide repeat protein 27 GN=TTC27 OS=Pongo abelii (Sumatran orangutan) PE=2 SV=1	PREDICTED: LOW QUALITY PROTEIN: tetratricopeptide repeat protein 27 [Canis lupus familiaris]
Manis_javanica_newGene_7133	--	--	--	--	--	hypothetical protein PANDA_011928 [Ailuropoda melanoleuca]
Manis_javanica_newGene_12606	--	--	--	--	Ankyrin repeat domain-containing protein 7 GN=ANKRD7 OS=Macaca fascicularis (Crab-eating macaque) PE=2 SV=1	PREDICTED: ankyrin repeat domain-containing protein 26-like [Trichechus manatus latirostris]
Manis_javanica_newGene_8636	--	--	--	--	--	PREDICTED: uncharacterized protein LOC103662142 [Ursus maritimus]
Manis_javanica_newGene_8134	--	--	Biological Process: G-protein coupled receptor signaling pathway (GO:0007186);; Cellular Component: integral component of membrane (GO:0016021);; Molecular Function: carbohydrate binding (GO:0030246);;	--	--	PREDICTED: attractin-like protein 1 [Equus przewalskii]
Manis_javanica_newGene_6975	--	--	Cellular Component: lysosomal membrane (GO:0005765);; Biological Process: lysosomal transport (GO:0007041);; Molecular Function: transferase activity, transferring acyl groups (GO:0016746);; Biological Process: protein oligomerization (GO:0051259);;	K10532|1.72123e-17|fca:101101049|HGSNAT; heparan-alpha-glucosaminide N-acetyltransferase; K10532 heparan-alpha-glucosaminide N-acetyltransferase [EC:2.3.1.78] (A)	--	PREDICTED: heparan-alpha-glucosaminide N-acetyltransferase [Myotis lucifugus]
Manis_javanica_newGene_13462	--	--	Molecular Function: nucleotide binding (GO:0000166);; Molecular Function: RNA binding (GO:0003723);; Biological Process: mRNA processing (GO:0006397);; Molecular Function: metal ion binding (GO:0046872);;	K13193|6.79738e-54|umr:103663695|RBM27; RNA binding motif protein 27; K13193 RNA-binding protein 27 (A)	--	PREDICTED: RNA-binding protein 27 [Ursus maritimus]
Manis_javanica_newGene_11241	--	--	Cellular Component: cytoplasm (GO:0005737);; Biological Process: snRNA processing (GO:0016180);; Cellular Component: integrator complex (GO:0032039);;	K13147|4.98469e-10|fab:101811517|INTS10; integrator complex subunit 10; K13147 integrator complex subunit 10 (A)	Integrator complex subunit 10 GN=INTS10 OS=Macaca fascicularis (Crab-eating macaque) PE=2 SV=2	PREDICTED: integrator complex subunit 10 isoform X4 [Monodelphis domestica]
Manis_javanica_newGene_3718	--	--	--	--	LINE-1 reverse transcriptase homolog OS=Nycticebus coucang (Slow loris) PE=3 SV=1	hypothetical protein M91_02473, partial [Bos mutus]
Manis_javanica_newGene_8444	--	--	Biological Process: regulation of cellular process (GO:0050794);; Biological Process: cellular response to stimulus (GO:0051716);;	K10593|1.44002e-54|cmy:102938994|UBR5; ubiquitin protein ligase E3 component n-recognin 5; K10593 E3 ubiquitin-protein ligase EDD1 [EC:6.3.2.19] (A)	--	PREDICTED: E3 ubiquitin-protein ligase UBR5 [Galeopterus variegatus]
Manis_javanica_newGene_4797	--	--	Biological Process: intracellular protein transport (GO:0006886);;	K04705|1.28856e-34|cfr:102523294|STAM; signal transducing adaptor molecule (SH3 domain and ITAM motif) 1; K04705 signal transducing adaptor molecule (A)	--	PREDICTED: signal transducing adapter molecule 1 [Camelus ferus]
Manis_javanica_newGene_11584	--	--	Cellular Component: photoreceptor outer segment (GO:0001750);; Cellular Component: photoreceptor inner segment (GO:0001917);; Cellular Component: neurofilament (GO:0005883);; Cellular Component: ionotropic glutamate receptor complex (GO:0008328);; Molecular Function: ionotropic glutamate receptor binding (GO:0035255);; Cellular Component: dendritic spine (GO:0043197);; Cellular Component: postsyn…	K15009|2.00861e-50|aml:100467244|SH3 and multiple ankyrin repeat domains protein 2-like; K15009 SH3 and multiple ankyrin repeat domains protein (A)	Nostrin GN=NOSTRIN OS=Bos taurus (Bovine) PE=1 SV=1	hypothetical protein PANDA_011213 [Ailuropoda melanoleuca]
Manis_javanica_newGene_1689	--	--	Cellular Component: peroxisome (GO:0005777);; Molecular Function: oxidoreductase activity, acting on CH-OH group of donors (GO:0016614);; Biological Process: single-organism metabolic process (GO:0044710);;	--	LINE-1 reverse transcriptase homolog OS=Nycticebus coucang (Slow loris) PE=3 SV=1	PREDICTED: uncharacterized protein LOC101902986 [Bos taurus]
Manis_javanica_newGene_10025	--	--	Cellular Component: nucleus (GO:0005634);;	--	Serum response factor-binding protein 1 OS=Pongo abelii (Sumatran orangutan) PE=2 SV=1	PREDICTED: serum response factor-binding protein 1 [Myotis davidii]
Manis_javanica_newGene_3714	--	--	--	--	--	PREDICTED: uncharacterized protein LOC102430373 [Myotis lucifugus]
Manis_javanica_newGene_10389	--	--	--	--	RNA 3&apos;-terminal phosphate cyclase-like protein GN=RCL1 OS=Bos taurus (Bovine) PE=2 SV=1	hypothetical protein M91_18376, partial [Bos mutus]
Manis_javanica_newGene_13934	--	--	--	--	--	PREDICTED: protein AHNAK2-like, partial [Equus przewalskii]
Manis_javanica_newGene_10369	--	--	--	--	LINE-1 reverse transcriptase homolog OS=Nycticebus coucang (Slow loris) PE=3 SV=1	Retrovirus-related Pol polyprotein LINE-1 [Pteropus alecto]
Manis_javanica_newGene_12341	--	--	Molecular Function: Rho guanyl-nucleotide exchange factor activity (GO:0005089);; Molecular Function: phospholipid binding (GO:0005543);; Biological Process: positive regulation of Rho GTPase activity (GO:0032321);; Biological Process: positive regulation of apoptotic process (GO:0043065);; Biological Process: cellular response to hydrogen peroxide (GO:0070301);; Biological Process: cellular resp…	--	Rho guanine nucleotide exchange factor 3 GN=ARHGEF3 OS=Pongo abelii (Sumatran orangutan) PE=2 SV=1	PREDICTED: neuroepithelial cell-transforming gene 1 protein [Tupaia chinensis]
Manis_javanica_newGene_11789	--	--	Molecular Function: iron ion binding (GO:0005506);; Molecular Function: electron carrier activity (GO:0009055);; Molecular Function: oxidoreductase activity, acting on paired donors, with incorporation or reduction of molecular oxygen, reduced flavin or flavoprotein as one donor, and incorporation of one atom of oxygen (GO:0016712);; Molecular Function: heme binding (GO:0020037);; Biological Proc…	--	Cytochrome P450 2D17 GN=CYP2D17 OS=Macaca fascicularis (Crab-eating macaque) PE=2 SV=1	PREDICTED: cytochrome P450 2D14-like [Equus caballus]
Manis_javanica_newGene_1571	--	--	Biological Process: positive regulation of cytokine production (GO:0001819);; Biological Process: positive regulation of protein phosphorylation (GO:0001934);; Molecular Function: ubiquitin-protein transferase activity (GO:0004842);; Cellular Component: nucleus (GO:0005634);; Biological Process: Toll signaling pathway (GO:0008063);; Biological Process: positive regulation of B cell proliferation …	--	--	PREDICTED: uncharacterized protein LOC100736842 [Sus scrofa]
Manis_javanica_newGene_5528	--	--	Cellular Component: cytosol (GO:0005829);; Biological Process: response to stress (GO:0006950);;	--	--	PREDICTED: heat shock factor 2-binding protein, partial [Galeopterus variegatus]
Manis_javanica_newGene_5118	--	--	--	--	--	polyprotein [Sus scrofa]
Manis_javanica_newGene_13215	--	--	Biological Process: stimulatory C-type lectin receptor signaling pathway (GO:0002223);; Cellular Component: external side of plasma membrane (GO:0009897);; Biological Process: natural killer cell activation (GO:0030101);; Molecular Function: carbohydrate binding (GO:0030246);; Molecular Function: MHC class Ib receptor activity (GO:0032394);; Biological Process: positive regulation of interferon-g…	K06728|4.04159e-50|bacu:103007842|KLRK1; killer cell lectin-like receptor subfamily K, member 1; K06728 killer cell lectin-like receptor subfamily K member 1 (A)	NKG2-D type II integral membrane protein GN=KLRK1 OS=Sus scrofa (Pig) PE=2 SV=1	PREDICTED: NKG2-D type II integral membrane protein [Ceratotherium simum simum]
Manis_javanica_newGene_8292	--	--	--	--	--	PREDICTED: uncharacterized protein LOC102481111 isoform X9 [Tupaia chinensis]
Manis_javanica_newGene_3778	[F]	Nucleotide transport and metabolism	--	--	LINE-1 reverse transcriptase homolog OS=Nycticebus coucang (Slow loris) PE=3 SV=1	hypothetical protein M91_02473, partial [Bos mutus]
Manis_javanica_newGene_4098	--	--	Biological Process: negative regulation of cell growth (GO:0030308);;	--	Suppressor of tumorigenicity 7 protein-like GN=ST7L OS=Bos taurus (Bovine) PE=2 SV=1	PREDICTED: suppressor of tumorigenicity 7 protein-like isoform X3 [Equus przewalskii]
Manis_javanica_newGene_2295	[J]	Translation, ribosomal structure and biogenesis	Molecular Function: translation elongation factor activity (GO:0003746);; Molecular Function: GTPase activity (GO:0003924);; Molecular Function: GTP binding (GO:0005525);; Cellular Component: eukaryotic translation elongation factor 1 complex (GO:0005853);; Biological Process: GTP catabolic process (GO:0006184);; Biological Process: translational elongation (GO:0006414);; Biological Process: nega…	K03231|0|phd:102335499|EEF1A2; eukaryotic translation elongation factor 1 alpha 2; K03231 elongation factor 1-alpha (A)	Elongation factor 1-alpha 2 GN=EEF1A2 OS=Oryctolagus cuniculus (Rabbit) PE=1 SV=1	Elongation factor 1-alpha 2, partial [Bos mutus]
Manis_javanica_newGene_1431	--	--	--	--	LINE-1 reverse transcriptase homolog OS=Nycticebus coucang (Slow loris) PE=3 SV=1	hypothetical protein M91_10420, partial [Bos mutus]
Manis_javanica_newGene_5837	[J]	Translation, ribosomal structure and biogenesis	--	K17943|5.48217e-159|mcc:701782|PUM2; pumilio homolog 2 (Drosophila); K17943 pumilio RNA-binding family (A)	Pumilio homolog 1 GN=PUM1 OS=Pongo abelii (Sumatran orangutan) PE=2 SV=1	PREDICTED: pumilio homolog 2 [Eptesicus fuscus]
Manis_javanica_newGene_12820	--	--	Molecular Function: G-protein coupled receptor activity (GO:0004930);; Molecular Function: calcium ion binding (GO:0005509);; Cellular Component: plasma membrane (GO:0005886);; Biological Process: cell adhesion (GO:0007155);; Biological Process: neuropeptide signaling pathway (GO:0007218);; Cellular Component: integral component of membrane (GO:0016021);;	K08446|1.26688e-35|aml:100476473|CD97 antigen-like; K08446 CD97 antigen (A)	EGF-like module-containing mucin-like hormone receptor-like 2 (Precursor) GN=EMR2 OS=Macaca mulatta (Rhesus macaque) PE=2 SV=1	PREDICTED: LOW QUALITY PROTEIN: EGF-like module-containing mucin-like hormone receptor-like 2, partial [Equus przewalskii]
Manis_javanica_newGene_4615	--	--	--	K11729|5.91849e-49|lve:103088053|ACAD10; acyl-CoA dehydrogenase family, member 10; K11729 acyl-CoA dehydrogenase family member 10 (A)	--	PREDICTED: acyl-CoA dehydrogenase family member 10 [Myotis lucifugus]
Manis_javanica_newGene_3414	--	--	Biological Process: cell adhesion (GO:0007155);; Biological Process: integrin-mediated signaling pathway (GO:0007229);; Cellular Component: integrin complex (GO:0008305);; Cellular Component: basal plasma membrane (GO:0009925);; Biological Process: neutrophil chemotaxis (GO:0030593);;	K06585|1.33597e-83|ocu:103346829|integrin alpha-9-like; K06585 integrin alpha 9 (A)	--	PREDICTED: integrin alpha-9-like, partial [Oryctolagus cuniculus]
Manis_javanica_newGene_12768	--	--	--	--	--	PREDICTED: Ig mu chain C region membrane-bound form isoform X5 [Equus caballus]
Manis_javanica_newGene_10631	--	--	Molecular Function: tryptophan 2,3-dioxygenase activity (GO:0004833);; Biological Process: tryptophan catabolic process to kynurenine (GO:0019441);; Molecular Function: heme binding (GO:0020037);; Molecular Function: metal ion binding (GO:0046872);; Biological Process: oxidation-reduction process (GO:0055114);;	K00453|7.09671e-18|mdo:100023852|TDO2; tryptophan 2,3-dioxygenase; K00453 tryptophan 2,3-dioxygenase [EC:1.13.11.11] (A)	Tryptophan 2,3-dioxygenase {ECO:0000255|HAMAP-Rule:MF_03020} OS=Bos taurus (Bovine) PE=2 SV=1	PREDICTED: tryptophan 2,3-dioxygenase isoform X2 [Monodelphis domestica]
Manis_javanica_newGene_4934	--	--	--	--	LINE-1 reverse transcriptase homolog OS=Nycticebus coucang (Slow loris) PE=3 SV=1	hypothetical protein M91_10420, partial [Bos mutus]
Manis_javanica_newGene_6006	--	--	--	--	Oligophrenin-1 GN=OPHN1 OS=Pongo pygmaeus (Bornean orangutan) PE=2 SV=1	PREDICTED: oligophrenin-1-like [Odobenus rosmarus divergens]
Manis_javanica_newGene_748	--	--	Molecular Function: zinc ion binding (GO:0008270);;	--	Double zinc ribbon and ankyrin repeat-containing protein 1 GN=DZANK1 OS=Macaca fascicularis (Crab-eating macaque) PE=2 SV=2	PREDICTED: double zinc ribbon and ankyrin repeat-containing protein 1 [Condylura cristata]
Manis_javanica_newGene_13962	--	--	--	K15157|4.4465e-06|myd:102758007|MED15; mediator complex subunit 15; K15157 mediator of RNA polymerase II transcription subunit 15 (A)	--	PREDICTED: LOW QUALITY PROTEIN: uncharacterized protein LOC104847141 [Loxodonta africana]
Manis_javanica_newGene_10536	--	--	--	--	--	PREDICTED: uncharacterized protein LOC104972129 isoform X2 [Bos taurus]
Manis_javanica_newGene_6131	--	--	--	K14801|3.3396e-19|ecb:100057201|PDCD2L; programmed cell death 2-like; K14801 pre-rRNA-processing protein TSR4 (A)	--	PREDICTED: programmed cell death protein 2-like [Equus caballus]
Manis_javanica_newGene_781	--	--	Biological Process: cell cycle checkpoint (GO:0000075);; Biological Process: G1/S transition of mitotic cell cycle (GO:0000082);; Biological Process: negative regulation of cell-matrix adhesion (GO:0001953);; Molecular Function: cyclin-dependent protein serine/threonine kinase inhibitor activity (GO:0004861);; Cellular Component: nucleus (GO:0005634);; Cellular Component: cytoplasm (GO:0005737);;…	K06621|9.20658e-56|bta:616369|CDKN2A; cyclin-dependent kinase inhibitor 2A; K06621 cyclin-dependent kinase inhibitor 2A (A)	Cyclin-dependent kinase 4 inhibitor B GN=CDKN2B OS=Bos taurus (Bovine) PE=2 SV=1	PREDICTED: cyclin-dependent kinase inhibitor 2A isoform X2 [Bos taurus]
Manis_javanica_newGene_12009	--	--	Molecular Function: iron ion binding (GO:0005506);; Molecular Function: electron carrier activity (GO:0009055);; Molecular Function: oxidoreductase activity, acting on paired donors, with incorporation or reduction of molecular oxygen, reduced flavin or flavoprotein as one donor, and incorporation of one atom of oxygen (GO:0016712);; Molecular Function: heme binding (GO:0020037);; Biological Proc…	--	Cytochrome P450 3A8 GN=CYP3A8 OS=Macaca fascicularis (Crab-eating macaque) PE=1 SV=1	PREDICTED: cytochrome P450 3A12-like isoform 1 [Ceratotherium simum simum]
Manis_javanica_newGene_11237	--	--	--	K16831|4.26858e-10|pale:102897440|BORA; bora, aurora kinase A activator; K16831 protein aurora borealis (A)	LINE-1 reverse transcriptase homolog OS=Nycticebus coucang (Slow loris) PE=3 SV=1	hypothetical protein M91_14132 [Bos mutus]
Manis_javanica_newGene_3386	--	--	Cellular Component: nucleolus (GO:0005730);; Cellular Component: Golgi apparatus (GO:0005794);; Biological Process: activation of JUN kinase activity (GO:0007257);; Biological Process: regulation of Wnt signaling pathway (GO:0030111);; Molecular Function: cyclin binding (GO:0030332);; Molecular Function: Tat protein binding (GO:0030957);; Biological Process: negative regulation of protein import …	--	--	PREDICTED: myoD family inhibitor domain-containing protein-like [Chrysochloris asiatica]
Manis_javanica_newGene_8827	--	--	--	--	--	PREDICTED: rhox homeobox family member 2-like [Equus przewalskii]
Manis_javanica_newGene_1750	--	--	--	--	--	PREDICTED: leucine-rich repeat-containing protein 37A-like [Dasypus novemcinctus]
Manis_javanica_newGene_7716	--	--	Molecular Function: RNA polymerase II distal enhancer sequence-specific DNA binding (GO:0000980);; Molecular Function: RNA polymerase II activating transcription factor binding (GO:0001102);; Molecular Function: RNA polymerase II transcription factor binding transcription factor activity involved in positive regulation of transcription (GO:0001190);; Molecular Function: RNA polymerase II distal e…	K05870|2.07474e-16|pon:100294619|CREB1; cAMP responsive element binding protein 1; K05870 cyclic AMP-responsive element-binding protein 1 (A)	Cyclic AMP-responsive element-binding protein 1 GN=CREB1 OS=Bos taurus (Bovine) PE=1 SV=2	PREDICTED: cyclic AMP-responsive element-binding protein 1 isoform X6 [Ochotona princeps]
Manis_javanica_newGene_5845	--	--	Cellular Component: intermediate filament (GO:0005882);; Cellular Component: nuclear lumen (GO:0031981);;	K07611|2.00138e-13|mmu:16906|Lmnb1; lamin B1; K07611 lamin B (A)	--	PREDICTED: lamin-B1-like, partial [Tursiops truncatus]
Manis_javanica_newGene_7383	--	--	--	--	--	PREDICTED: spermatogenesis-associated protein 31E1-like [Sus scrofa]
Manis_javanica_newGene_13329	--	--	Molecular Function: DNA binding (GO:0003677);; Molecular Function: chromatin binding (GO:0003682);; Cellular Component: cytosol (GO:0005829);; Biological Process: DNA replication (GO:0006260);; Biological Process: chromatin modification (GO:0016568);; Molecular Function: Hsp70 protein binding (GO:0030544);; Cellular Component: nuclear membrane (GO:0031965);; Molecular Function: histone binding (G…	--	DnaJ homolog subfamily C member 2, N-terminally processed GN=DNAJC2 OS=Bos taurus (Bovine) PE=2 SV=1	PREDICTED: dnaJ homolog subfamily C member 2-like [Sus scrofa]
Manis_javanica_newGene_13789	--	--	Biological Process: ceramide metabolic process (GO:0006672);; Biological Process: positive regulation of cell proliferation (GO:0008284);; Cellular Component: integral component of Golgi membrane (GO:0030173);; Cellular Component: integral component of endoplasmic reticulum membrane (GO:0030176);; Biological Process: sphingosine biosynthetic process (GO:0046512);; Molecular Function: phytoceramid…	K04711|5.01217e-12|cfr:102513285|ACER3; alkaline ceramidase 3; K04711 dihydroceramidase [EC:3.5.1.-] (A)	--	PREDICTED: alkaline ceramidase 3 [Camelus ferus]
Manis_javanica_newGene_9944	[H]	Coenzyme transport and metabolism	Molecular Function: thiamine diphosphokinase activity (GO:0004788);; Molecular Function: ATP binding (GO:0005524);; Cellular Component: cytoplasm (GO:0005737);; Biological Process: thiamine metabolic process (GO:0006772);; Biological Process: thiamine diphosphate biosynthetic process (GO:0009229);; Molecular Function: kinase activity (GO:0016301);;	K00949|4.12875e-40|fca:101086049|TPK1; thiamin pyrophosphokinase 1; K00949 thiamine pyrophosphokinase [EC:2.7.6.2] (A)	Thiamin pyrophosphokinase 1 GN=TPK1 OS=Bos taurus (Bovine) PE=2 SV=1	PREDICTED: thiamin pyrophosphokinase 1 isoform X2 [Panthera tigris altaica]
Manis_javanica_newGene_10434	--	--	--	--	--	PREDICTED: tctex1 domain-containing protein 3 [Equus caballus]
Manis_javanica_newGene_13597	--	--	Molecular Function: phospholipid binding (GO:0005543);;	--	--	pleckstrin homology domain-containing family A member 6 [Bos taurus]
Manis_javanica_newGene_13806	--	--	--	--	--	PREDICTED: NEDD4-binding protein 2-like 2 isoform X1 [Capra hircus]
Manis_javanica_newGene_4952	[R]	General function prediction only	Molecular Function: GTP binding (GO:0005525);; Biological Process: small GTPase mediated signal transduction (GO:0007264);; Biological Process: protein transport (GO:0015031);;	K07907|3.12764e-28|phd:102332516|RAB12; RAB12, member RAS oncogene family; K07907 Ras-related protein Rab-12 (A)	Ras-related protein Rab-12 (Fragment) GN=RAB12 OS=Canis familiaris (Dog) PE=2 SV=1	PREDICTED: ras-related protein Rab-12 [Pantholops hodgsonii]
Manis_javanica_newGene_6161	--	--	--	--	Ig kappa chain V region GOM OS=Canis familiaris (Dog) PE=1 SV=1	Ig kappa chain V-II region RPMI 6410 [Tupaia chinensis]
Manis_javanica_newGene_2863	--	--	Cellular Component: mitochondrion (GO:0005739);; Biological Process: transport (GO:0006810);; Biological Process: activation of cysteine-type endopeptidase activity involved in apoptotic process (GO:0006919);; Cellular Component: integral component of membrane (GO:0016021);; Biological Process: positive regulation of apoptotic process (GO:0043065);;	K17885|3.67739e-17|cfr:102507860|MTCH1; mitochondrial carrier 1; K17885 mitochondrial carrier (A)	Mitochondrial carrier homolog 2 GN=MTCH2 OS=Pongo abelii (Sumatran orangutan) PE=2 SV=2	mitochondrial carrier 1 isoform 2-like protein [Camelus ferus]
Manis_javanica_newGene_11317	--	--	--	K11431|5.46584e-25|nle:100602353|uncharacterized LOC100602353; K11431 histone-lysine N-methyltransferase SETD7 [EC:2.1.1.43] (A)	--	PREDICTED: putative cuticle collagen 91-like [Sus scrofa]
Manis_javanica_newGene_10857	--	--	--	--	--	PREDICTED: dapper homolog 1 [Ursus maritimus]
Manis_javanica_newGene_4902	--	--	--	K01464|2.9114e-07|ecb:100062933|DPYS; dihydropyrimidinase; K01464 dihydropyrimidinase [EC:3.5.2.2] (A)	--	PREDICTED: dihydropyrimidinase isoform X3 [Physeter catodon]
Manis_javanica_newGene_4746	--	--	--	--	--	hypothetical protein PANDA_007651 [Ailuropoda melanoleuca]
Manis_javanica_newGene_4227	--	--	Molecular Function: magnesium ion binding (GO:0000287);; Molecular Function: non-membrane spanning protein tyrosine kinase activity (GO:0004715);; Molecular Function: ATP binding (GO:0005524);; Cellular Component: nucleolus (GO:0005730);; Biological Process: DNA damage induced protein phosphorylation (GO:0006975);; Molecular Function: protein C-terminus binding (GO:0008022);; Molecular Function: …	K06619|3.79037e-26|aml:100466468|ABL1; c-abl oncogene 1, non-receptor tyrosine kinase; K06619 abelson tyrosine-protein kinase 1 [EC:2.7.10.2] (A)	--	PREDICTED: tyrosine-protein kinase ABL1 isoform X3 [Balaenoptera acutorostrata scammoni]
Manis_javanica_newGene_6503	--	--	--	K01522|8.31069e-08|amj:102559919|bis(5'-adenosyl)-triphosphatase-like; K01522 bis(5'-adenosyl)-triphosphatase [EC:3.6.1.29] (A)	--	--
Manis_javanica_newGene_9623	--	--	--	--	Tumor protein D52 GN=TPD52 OS=Oryctolagus cuniculus (Rabbit) PE=2 SV=1	PREDICTED: tumor protein D52 isoform X3 [Camelus bactrianus]
Manis_javanica_newGene_9626	--	--	Biological Process: blood vessel development (GO:0001568);; Biological Process: in utero embryonic development (GO:0001701);; Biological Process: neural fold formation (GO:0001842);; Molecular Function: sequence-specific DNA binding transcription factor activity (GO:0003700);; Molecular Function: zinc ion binding (GO:0008270);; Biological Process: embryonic body morphogenesis (GO:0010172);; Biolo…	--	--	PREDICTED: transcriptional repressor p66-alpha isoform X6 [Canis lupus familiaris]
Manis_javanica_newGene_6811	[TDBLU]	--	Molecular Function: ATP binding (GO:0005524);; Cellular Component: plasma membrane (GO:0005886);; Cellular Component: phosphatidylinositol 3-kinase complex (GO:0005942);; Biological Process: endocytosis (GO:0006897);; Molecular Function: 1-phosphatidylinositol-3-kinase activity (GO:0016303);; Cellular Component: vesicle (GO:0031982);; Molecular Function: 1-phosphatidylinositol-4-phosphate 3-kinas…	K00923|0|bacu:103001723|PIK3C2A; phosphatidylinositol-4-phosphate 3-kinase, catalytic subunit type 2 alpha; K00923 phosphatidylinositol-4-phosphate 3-kinase [EC:2.7.1.154] (A)	Phosphatidylinositol 4-phosphate 3-kinase C2 domain-containing subunit alpha GN=PIK3C2A OS=Pongo abelii (Sumatran orangutan) PE=2 SV=1	PREDICTED: phosphatidylinositol 4-phosphate 3-kinase C2 domain-containing subunit alpha isoform X1 [Physeter catodon]
Manis_javanica_newGene_12018	--	--	--	--	LINE-1 reverse transcriptase homolog OS=Nycticebus coucang (Slow loris) PE=3 SV=1	unnamed protein product [Canis lupus familiaris]
Manis_javanica_newGene_5	--	--	Molecular Function: nucleic acid binding (GO:0003676);;	--	--	PREDICTED: angiogenic factor with G patch and FHA domains 1-like, partial [Tursiops truncatus]
Manis_javanica_newGene_5428	--	--	--	--	Cytochrome c oxidase subunit 7C, mitochondrial (Precursor) GN=COX7C OS=Sus scrofa (Pig) PE=1 SV=1	PREDICTED: cytochrome c oxidase subunit 7C, mitochondrial-like [Leptonychotes weddellii]
Manis_javanica_newGene_8828	--	--	--	K10870|8.97057e-58|bacu:103001619|RAD51C; RAD51 paralog C; K10870 RAD51-like protein 2 (A)	--	PREDICTED: DNA repair protein RAD51 homolog 3 isoform X1 [Balaenoptera acutorostrata scammoni]
Manis_javanica_newGene_10066	--	--	--	K09228|6.19145e-24|mdo:100016478|zinc finger and SCAN domain-containing protein 32-like; K09228 KRAB domain-containing zinc finger protein (A)	Zinc finger protein 252 GN=ZNF252 OS=Canis familiaris (Dog) PE=2 SV=1	PREDICTED: zinc finger and SCAN domain-containing protein 32-like isoform X1 [Monodelphis domestica]
Manis_javanica_newGene_10042	--	--	--	--	--	Retrovirus-related Pol polyprotein LINE-1 [Pteropus alecto]
Manis_javanica_newGene_1302	--	--	--	--	LINE-1 reverse transcriptase homolog OS=Nycticebus coucang (Slow loris) PE=3 SV=1	endonuclease/reverse transcriptase [Sus scrofa]
Manis_javanica_newGene_2466	--	--	--	--	--	PREDICTED: transcription factor E2F6 isoform X1 [Physeter catodon]
Manis_javanica_newGene_10852	--	--	--	K05076|4.24565e-07|ecb:100055312|IL13RA1; interleukin 13 receptor, alpha 1; K05076 interleukin 13 receptor alpha-1 (A)	--	PREDICTED: interleukin-13 receptor subunit alpha-1 [Equus caballus]
Manis_javanica_newGene_3658	--	--	--	--	--	hypothetical protein D623_10009734 [Myotis brandtii]
Manis_javanica_newGene_11218	--	--	--	K01081|9.14184e-24|bacu:103005864|NT5C2; 5'-nucleotidase, cytosolic II; K01081 5'-nucleotidase [EC:3.1.3.5] (A)	Cytosolic purine 5&apos;-nucleotidase GN=NT5C2 OS=Bos taurus (Bovine) PE=1 SV=1	Cytosolic purine 5&apos;-nucleotidase [Pteropus alecto]
Manis_javanica_newGene_2097	--	--	--	--	--	PREDICTED: protein FAM208B isoform X1 [Loxodonta africana]
Manis_javanica_newGene_10145	--	--	Cellular Component: centrosome (GO:0005813);; Cellular Component: intracellular membrane-bounded organelle (GO:0043231);;	K16540|6.11065e-18|chx:102172573|AZI1; 5-azacytidine induced 1; K16540 5-azacytidine-induced protein 1 (A)	--	PREDICTED: LOW QUALITY PROTEIN: 5-azacytidine-induced protein 1 [Capra hircus]
Manis_javanica_newGene_9584	--	--	--	--	LINE-1 reverse transcriptase homolog OS=Nycticebus coucang (Slow loris) PE=3 SV=1	PREDICTED: uncharacterized protein LOC102334977 [Pantholops hodgsonii]
Manis_javanica_newGene_8041	--	--	Cellular Component: virion part (GO:0044423);;	--	Transmembrane protein (Precursor) GN=ERVW-1 OS=Pongo pygmaeus (Bornean orangutan) PE=3 SV=1	PREDICTED: envelope glycoprotein-like, partial [Mustela putorius furo]
Manis_javanica_newGene_6915	--	--	Cellular Component: cytoplasm (GO:0005737);; Molecular Function: protein phosphatase binding (GO:0019903);; Biological Process: glucose homeostasis (GO:0042593);; Biological Process: positive regulation of glycogen biosynthetic process (GO:0045725);; Biological Process: positive regulation of glycogen (starch) synthase activity (GO:2000467);; Molecular Function: glycogen binding (GO:2001069);;	--	--	PREDICTED: LOW QUALITY PROTEIN: protein phosphatase 1, regulatory subunit 3G, partial [Equus caballus]
Manis_javanica_newGene_13769	--	--	--	K17613|5.89242e-14|ocu:100359090|CABIN1; calcineurin binding protein 1; K17613 calcineurin-binding protein cabin-1 (A)	--	PREDICTED: calcineurin-binding protein cabin-1 [Leptonychotes weddellii]
Manis_javanica_newGene_3266	--	--	--	--	--	hypothetical protein CB1_000692001 [Camelus ferus]
Manis_javanica_newGene_8393	--	--	Molecular Function: nucleic acid binding (GO:0003676);; Molecular Function: zinc ion binding (GO:0008270);;	K10137|3.9241e-37|cfr:102523751|ZMAT3; zinc finger, matrin-type 3; K10137 zinc finger, matrin type 3 (A)	Zinc finger matrin-type protein 3 OS=Bos taurus (Bovine) PE=2 SV=1	PREDICTED: zinc finger matrin-type protein 3-like, partial [Galeopterus variegatus]
Manis_javanica_newGene_13455	--	--	--	--	Extended synaptotagmin-1 GN=ESYT1 OS=Pongo abelii (Sumatran orangutan) PE=2 SV=2	hypothetical protein PANDA_022179 [Ailuropoda melanoleuca]
Manis_javanica_newGene_7765	--	--	Biological Process: negative regulation of transcription from RNA polymerase II promoter (GO:0000122);; Cellular Component: nuclear chromatin (GO:0000790);; Molecular Function: RNA polymerase II core promoter proximal region sequence-specific DNA binding (GO:0000978);; Molecular Function: sequence-specific DNA binding RNA polymerase recruiting transcription factor activity (GO:0001011);; Molecula…	--	--	PREDICTED: transcription factor 7-like 2-like, partial [Tupaia chinensis]
Manis_javanica_newGene_4775	--	--	--	K00949|2.96999e-17|cjc:100398141|TPK1; thiamin pyrophosphokinase 1; K00949 thiamine pyrophosphokinase [EC:2.7.6.2] (A)	Thiamin pyrophosphokinase 1 GN=TPK1 OS=Bos taurus (Bovine) PE=2 SV=1	PREDICTED: thiamin pyrophosphokinase 1 [Condylura cristata]
Manis_javanica_newGene_6599	--	--	Cellular Component: nucleus (GO:0005634);; Cellular Component: cytoplasm (GO:0005737);; Biological Process: regulation of transcription, DNA-templated (GO:0006355);; Molecular Function: zinc ion binding (GO:0008270);; Molecular Function: ligand-dependent nuclear receptor binding (GO:0016922);;	--	--	PREDICTED: activating signal cointegrator 1 [Sus scrofa]
Manis_javanica_newGene_8282	--	--	--	K00414|2.52868e-07|ecb:100053786|cytochrome b-c1 complex subunit 1, mitochondrial-like; K00414 ubiquinol-cytochrome c reductase core subunit 1 (A)	--	PREDICTED: cytochrome b-c1 complex subunit 1, mitochondrial-like isoform X1 [Equus caballus]
Manis_javanica_newGene_4702	--	--	Cellular Component: Golgi apparatus (GO:0005794);; Biological Process: organelle organization (GO:0006996);;	--	--	PREDICTED: Golgi reassembly-stacking protein 2 isoform X2 [Bubalus bubalis]
Manis_javanica_newGene_12620	--	--	--	K06478|6.36728e-07|bta:407152|PTPRC, cd45; protein tyrosine phosphatase, receptor type, C; K06478 receptor-type tyrosine-protein phosphatase C [EC:3.1.3.48] (A)	--	PREDICTED: receptor-type tyrosine-protein phosphatase C isoform X4 [Bos taurus]
Manis_javanica_newGene_11109	--	--	--	--	LINE-1 reverse transcriptase homolog OS=Nycticebus coucang (Slow loris) PE=3 SV=1	hypothetical protein M91_10300, partial [Bos mutus]
Manis_javanica_newGene_11482	--	--	--	K01507|1.01078e-06|ggo:101149195|inorganic pyrophosphatase-like; K01507 inorganic pyrophosphatase [EC:3.6.1.1] (A)	Inorganic pyrophosphatase GN=PPA1 OS=Macaca fascicularis (Crab-eating macaque) PE=2 SV=2	PREDICTED: LOW QUALITY PROTEIN: inorganic pyrophosphatase-like [Oryctolagus cuniculus]
Manis_javanica_newGene_224	--	--	Molecular Function: Rho guanyl-nucleotide exchange factor activity (GO:0005089);; Molecular Function: phospholipid binding (GO:0005543);; Biological Process: regulation of Rho protein signal transduction (GO:0035023);;	--	Rho guanine nucleotide exchange factor 9 GN=ARHGEF9 OS=Bos taurus (Bovine) PE=2 SV=1	PREDICTED: rho guanine nucleotide exchange factor 9-like, partial [Pantholops hodgsonii]
Manis_javanica_newGene_13223	--	--	--	K17573|3.30205e-25|pon:100461425|KIAA0430 ortholog; K17573 meiosis arrest female protein 1 (A)	Meiosis arrest female protein 1 GN=MARF1 OS=Bos taurus (Bovine) PE=3 SV=2	PREDICTED: meiosis arrest female protein 1 isoform X6 [Canis lupus familiaris]
Manis_javanica_newGene_1831	--	--	--	--	Natural cytotoxicity triggering receptor 3 ligand 1 (Precursor) GN=NCR3LG1 OS=Pongo abelii (Sumatran orangutan) PE=2 SV=1	PREDICTED: uncharacterized protein LOC102878762 [Pteropus alecto]
Manis_javanica_newGene_10067	--	--	--	--	Zinc finger protein 1 homolog GN=ZFP1 OS=Pongo abelii (Sumatran orangutan) PE=2 SV=1	PREDICTED: LOW QUALITY PROTEIN: zinc finger and SCAN domain containing 32 [Orcinus orca]
Manis_javanica_newGene_6612	--	--	Molecular Function: binding (GO:0005488);;	--	Cytochrome P450 2D6 GN=CYP2D6 OS=Pan troglodytes (Chimpanzee) PE=3 SV=1	PREDICTED: LOW QUALITY PROTEIN: cytochrome P450 2C18 [Bison bison bison]
Manis_javanica_newGene_7559	--	--	Molecular Function: transporter activity (GO:0005215);; Biological Process: transport (GO:0006810);; Cellular Component: membrane part (GO:0044425);; Cellular Component: cytoplasmic part (GO:0044444);;	--	AP-1 complex subunit beta-1 GN=AP2B1 OS=Bos taurus (Bovine) PE=2 SV=1	PREDICTED: AP-2 complex subunit beta, partial [Galeopterus variegatus]
Manis_javanica_newGene_11991	--	--	--	--	--	PREDICTED: probable phospholipid-transporting ATPase FetA-like [Trichechus manatus latirostris]
Manis_javanica_newGene_7951	--	--	Molecular Function: nucleotide binding (GO:0000166);; Molecular Function: nucleic acid binding (GO:0003676);; Cellular Component: nucleus (GO:0005634);; Cellular Component: cytosol (GO:0005829);; Biological Process: cellular response to DNA damage stimulus (GO:0006974);; Cellular Component: microtubule cytoskeleton (GO:0015630);; Molecular Function: tRNA (uracil) methyltransferase activity (GO:00…	K10770|3.55596e-48|cfa:489424|ALKBH8; alkB, alkylation repair homolog 8 (E. coli); K10770 alkylated DNA repair protein alkB homolog 8 [EC:1.14.11.- 2.1.1.229] (A)	Alkylated DNA repair protein alkB homolog 8 GN=ALKBH8 OS=Bos taurus (Bovine) PE=2 SV=1	PREDICTED: alkylated DNA repair protein alkB homolog 8 isoform X1 [Mustela putorius furo]
Manis_javanica_newGene_2764	--	--	Biological Process: mRNA splicing, via spliceosome (GO:0000398);; Cellular Component: catalytic step 2 spliceosome (GO:0071013);; Molecular Function: pre-mRNA intronic binding (GO:0097157);;	K12874|1.23226e-26|mmu:11834|Aqr, AW495846, mKIAA0560; aquarius; K12874 intron-binding protein aquarius (A)	--	PREDICTED: LOW QUALITY PROTEIN: intron-binding protein aquarius [Trichechus manatus latirostris]
Manis_javanica_newGene_2128	--	--	Molecular Function: GTPase activator activity (GO:0005096);; Cellular Component: nucleus (GO:0005634);; Biological Process: positive regulation of GTPase activity (GO:0043547);; Biological Process: regulation of small GTPase mediated signal transduction (GO:0051056);;	--	--	PREDICTED: ral GTPase-activating protein subunit alpha-2 [Sorex araneus]
Manis_javanica_newGene_3262	--	--	Biological Process: transport (GO:0006810);; Cellular Component: membrane (GO:0016020);;	K08520|4.56155e-78|ecb:100060595|SEC22A; SEC22 vesicle trafficking protein homolog A (S. cerevisiae); K08520 SEC22 vesicle trafficking protein A/C (A)	Vesicle-trafficking protein SEC22a GN=SEC22A OS=Macaca fascicularis (Crab-eating macaque) PE=2 SV=1	PREDICTED: vesicle-trafficking protein SEC22a isoform X1 [Equus caballus]
Manis_javanica_newGene_12547	--	--	--	--	--	PREDICTED: uncharacterized protein LOC105074258 [Camelus bactrianus]
Manis_javanica_newGene_9605	--	--	Molecular Function: structural constituent of ribosome (GO:0003735);; Cellular Component: mitochondrion (GO:0005739);; Cellular Component: ribosome (GO:0005840);; Biological Process: translation (GO:0006412);;	K02926|6.63559e-33|chx:102180843|MRPL4; mitochondrial ribosomal protein L4; K02926 large subunit ribosomal protein L4 (A)	39S ribosomal protein L4, mitochondrial GN=MRPL4 OS=Bos taurus (Bovine) PE=1 SV=1	PREDICTED: LOW QUALITY PROTEIN: 39S ribosomal protein L4, mitochondrial [Capra hircus]
Manis_javanica_newGene_7009	--	--	--	--	LINE-1 reverse transcriptase homolog OS=Nycticebus coucang (Slow loris) PE=3 SV=1	hypothetical protein M91_02115 [Bos mutus]
Manis_javanica_newGene_1810	--	--	--	--	Uncharacterized protein C12orf29 homolog OS=Bos taurus (Bovine) PE=2 SV=1	PREDICTED: uncharacterized protein C12orf29 homolog [Orcinus orca]
Manis_javanica_newGene_2357	[R]	General function prediction only	--	K09228|2.56399e-106|bacu:103007753|zinc finger protein 530-like; K09228 KRAB domain-containing zinc finger protein (A)	Zinc finger protein 549 GN=ZNF549 OS=Pongo abelii (Sumatran orangutan) PE=2 SV=1	PREDICTED: zinc finger protein 530-like [Ceratotherium simum simum]
Manis_javanica_newGene_6313	--	--	--	--	--	endonuclease/reverse transcriptase [Sus scrofa]
Manis_javanica_newGene_11253	--	--	--	--	LINE-1 reverse transcriptase homolog OS=Nycticebus coucang (Slow loris) PE=3 SV=1	hypothetical protein M91_02702, partial [Bos mutus]
Manis_javanica_newGene_10768	--	--	Molecular Function: 2'-5'-oligoadenylate synthetase activity (GO:0001730);; Molecular Function: double-stranded RNA binding (GO:0003725);; Molecular Function: ATP binding (GO:0005524);; Cellular Component: cytoplasm (GO:0005737);; Biological Process: purine nucleotide biosynthetic process (GO:0006164);; Biological Process: immune response (GO:0006955);; Molecular Function: zinc ion binding (GO:00…	K14216|5.78523e-19|phd:102316872|OAS1; 2'-5'-oligoadenylate synthetase 1, 40/46kDa; K14216 2'-5'-oligoadenylate synthetase [EC:2.7.7.84] (A)	2&apos;-5&apos;-oligoadenylate synthase 1 GN=OAS1 OS=Sus scrofa (Pig) PE=1 SV=3	PREDICTED: 2&apos;-5&apos;-oligoadenylate synthase 1-like [Pantholops hodgsonii]
Manis_javanica_newGene_2240	--	--	Cellular Component: intracellular (GO:0005622);; Biological Process: transport (GO:0006810);; Cellular Component: membrane (GO:0016020);;	--	--	PREDICTED: anoctamin-7-like [Sorex araneus]
Manis_javanica_newGene_1625	--	--	--	--	LINE-1 reverse transcriptase homolog OS=Nycticebus coucang (Slow loris) PE=3 SV=1	hypothetical protein M91_02473, partial [Bos mutus]
Manis_javanica_newGene_4827	--	--	Molecular Function: heparan sulfate 2-O-sulfotransferase activity (GO:0004394);; Biological Process: heparan sulfate proteoglycan biosynthetic process, polysaccharide chain biosynthetic process (GO:0015014);; Cellular Component: integral component of membrane (GO:0016021);; Biological Process: heparin metabolic process (GO:0030202);; Biological Process: ureteric bud formation (GO:0060676);;	K02513|6.54027e-103|nle:100599434|HS2ST1; heparan sulfate 2-O-sulfotransferase 1; K02513 heparan sulfate 2-O-sulfotransferase HS2ST1 [EC:2.8.2.-] (A)	Heparan sulfate 2-O-sulfotransferase 1 GN=HS2ST1 OS=Pongo abelii (Sumatran orangutan) PE=2 SV=1	PREDICTED: heparan sulfate 2-O-sulfotransferase 1 [Leptonychotes weddellii]
Manis_javanica_newGene_1755	--	--	--	--	--	PREDICTED: placenta-specific protein 2-like [Balaenoptera acutorostrata scammoni]
Manis_javanica_newGene_4859	--	--	--	--	--	PREDICTED: uncharacterized protein LOC102967027 [Panthera tigris altaica]
Manis_javanica_newGene_11413	[Z]	Cytoskeleton	Molecular Function: microfilament motor activity (GO:0000146);; Molecular Function: ATP binding (GO:0005524);; Molecular Function: phosphatidylinositol-4,5-bisphosphate binding (GO:0005546);; Molecular Function: phosphatidylinositol-3,4,5-trisphosphate binding (GO:0005547);; Cellular Component: cytoplasm (GO:0005737);; Cellular Component: plasma membrane (GO:0005886);; Cellular Component: brush b…	K10356|2.35088e-47|myd:102768070|MYO1B; myosin IB; K10356 myosin I (A)	Unconventional myosin-Ia GN=MYO1A OS=Bos taurus (Bovine) PE=2 SV=1	PREDICTED: unconventional myosin-Ib-like, partial [Galeopterus variegatus]
Manis_javanica_newGene_14081	--	--	--	--	LIM and SH3 domain protein 1 GN=LASP1 OS=Oryctolagus cuniculus (Rabbit) PE=1 SV=1	hypothetical protein PANDA_000964 [Ailuropoda melanoleuca]
Manis_javanica_newGene_1783	--	--	--	--	LINE-1 reverse transcriptase homolog OS=Nycticebus coucang (Slow loris) PE=3 SV=1	PREDICTED: uncharacterized protein CXorf57 homolog [Leptonychotes weddellii]
Manis_javanica_newGene_8243	--	--	Biological Process: positive regulation of histone H3-K36 methylation (GO:0000416);; Biological Process: vasculogenesis (GO:0001570);; Biological Process: DNA repair (GO:0006281);; Biological Process: response to ionizing radiation (GO:0010212);; Cellular Component: nuclear matrix (GO:0016363);; Biological Process: DNA damage response, signal transduction by p53 class mediator (GO:0030330);; Biol…	--	PAX-interacting protein 1 GN=PAXIP1 OS=Bos taurus (Bovine) PE=2 SV=1	PREDICTED: PAX-interacting protein 1 isoform X2 [Galeopterus variegatus]
Manis_javanica_newGene_6522	--	--	--	K10260|4.64596e-69|aml:100467393|FBXW7; F-box and WD repeat domain containing 7, E3 ubiquitin protein ligase; K10260 F-box and WD-40 domain protein 7 (A)	--	F-box/WD repeat-containing protein 7 [Myotis brandtii]
Manis_javanica_newGene_5949	--	--	Molecular Function: signal transducer activity (GO:0004871);; Molecular Function: zinc ion binding (GO:0008270);; Molecular Function: magnesium ion transmembrane transporter activity (GO:0015095);; Molecular Function: palmitoyltransferase activity (GO:0016409);; Cellular Component: Golgi-associated vesicle membrane (GO:0030660);; Biological Process: positive regulation of I-kappaB kinase/NF-kappa…	K18932|5.90622e-26|bta:514176|ZDHHC13; zinc finger, DHHC-type containing 13 (EC:2.3.1.225); K18932 palmitoyltransferase [EC:2.3.1.225] (A)	Palmitoyltransferase ZDHHC13 GN=ZDHHC13 OS=Pongo abelii (Sumatran orangutan) PE=2 SV=1	PREDICTED: palmitoyltransferase ZDHHC13 isoform X1 [Bubalus bubalis]
Manis_javanica_newGene_6272	--	--	Molecular Function: actin binding (GO:0003779);; Molecular Function: calcium ion binding (GO:0005509);; Molecular Function: ATP binding (GO:0005524);; Cellular Component: cytoskeleton (GO:0005856);; Biological Process: cell cycle arrest (GO:0007050);; Cellular Component: integral component of membrane (GO:0016021);; Molecular Function: ATPase activity, coupled to transmembrane movement of substan…	K10382|0|ptg:102950852|dystonin-like; K10382 dystonin (A)	--	PREDICTED: dystonin isoform 1 [Odobenus rosmarus divergens]
Manis_javanica_newGene_5467	--	--	Molecular Function: cysteine-type endopeptidase activity (GO:0004197);; Biological Process: proteolysis (GO:0006508);; Biological Process: apoptotic process (GO:0006915);;	K13521|6.95617e-33|cfa:485601|caspase-14-like; K13521 caspase 15 (A)	--	PREDICTED: caspase-14-like [Canis lupus familiaris]
Manis_javanica_newGene_7679	--	--	Molecular Function: methyltransferase activity (GO:0008168);; Biological Process: methylation (GO:0032259);;	--	tRNA methyltransferase 10 homolog B GN=TRMT10B OS=Bos taurus (Bovine) PE=2 SV=1	PREDICTED: tRNA methyltransferase 10 homolog B isoform X4 [Canis lupus familiaris]
Manis_javanica_newGene_13362	--	--	Molecular Function: endopeptidase inhibitor activity (GO:0004866);; Cellular Component: extracellular space (GO:0005615);; Biological Process: negative regulation of endopeptidase activity (GO:0010951);;	K06530|7.85558e-25|cfa:474970|CD109; CD109 molecule; K06530 CD109 antigen (A)	--	PREDICTED: CD109 antigen isoform 3 [Canis lupus familiaris]
Manis_javanica_newGene_9521	--	--	--	--	--	PREDICTED: cytosolic acyl coenzyme A thioester hydrolase [Camelus bactrianus]
Manis_javanica_newGene_1704	--	--	--	--	--	Gag-Pol precursor polyprotein [Felis catus]
Manis_javanica_newGene_4913	--	--	--	K14316|4.64888e-10|bacu:103006313|POM121C; POM121 transmembrane nucleoporin C; K14316 nuclear pore complex protein Nup121 (A)	--	PREDICTED: nuclear envelope pore membrane protein POM 121 [Ceratotherium simum simum]
Manis_javanica_newGene_9800	--	--	--	--	Tyrosine-protein phosphatase non-receptor type substrate 1 (Precursor) GN=SIRPA OS=Bos taurus (Bovine) PE=2 SV=1	PREDICTED: uncharacterized protein LOC103345346 [Oryctolagus cuniculus]
Manis_javanica_newGene_5128	--	--	Cellular Component: holo TFIIH complex (GO:0005675);; Cellular Component: cytoplasm (GO:0005737);; Biological Process: protein phosphorylation (GO:0006468);; Biological Process: apoptotic process (GO:0006915);; Biological Process: cell cycle (GO:0007049);; Biological Process: adult heart development (GO:0007512);; Molecular Function: DNA-dependent ATPase activity (GO:0008094);; Molecular Function…	K10842|1.6151e-50|fca:101082665|MNAT1; menage a trois homolog 1, cyclin H assembly factor (Xenopus laevis); K10842 CDK-activating kinase assembly factor MAT1 (A)	--	CDK-activating kinase assembly factor MAT1, partial [Myotis davidii]
Manis_javanica_newGene_7331	--	--	--	--	--	Protein FAM22 [Myotis davidii]
Manis_javanica_newGene_1976	--	--	Cellular Component: protein phosphatase type 2A complex (GO:0000159);; Biological Process: signal transduction (GO:0007165);; Molecular Function: protein phosphatase type 2A regulator activity (GO:0008601);; Cellular Component: Z disc (GO:0030018);; Cellular Component: M band (GO:0031430);;	K11584|1.56614e-15|pps:100973399|PPP2R5A; protein phosphatase 2, regulatory subunit B', alpha; K11584 serine/threonine-protein phosphatase 2A regulatory subunit B' (A)	--	hypothetical protein PANDA_005434 [Ailuropoda melanoleuca]
Manis_javanica_newGene_12880	--	--	--	--	Meiosis arrest female protein 1 GN=MARF1 OS=Bos taurus (Bovine) PE=3 SV=2	PREDICTED: meiosis arrest female protein 1 [Orycteropus afer afer]
Manis_javanica_newGene_2440	--	--	--	--	--	PREDICTED: TLC domain-containing protein 2 [Capra hircus]
Manis_javanica_newGene_134	--	--	--	--	LINE-1 reverse transcriptase homolog OS=Nycticebus coucang (Slow loris) PE=3 SV=1	unnamed protein product [Canis lupus familiaris]
Manis_javanica_newGene_6741	--	--	Biological Process: double-strand break repair (GO:0006302);; Biological Process: response to ionizing radiation (GO:0010212);; Biological Process: G2 DNA damage checkpoint (GO:0031572);; Molecular Function: histone binding (GO:0042393);; Biological Process: positive regulation of DNA repair (GO:0045739);; Biological Process: negative regulation of transcription, DNA-templated (GO:0045892);; Mole…	--	BRCA1-A complex subunit RAP80 GN=UIMC1 OS=Sus scrofa (Pig) PE=1 SV=1	PREDICTED: BRCA1-A complex subunit RAP80 [Ursus maritimus]
Manis_javanica_newGene_7734	--	--	--	--	--	PREDICTED: uncharacterized protein LOC103345346 [Oryctolagus cuniculus]
Manis_javanica_newGene_3206	[QR]	--	--	--	Methyltransferase-like protein 2 GN=METTL2 OS=Bos taurus (Bovine) PE=2 SV=1	PREDICTED: methyltransferase-like protein 2A [Equus przewalskii]
Manis_javanica_newGene_13550	--	--	--	--	--	PREDICTED: uncharacterized protein KIAA1751 homolog isoform X3 [Equus przewalskii]
Manis_javanica_newGene_13973	--	--	--	K00799|4.40704e-09|oas:101111664|glutathione S-transferase theta-1-like; K00799 glutathione S-transferase [EC:2.5.1.18] (A)	Glutathione S-transferase theta-1 GN=GSTT1 OS=Bos taurus (Bovine) PE=2 SV=3	PREDICTED: glutathione S-transferase theta-1-like [Ovis aries]
Manis_javanica_newGene_1534	--	--	--	--	--	r3H domain-containing protein 1 [Camelus ferus]
Manis_javanica_newGene_11451	--	--	--	K04530|9.54068e-60|fca:101080282|APBB2; amyloid beta (A4) precursor protein-binding, family B, member 2; K04530 amyloid beta (A4) precursor protein-binding, family B, member 2 (Fe65-like) (A)	--	PREDICTED: amyloid beta A4 precursor protein-binding family B member 2-like, partial [Mustela putorius furo]
Manis_javanica_newGene_8412	--	--	--	--	Coiled-coil domain-containing protein 66 GN=CCDC66 OS=Pongo abelii (Sumatran orangutan) PE=2 SV=1	PREDICTED: LOW QUALITY PROTEIN: coiled-coil domain-containing protein 66 [Dasypus novemcinctus]
Manis_javanica_newGene_12682	--	--	--	--	--	PREDICTED: uncharacterized protein KIAA1211-like homolog [Leptonychotes weddellii]
Manis_javanica_newGene_9874	--	--	Biological Process: cell communication (GO:0007154);; Cellular Component: intracellular membrane-bounded organelle (GO:0043231);;	K17936|1.38102e-11|ggo:101132975|sorting nexin-27-like; K17936 sorting nexin-27 (A)	Sorting nexin-27 GN=SNX27 OS=Bos taurus (Bovine) PE=2 SV=1	PREDICTED: sorting nexin-27-like [Physeter catodon]
Manis_javanica_newGene_7852	--	--	--	--	--	PREDICTED: sterile alpha motif domain-containing protein 13 [Elephantulus edwardii]
Manis_javanica_newGene_14059	--	--	Cellular Component: cytoplasm (GO:0005737);; Biological Process: autophagy (GO:0006914);; Biological Process: negative regulation of cell proliferation (GO:0008285);; Biological Process: neural tube development (GO:0021915);; Biological Process: positive regulation of apoptotic process (GO:0043065);;	K17985|2.44665e-39|nle:100595128|AMBRA1; autophagy/beclin-1 regulator 1; K17985 activating molecule in BECN1-regulated autophagy protein 1 (A)	--	PREDICTED: activating molecule in BECN1-regulated autophagy protein 1-like [Leptonychotes weddellii]
Manis_javanica_newGene_9178	--	--	--	--	LINE-1 reverse transcriptase homolog OS=Nycticebus coucang (Slow loris) PE=3 SV=1	hypothetical protein M91_00785, partial [Bos mutus]
Manis_javanica_newGene_11142	[J]	Translation, ribosomal structure and biogenesis	Molecular Function: glutamate-tRNA ligase activity (GO:0004818);; Molecular Function: proline-tRNA ligase activity (GO:0004827);; Molecular Function: ATP binding (GO:0005524);; Cellular Component: cytoplasm (GO:0005737);; Biological Process: glutamyl-tRNA aminoacylation (GO:0006424);; Biological Process: prolyl-tRNA aminoacylation (GO:0006433);; Biological Process: negative regulation of translat…	K14163|1.58886e-32|ecb:100050245|EPRS; glutamyl-prolyl-tRNA synthetase; K14163 bifunctional glutamyl/prolyl-tRNA synthetase [EC:6.1.1.17 6.1.1.15] (A)	--	PREDICTED: bifunctional glutamate/proline--tRNA ligase [Ceratotherium simum simum]
Manis_javanica_newGene_3176	--	--	Cellular Component: integral component of membrane (GO:0016021);;	--	Golgi apparatus membrane protein TVP23 homolog B GN=TVP23B OS=Bos taurus (Bovine) PE=2 SV=1	PREDICTED: Golgi apparatus membrane protein TVP23 homolog B [Dasypus novemcinctus]
Manis_javanica_newGene_12905	--	--	--	--	--	PREDICTED: MORN repeat-containing protein 1 [Bubalus bubalis]
Manis_javanica_newGene_11005	--	--	--	--	Leucine-rich repeat-containing protein 28 GN=LRRC28 OS=Bos taurus (Bovine) PE=2 SV=1	PREDICTED: leucine-rich repeat-containing protein 28-like, partial [Lipotes vexillifer]
Manis_javanica_newGene_8204	[L]	Replication, recombination and repair	Molecular Function: endodeoxyribonuclease activity, producing 5'-phosphomonoesters (GO:0016888);;	K03424|1.8497e-118|chx:102177606|putative deoxyribonuclease TATDN2-like; K03424 TatD DNase family protein [EC:3.1.21.-] (A)	--	PREDICTED: putative deoxyribonuclease TATDN2-like [Capra hircus]
Manis_javanica_newGene_13929	--	--	Biological Process: gastrulation with mouth forming second (GO:0001702);; Molecular Function: chromatin binding (GO:0003682);; Molecular Function: transcription cofactor activity (GO:0003712);; Cellular Component: nucleus (GO:0005634);; Molecular Function: zinc ion binding (GO:0008270);; Molecular Function: histone-lysine N-methyltransferase activity (GO:0018024);; Biological Process: histone lys…	K15588|1.20014e-86|ecb:100058570|NSD1; nuclear receptor binding SET domain protein 1; K15588 histone-lysine N-methyltransferase NSD1 [EC:2.1.1.43] (A)	--	PREDICTED: histone-lysine N-methyltransferase, H3 lysine-36 and H4 lysine-20 specific isoform X1 [Equus caballus]
Manis_javanica_newGene_5244	--	--	Biological Process: vacuolar transport (GO:0007034);; Cellular Component: retromer complex (GO:0030904);;	K18466|7.55431e-41|cfr:102510367|VPS26A; vacuolar protein sorting 26 homolog A (S. pombe); K18466 vacuolar protein sorting-associated protein 26 (A)	Vacuolar protein sorting-associated protein 26A GN=VPS26A OS=Bos taurus (Bovine) PE=2 SV=1	PREDICTED: vacuolar protein sorting-associated protein 26A [Ochotona princeps]
Manis_javanica_newGene_2617	--	--	--	--	--	PREDICTED: coiled-coil domain-containing protein 3 isoform X2 [Canis lupus familiaris]
Manis_javanica_newGene_3748	--	--	--	--	LINE-1 reverse transcriptase homolog OS=Nycticebus coucang (Slow loris) PE=3 SV=1	hypothetical protein M91_04365 [Bos mutus]
Manis_javanica_newGene_8815	--	--	Molecular Function: magnesium ion binding (GO:0000287);; Biological Process: L-methionine biosynthetic process from methylthioadenosine (GO:0019509);; Molecular Function: acireductone synthase activity (GO:0043874);;	K09880|3.1364e-08|ptr:461214|ENOPH1; enolase-phosphatase 1; K09880 enolase-phosphatase E1 [EC:3.1.3.77] (A)	Enolase-phosphatase E1 {ECO:0000255|HAMAP-Rule:MF_03117} OS=Bos taurus (Bovine) PE=2 SV=1	PREDICTED: enolase-phosphatase E1 isoform X2 [Oryctolagus cuniculus]
Manis_javanica_newGene_8327	--	--	Molecular Function: protein tyrosine phosphatase activity (GO:0004725);; Cellular Component: cytoskeleton (GO:0005856);; Biological Process: peptidyl-tyrosine dephosphorylation (GO:0035335);;	K18025|2.09593e-30|oaa:100083652|PTPN21; tyrosine-protein phosphatase non-receptor type 21; K18025 tyrosine-protein phosphatase non-receptor type 14/21 [EC:3.1.3.48] (A)	--	Echinoderm microtubule-associated protein-like 5 [Tupaia chinensis]
Manis_javanica_newGene_992	--	--	Molecular Function: protein serine/threonine kinase activity (GO:0004674);; Molecular Function: ATP binding (GO:0005524);; Biological Process: protein phosphorylation (GO:0006468);;	K18669|1.88127e-35|aml:100484183|dual specificity tyrosine-phosphorylation-regulated kinase 3-like; K18669 dual specificity tyrosine-phosphorylation-regulated kinase 2/3/4 [EC:2.7.12.1] (A)	Dual specificity tyrosine-phosphorylation-regulated kinase 3 OS=Macaca fascicularis (Crab-eating macaque) PE=2 SV=1	PREDICTED: dual specificity tyrosine-phosphorylation-regulated kinase 3 isoform 1 [Odobenus rosmarus divergens]
Manis_javanica_newGene_6150	--	--	--	K10384|1.92329e-24|ecb:100060541|FLG; filaggrin; K10384 filaggrin (A)	--	PREDICTED: filaggrin-like [Equus przewalskii]
Manis_javanica_newGene_11784	--	--	--	--	LINE-1 reverse transcriptase homolog OS=Nycticebus coucang (Slow loris) PE=3 SV=1	hypothetical protein M91_00785, partial [Bos mutus]
Manis_javanica_newGene_9031	--	--	--	--	--	PREDICTED: putative uncharacterized protein C5orf58 homolog [Pteropus alecto]
Manis_javanica_newGene_3740	--	--	--	--	Putative uncharacterized protein LOC550643 homolog OS=Pongo abelii (Sumatran orangutan) PE=5 SV=1	PREDICTED: uncharacterized protein LOC101401292, partial [Ceratotherium simum simum]
Manis_javanica_newGene_6239	--	--	--	--	--	PREDICTED: allergen Bos d 2 [Bos taurus]
Manis_javanica_newGene_6226	--	--	Cellular Component: extracellular region (GO:0005576);; Biological Process: acute-phase response (GO:0006953);;	--	--	PREDICTED: protein SAAL1 [Felis catus]
Manis_javanica_newGene_10595	--	--	--	--	--	PREDICTED: putative HERV-K_Xq28 provirus ancestral Pol protein [Camelus bactrianus]
Manis_javanica_newGene_1032	--	--	--	--	--	PREDICTED: uncharacterized protein LOC102316054 isoform X1 [Pantholops hodgsonii]
Manis_javanica_newGene_13531	[I]	Lipid transport and metabolism	Molecular Function: acetyl-CoA C-acetyltransferase activity (GO:0003985);; Cellular Component: mitochondrial inner membrane (GO:0005743);; Biological Process: metabolic process (GO:0008152);;	K00626|2.03588e-21|ssc:100626793|ACAT1; acetyl-CoA acetyltransferase 1; K00626 acetyl-CoA C-acetyltransferase [EC:2.3.1.9] (A)	Acetyl-CoA acetyltransferase, mitochondrial (Precursor) GN=ACAT1 OS=Bos taurus (Bovine) PE=2 SV=1	PREDICTED: acetyl-CoA acetyltransferase, mitochondrial isoform X1 [Mustela putorius furo]
Manis_javanica_newGene_10662	--	--	--	K05850|1.42978e-27|shr:100930479|plasma membrane calcium-transporting ATPase 3-like; K05850 Ca2+ transporting ATPase, plasma membrane [EC:3.6.3.8] (A)	Plasma membrane calcium-transporting ATPase 1 GN=ATP2B1 OS=Sus scrofa (Pig) PE=2 SV=1	PREDICTED: plasma membrane calcium-transporting ATPase 3-like [Sarcophilus harrisii]
Manis_javanica_newGene_4958	--	--	--	K14993|5.0057e-06|hsa:145389|SLC38A6, NAT-1, SNAT6; solute carrier family 38, member 6; K14993 solute carrier family 38 (sodium-coupled neutral amino acid transporter), member 6 (A)	--	--
Manis_javanica_newGene_14051	--	--	Molecular Function: N,N-dimethylaniline monooxygenase activity (GO:0004499);; Cellular Component: endoplasmic reticulum membrane (GO:0005789);; Biological Process: organic acid metabolic process (GO:0006082);; Biological Process: toxin metabolic process (GO:0009404);; Cellular Component: integral component of membrane (GO:0016021);; Biological Process: drug metabolic process (GO:0017144);; Molecu…	K00485|7.11355e-40|ssc:100525884|FMO2; flavin containing monooxygenase 2 (non-functional); K00485 dimethylaniline monooxygenase (N-oxide forming) [EC:1.14.13.8] (A)	Dimethylaniline monooxygenase [N-oxide-forming] 2 GN=FMO2 OS=Oryctolagus cuniculus (Rabbit) PE=1 SV=3	PREDICTED: dimethylaniline monooxygenase [N-oxide-forming] 2 isoform X2 [Loxodonta africana]
Manis_javanica_newGene_9374	[J]	Translation, ribosomal structure and biogenesis	Molecular Function: rRNA (adenine-N6,N6-)-dimethyltransferase activity (GO:0000179);; Molecular Function: RNA binding (GO:0003723);; Cellular Component: nucleolus (GO:0005730);; Biological Process: rRNA methylation (GO:0031167);; Molecular Function: 18S rRNA (adenine(1779)-N(6)/adenine(1780)-N(6))-dimethyltransferase activity (GO:0052909);;	K14191|2.12818e-50|chx:100861255|dimethyladenosine transferase 1-like protein; K14191 18S rRNA (adenine1779-N6/adenine1780-N6)-dimethyltransferase [EC:2.1.1.183] (A)	Probable dimethyladenosine transferase GN=DIMT1 OS=Bos taurus (Bovine) PE=2 SV=1	PREDICTED: probable dimethyladenosine transferase isoform X1 [Bubalus bubalis]
Manis_javanica_newGene_4059	--	--	--	--	LINE-1 reverse transcriptase homolog OS=Nycticebus coucang (Slow loris) PE=3 SV=1	hypothetical protein M91_14726 [Bos mutus]
Manis_javanica_newGene_2099	--	--	--	--	--	PREDICTED: protein FAM208B [Eptesicus fuscus]
Manis_javanica_newGene_12746	--	--	Biological Process: mitotic sister chromatid segregation (GO:0000070);; Cellular Component: kinetochore (GO:0000776);; Cellular Component: spindle pole (GO:0000922);; Cellular Component: nuclear pore (GO:0005643);; Cellular Component: cytosol (GO:0005829);; Molecular Function: protein homodimerization activity (GO:0042803);; Biological Process: negative regulation of apoptotic process (GO:0043066…	K02537|2.09507e-29|pon:100447417|MAD2L1; MAD2 mitotic arrest deficient-like 1 (yeast); K02537 mitotic spindle assembly checkpoint protein MAD2 (A)	--	hypothetical protein CB1_000816008 [Camelus ferus]
Manis_javanica_newGene_7206	[GC]	--	Biological Process: metabolic process (GO:0008152);; Molecular Function: transferase activity, transferring hexosyl groups (GO:0016758);;	--	UDP-glucuronosyltransferase 3A1 (Precursor) GN=UGT3A1 OS=Bos taurus (Bovine) PE=2 SV=1	PREDICTED: UDP-glucuronosyltransferase 3A1-like [Ceratotherium simum simum]
Manis_javanica_newGene_4753	[U]	Intracellular trafficking, secretion, and vesicular transport	Cellular Component: Golgi membrane (GO:0000139);; Biological Process: vesicle docking involved in exocytosis (GO:0006904);; Cellular Component: endosome membrane (GO:0010008);;	K12479|6.50451e-120|myb:102244522|VPS45; vacuolar protein sorting 45 homolog (S. cerevisiae); K12479 vacuolar protein sorting-associated protein 45 (A)	--	PREDICTED: vacuolar protein sorting-associated protein 45 isoform X2 [Myotis brandtii]
Manis_javanica_newGene_7695	--	--	--	--	--	PREDICTED: uncharacterized protein LOC101906682 [Bos taurus]
Manis_javanica_newGene_11765	--	--	Cellular Component: nucleus (GO:0005634);; Cellular Component: cytoplasm (GO:0005737);; Molecular Function: acireductone dioxygenase [iron(II)-requiring] activity (GO:0010309);; Biological Process: L-methionine biosynthetic process from methylthioadenosine (GO:0019509);; Biological Process: oxidation-reduction process (GO:0055114);;	K08967|1.02934e-90|ptr:743384|ADI1; acireductone dioxygenase 1; K08967 1,2-dihydroxy-3-keto-5-methylthiopentene dioxygenase [EC:1.13.11.53 1.13.11.54] (A)	1,2-dihydroxy-3-keto-5-methylthiopentene dioxygenase {ECO:0000255|HAMAP-Rule:MF_03154} OS=Macaca mulatta (Rhesus macaque) PE=3 SV=1	PREDICTED: 1,2-dihydroxy-3-keto-5-methylthiopentene dioxygenase isoform X2 [Physeter catodon]
Manis_javanica_newGene_3412	--	--	--	--	--	PREDICTED: little elongation complex subunit 1 [Bison bison bison]
Manis_javanica_newGene_6656	--	--	--	--	--	PREDICTED: uncharacterized protein C19orf82 homolog [Oryctolagus cuniculus]
Manis_javanica_newGene_1702	--	--	--	--	LINE-1 reverse transcriptase homolog OS=Nycticebus coucang (Slow loris) PE=3 SV=1	endonuclease reverse transcriptase [Bos taurus]
Manis_javanica_newGene_8531	--	--	--	--	LINE-1 reverse transcriptase homolog OS=Nycticebus coucang (Slow loris) PE=3 SV=1	endonuclease reverse transcriptase [Bos taurus]
Manis_javanica_newGene_12890	--	--	--	--	--	PREDICTED: putative methyltransferase NSUN5 [Physeter catodon]
Manis_javanica_newGene_11693	[I]	Lipid transport and metabolism	Biological Process: very long-chain fatty acid metabolic process (GO:0000038);; Molecular Function: 3-hydroxyacyl-CoA dehydrogenase activity (GO:0003857);; Molecular Function: receptor binding (GO:0005102);; Cellular Component: mitochondrion (GO:0005739);; Cellular Component: peroxisomal membrane (GO:0005778);; Biological Process: fatty acid beta-oxidation (GO:0006635);; Biological Process: andro…	K12405|2.45671e-55|cfa:474630|HSD17B4; hydroxysteroid (17-beta) dehydrogenase 4; K12405 3-hydroxyacyl-CoA dehydrogenase / 3a,7a,12a-trihydroxy-5b-cholest-24-enoyl-CoA hydratase [EC:1.1.1.35 4.2.1.107] (A)	--	PREDICTED: peroxisomal multifunctional enzyme type 2 isoformX2 [Canis lupus familiaris]
Manis_javanica_newGene_268	--	--	Cellular Component: integral component of membrane (GO:0016021);;	K14010|2.94149e-22|cfr:102515123|TRAM1; translocation associated membrane protein 1; K14010 translocating chain-associated membrane protein 1 (A)	Translocating chain-associated membrane protein 1 GN=TRAM1 OS=Canis familiaris (Dog) PE=1 SV=2	PREDICTED: translocating chain-associated membrane protein 1 [Camelus ferus]
Manis_javanica_newGene_11096	--	--	--	--	--	endonuclease reverse transcriptase [Bos taurus]
Manis_javanica_newGene_12321	[J]	Translation, ribosomal structure and biogenesis	Molecular Function: nucleic acid binding (GO:0003676);; Biological Process: protein methylation (GO:0006479);; Molecular Function: protein methyltransferase activity (GO:0008276);; Biological Process: positive regulation of cell growth (GO:0030307);; Cellular Component: protein complex (GO:0043234);;	K02493|2.35349e-45|ssc:100623424|hemK methyltransferase family member 2-like; K02493 release factor glutamine methyltransferase [EC:2.1.1.297] (A)	--	PREDICTED: hemK methyltransferase family member 2-like isoform X2 [Sus scrofa]
Manis_javanica_newGene_10825	--	--	Molecular Function: metal ion binding (GO:0046872);;	--	--	PREDICTED: bromodomain adjacent to zinc finger domain protein 2B isoform 1 [Ceratotherium simum simum]
Manis_javanica_newGene_7397	--	--	--	K18405|3.42436e-10|phd:102321536|tudor domain-containing protein 15-like; K18405 tudor domain-containing protein 1/4/6/7 (A)	--	PREDICTED: tudor domain-containing protein 15-like [Pantholops hodgsonii]
Manis_javanica_newGene_3402	--	--	Molecular Function: succinate-CoA ligase (GDP-forming) activity (GO:0004776);; Molecular Function: ATP binding (GO:0005524);; Molecular Function: GTP binding (GO:0005525);; Cellular Component: mitochondrion (GO:0005739);; Biological Process: tricarboxylic acid cycle (GO:0006099);;	K01900|2.66425e-17|ssc:397026|SUCLG2; succinate-CoA ligase, GDP-forming, beta subunit; K01900 succinyl-CoA synthetase beta subunit [EC:6.2.1.4 6.2.1.5] (A)	Succinyl-CoA ligase [GDP-forming] subunit beta, mitochondrial (Precursor; Fragment) GN=SUCLG2 OS=Sus scrofa (Pig) PE=1 SV=2	PREDICTED: succinyl-CoA ligase [GDP-forming] subunit beta, mitochondrial isoform 1 [Sus scrofa]
Manis_javanica_newGene_6808	--	--	--	K10299|3.08593e-19|ssc:100154295|FBXO16; F-box protein 16; K10299 F-box protein 16 (A)	--	PREDICTED: F-box only protein 16 isoform X1 [Sus scrofa]
Manis_javanica_newGene_5357	--	--	--	--	--	hypothetical protein M91_16134, partial [Bos mutus]
Manis_javanica_newGene_8678	--	--	Molecular Function: Rab GTPase activator activity (GO:0005097);;	--	--	PREDICTED: ecotropic viral integration site 5 protein homolog isoform X1 [Equus przewalskii]
Manis_javanica_newGene_7043	--	--	--	--	--	PREDICTED: actin cytoskeleton-regulatory complex protein PAN1-like [Sus scrofa]
Manis_javanica_newGene_4109	--	--	Biological Process: ribosomal small subunit assembly (GO:0000028);; Biological Process: endonucleolytic cleavage in ITS1 to separate SSU-rRNA from 5.8S rRNA and LSU-rRNA from tricistronic rRNA transcript (SSU-rRNA, 5.8S rRNA, LSU-rRNA) (GO:0000447);; Biological Process: endonucleolytic cleavage to generate mature 3'-end of SSU-rRNA from (SSU-rRNA, 5.8S rRNA, LSU-rRNA) (GO:0000461);; Molecular Fun…	K02998|1.95877e-26|bacu:103020134|40S ribosomal protein SA-like; K02998 small subunit ribosomal protein SAe (A)	40S ribosomal protein SA {ECO:0000255|HAMAP-Rule:MF_03016} OS=Bos taurus (Bovine) PE=2 SV=4	ATP-binding cassette sub-family A member 3 [Tupaia chinensis]
Manis_javanica_newGene_1888	--	--	--	--	--	PREDICTED: tigger transposable element-derived protein 1-like [Physeter catodon]
Manis_javanica_newGene_12964	--	--	--	--	Coiled-coil domain-containing protein 37 GN=CCDC37 OS=Macaca fascicularis (Crab-eating macaque) PE=2 SV=2	PREDICTED: coiled-coil domain-containing protein 37 [Pteropus alecto]
Manis_javanica_newGene_14072	--	--	--	K05360|8.40899e-09|mcc:713426|TXNDC12; thioredoxin domain containing 12 (endoplasmic reticulum); K05360 protein-disulfide reductase (glutathione) [EC:1.8.4.2] (A)	Thioredoxin domain-containing protein 12 (Precursor) GN=TXNDC12 OS=Bos taurus (Bovine) PE=2 SV=1	PREDICTED: thioredoxin domain-containing protein 12 isoform X1 [Galeopterus variegatus]
Manis_javanica_newGene_9738	--	--	--	--	--	PREDICTED: lipoma HMGIC fusion partner-like isoform X1 [Sus scrofa]
Manis_javanica_newGene_11002	--	--	--	K16823|1.47196e-53|cfr:102521585|TP53BP2; tumor protein p53 binding protein, 2; K16823 apoptosis-stimulating of p53 protein 2 (A)	--	PREDICTED: apoptosis-stimulating of p53 protein 2 [Camelus dromedarius]
Manis_javanica_newGene_8667	--	--	--	--	Beta-defensin 4A (Precursor) GN=DEFB4A OS=Macaca mulatta (Rhesus macaque) PE=3 SV=1	beta-defensin 1 [Equus asinus]
Manis_javanica_newGene_12357	--	--	--	K06552|6.38434e-36|lve:103073233|CD177; CD177 molecule; K06552 CD177 antigen (A)	Ly6/PLAUR domain-containing protein 4 (Precursor) GN=LYPD4 OS=Bos taurus (Bovine) PE=2 SV=1	PREDICTED: LOW QUALITY PROTEIN: CD177 antigen [Lipotes vexillifer]
Manis_javanica_newGene_106	--	--	--	K17264|4.65296e-19|umr:103678513|ERP44; endoplasmic reticulum protein 44; K17264 endoplasmic reticulum resident protein 44 (A)	--	PREDICTED: endoplasmic reticulum resident protein 44 [Ursus maritimus]
Manis_javanica_newGene_9064	--	--	--	--	LINE-1 reverse transcriptase homolog OS=Nycticebus coucang (Slow loris) PE=3 SV=1	hypothetical protein M91_16623 [Bos mutus]
Manis_javanica_newGene_10388	--	--	Molecular Function: catalytic activity (GO:0003824);; Cellular Component: nucleolus (GO:0005730);; Biological Process: RNA processing (GO:0006396);; Biological Process: ribosome biogenesis (GO:0042254);;	K11108|2.06544e-45|ptr:464978|RCL1; RNA terminal phosphate cyclase-like 1; K11108 RNA 3'-terminal phosphate cyclase-like protein (A)	RNA 3&apos;-terminal phosphate cyclase-like protein GN=RCL1 OS=Bos taurus (Bovine) PE=2 SV=1	PREDICTED: RNA 3&apos;-terminal phosphate cyclase-like protein isoform X2 [Balaenoptera acutorostrata scammoni]
Manis_javanica_newGene_6261	--	--	Biological Process: temperature homeostasis (GO:0001659);; Cellular Component: nucleus (GO:0005634);; Biological Process: DNA dealkylation involved in DNA repair (GO:0006307);; Molecular Function: ferrous iron binding (GO:0008198);; Biological Process: regulation of lipid storage (GO:0010883);; Molecular Function: oxidative RNA demethylase activity (GO:0035515);; Molecular Function: oxidative DNA…	--	Alpha-ketoglutarate-dependent dioxygenase FTO GN=FTO OS=Pongo abelii (Sumatran orangutan) PE=2 SV=1	PREDICTED: alpha-ketoglutarate-dependent dioxygenase FTO [Physeter catodon]
Manis_javanica_newGene_13277	--	--	Biological Process: activation of MAPKK activity (GO:0000186);; Molecular Function: metalloendopeptidase activity (GO:0004222);; Molecular Function: protein kinase C binding (GO:0005080);; Molecular Function: integrin binding (GO:0005178);; Molecular Function: collagen binding (GO:0005518);; Cellular Component: extracellular space (GO:0005615);; Cellular Component: cytoplasm (GO:0005737);; Biolog…	K06834|5.71203e-34|mcc:701124|ADAM9; ADAM metallopeptidase domain 9; K06834 disintegrin and metalloproteinase domain-containing protein 9 [EC:3.4.24.-] (A)	Disintegrin and metalloproteinase domain-containing protein 28 (Precursor) GN=ADAM28 OS=Macaca fascicularis (Crab-eating macaque) PE=2 SV=1	disintegrin and metalloproteinase domain 9,transcript variant 2 [Canis lupus familiaris]
Manis_javanica_newGene_14062	--	--	Biological Process: endocytosis (GO:0006897);; Biological Process: cell communication (GO:0007154);; Cellular Component: clathrin-coated vesicle (GO:0030136);; Cellular Component: growth cone (GO:0030426);; Cellular Component: extrinsic component of cytoplasmic side of plasma membrane (GO:0031234);; Molecular Function: phosphatidylinositol binding (GO:0035091);; Cellular Component: neuronal cell …	K17923|1.43945e-34|ggo:101153590|SNX18; LOW QUALITY PROTEIN: sorting nexin-18; K17923 sorting nexin-9/18/33 (A)	--	PREDICTED: sorting nexin-18 [Pantholops hodgsonii]
Manis_javanica_newGene_11726	--	--	Molecular Function: RNA polymerase II transcription regulatory region sequence-specific DNA binding transcription factor activity involved in negative regulation of transcription (GO:0001227);; Cellular Component: nucleus (GO:0005634);; Cellular Component: mitochondrial inner membrane (GO:0005743);; Biological Process: inner mitochondrial membrane organization (GO:0007007);; Biological Process: m…	K17563|1.48284e-27|pale:102888245|CHCHD3; coiled-coil-helix-coiled-coil-helix domain containing 3; K17563 coiled-coil-helix-coiled-coil-helix domain-containing protein 3, mitochondrial (A)	MICOS complex subunit MIC19 GN=CHCHD3 OS=Bos taurus (Bovine) PE=2 SV=1	PREDICTED: coiled-coil-helix-coiled-coil-helix domain-containing protein 3, mitochondrial [Pteropus alecto]
Manis_javanica_newGene_2702	--	--	Molecular Function: cytokine activity (GO:0005125);; Cellular Component: extracellular space (GO:0005615);; Biological Process: chemotaxis (GO:0006935);; Cellular Component: integral component of membrane (GO:0016021);;	--	CKLF-like MARVEL transmembrane domain-containing protein 8 GN=CMTM8 OS=Bos taurus (Bovine) PE=2 SV=1	PREDICTED: CKLF-like MARVEL transmembrane domain-containing protein 8 [Odobenus rosmarus divergens]
Manis_javanica_newGene_13715	--	--	Cellular Component: signal peptidase complex (GO:0005787);; Biological Process: signal peptide processing (GO:0006465);; Biological Process: proteolysis (GO:0006508);; Molecular Function: peptidase activity (GO:0008233);; Cellular Component: integral component of membrane (GO:0016021);;	K12948|2.56502e-28|tup:102502687|uncharacterized LOC102502687; K12948 signal peptidase complex subunit 3 [EC:3.4.-.-] (A)	Signal peptidase complex subunit 3 GN=SPCS3 OS=Canis familiaris (Dog) PE=1 SV=1	PREDICTED: signal peptidase complex subunit 3 [Tursiops truncatus]
Manis_javanica_newGene_11866	--	--	Molecular Function: calcium ion binding (GO:0005509);; Cellular Component: mitochondrial inner membrane (GO:0005743);; Cellular Component: integral component of membrane (GO:0016021);; Biological Process: transmembrane transport (GO:0055085);;	K14684|5.70055e-18|ngi:103733952|calcium-binding mitochondrial carrier protein SCaMC-1-like; K14684 solute carrier family 25 (mitochondrial phosphate transporter), member 23/24/25/41 (A)	Calcium-binding mitochondrial carrier protein SCaMC-1 GN=SLC25A24 OS=Bos taurus (Bovine) PE=2 SV=1	calcium-binding mitochondrial carrier protein SCaMC-1 isoform 2 [Camelus ferus]
Manis_javanica_newGene_4925	--	--	--	--	--	PREDICTED: partitioning defective 3 homolog B-like [Sus scrofa]
Manis_javanica_newGene_1759	--	--	--	--	--	hypothetical protein M91_01210, partial [Bos mutus]
Manis_javanica_newGene_7273	--	--	--	--	Transmembrane protein (Precursor) GN=ERVW-1 OS=Pongo pygmaeus (Bornean orangutan) PE=3 SV=1	PREDICTED: LOW QUALITY PROTEIN: envelope glycoprotein-like [Sarcophilus harrisii]
Manis_javanica_newGene_2015	--	--	Molecular Function: phospholipid binding (GO:0005543);; Biological Process: lipid transport (GO:0006869);;	--	Oxysterol-binding protein-related protein 9 GN=OSBPL9 OS=Pongo abelii (Sumatran orangutan) PE=2 SV=1	Oxysterol-binding protein-related protein 9, partial [Bos mutus]
Manis_javanica_newGene_697	--	--	--	--	--	PREDICTED: uncharacterized protein LOC101316717 [Tursiops truncatus]
Manis_javanica_newGene_12071	--	--	Molecular Function: transcription regulatory region DNA binding (GO:0044212);; Molecular Function: dynein binding (GO:0045502);; Biological Process: positive regulation of transcription, DNA-templated (GO:0045893);; Molecular Function: metal ion binding (GO:0046872);;	--	--	PREDICTED: ATM interactor [Bison bison bison]
Manis_javanica_newGene_5019	--	--	--	--	Transmembrane protein (Precursor) GN=ERVFRD-1 OS=Gorilla gorilla gorilla (Lowland gorilla) PE=3 SV=1	pol protein, partial [Sus scrofa]
Manis_javanica_newGene_14094	--	--	Biological Process: microtubule cytoskeleton organization (GO:0000226);; Cellular Component: kinetochore (GO:0000776);; Biological Process: neuron migration (GO:0001764);; Biological Process: inner cell mass cell proliferation (GO:0001833);; Cellular Component: centrosome (GO:0005813);; Cellular Component: microtubule associated complex (GO:0005875);; Biological Process: chromosome segregation (G…	K16739|1.53056e-21|oas:101108583|NDEL1; nudE nuclear distribution E homolog (A. nidulans)-like 1; K16739 nuclear distribution protein NudE-like 1 (A)	Nuclear distribution protein nudE-like 1 GN=NDEL1 OS=Oryctolagus cuniculus (Rabbit) PE=1 SV=3	PREDICTED: nuclear distribution protein nudE-like 1 isoform X3 [Vicugna pacos]
Manis_javanica_newGene_4091	--	--	--	--	--	PREDICTED: RWD domain-containing protein 2B [Erinaceus europaeus]
Manis_javanica_newGene_4174	--	--	--	K10174|9.31118e-08|bacu:103005933|TBR1; T-box, brain, 1; K10174 T-box brain protein 1 (A)	--	PREDICTED: T-box brain protein 1 [Balaenoptera acutorostrata scammoni]
Manis_javanica_newGene_9987	--	--	Molecular Function: cysteine-type endopeptidase activity (GO:0004197);; Biological Process: proteolysis (GO:0006508);; Biological Process: apoptotic process (GO:0006915);;	--	Caspase-3 subunit p12 (Precursor) GN=CASP3 OS=Bos taurus (Bovine) PE=2 SV=1	PREDICTED: caspase-14-like [Panthera tigris altaica]
Manis_javanica_newGene_7873	--	--	--	--	Ig kappa chain V region K29-213 OS=Oryctolagus cuniculus (Rabbit) PE=1 SV=1	PREDICTED: uncharacterized protein LOC103543841 [Equus przewalskii]
Manis_javanica_newGene_7354	--	--	--	K06499|1.05522e-08|cfr:102521355|CEACAM20; carcinoembryonic antigen-related cell adhesion molecule 20; K06499 carcinoembryonic antigen-related cell adhesion molecule (A)	--	PREDICTED: carcinoembryonic antigen-related cell adhesion molecule 20 [Camelus ferus]
Manis_javanica_newGene_1365	--	--	--	K18486|2.88389e-22|cge:100763212|Hand2; heart and neural crest derivatives expressed 2; K18486 heart-and neural crest derivatives-expressed protein 2 (A)	--	--
Manis_javanica_newGene_13211	--	--	Molecular Function: aspartic-type endopeptidase activity (GO:0004190);; Cellular Component: extracellular region (GO:0005576);; Cellular Component: nucleolus (GO:0005730);; Biological Process: proteolysis (GO:0006508);; Biological Process: digestion (GO:0007586);;	K01377|1.13173e-18|mdo:554184|PGC; progastricsin (pepsinogen C) (EC:3.4.23.3); K01377 gastricsin [EC:3.4.23.3] (A)	Gastricsin (Precursor) GN=PGC OS=Monodelphis domestica (Gray short-tailed opossum) PE=2 SV=1	PREDICTED: gastricsin-like [Chrysochloris asiatica]
Manis_javanica_newGene_10452	--	--	Molecular Function: nucleic acid binding (GO:0003676);; Molecular Function: zinc ion binding (GO:0008270);;	--	--	PREDICTED: retinitis pigmentosa 9 protein isoform X2 [Mustela putorius furo]
Manis_javanica_newGene_4333	--	--	--	K04344|3.47911e-07|bom:102266763|CACNA1A; calcium channel, voltage-dependent, P/Q type, alpha 1A subunit; K04344 voltage-dependent calcium channel P/Q type alpha-1A (A)	--	PREDICTED: LOW QUALITY PROTEIN: voltage-dependent P/Q-type calcium channel subunit alpha-1A [Bos mutus]
Manis_javanica_newGene_1190	--	--	--	--	--	hypothetical protein M91_08612, partial [Bos mutus]
Manis_javanica_newGene_13554	--	--	Molecular Function: actin binding (GO:0003779);; Cellular Component: microtubule (GO:0005874);; Biological Process: endosome organization (GO:0007032);; Biological Process: lysosome organization (GO:0007040);; Biological Process: spermatid development (GO:0007286);; Molecular Function: microtubule binding (GO:0008017);; Biological Process: endosome to lysosome transport (GO:0008333);; Cellular Co…	K16612|2.32345e-33|chx:102191391|HOOK1; hook microtubule-tethering protein 1; K16612 protein HOOK1 (A)	--	PREDICTED: protein Hook homolog 1 [Dasypus novemcinctus]
Manis_javanica_newGene_5074	--	--	Cellular Component: integral component of peroxisomal membrane (GO:0005779);; Biological Process: protein targeting to peroxisome (GO:0006625);; Molecular Function: protein C-terminus binding (GO:0008022);; Molecular Function: zinc ion binding (GO:0008270);;	K13345|1.39495e-98|pale:102879968|PEX12; peroxisomal biogenesis factor 12; K13345 peroxin-12 (A)	Peroxisome assembly protein 12 GN=PEX12 OS=Bos taurus (Bovine) PE=2 SV=1	PREDICTED: peroxisome assembly protein 12 [Pteropus alecto]
Manis_javanica_newGene_10993	--	--	--	--	--	PREDICTED: porimin [Equus caballus]
Manis_javanica_newGene_4899	--	--	--	K11824|4.09665e-121|ocu:103347415|AP-2 complex subunit alpha-2-like; K11824 AP-2 complex subunit alpha (A)	AP-2 complex subunit alpha-2 GN=AP2A2 OS=Bos taurus (Bovine) PE=1 SV=1	PREDICTED: AP-2 complex subunit alpha-2-like, partial [Oryctolagus cuniculus]
Manis_javanica_newGene_5769	--	--	Cellular Component: cytoplasm (GO:0005737);; Biological Process: protein ubiquitination (GO:0016567);; Molecular Function: ligase activity (GO:0016874);;	--	E3 ubiquitin-protein ligase E3D GN=UBE3D OS=Bos taurus (Bovine) PE=2 SV=1	PREDICTED: E3 ubiquitin-protein ligase E3D isoform X2 [Mustela putorius furo]
Manis_javanica_newGene_12269	--	--	Biological Process: fatty acid biosynthetic process (GO:0006633);; Cellular Component: integral component of membrane (GO:0016021);; Molecular Function: oxidoreductase activity, acting on paired donors, with incorporation or reduction of molecular oxygen (GO:0016705);; Biological Process: oxidation-reduction process (GO:0055114);;	K04712|4.36966e-12|cfa:490395|DEGS1; delta(4)-desaturase, sphingolipid 1; K04712 sphingolipid delta-4 desaturase [EC:1.14.-.-] (A)	Sphingolipid delta(4)-desaturase DES1 GN=DEGS1 OS=Pongo abelii (Sumatran orangutan) PE=2 SV=1	PREDICTED: sphingolipid delta(4)-desaturase DES1 [Canis lupus familiaris]
Manis_javanica_newGene_11021	--	--	Molecular Function: G-protein coupled GABA receptor activity (GO:0004965);; Cellular Component: plasma membrane (GO:0005886);; Cellular Component: integral component of membrane (GO:0016021);;	K04617|1.65888e-27|phd:102335020|GPR156; G protein-coupled receptor 156; K04617 gamma-aminobutyric acid type B receptor-like (A)	--	PREDICTED: probable G-protein coupled receptor 156 isoform X1 [Pantholops hodgsonii]
Manis_javanica_newGene_7575	--	--	--	--	--	PREDICTED: voltage-dependent L-type calcium channel subunit beta-4-like [Sus scrofa]
Manis_javanica_newGene_5267	--	--	--	--	--	hypothetical protein D623_10032193 [Myotis brandtii]
Manis_javanica_newGene_8996	--	--	--	--	Protein FAM73B GN=FAM73B OS=Bos taurus (Bovine) PE=2 SV=1	hypothetical protein CB1_000940006 [Camelus ferus]
Manis_javanica_newGene_2904	--	--	--	--	--	unnamed protein product [Canis lupus familiaris]
Manis_javanica_newGene_11349	--	--	--	K14007|5.56939e-35|lve:103076742|protein transport protein Sec24B-like; K14007 protein transport protein SEC24 (A)	Protein transport protein Sec24A GN=SEC24A OS=Bos taurus (Bovine) PE=2 SV=1	PREDICTED: protein transport protein Sec24B-like, partial [Lipotes vexillifer]
Manis_javanica_newGene_6982	--	--	--	K05651|1.31292e-19|cfa:611016|ABCA9; ATP-binding cassette, sub-family A (ABC1), member 9; K05651 ATP-binding cassette, subfamily A (ABC1), member 9 (A)	--	PREDICTED: LOW QUALITY PROTEIN: ATP-binding cassette sub-family A member 9 [Camelus dromedarius]
Manis_javanica_newGene_6799	--	--	Biological Process: G-protein coupled receptor signaling pathway (GO:0007186);; Cellular Component: integral component of membrane (GO:0016021);; Molecular Function: carbohydrate binding (GO:0030246);;	--	--	PREDICTED: attractin-like protein 1 [Equus przewalskii]
Manis_javanica_newGene_1039	--	--	Molecular Function: calcium ion binding (GO:0005509);;	K12472|7.86596e-58|ptg:102959917|EPS15; epidermal growth factor receptor pathway substrate 15; K12472 epidermal growth factor receptor substrate 15 (A)	--	PREDICTED: epidermal growth factor receptor substrate 15, partial [Physeter catodon]
Manis_javanica_newGene_12966	--	--	--	--	--	PREDICTED: SRR1-like protein [Ceratotherium simum simum]
Manis_javanica_newGene_11169	[G]	Carbohydrate transport and metabolism	Cellular Component: nucleus (GO:0005634);; Cellular Component: mitochondrion (GO:0005739);; Biological Process: phosphatidylinositol biosynthetic process (GO:0006661);; Biological Process: signal transduction (GO:0007165);; Molecular Function: inositol monophosphate 1-phosphatase activity (GO:0008934);; Molecular Function: protein homodimerization activity (GO:0042803);; Biological Process: phosp…	K01092|1.63632e-47|fca:101088214|IMPA1; inositol(myo)-1(or 4)-monophosphatase 1; K01092 myo-inositol-1(or 4)-monophosphatase [EC:3.1.3.25] (A)	Inositol monophosphatase 1 GN=IMPA1 OS=Bos taurus (Bovine) PE=1 SV=1	PREDICTED: inositol monophosphatase 1 [Felis catus]
Manis_javanica_newGene_8697	--	--	Biological Process: protein glycosylation (GO:0006486);; Cellular Component: integral component of membrane (GO:0016021);; Cellular Component: Golgi cisterna membrane (GO:0032580);; Biological Process: fucosylation (GO:0036065);; Molecular Function: alpha-(1->3)-fucosyltransferase activity (GO:0046920);;	K09669|9.83872e-32|bacu:103012449|FUT10; fucosyltransferase 10 (alpha (1,3) fucosyltransferase); K09669 alpha-1,3-fucosyltransferase 10 [EC:2.4.1.-] (A)	Alpha-(1,3)-fucosyltransferase 10 GN=FUT10 OS=Canis familiaris (Dog) PE=2 SV=1	PREDICTED: alpha-(1,3)-fucosyltransferase 10-like [Galeopterus variegatus]
Manis_javanica_newGene_11530	--	--	Biological Process: G2/M transition of mitotic cell cycle (GO:0000086);; Molecular Function: protein serine/threonine kinase activity (GO:0004674);; Molecular Function: ATP binding (GO:0005524);; Cellular Component: nucleus (GO:0005634);; Cellular Component: centrosome (GO:0005813);; Biological Process: protein phosphorylation (GO:0006468);; Biological Process: mitotic nuclear division (GO:000706…	K16309|4.26296e-67|ecb:100055294|MASTL; microtubule associated serine/threonine kinase-like; K16309 serine/threonine-protein kinase greatwall [EC:2.7.11.1] (A)	Serine/threonine-protein kinase greatwall GN=MASTL OS=Bos taurus (Bovine) PE=3 SV=1	PREDICTED: serine/threonine-protein kinase greatwall isoform X6 [Equus przewalskii]
Manis_javanica_newGene_13685	--	--	Molecular Function: RNA binding (GO:0003723);; Molecular Function: endoribonuclease activity (GO:0004521);; Cellular Component: mRNA cleavage and polyadenylation specificity factor complex (GO:0005847);; Biological Process: histone mRNA 3'-end processing (GO:0006398);; Molecular Function: 5'-3' exonuclease activity (GO:0008409);; Cellular Component: ribonucleoprotein complex (GO:0030529);; Molecu…	K14403|8.50111e-29|cfa:100856414|CPSF3; cleavage and polyadenylation specific factor 3, 73kDa; K14403 cleavage and polyadenylation specificity factor subunit 3 [EC:3.1.27.-] (A)	Cleavage and polyadenylation specificity factor subunit 3 GN=CPSF3 OS=Bos taurus (Bovine) PE=1 SV=1	PREDICTED: cleavage and polyadenylation specificity factor subunit 3 [Galeopterus variegatus]
Manis_javanica_newGene_7990	[C]	Energy production and conversion	Cellular Component: mitochondrial respiratory chain complex I (GO:0005747);; Cellular Component: mitochondrial intermembrane space (GO:0005758);; Biological Process: apoptotic process (GO:0006915);; Molecular Function: NADH dehydrogenase (ubiquinone) activity (GO:0008137);; Molecular Function: electron carrier activity (GO:0009055);; Biological Process: ATP synthesis coupled electron transport (G…	K03934|4.49865e-53|nle:100581296|NDUFS1; NADH dehydrogenase (ubiquinone) Fe-S protein 1, 75kDa (NADH-coenzyme Q reductase); K03934 NADH dehydrogenase (ubiquinone) Fe-S protein 1 [EC:1.6.5.3 1.6.99.3] (A)	NADH-ubiquinone oxidoreductase 75 kDa subunit, mitochondrial (Precursor) GN=NDUFS1 OS=Gorilla gorilla gorilla (Lowland gorilla) PE=2 SV=1	PREDICTED: NADH-ubiquinone oxidoreductase 75 kDa subunit, mitochondrial [Tupaia chinensis]
Manis_javanica_newGene_3596	--	--	Molecular Function: cysteine-type endopeptidase activity (GO:0004197);; Molecular Function: ubiquitin thiolesterase activity (GO:0004221);; Molecular Function: ubiquitin-specific protease activity (GO:0004843);; Molecular Function: transforming growth factor beta receptor binding (GO:0005160);; Cellular Component: nucleus (GO:0005634);; Cellular Component: cytoplasm (GO:0005737);; Biological Proc…	--	Ubiquitin carboxyl-terminal hydrolase 15 GN=USP15 OS=Bos taurus (Bovine) PE=2 SV=1	PREDICTED: ubiquitin carboxyl-terminal hydrolase 15-like [Equus przewalskii]
Manis_javanica_newGene_6750	--	--	--	--	LINE-1 reverse transcriptase homolog OS=Nycticebus coucang (Slow loris) PE=3 SV=1	hypothetical protein M91_12925 [Bos mutus]
Manis_javanica_newGene_655	--	--	Molecular Function: phospholipid binding (GO:0005543);; Biological Process: lipid transport (GO:0006869);; Biological Process: negative regulation of sequestering of triglyceride (GO:0010891);; Molecular Function: cholesterol binding (GO:0015485);; Biological Process: fat cell differentiation (GO:0045444);;	--	--	PREDICTED: oxysterol-binding protein-related protein 8-like isoform X1 [Bubalus bubalis]
Manis_javanica_newGene_4701	--	--	--	K04745|7.40572e-19|ecb:100147045|CHST2; carbohydrate (N-acetylglucosamine-6-O) sulfotransferase 2; K04745 carbohydrate 6-sulfotransferase 2 [EC:2.8.2.-] (A)	--	PREDICTED: LOW QUALITY PROTEIN: carbohydrate (N-acetylglucosamine-6-O) sulfotransferase 2 [Equus caballus]
Manis_javanica_newGene_2646	--	--	Cellular Component: integral component of membrane (GO:0016021);;	--	--	PREDICTED: protein-cysteine N-palmitoyltransferase HHAT isoform X1 [Mustela putorius furo]
Manis_javanica_newGene_6839	--	--	Cellular Component: nucleus (GO:0005634);; Cellular Component: cytoplasm (GO:0005737);; Biological Process: protein import into nucleus (GO:0006606);; Molecular Function: protein transporter activity (GO:0008565);;	--	--	hypothetical protein PANDA_013420 [Ailuropoda melanoleuca]
Manis_javanica_newGene_4898	--	--	--	--	--	Midasin [Pteropus alecto]
Manis_javanica_newGene_12848	--	--	Cellular Component: nucleus (GO:0005634);; Cellular Component: cytoplasm (GO:0005737);; Molecular Function: zinc ion binding (GO:0008270);; Biological Process: protein repair (GO:0030091);; Molecular Function: peptide-methionine (R)-S-oxide reductase activity (GO:0033743);; Biological Process: oxidation-reduction process (GO:0055114);; Molecular Function: methionine-R-sulfoxide reductase activity…	K07305|1.51556e-18|fpg:101923848|MSRB1; methionine sulfoxide reductase B1; K07305 peptide-methionine (R)-S-oxide reductase [EC:1.8.4.12] (A)	Methionine-R-sulfoxide reductase B1 GN=MSRB1 OS=Sus scrofa (Pig) PE=3 SV=2	PREDICTED: LOW QUALITY PROTEIN: methionine-R-sulfoxide reductase B1 [Trichechus manatus latirostris]
Manis_javanica_newGene_2666	[R]	General function prediction only	--	K09228|0|tup:102501637|zinc finger protein 337-like; K09228 KRAB domain-containing zinc finger protein (A)	Zinc finger protein 585A GN=ZNF585A OS=Pongo abelii (Sumatran orangutan) PE=2 SV=1	Zinc finger protein 268 [Pteropus alecto]
Manis_javanica_newGene_5154	--	--	Molecular Function: structural molecule activity (GO:0005198);; Cellular Component: keratin filament (GO:0045095);;	K07605|2.92569e-33|cfa:100687987|KRT6B; keratin 6B; K07605 type II keratin, basic (A)	Keratin, type II cytoskeletal 59 kDa, component IV (Fragment) OS=Bos taurus (Bovine) PE=2 SV=1	PREDICTED: keratin, type II cytoskeletal 6A-like, partial [Leptonychotes weddellii]
Manis_javanica_newGene_13479	--	--	--	K04276|5.53597e-07|umr:103662816|GPR35; G protein-coupled receptor 35; K04276 G protein-coupled receptor 35 (A)	--	PREDICTED: G-protein coupled receptor 35-like [Eptesicus fuscus]
Manis_javanica_newGene_5696	--	--	Cellular Component: cytoplasm (GO:0005737);; Cellular Component: membrane (GO:0016020);;	--	--	PREDICTED: EH domain-binding protein 1-like, partial [Tursiops truncatus]
Manis_javanica_newGene_6248	--	--	Molecular Function: methyltransferase activity (GO:0008168);; Biological Process: methylation (GO:0032259);;	--	Probable methyltransferase-like protein 15 GN=METTL15 OS=Bos taurus (Bovine) PE=2 SV=1	PREDICTED: probable methyltransferase-like protein 15 [Pteropus alecto]
Manis_javanica_newGene_8788	[IQR]	--	--	K12405|5.19544e-31|tup:102468828|HSD17B4; hydroxysteroid (17-beta) dehydrogenase 4; K12405 3-hydroxyacyl-CoA dehydrogenase / 3a,7a,12a-trihydroxy-5b-cholest-24-enoyl-CoA hydratase [EC:1.1.1.35 4.2.1.107] (A)	--	PREDICTED: peroxisomal multifunctional enzyme type 2-like, partial [Tursiops truncatus]
Manis_javanica_newGene_7624	--	--	--	--	--	PREDICTED: uncharacterized protein LOC103079551 [Lipotes vexillifer]
Manis_javanica_newGene_8943	--	--	Cellular Component: cytoplasm (GO:0005737);;	K11494|6.47403e-21|ggo:101142467|RCBTB1; RCC1 and BTB domain-containing protein 1; K11494 RCC1 and BTB domain-containing protein (A)	RCC1 and BTB domain-containing protein 2 GN=RCBTB2 OS=Pongo abelii (Sumatran orangutan) PE=2 SV=1	RCC1 and BTB domain-containing protein 1 isoform 1, partial [Panthera tigris altaica]
Manis_javanica_newGene_5039	--	--	--	--	Transmembrane protein (Precursor) GN=ERVFRD-1 OS=Callithrix jacchus (White-tufted-ear marmoset) PE=3 SV=1	PREDICTED: envelope glycoprotein-like [Dasypus novemcinctus]
Manis_javanica_newGene_13717	--	--	Molecular Function: iron ion binding (GO:0005506);; Molecular Function: electron carrier activity (GO:0009055);; Molecular Function: oxidoreductase activity, acting on paired donors, with incorporation or reduction of molecular oxygen, reduced flavin or flavoprotein as one donor, and incorporation of one atom of oxygen (GO:0016712);; Molecular Function: heme binding (GO:0020037);;	K07418|1.12152e-22|oas:768095|CYP2J; cytochrome P450, family 2, subfamily J (EC:1.14.14.1); K07418 cytochrome P450, family 2, subfamily J [EC:1.14.14.1] (A)	Cytochrome P450 2J1 GN=CYP2J1 OS=Oryctolagus cuniculus (Rabbit) PE=1 SV=2	PREDICTED: cytochrome P450 2J2-like [Tursiops truncatus]
Manis_javanica_newGene_6959	--	--	--	K10408|1.16637e-59|cjc:100391575|DNAH9; dynein, axonemal, heavy chain 9; K10408 dynein heavy chain, axonemal (A)	--	PREDICTED: dynein heavy chain 9, axonemal [Orycteropus afer afer]
Manis_javanica_newGene_13781	--	--	Molecular Function: thiol oxidase activity (GO:0016972);; Biological Process: oxidation-reduction process (GO:0055114);;	K10758|6.30156e-26|ecb:102147928|QSOX2; quiescin Q6 sulfhydryl oxidase 2; K10758 thiol oxidase [EC:1.8.3.2] (A)	Sulfhydryl oxidase 1 (Precursor) GN=QSOX1 OS=Pongo abelii (Sumatran orangutan) PE=3 SV=2	PREDICTED: sulfhydryl oxidase 2, partial [Equus przewalskii]
Manis_javanica_newGene_13437	[RTKL]	--	Molecular Function: magnesium ion binding (GO:0000287);; Molecular Function: protein serine/threonine kinase activity (GO:0004674);; Molecular Function: ATP binding (GO:0005524);; Cellular Component: nucleus (GO:0005634);; Cellular Component: cytoplasm (GO:0005737);; Biological Process: protein phosphorylation (GO:0006468);; Biological Process: chromosome segregation (GO:0007059);; Biological Pro…	K15409|1.2138e-37|myb:102249101|SRPK1; SRSF protein kinase 1; K15409 serine/threonine-protein kinase SRPK1 [EC:2.7.11.1] (A)	SRSF protein kinase 1 OS=Pongo abelii (Sumatran orangutan) PE=2 SV=2	PREDICTED: SRSF protein kinase 1 [Tursiops truncatus]
Manis_javanica_newGene_3871	--	--	--	--	Transmembrane protein (Precursor) GN=ERVFRD-1 OS=Pan troglodytes (Chimpanzee) PE=3 SV=1	envelope polyprotein [Felis catus]
Manis_javanica_newGene_2697	--	--	--	--	--	LINE-1 reverse transcriptase-like protein [Bos mutus]
Manis_javanica_newGene_7505	--	--	Cellular Component: collagen trimer (GO:0005581);; Molecular Function: carbohydrate binding (GO:0030246);;	K10066|3.57517e-17|oaa:100077010|COLEC11; collectin sub-family member 11; K10066 collectin sub-family member 11 (A)	Collectin-11 (Precursor) GN=COLEC11 OS=Bos taurus (Bovine) PE=2 SV=1	PREDICTED: collectin-11 isoform X2 [Chrysochloris asiatica]
Manis_javanica_newGene_13006	[QR]	--	--	--	Methyltransferase-like protein 2 GN=METTL2 OS=Bos taurus (Bovine) PE=2 SV=1	PREDICTED: methyltransferase-like protein 2A, partial [Panthera tigris altaica]
Manis_javanica_newGene_5872	--	--	--	--	--	PREDICTED: ras GTPase-activating-like protein IQGAP2 [Equus przewalskii]
Manis_javanica_newGene_8135	[H]	Coenzyme transport and metabolism	--	--	Nicotinamide phosphoribosyltransferase GN=NAMPT OS=Sus scrofa (Pig) PE=2 SV=2	envelope glycoprotein [Odocoileus hemionus]
Manis_javanica_newGene_12238	--	--	Biological Process: regulation of transcription, DNA-templated (GO:0006355);; Molecular Function: protein C-terminus binding (GO:0008022);; Cellular Component: NuA4 histone acetyltransferase complex (GO:0035267);; Biological Process: histone H4 acetylation (GO:0043967);; Biological Process: histone H2A acetylation (GO:0043968);;	K11341|1.29335e-18|hsa:8089|YEATS4, 4930573H17Rik, B230215M10Rik, GAS41, NUBI-1, YAF9; YEATS domain containing 4; K11341 YEATS domain-containing protein 4 (A)	--	PREDICTED: YEATS domain-containing protein 4, partial [Eptesicus fuscus]
Manis_javanica_newGene_6056	--	--	--	K00901|3.56761e-36|myb:102238850|DGKD; diacylglycerol kinase, delta 130kDa; K00901 diacylglycerol kinase (ATP) [EC:2.7.1.107] (A)	--	PREDICTED: diacylglycerol kinase delta isoform X1 [Myotis brandtii]
Manis_javanica_newGene_6805	--	--	--	--	LINE-1 reverse transcriptase homolog OS=Nycticebus coucang (Slow loris) PE=3 SV=1	unnamed protein product [Canis lupus familiaris]
Manis_javanica_newGene_6421	--	--	--	--	LINE-1 reverse transcriptase homolog OS=Nycticebus coucang (Slow loris) PE=3 SV=1	unnamed protein product [Canis lupus familiaris]
Manis_javanica_newGene_9769	--	--	Biological Process: mitotic cytokinesis (GO:0000281);; Cellular Component: acrosomal vesicle (GO:0001669);; Molecular Function: ubiquitin thiolesterase activity (GO:0004221);; Molecular Function: ubiquitin-specific protease activity (GO:0004843);; Cellular Component: early endosome (GO:0005769);; Cellular Component: cytosol (GO:0005829);; Biological Process: ubiquitin-dependent protein catabolic …	K11839|2.47021e-36|cfr:102516443|USP8; ubiquitin specific peptidase 8; K11839 ubiquitin carboxyl-terminal hydrolase 8 [EC:3.4.19.12] (A)	--	PREDICTED: ubiquitin carboxyl-terminal hydrolase 8 isoform X2 [Camelus ferus]
Manis_javanica_newGene_2044	--	--	--	--	Transmembrane protein (Precursor) GN=ERVW-1 OS=Pan troglodytes (Chimpanzee) PE=3 SV=1	PREDICTED: uncharacterized protein LOC102442769 [Myotis lucifugus]
Manis_javanica_newGene_8289	--	--	--	--	--	PREDICTED: LOW QUALITY PROTEIN: ZFP14 zinc finger protein [Physeter catodon]
Manis_javanica_newGene_4207	--	--	--	--	--	PREDICTED: envelope glycoprotein-like isoform X1 [Mustela putorius furo]
Manis_javanica_newGene_9852	--	--	--	--	--	Smoothelin [Pteropus alecto]
Manis_javanica_newGene_884	--	--	Cellular Component: endoplasmic reticulum lumen (GO:0005788);; Biological Process: response to unfolded protein (GO:0006986);; Cellular Component: endoplasmic reticulum Sec complex (GO:0031205);; Molecular Function: chaperone binding (GO:0051087);; Biological Process: proteolysis involved in cellular protein catabolic process (GO:0051603);; Molecular Function: misfolded protein binding (GO:005178…	K09523|2.31499e-22|pon:100446513|DNAJC3; DnaJ (Hsp40) homolog, subfamily C, member 3; K09523 DnaJ homolog subfamily C member 3 (A)	DnaJ homolog subfamily C member 3 (Precursor) GN=DNAJC3 OS=Bos taurus (Bovine) PE=1 SV=1	PREDICTED: dnaJ homolog subfamily C member 3 [Orycteropus afer afer]
Manis_javanica_newGene_10111	--	--	Molecular Function: protein tyrosine kinase activity (GO:0004713);; Molecular Function: ATP binding (GO:0005524);; Cellular Component: nucleus (GO:0005634);; Biological Process: protein phosphorylation (GO:0006468);;	K08842|7.92849e-38|umr:103670778|TESK2; testis-specific kinase 2; K08842 testis-specific kinase 2 [EC:2.7.12.1] (A)	--	PREDICTED: dual specificity testis-specific protein kinase 2 isoform X2 [Loxodonta africana]
Manis_javanica_newGene_4601	--	--	Molecular Function: DNA binding (GO:0003677);; Molecular Function: RNA binding (GO:0003723);; Biological Process: RNA metabolic process (GO:0016070);;	--	--	PREDICTED: CBP80/20-dependent translation initiation factor isoform X1 [Myotis lucifugus]
Manis_javanica_newGene_4877	--	--	Molecular Function: phospholipid binding (GO:0005543);; Molecular Function: ARF GTPase activator activity (GO:0008060);; Molecular Function: zinc ion binding (GO:0008270);; Biological Process: regulation of ARF GTPase activity (GO:0032312);;	K12488|8.47219e-17|ocu:100353577|ASAP2; ArfGAP with SH3 domain, ankyrin repeat and PH domain 2; K12488 Arf-GAP with SH3 domain, ANK repeat and PH domain-containing protein (A)	--	PREDICTED: arf-GAP with SH3 domain, ANK repeat and PH domain-containing protein 3 isoform X1 [Orycteropus afer afer]
Manis_javanica_newGene_2640	--	--	Molecular Function: actin binding (GO:0003779);; Cellular Component: cytoplasm (GO:0005737);; Cellular Component: actin cytoskeleton (GO:0015629);; Cellular Component: nuclear matrix (GO:0016363);; Biological Process: actin filament depolymerization (GO:0030042);;	K11655|3.14376e-11|ocu:100354971|BAZ1A; bromodomain adjacent to zinc finger domain, 1A; K11655 bromodomain adjacent to zinc finger domain protein 1A (A)	Cofilin-2 GN=CFL2 OS=Sus scrofa (Pig) PE=2 SV=4	PREDICTED: LOW QUALITY PROTEIN: bromodomain adjacent to zinc finger domain protein 1A [Oryctolagus cuniculus]
Manis_javanica_newGene_1556	--	--	--	--	--	COUP transcription factor 1 [Myotis brandtii]
Manis_javanica_newGene_8618	--	--	--	--	LINE-1 reverse transcriptase homolog OS=Nycticebus coucang (Slow loris) PE=3 SV=1	Retrovirus-related Pol polyprotein LINE-1 [Pteropus alecto]
Manis_javanica_newGene_284	--	--	Molecular Function: protein serine/threonine kinase activity (GO:0004674);; Molecular Function: small GTPase regulator activity (GO:0005083);; Molecular Function: ATP binding (GO:0005524);; Cellular Component: cytoplasm (GO:0005737);; Cellular Component: plasma membrane (GO:0005886);; Biological Process: protein phosphorylation (GO:0006468);; Biological Process: response to stress (GO:0006950);; …	K08833|3.78929e-14|oaa:100084696|MAP4K5; mitogen-activated protein kinase kinase kinase kinase 5; K08833 mitogen-activated protein kinase kinase kinase kinase 5 [EC:2.7.11.1] (A)	--	PREDICTED: mitogen-activated protein kinase kinase kinase kinase 5 [Ochotona princeps]
Manis_javanica_newGene_5803	--	--	--	--	LINE-1 reverse transcriptase homolog OS=Nycticebus coucang (Slow loris) PE=3 SV=1	endonuclease/reverse transcriptase [Sus scrofa]
Manis_javanica_newGene_2693	--	--	Molecular Function: carbonate dehydratase activity (GO:0004089);; Cellular Component: cytoplasm (GO:0005737);; Biological Process: one-carbon metabolic process (GO:0006730);; Molecular Function: zinc ion binding (GO:0008270);; Biological Process: phosphatidylinositol-mediated signaling (GO:0048015);;	K01672|1.24156e-20|cge:100765172|carbonic anhydrase-related protein; K01672 carbonic anhydrase [EC:4.2.1.1] (A)	--	PREDICTED: carbonic anhydrase-related protein [Camelus ferus]
Manis_javanica_newGene_13569	--	--	Molecular Function: metal ion binding (GO:0046872);;	--	--	PREDICTED: zinc finger protein 839 [Ceratotherium simum simum]
Manis_javanica_newGene_11495	--	--	--	--	Ig heavy chain V region MOO OS=Canis familiaris (Dog) PE=1 SV=1	Ig heavy chain V-I region V35 [Pteropus alecto]
Manis_javanica_newGene_12023	--	--	--	K14684|2.13853e-10|ggo:101140953|SLC25A24; calcium-binding mitochondrial carrier protein SCaMC-1; K14684 solute carrier family 25 (mitochondrial phosphate transporter), member 23/24/25/41 (A)	Calcium-binding mitochondrial carrier protein SCaMC-1 GN=SLC25A24 OS=Bos taurus (Bovine) PE=2 SV=1	PREDICTED: uncharacterized protein LOC101318061, partial [Tursiops truncatus]
Manis_javanica_newGene_8005	[D]	Cell cycle control, cell division, chromosome partitioning	--	K10423|6.74243e-59|mcc:704092|CLIP4; CAP-GLY domain containing linker protein family, member 4; K10423 CAP-Gly domain-containing linker protein 3/4 (A)	CAP-Gly domain-containing linker protein 3 GN=CLIP3 OS=Pongo abelii (Sumatran orangutan) PE=2 SV=1	PREDICTED: CAP-Gly domain-containing linker protein 4 [Ceratotherium simum simum]
Manis_javanica_newGene_6085	--	--	--	--	Ig heavy chain V region MOO OS=Canis familiaris (Dog) PE=1 SV=1	Ig heavy chain V-III region VH26 precursor-like protein, partial [Camelus ferus]
Manis_javanica_newGene_1506	--	--	Cellular Component: membrane (GO:0016020);; Biological Process: metal ion transport (GO:0030001);; Molecular Function: metal ion transmembrane transporter activity (GO:0046873);; Biological Process: transmembrane transport (GO:0055085);;	K14715|2.9428e-24|oas:101118105|SLC39A9; solute carrier family 39 (zinc transporter), member 9; K14715 solute carrier family 39 (zinc transporter), member 9 (A)	Zinc transporter ZIP9 GN=SLC39A9 OS=Pongo abelii (Sumatran orangutan) PE=2 SV=1	PREDICTED: zinc transporter ZIP9 isoform X3 [Capra hircus]
Manis_javanica_newGene_9407	--	--	--	--	--	hypothetical protein M91_08673 [Bos mutus]
[truncated: 243 more rows]

## Sheet: Function_anno.stat
#Anno_Database	Annotated_Number	300<=length<1000	length>=1000
COG_Annotation	145	56	75
GO_Annotation	662	279	302
KEGG_Annotation	619	280	276
Swissprot_Annotation	761	270	414
nr_Annotation	1446	553	780
All_Annotated	1459	559	787

## Sheet: GO.list
Manis_javanica_newGene_10025	GO:0005634
Manis_javanica_newGene_10037	GO:0005737	GO:0016788	GO:0019478
Manis_javanica_newGene_10046	GO:0001666	GO:0005506	GO:0005634	GO:0005737	GO:0006919	GO:0018126	GO:0018401	GO:0031418	GO:0031545	GO:0042127	GO:0043523	GO:0055114
[truncated: 659 more rows]
[truncated: 13 more columns]

## Sheet: GO_tree.stat
#GO_Function	Unigene_number	Unigene_ID
[truncated: 1,820 more rows]

[truncated: 2 more sheets: Kegg.pathway, Kegg.ko]
